# Supplementary material for: Foxl2 functions in sex determination and histogenesis throughout mouse ovary development
Source: BMC Dev Biol. 2009 Jun 18;9:36. doi: 10.1186/1471-213X-9-36 (PMC2711087; doi:10.1186/1471-213X-9-36)
Supplement: Additional file 2 — Developmental markers for the PCA, thus including all the markers identified as significant by Focus analysis. The list in A (top 6455 probes) was used for the main figures; the lists of the genes that were most significantly associated with the first and second principal components (PC1 and PC2) are given in B and C, resp. [file 1471-213X-9-36-S2.xls]

## Sheet: A
Additional file 1A. List of all the 6455 developmental marker genes (significant
by Focus) that were used for the PCA in Figure 1.
Probe ID	Score	Gene Symbol	Gene Description
1452077_at	14	Ddx3y	DEAD (Asp-Glu-Ala-Asp) box polypeptide 3, Y-linked
1420816_at	13.9	Ywhag	3-monooxygenase/tryptophan 5-monooxygenase activation protein, gamma polypeptide
1426888_at	13.2	Ehmt2	euchromatic histone lysine N-methyltransferase 2
1421991_a_at	13.2	Igfbp4	insulin-like growth factor binding protein 4
1450573_at	13.1	Amh	anti-Mullerian hormone
1450621_a_at	13	Hbb-y	hemoglobin Y, beta-like embryonic chain
1422127_at	12.9	Dhh	desert hedgehog
1450736_a_at	12.9	Hbb-bh1	hemoglobin Z, beta-like embryonic chain
1417613_at	12.8	Ier5	immediate early response 5
1426438_at	12.8	Ddx3y	DEAD (Asp-Glu-Ala-Asp) box polypeptide 3, Y-linked
1445328_at	12.5	Col4a4	procollagen, type IV, alpha 4
1418743_a_at	12.4	Tesc	tescalcin
1420064_s_at	12.4	Tktl1	transketolase-like 1
1422044_at	12.1	Ndst1	N-deacetylase/N-sulfotransferase (heparan glucosaminyl) 1
1426191_a_at	12	Bcl2l1	Bcl2-like 1
1420786_a_at	12	Rbmy1a1	RNA binding motif protein, Y chromosome, family 1, member A1
1436823_x_at	11.9	Hbb-y	hemoglobin Y, beta-like embryonic chain
1417210_at	11.8	Eif2s3y	eukaryotic translation initiation factor 2, subunit 3, structural gene Y-linked
1453931_at	11.7	Col14a1	procollagen, type XIV, alpha 1
1435412_at	11.6	1700007E06Rik	RIKEN cDNA 1700007E06 gene
1425368_a_at	11.6	Numb	numb gene homolog (Drosophila)
1424903_at	11.5	Jarid1d	jumonji, AT rich interactive domain 1D (Rbp2 like)
1440692_at	11.5	Gm364	gene model 364, (NCBI)
1448716_at	11.5	Hba-x	hemoglobin X, alpha-like embryonic chain in Hba complex
1459565_at	11.4	Uty	ubiquitously transcribed tetratricopeptide repeat gene, Y chromosome
1422694_at	11.4	Ttyh1	tweety homolog 1 (Drosophila)
1422637_at	11.4	Rassf5	Ras association (RalGDS/AF-6) domain family 5
1421183_at	11.4	Tex12	testis expressed gene 12
1418876_at	11.3	Foxd1	forkhead box D1
1436717_x_at	11.2	Hbb-y	hemoglobin Y, beta-like embryonic chain
1439051_a_at	11.2	Mark4	MAP/microtubule affinity-regulating kinase 4
1424178_at	11.1	Tmem38a	transmembrane protein 38a
1450177_at	11.1	Ngfr	nerve growth factor receptor (TNFR superfamily, member 16)
1424534_at	11.1	Mmd2	monocyte to macrophage differentiation-associated 2
1421513_at	11.1	Tdrd1	tudor domain containing 1
1451510_s_at	11.1	Olah	oleoyl-ACP hydrolase
1423396_at	11.1	Agt	angiotensinogen (serpin peptidase inhibitor, clade A, member 8)
1425208_at	11	Lbh	limb-bud and heart
1428863_at	11	Ankrd39	ankyrin repeat domain 39
1417619_at	11	Gadd45gip1	growth arrest and DNA-damage-inducible, gamma interacting protein 1
1449682_s_at	11	Tubb2b	tubulin, beta 2b
1426439_at	10.9	Ddx3y	DEAD (Asp-Glu-Ala-Asp) box polypeptide 3, Y-linked
1423860_at	10.9	Ptgds	prostaglandin D2 synthase (brain)
1418744_s_at	10.9	Tesc	tescalcin
1437990_x_at	10.8	Hbb-bh1	hemoglobin Z, beta-like embryonic chain
1418813_at	10.8	Serpina5	serine (or cysteine) peptidase inhibitor, clade A, member 5
1449031_at	10.8	Cited1	Cbp/p300-interacting transactivator with Glu/Asp-rich carboxy-terminal domain 1
1421959_s_at	10.7	Adcy3	adenylate cyclase 3
1430365_at	10.7	Nfxl1	nuclear transcription factor, X-box binding-like 1
1450228_a_at	10.7	Pip5k1c	phosphatidylinositol-4-phosphate 5-kinase, type 1 gamma
1424875_at	10.7	Spg20	spastic paraplegia 20, spartin (Troyer syndrome) homolog (human)
1422992_s_at	10.7	Pik3cd	phosphatidylinositol 3-kinase catalytic delta polypeptide
1424627_at	10.7	Cst12	cystatin 12
1440250_at	10.6	Col4a4	procollagen, type IV, alpha 4
1453960_a_at	10.6	Capzb	capping protein (actin filament) muscle Z-line, beta
1450824_at	10.6	Ptch1	patched homolog 1
1429702_at	10.6	2900072G11Rik	RIKEN cDNA 2900072G11 gene
1432458_at	10.5	1700011F14Rik	RIKEN cDNA 1700011F14 gene
1421700_at	10.5	Tex16	testis expressed gene 16
1420713_a_at	10.5	Mdfi	MyoD family inhibitor
1456552_at	10.4	Foxl2os	Forkhead box L2 opposite strand transcript
1417017_at	10.4	Cyp17a1	cytochrome P450, family 17, subfamily a, polypeptide 1
1452599_s_at	10.4	AI413582	expressed sequence AI413582
1449396_at	10.4	Aoc3	amine oxidase, copper containing 3
1422249_s_at	10.4	Zfa /// Zfx	zinc finger protein, autosomal /// zinc finger protein X-linked
1449201_at	10.4	Star	steroidogenic acute regulatory protein
1459275_at	10.3	Rnf17	ring finger protein 17
1450155_at	10.3	Itga4	integrin alpha 4
1423778_at	10.2	Usp20	ubiquitin specific peptidase 20
1460049_s_at	10.2	1500015O10Rik	RIKEN cDNA 1500015O10 gene
1423947_at	10.2	1110008P14Rik	RIKEN cDNA 1110008P14 gene
1448158_at	10.2	Sdc1	syndecan 1
1449103_at	10.2	Tex101	testis expressed gene 101
1426027_a_at	10.2	Arhgap10	Rho GTPase activating protein 10
1434357_a_at	10.2	Kpnb1	karyopherin (importin) beta 1
1431213_a_at	10.2	EG668462 /// EG668581 /// LOC433762 /// LOC670993 /// LOC673100	hypothetical gene LOC433762 /// predicted gene, EG668462 /// predicted gene, EG668581 /// hypothetical protein LOC670993 /// hypothetical protein LOC673100
1428062_at	10.2	Cpa1	carboxypeptidase A1
1446941_at	10.1	C78505	expressed sequence C78505
1440770_at	10.1	Bcl2	B-cell leukemia/lymphoma 2
1417366_s_at	10.1	Calm1	calmodulin 1
1420585_a_at	10.1	Nxf2	nuclear RNA export factor 2
1449548_at	10.1	Efnb2	ephrin B2
1425911_a_at	10.1	Fgfr1	fibroblast growth factor receptor 1
1416516_at	10.1	Fscn1	fascin homolog 1, actin bundling protein (Strongylocentrotus purpuratus)
1421040_a_at	10.1	Gsta2	glutathione S-transferase, alpha 2 (Yc2)
1422072_a_at	10.1	Gstm6	glutathione S-transferase, mu 6
1436794_at	10.1	Nlrp4f	NLR family, pyrin domain containing 4F
1448616_at	10.1	Dvl2	dishevelled 2, dsh homolog (Drosophila)
1456934_at	10	---	---
1427967_at	10	Srgap2	SLIT-ROBO Rho GTPase activating protein 2
1417229_at	10	Capn1	calpain 1
1449962_at	10	AV320801 /// EG666040 /// Pramel3	preferentially expressed antigen in melanoma-like 3 /// expressed sequence AV320801 /// predicted gene, EG666040
1422933_at	10	LOC627081 /// Xlr5d	X-linked lymphocyte-regulated 5D /// X-linked lymphocyte-regulated 5-like
1453217_at	10	EG625802 /// EG666120 /// EG666151 /// EG666161 /// LOC625508 /// LOC666096 /// LOC666122 /// LOC666135 /// LOC666171 /// LOC666179 /// OTTMUSG00000017407	similar to Xlr-related, meiosis regulated /// predicted gene, EG625802 /// predicted gene, OTTMUSG00000017407 /// predicted gene, EG666120 /// predicted gene, EG666151 /// predicted gene, EG666161
1416959_at	10	Nr1d2	nuclear receptor subfamily 1, group D, member 2
1416388_at	10	Pip5k2c	phosphatidylinositol-4-phosphate 5-kinase, type II, gamma
1441836_x_at	9.9	1700006H03Rik	RIKEN cDNA 1700006H03 gene
1431115_at	9.9	Tgif2	TGFB-induced factor 2
1446065_at	9.9	Kcnd2	Potassium voltage-gated channel, Shal-related family, member 2
1424332_at	9.9	Rab40c	Rab40c, member RAS oncogene family
1448804_at	9.9	Cyp11a1	cytochrome P450, family 11, subfamily a, polypeptide 1
1452542_x_at	9.9	Tcfe2a	transcription factor E2a
1437810_a_at	9.9	Hbb-bh1	hemoglobin Z, beta-like embryonic chain
1427262_at	9.8	Xist	inactive X specific transcripts
1420803_at	9.8	Tex18	testis expressed gene 18
1427831_s_at	9.8	LOC635007 /// Zfp260	zinc finger protein 260 /// similar to Zinc finger protein OZF (Zinc finger protein 260) (Zfp-260)
1446568_at	9.8	Scap	SREBF chaperone
1460015_at	9.8	Sohlh1	spermatogenesis and oogenesis specific basic helix-loop-helix 1
1418511_at	9.8	Dpt	dermatopontin
1443831_s_at	9.8	Mtl5	metallothionein-like 5, testis-specific (tesmin)
1431362_a_at	9.8	Smoc2	SPARC related modular calcium binding 2
1419540_at	9.7	EG434726 /// EG434727 /// EG434728 /// Fthl17	ferritin, heavy polypeptide-like 17 /// predicted gene, EG434726 /// predicted gene, EG434727 /// predicted gene, EG434728
1425457_a_at	9.7	Grb10	growth factor receptor bound protein 10
1431102_at	9.7	Cep350	centrosomal protein 350
1421267_a_at	9.7	Cited2	Cbp/p300-interacting transactivator, with Glu/Asp-rich carboxy-terminal domain, 2
1440878_at	9.7	Runx1	runt related transcription factor 1
1442133_at	9.7	Gm237	gene model 237, (NCBI)
1449253_at	9.7	Smc1b	structural maintenace of chromosomes 1B
1447204_at	9.7	Map4k5	Mitogen-activated protein kinase kinase kinase kinase 5
1424938_at	9.7	Steap1	six transmembrane epithelial antigen of the prostate 1
1431416_a_at	9.7	Jam2	junction adhesion molecule 2
1438361_at	9.7	2310035C23Rik	RIKEN cDNA 2310035C23 gene
1428717_at	9.7	Scrn1	secernin 1
1438585_at	9.7	Syne2	synaptic nuclear envelope 2
1431648_at	9.7	4930528F23Rik	RIKEN cDNA 4930528F23 gene
1453164_a_at	9.7	Ptdss2	phosphatidylserine synthase 2
1419511_at	9.6	Msh4	mutS homolog 4 (E. coli)
1425035_s_at	9.6	Dnmt3l	DNA (cytosine-5-)-methyltransferase 3-like
1421041_s_at	9.6	Gsta1 /// Gsta2	glutathione S-transferase, alpha 1 (Ya) /// glutathione S-transferase, alpha 2 (Yc2)
1441886_at	9.6	Ccdc79	coiled-coil domain containing 79
1452336_at	9.6	BC027382	cDNA sequence BC027382
1449071_at	9.6	Myl7	myosin, light polypeptide 7, regulatory
1453357_at	9.6	Tdrd9	tudor domain containing 9
1427263_at	9.6	Xist	inactive X specific transcripts
1417275_at	9.6	Mal	myelin and lymphocyte protein, T-cell differentiation protein
1431274_a_at	9.6	---	---
1459288_at	9.6	Kcnd2	Potassium voltage-gated channel, Shal-related family, member 2
1431828_a_at	9.6	Synj2	synaptojanin 2
1428547_at	9.6	Nt5e	5' nucleotidase, ecto
1457191_at	9.5	---	---
1448538_a_at	9.5	D4Wsu53e	DNA segment, Chr 4, Wayne State University 53, expressed
1440556_at	9.5	---	---
1454138_a_at	9.5	Stk31	serine threonine kinase 31
1422617_at	9.5	EG546272 /// EG664861 /// EG664877 /// EG664890 /// EG664906 /// EG664923 /// EG664944 /// EG664989 /// LOC664810 /// RP23-3D2.1 /// Xmr	Xmr protein /// predicted gene, EG546272 /// novel protein similar to Xlr-related, meiosis regulated (Xmr) /// similar to Synaptonemal complex protein 3 (SCP-3) /// predicted gene, EG664861 /// predicted gene, EG664877 /// predicted gene, EG664890 /// predicted gene, EG664906 /// predicted gene, EG664923 /// predicted gene, EG664944 /// predicted gene, EG664989
1426331_a_at	9.5	Frmd4b	FERM domain containing 4B
1416601_a_at	9.5	Dscr1	Down syndrome critical region homolog 1 (human)
1416318_at	9.5	Serpinb1a	serine (or cysteine) peptidase inhibitor, clade B, member 1a
1417956_at	9.5	Cidea	cell death-inducing DNA fragmentation factor, alpha subunit-like effector A
1428009_a_at	9.5	Abcc10	ATP-binding cassette, sub-family C (CFTR/MRP), member 10
1416967_at	9.5	Sox2	SRY-box containing gene 2
1425342_a_at	9.5	Kcnk3	potassium channel, subfamily K, member 3
1441336_at	9.5	RP23-336F11.32	nuclear protein in testis
1416670_at	9.5	Setdb1	SET domain, bifurcated 1
1457582_at	9.5	Uty	Ubiquitously transcribed tetratricopeptide repeat gene, Y chromosome
1418682_at	9.5	Tenr	testis nuclear RNA binding protein
1457336_at	9.5	R3hdm1	R3H domain 1 (binds single-stranded nucleic acids)
1429035_at	9.4	Dpep3	dipeptidase 3
1456076_at	9.4	Defb19	defensin beta 19
1427300_at	9.4	Lhx8	LIM homeobox protein 8
1421067_a_at	9.4	Phf2	PHD finger protein 2
1436453_at	9.4	BB144871	expressed sequence BB144871
1420948_s_at	9.4	4833408C14Rik	RIKEN cDNA 4833408C14 gene
1421426_at	9.4	Hhip	Hedgehog-interacting protein
1424797_a_at	9.4	Pitx2	paired-like homeodomain transcription factor 2
1416707_a_at	9.4	Pmf1	polyamine-modulated factor 1
1457746_at	9.4	Qrich1	Glutamine-rich 1
1429703_at	9.4	2900072G11Rik	RIKEN cDNA 2900072G11 gene
1450292_a_at	9.4	Hormad1	HORMA domain containing 1
1421060_at	9.4	Mllt1	myeloid/lymphoid or mixed lineage-leukemia translocation to 1 homolog (Drosophila)
1435438_at	9.4	Sox8	SRY-box containing gene 8
1422022_at	9.4	Zfp319	zinc finger protein 319
1420567_at	9.3	Prkcn	protein kinase C, nu
1447906_at	9.3	Ptprg	Protein tyrosine phosphatase, receptor type, G
1426598_at	9.3	Uty	ubiquitously transcribed tetratricopeptide repeat gene, Y chromosome
1419662_at	9.3	Ogn	osteoglycin
1422618_x_at	9.3	EG546272 /// EG664861 /// EG664877 /// EG664890 /// EG664906 /// EG664923 /// EG664944 /// EG664989 /// LOC664810 /// RP23-3D2.1 /// Xmr	Xmr protein /// predicted gene, EG546272 /// novel protein similar to Xlr-related, meiosis regulated (Xmr) /// similar to Synaptonemal complex protein 3 (SCP-3) /// predicted gene, EG664861 /// predicted gene, EG664877 /// predicted gene, EG664890 /// predicted gene, EG664906 /// predicted gene, EG664923 /// predicted gene, EG664944 /// predicted gene, EG664989
1431680_a_at	9.3	Ptprk	protein tyrosine phosphatase, receptor type, K
1450285_at	9.3	Ube1y1	ubiquitin-activating enzyme E1, Chr Y 1
1446121_at	9.3	---	15 days embryo head cDNA, RIKEN full-length enriched library, clone:D930007D21 product:unclassifiable, full insert sequence
1421146_at	9.3	Rapgef1	Rap guanine nucleotide exchange factor (GEF) 1
1424490_at	9.3	Zfp428	zinc finger protein 428
1439575_at	9.3	E130009J12Rik	RIKEN cDNA E130009J12 gene
1441843_s_at	9.3	5230400M03Rik	RIKEN cDNA 5230400M03 gene
1419018_at	9.3	Rhox6	reproductive homeobox 6
1435495_at	9.3	Adora1	adenosine A1 receptor
1420854_at	9.3	Eln	elastin
1422400_a_at	9.3	Gml /// Hemt1	hematopoietic cell transcript 1 /// GPI anchored molecule like protein
1446742_at	9.3	Nfia	Nuclear factor I/A
1457037_at	9.3	Zbtb2	zinc finger and BTB domain containing 2
1452684_at	9.3	Akt1s1	AKT1 substrate 1 (proline-rich)
1459295_at	9.3	---	---
1446138_at	9.3	Kifap3	Kinesin-associated protein 3
1418015_at	9.3	Pum2	pumilio 2 (Drosophila)
1421890_at	9.2	St3gal2	ST3 beta-galactoside alpha-2,3-sialyltransferase 2
1436363_a_at	9.2	Nfix	nuclear factor I/X
1430463_a_at	9.2	Sncaip	synuclein, alpha interacting protein (synphilin)
1421566_at	9.2	Pet2	plasmacytoma expressed transcript 2
1421063_s_at	9.2	Snrpn /// Snurf	small nuclear ribonucleoprotein N /// SNRPN upstream reading frame
1432004_a_at	9.2	Dnm2	dynamin 2
1436567_a_at	9.2	Ndufa7	NADH dehydrogenase (ubiquinone) 1 alpha subcomplex, 7 (B14.5a)
1418864_at	9.2	Gata4	GATA binding protein 4
1449134_s_at	9.2	Spic	Spi-C transcription factor (Spi-1/PU.1 related)
1419413_at	9.2	Ccl17	chemokine (C-C motif) ligand 17
1418805_at	9.2	Sct	secretin
1453623_a_at	9.2	Rad23a	RAD23a homolog (S. cerevisiae)
1438612_a_at	9.2	Clps	colipase, pancreatic
1451241_at	9.2	Lamb1-1	laminin B1 subunit 1
1447222_at	9.2	Hspa12a	heat shock protein 12A
1425701_a_at	9.2	Rgs3	regulator of G-protein signaling 3
1425816_at	9.2	Zfp287	zinc finger protein 287
1425317_x_at	9.2	Stk31	serine threonine kinase 31
1439151_at	9.1	Msrb3	methionine sulfoxide reductase B3
1460693_a_at	9.1	Col9a3	procollagen, type IX, alpha 3
1457026_at	9.1	Liph	lipase, member H
1453143_at	9.1	Glb1l3	galactosidase, beta 1 like 3
1440807_at	9.1	Magi2	Membrane associated guanylate kinase, WW and PDZ domain containing 2
1433320_at	9.1	4930519N06Rik	RIKEN cDNA 4930519N06 gene
1427478_at	9.1	Usp12	ubiquitin specific peptidase 12
1434527_at	9.1	Nlrp4b	NLR family, pyrin domain containing 4B
1422132_at	9.1	Mthfr	5,10-methylenetetrahydrofolate reductase
1436364_x_at	9.1	Nfix	nuclear factor I/X
1417561_at	9.1	Apoc1	apolipoprotein C-I
1423859_a_at	9.1	Ptgds	prostaglandin D2 synthase (brain)
1432159_a_at	9.1	Tex13	testis expressed gene 13
1451465_at	9.1	Ubl7	ubiquitin-like 7 (bone marrow stromal cell-derived)
1421162_a_at	9.1	Nfia	nuclear factor I/A
1458401_at	9.1	4932438A13Rik /// LOC671298 /// LOC676099	RIKEN cDNA 4932438A13 gene /// similar to CG15133-PA
1455737_at	9.1	C030002B11Rik	RIKEN cDNA C030002B11 gene
1423093_at	9.1	Incenp	inner centromere protein
1454424_at	9.1	Odz2	odd Oz/ten-m homolog 2 (Drosophila)
1450428_at	9.1	Lhx1	LIM homeobox protein 1
1450606_at	9.1	Pnmt	phenylethanolamine-N-methyltransferase
1447369_at	9.1	1190005F20Rik	RIKEN cDNA 1190005F20 gene
1436837_at	9.1	Mael	maelstrom homolog (Drosophila)
1437933_at	9.1	Hhip	Hedgehog-interacting protein
1431675_a_at	9.1	Gtf2i	general transcription factor II I
1422529_s_at	9	Casq2	calsequestrin 2
1444517_at	9	---	---
1450567_a_at	9	Col2a1	procollagen, type II, alpha 1
1453389_a_at	9	Sh2b2	SH2B adaptor protein 2
1460191_at	9	Ykt6	YKT6 homolog (S. Cerevisiae)
1440781_at	9	B830007D08Rik	RIKEN cDNA B830007D08 gene
1446051_at	9	Gm1140	gene model 1140, (NCBI)
1444650_at	9	Arhgef18	rho/rac guanine nucleotide exchange factor (GEF) 18
1421044_at	9	Mrc2	mannose receptor, C type 2
1460734_at	9	Col9a3	procollagen, type IX, alpha 3
1442013_at	9	Ccdc79	coiled-coil domain containing 79
1444122_at	9	Sycp2	synaptonemal complex protein 2
1440290_at	9	ENSMUSG00000056771	predicted gene, ENSMUSG00000056771
1421749_at	9	---	---
1446596_at	9	Prkcm	Protein kinase C, mu
1451712_at	9	8030411F24Rik	RIKEN cDNA 8030411F24 gene
1421924_at	9	Slc2a3	solute carrier family 2 (facilitated glucose transporter), member 3
1417459_at	9	Dcpp1	demilune cell and parotid protein 1
1432410_a_at	9	Bmp7	bone morphogenetic protein 7
1430692_a_at	9	Sel1l	sel-1 suppressor of lin-12-like (C. elegans)
1440720_s_at	9	Gle1l	GLE1 RNA export mediator-like (yeast
1427257_at	8.9	Vcan	versican
1449285_at	8.9	Cst9	cystatin 9
1448421_s_at	8.9	Aspn	asporin
1450007_at	8.9	1500003O03Rik	RIKEN cDNA 1500003O03 gene
1453093_at	8.9	Rasgef1c	RasGEF domain family, member 1C
1455830_s_at	8.9	C87414 /// EG664950 /// LOC665592	expressed sequence C87414 /// predicted gene, EG664950 /// similar to PRAME family member 9
1452513_a_at	8.9	Fanca	Fanconi anemia, complementation group A
1448556_at	8.9	Prlr	prolactin receptor
1460279_a_at	8.9	Gtf2i /// LOC669007	general transcription factor II I /// similar to General transcription factor II-I (GTFII-I) (TFII-I) (Bruton tyrosine kinase-associated protein 135) (BTK-associated protein 135) (BAP-135)
1422059_at	8.9	Cbx2	chromobox homolog 2 (Drosophila Pc class)
1422974_at	8.9	Nt5e	5' nucleotidase, ecto
1439123_at	8.9	Phf21a	PHD finger protein 21A
1449091_at	8.9	Cldn8	claudin 8
1423996_a_at	8.9	Il4ra	interleukin 4 receptor, alpha
1417504_at	8.9	Calb1	calbindin-28K
1423287_at	8.9	Cbln1	cerebellin 1 precursor protein
1418082_at	8.9	Nmt1	N-myristoyltransferase 1
1437574_at	8.9	Adamts18	a disintegrin-like and metallopeptidase (reprolysin type) with thrombospondin type 1 motif, 18
1431030_a_at	8.9	Rnf14	ring finger protein 14
1421671_at	8.9	Hsd17b3	hydroxysteroid (17-beta) dehydrogenase 3
1426155_a_at	8.9	Osr2	odd-skipped related 2 (Drosophila)
1418882_at	8.9	Nlrp5	NLR family, pyrin domain containing 5
1441776_at	8.9	Tspan11	tetraspanin 11
1457973_at	8.9	Pcdh9	Protocadherin 9
1421241_at	8.9	Ngfr	nerve growth factor receptor (TNFR superfamily, member 16)
1449499_at	8.9	Hoxa7	homeo box A7
1449567_at	8.9	Tktl1	transketolase-like 1
1421679_a_at	8.9	Cdkn1a	cyclin-dependent kinase inhibitor 1A (P21)
1423422_at	8.9	Asb4	ankyrin repeat and SOCS box-containing protein 4
1448541_at	8.9	Klc1	kinesin light chain 1
1433787_at	8.9	Nell1	NEL-like 1 (chicken)
1424477_at	8.9	BC019731	cDNA sequence BC019731
1451794_at	8.9	Tmcc3	transmembrane and coiled coil domains 3
1434959_at	8.9	Dhh	desert hedgehog
1419098_at	8.9	Stom	stomatin
1449533_at	8.9	Tmem100	transmembrane protein 100
1445638_at	8.9	Mrg1	Myeloid ecotropic viral integration site-related gene 1
1425444_a_at	8.9	Tgfbr2	transforming growth factor, beta receptor II
1436449_at	8.8	Pcdh11x	Protocadherin 11 X-linked
1426179_a_at	8.8	Twsg1	twisted gastrulation homolog 1 (Drosophila)
1429682_at	8.8	4930431B09Rik	RIKEN cDNA 4930431B09 gene
1441771_at	8.8	Atrx	Alpha thalassemia/mental retardation syndrome X-linked homolog (human)
1428396_at	8.8	LOC640390 /// Smurf1	SMAD specific E3 ubiquitin protein ligase 1 /// similar to Smad ubiquitination regulatory factor 1 (Ubiquitin--protein ligase SMURF1) (Smad-specific E3 ubiquitin ligase 1) (hSMURF1)
1455865_at	8.8	Insm1	insulinoma-associated 1
1419303_at	8.8	Heyl	hairy/enhancer-of-split related with YRPW motif-like
1460513_a_at	8.8	Ednra	endothelin receptor type A
1425792_a_at	8.8	Rorc	RAR-related orphan receptor gamma
1419223_a_at	8.8	Dtna	dystrobrevin alpha
1416157_at	8.8	Vcl	vinculin
1416306_at	8.8	Clca3	chloride channel calcium activated 3
1429760_at	8.8	Rps6ka6	ribosomal protein S6 kinase polypeptide 6
1416460_at	8.8	Miox	myo-inositol oxygenase
1445129_at	8.8	---	---
1417634_at	8.8	Sod3	superoxide dismutase 3, extracellular
1419679_at	8.8	Lats2	large tumor suppressor 2
1433468_at	8.8	6430527G18Rik	RIKEN cDNA 6430527G18 gene
1449551_at	8.8	Myo1c	myosin IC
1449178_at	8.8	Pdlim3	PDZ and LIM domain 3
1420867_at	8.8	Tmed2	transmembrane emp24 domain trafficking protein 2
1458636_at	8.8	2610206B13Rik	RIKEN cDNA 2610206B13 gene
1441283_at	8.8	Ccny	Cyclin Y
1433066_at	8.8	6330510M09Rik	RIKEN cDNA 6330510M09 gene
1431244_s_at	8.8	Dnmbp	dynamin binding protein
1421237_at	8.8	Tmpo	thymopoietin
1449602_at	8.8	Klhl5	Kelch-like 5 (Drosophila)
1450392_at	8.8	Abca1	ATP-binding cassette, sub-family A (ABC1), member 1
1436528_at	8.8	Kazald1	Kazal-type serine peptidase inhibitor domain 1
1416012_at	8.8	Ehd1	EH-domain containing 1
1443399_at	8.8	AU021001	expressed sequence AU021001
1427291_at	8.8	Sycp1	synaptonemal complex protein 1
1448453_at	8.8	Hsd3b1	hydroxy-delta-5-steroid dehydrogenase, 3 beta- and steroid delta-isomerase 1
1427976_at	8.8	Oog1	oogenesin 1
1425620_at	8.7	Tgfbr3	transforming growth factor, beta receptor III
1450369_at	8.7	Figla	folliculogenesis specific basic helix-loop-helix
1438884_at	8.7	D830007B15Rik	RIKEN cDNA D830007B15 gene
1427977_x_at	8.7	Oog1	oogenesin 1
1427844_a_at	8.7	Cebpb	CCAAT/enhancer binding protein (C/EBP), beta
1423506_a_at	8.7	Nnat	neuronatin
1421860_at	8.7	Clstn1	calsyntenin 1
1453736_s_at	8.7	B230219D22Rik	RIKEN cDNA B230219D22 gene
1425564_at	8.7	Rest	RE1-silencing transcription factor
1416658_at	8.7	Frzb	frizzled-related protein
1450437_a_at	8.7	Ncam1	neural cell adhesion molecule 1
1449058_at	8.7	Gli1	GLI-Kruppel family member GLI1
1436755_at	8.7	Itih5	inter-alpha (globulin) inhibitor H5
1448997_at	8.7	Pscd1	pleckstrin homology, Sec7 and coiled-coil domains 1
1435502_a_at	8.7	Brdt	bromodomain, testis-specific
1422507_at	8.7	Cstb	cystatin B
1429324_at	8.7	1700012A16Rik	RIKEN cDNA 1700012A16 gene
1425092_at	8.7	Cdh10	cadherin 10
1432646_a_at	8.7	EG667653	predicted gene, EG667653
1439558_at	8.7	Zfp75	zinc finger protein 75
1431136_at	8.7	Rab36	RAB36, member RAS oncogene family
1423379_at	8.7	LOC672021 /// Nfatc4	nuclear factor of activated T-cells, cytoplasmic, calcineurin-dependent 4 /// similar to cytoplasmic nuclear factor of activated T-cells 4
1422878_at	8.7	Syt12	synaptotagmin XII
1416644_a_at	8.6	Sema3b	sema domain, immunoglobulin domain (Ig), short basic domain, secreted, (semaphorin) 3B
1441946_at	8.6	Itih5	inter-alpha (globulin) inhibitor H5
1448375_at	8.6	Tm9sf3	transmembrane 9 superfamily member 3
1427473_at	8.6	Gstm3	glutathione S-transferase, mu 3
1450184_s_at	8.6	Tef	thyrotroph embryonic factor
1431385_a_at	8.6	Mbtps1	membrane-bound transcription factor peptidase, site 1
1455893_at	8.6	Rspo2	R-spondin 2 homolog (Xenopus laevis)
1430220_at	8.6	4833420G17Rik	RIKEN cDNA 4833420G17 gene
1417916_a_at	8.6	Fxc1	fractured callus expressed transcript 1
1444463_at	8.6	Arhgap12	Rho GTPase activating protein 12
1453973_s_at	8.6	2900057H02Rik	RIKEN cDNA 2900057H02 gene
1441504_at	8.6	Gm817	gene model 817, (NCBI)
1439696_at	8.6	Nr2c2	nuclear receptor subfamily 2, group C, member 2
1450780_s_at	8.6	Hmga2	high mobility group AT-hook 2
1449615_s_at	8.6	Hdlbp	high density lipoprotein (HDL) binding protein
1441899_x_at	8.6	Bcan	Brevican
1420899_at	8.6	Rab18	RAB18, member RAS oncogene family
1427543_s_at	8.6	Ube1y1	ubiquitin-activating enzyme E1, Chr Y 1
1427688_a_at	8.6	Ptprs	protein tyrosine phosphatase, receptor type, S
1424949_at	8.6	Huwe1	HECT, UBA and WWE domain containing 1
1418982_at	8.6	Cebpa	CCAAT/enhancer binding protein (C/EBP), alpha
1441045_at	8.6	---	---
1422565_s_at	8.6	Nfic	nuclear factor I/C
1435944_s_at	8.6	Cenpb	centromere protein B
1416645_a_at	8.6	Afp	alpha fetoprotein
1437415_at	8.6	4933427D06Rik	RIKEN cDNA 4933427D06 gene
1417814_at	8.6	Pla2g5	phospholipase A2, group V
1423340_at	8.6	Tcfap2b	transcription factor AP-2 beta
1428834_at	8.5	Dusp4	dual specificity phosphatase 4
1441547_at	8.5	Nfia	Nuclear factor I/A
1425805_a_at	8.5	Usp12	ubiquitin specific peptidase 12
1423582_at	8.5	Dmrt1	doublesex and mab-3 related transcription factor 1
1451463_at	8.5	Arhgap8	Rho GTPase activating protein 8
1439174_at	8.5	Unc5c	Unc-5 homolog C (C. elegans)
1443506_at	8.5	Kctd2	potassium channel tetramerisation domain containing 2
1450781_at	8.5	Hmga2	high mobility group AT-hook 2
1420983_at	8.5	Pctp	phosphatidylcholine transfer protein
1443231_at	8.5	Magi1	Membrane associated guanylate kinase, WW and PDZ domain containing 1
1447174_at	8.5	Dach1	Dachshund 1 (Drosophila)
1460737_at	8.5	Igbp1	immunoglobulin (CD79A) binding protein 1
1416726_s_at	8.5	Ube2s	ubiquitin-conjugating enzyme E2S
1447513_at	8.5	Kcnd3	potassium voltage-gated channel, Shal-related family, member 3
1419340_at	8.5	Mov10l1	Moloney leukemia virus 10-like 1
1425652_s_at	8.5	Rbpms	RNA binding protein gene with multiple splicing
1443483_at	8.5	Xlr5d	X-linked lymphocyte-regulated 5D
1431393_at	8.5	Six6os1	Six6 opposite strand transcript 1
1436013_at	8.5	Gsg1l	GSG1-like
1427600_at	8.5	Tnfrsf19	Tumor necrosis factor receptor superfamily, member 19
1418146_a_at	8.5	LOC635075 /// Rbl2	retinoblastoma-like 2 /// similar to retinoblastoma-like 2
1457859_at	8.5	Arl15	ADP-ribosylation factor-like 15
1449254_at	8.5	Spp1	secreted phosphoprotein 1
1424122_s_at	8.5	Commd1	COMM domain containing 1
1429343_at	8.5	1700012H05Rik	RIKEN cDNA 1700012H05 gene
1428685_at	8.5	Syce1	synaptonemal complex central element protein 1
1452378_at	8.5	Malat1	metastasis associated lung adenocarcinoma transcript 1 (non-coding RNA)
1432262_at	8.5	4930504E06Rik	RIKEN cDNA 4930504E06 gene
1418517_at	8.5	Irx3	Iroquois related homeobox 3 (Drosophila)
1439055_at	8.5	OTTMUSG00000001305	predicted gene, OTTMUSG00000001305
1431933_a_at	8.5	Dcp1a	decapping enzyme
1430778_a_at	8.5	Nubp1	nucleotide binding protein 1
1439045_x_at	8.5	Mtac2d1	membrane targeting (tandem) C2 domain containing 1
1438083_at	8.5	Hhip	Hedgehog-interacting protein
1444780_at	8.5	5330421F07Rik	RIKEN cDNA 5330421F07 gene
1453957_a_at	8.5	Igf2bp3	insulin-like growth factor 2 mRNA binding protein 3
1455683_a_at	8.5	Tbc1d8	TBC1 domain family, member 8
1423630_at	8.5	Cygb	cytoglobin
1451866_a_at	8.4	Hgf	hepatocyte growth factor
1442009_at	8.4	Eif2c3	eukaryotic translation initiation factor 2C, 3
1425341_at	8.4	Kcnk3	potassium channel, subfamily K, member 3
1445081_at	8.4	A930041I02Rik	RIKEN cDNA A930041I02 gene
1421789_s_at	8.4	Arf3	ADP-ribosylation factor 3
1443238_at	8.4	Phf14	PHD finger protein 14
1448609_at	8.4	Tst	thiosulfate sulfurtransferase, mitochondrial
1425948_a_at	8.4	Slc25a30	solute carrier family 25, member 30
1458167_at	8.4	---	---
1459702_at	8.4	---	---
1440404_at	8.4	---	---
1460661_at	8.4	Edg3	endothelial differentiation, sphingolipid G-protein-coupled receptor, 3
1447944_at	8.4	Zkscan1	zinc finger with KRAB and SCAN domains 1
1419729_at	8.4	Tex11	testis expressed gene 11
1455907_x_at	8.4	Phox2b	paired-like homeobox 2b
1448266_at	8.4	Edf1	endothelial differentiation-related factor 1
1455383_at	8.4	C730043O17	hypothetical protein C730043O17
1427652_x_at	8.4	Synj2	synaptojanin 2
1425644_at	8.4	Lepr	leptin receptor
1438273_at	8.4	---	---
1420951_a_at	8.4	Son	Son cell proliferation protein
1434421_at	8.4	Islr2	immunoglobulin superfamily containing leucine-rich repeat 2
1455532_at	8.4	Atxn7l2	ataxin 7-like 2
1453604_a_at	8.4	Hbs1l	Hbs1-like (S. cerevisiae)
1450196_s_at	8.4	Gys1	glycogen synthase 1, muscle
1431335_a_at	8.4	Wfdc1	WAP four-disulfide core domain 1
1421026_at	8.4	Gna12	guanine nucleotide binding protein, alpha 12
1419416_a_at	8.4	Rarg	retinoic acid receptor, gamma
1416847_s_at	8.4	Oas1d /// Oas1e	2'-5' oligoadenylate synthetase 1D /// 2'-5' oligoadenylate synthetase 1E
1442785_at	8.4	Smyd3	SET and MYND domain containing 3
1421011_at	8.4	Hsd17b11	hydroxysteroid (17-beta) dehydrogenase 11
1450451_at	8.4	Spock2	sparc/osteonectin, cwcv and kazal-like domains proteoglycan 2
1438654_x_at	8.4	Mmd2	monocyte to macrophage differentiation-associated 2
1426617_a_at	8.4	Ttyh1	tweety homolog 1 (Drosophila)
1460460_a_at	8.3	Gorasp2	golgi reassembly stacking protein 2
1440000_at	8.3	E330013P04Rik	RIKEN cDNA E330013P04 gene
1434163_at	8.3	AU024076	expressed sequence AU024076
1452638_s_at	8.3	Dnm1l	dynamin 1-like
1420833_at	8.3	Vamp2	vesicle-associated membrane protein 2
1442664_at	8.3	Mbnl3	Muscleblind-like 3 (Drosophila)
1452508_x_at	8.3	Ptms	Parathymosin
1459279_at	8.3	Dock4	Dedicator of cytokinesis 4
1439042_at	8.3	Adcyap1r1	adenylate cyclase activating polypeptide 1 receptor 1
1416652_at	8.3	Aspn	asporin
1452814_at	8.3	Cpne3	copine III
1444620_at	8.3	Tcf12	Transcription factor 12
1417009_at	8.3	C1r	complement component 1, r subcomponent
1422571_at	8.3	Thbs2	thrombospondin 2
1442903_at	8.3	4732423E21Rik	RIKEN cDNA 4732423E21 gene
1447576_at	8.3	2010001K21Rik	RIKEN cDNA 2010001K21 gene
1443070_at	8.3	Auts2	Autism susceptibility candidate 2
1447927_at	8.3	Mpa2l	macrophage activation 2 like
1439571_at	8.3	E230008J23Rik	RIKEN cDNA E230008J23 gene
1420924_at	8.3	Timp2	tissue inhibitor of metalloproteinase 2
1451987_at	8.3	Arrb2	arrestin, beta 2
1432092_a_at	8.3	Gulp1	GULP, engulfment adaptor PTB domain containing 1
1418354_at	8.3	Cog1	component of oligomeric golgi complex 1
1421072_at	8.3	Irx5	Iroquois related homeobox 5 (Drosophila)
1427744_at	8.3	Ccnb3	cyclin B3
1432151_at	8.3	Gtpbp9	GTP-binding protein 9 (putative)
1460101_at	8.3	---	---
1422438_at	8.3	Ephx1	epoxide hydrolase 1, microsomal
1434908_at	8.3	AI480556	expressed sequence AI480556
1421940_at	8.3	Stag1	stromal antigen 1
1443844_at	8.3	1700123J19Rik	RIKEN cDNA 1700123J19 gene
1459512_at	8.3	Meis1	Myeloid ecotropic viral integration site 1
1439083_at	8.3	Ahi1	Abelson helper integration site
1428459_at	8.3	Pramef12	PRAME family member 12
1435931_at	8.3	E130308A19Rik	RIKEN cDNA E130308A19 gene
1443933_at	8.3	Mtac2d1	membrane targeting (tandem) C2 domain containing 1
1428838_a_at	8.3	Dck	deoxycytidine kinase
1460642_at	8.3	Traf4	Tnf receptor associated factor 4
1446196_at	8.3	Hmga2	high mobility group AT-hook 2
1460250_at	8.3	Sostdc1	sclerostin domain containing 1
1442709_at	8.3	Zfp521	Zinc finger protein 521
1443394_at	8.3	Hmga2	High mobility group AT-hook 2
1440046_at	8.3	BC031748	cDNA sequence BC031748
1450183_a_at	8.3	Sh2b3	SH2B adaptor protein 3
1436936_s_at	8.3	Xist	inactive X specific transcripts
1455277_at	8.3	Hhip	Hedgehog-interacting protein
1419080_at	8.3	Gdnf	glial cell line derived neurotrophic factor
1419135_at	8.3	Ltb	lymphotoxin B
1431434_at	8.3	Stk39	serine/threonine kinase 39, STE20/SPS1 homolog (yeast)
1459981_s_at	8.3	Rsbn1	rosbin, round spermatid basic protein 1
1431130_at	8.2	2010110P09Rik	RIKEN cDNA 2010110P09 gene
1444734_at	8.2	A330001L22Rik	RIKEN cDNA A330001L22 gene
1430011_at	8.2	2610317O13Rik	RIKEN cDNA 2610317O13 gene
1452967_at	8.2	1700006H03Rik	RIKEN cDNA 1700006H03 gene
1439194_at	8.2	C030048H21Rik	RIKEN cDNA C030048H21 gene
1426791_at	8.2	Rusc2	RUN and SH3 domain containing 2
1417633_at	8.2	Sod3	superoxide dismutase 3, extracellular
1458811_at	8.2	9430047L24Rik	RIKEN cDNA 9430047L24 gene
1427610_at	8.2	Dsp	desmoplakin
1420433_at	8.2	Taf7l	TAF7-like RNA polymerase II, TATA box binding protein (TBP)-associated factor
1457275_at	8.2	Dmn	desmuslin
1420619_a_at	8.2	Aes	amino-terminal enhancer of split
1459459_at	8.2	Ptpn12	Protein tyrosine phosphatase, non-receptor type 12
1441706_at	8.2	Dscaml1	Down syndrome cell adhesion molecule-like 1
1419157_at	8.2	LOC672274 /// Sox4	SRY-box containing gene 4 /// similar to Transcription factor SOX-4
1422428_at	8.2	Acsbg1	acyl-CoA synthetase bubblegum family member 1
1437596_at	8.2	Lypd4	Ly6/Plaur domain containing 4
1438645_x_at	8.2	Bace2	beta-site APP-cleaving enzyme 2
1422473_at	8.2	Pde4b	phosphodiesterase 4B, cAMP specific
1449392_at	8.2	Hsd17b1	hydroxysteroid (17-beta) dehydrogenase 1
1448734_at	8.2	Cp	ceruloplasmin
1422562_at	8.2	Rrad	Ras-related associated with diabetes
1429810_at	8.2	4921505C17Rik	RIKEN cDNA 4921505C17 gene
1448042_s_at	8.2	Rnf2	ring finger protein 2
1434659_at	8.2	5830411G16Rik	RIKEN cDNA 5830411G16 gene
1453331_at	8.2	1700013H16Rik	RIKEN cDNA 1700013H16 gene
1436399_s_at	8.2	Nrk	Nik related kinase
1431760_a_at	8.2	Sdccag3	serologically defined colon cancer antigen 3
1460340_at	8.2	Piwil1	piwi-like homolog 1 (Drosophila)
1453956_a_at	8.2	Pftk1	PFTAIRE protein kinase 1
1437355_at	8.2	Zcchc5	zinc finger, CCHC domain containing 5
1451897_a_at	8.2	Nbr1	neighbor of Brca1 gene 1
1429974_at	8.2	Tbx18	T-box18
1427044_a_at	8.2	Amph	amphiphysin
1450458_at	8.2	Ncoa2	nuclear receptor coactivator 2
1430984_at	8.2	Azin1	antizyme inhibitor 1
1422009_at	8.2	Atp1b2	ATPase, Na+/K+ transporting, beta 2 polypeptide
1418728_at	8.2	Star	steroidogenic acute regulatory protein
1422851_at	8.2	Hmga2	high mobility group AT-hook 2
1426622_a_at	8.2	LOC639942 /// Qpct	glutaminyl-peptide cyclotransferase (glutaminyl cyclase) /// similar to Glutaminyl-peptide cyclotransferase precursor (QC) (Glutaminyl-tRNA cyclotransferase) (Glutaminyl cyclase)
1439912_at	8.2	9430098F02Rik	RIKEN cDNA 9430098F02 gene
1445358_at	8.2	Tnks	tankyrase, TRF1-interacting ankyrin-related ADP-ribose polymerase
1448228_at	8.2	Lox	lysyl oxidase
1436201_x_at	8.1	Mbp	myelin basic protein
1433764_at	8.1	Clec2l /// LOC665180	C-type lectin domain family, member l /// similar to CD69 antigen (p60, early T-cell activation antigen)
1424791_a_at	8.1	Bcam	basal cell adhesion molecule
1426085_a_at	8.1	Pxn	paxillin
1434647_at	8.1	Egflam	EGF-like, fibronectin type III and laminin G domains
1453683_a_at	8.1	Cep55	centrosomal protein 55
1443786_at	8.1	Utf1	undifferentiated embryonic cell transcription factor 1
1454184_a_at	8.1	Ikbkb	inhibitor of kappaB kinase beta
1437820_at	8.1	Fkhl18	forkhead-like 18 (Drosophila)
1438362_x_at	8.1	2310035C23Rik	RIKEN cDNA 2310035C23 gene
1423087_a_at	8.1	1110002E23Rik	RIKEN cDNA 1110002E23 gene
1436502_at	8.1	Mtus1	mitochondrial tumor suppressor 1
1441845_at	8.1	Caps2	calcyphosphine 2
1435355_at	8.1	Neb	nebulin
1419191_at	8.1	Hipk3	homeodomain interacting protein kinase 3
1416893_at	8.1	3110001A13Rik	RIKEN cDNA 3110001A13 gene
1445758_at	8.1	---	---
1451841_a_at	8.1	Ncor2	nuclear receptor co-repressor 2
1429409_at	8.1	Nlrp14	NLR family, pyrin domain containing 14
1441153_at	8.1	---	---
1421606_a_at	8.1	Sult4a1	sulfotransferase family 4A, member 1
1455718_at	8.1	Spata21	spermatogenesis associated 21
1431871_at	8.1	Txndc3	thioredoxin domain containing 3 (spermatozoa)
1438715_at	8.1	Ccdc102a	coiled-coil domain containing 102A
1450180_a_at	8.1	Rara	retinoic acid receptor, alpha
1458943_at	8.1	---	---
1457591_at	8.1	Nol10	Nucleolar protein 10
1447173_at	8.1	E230002P03Rik	RIKEN cDNA E230002P03 gene
1431465_s_at	8.1	Fyttd1	forty-two-three domain containing 1
1432031_at	8.1	4930563E18Rik	RIKEN cDNA 4930563E18 gene
1448692_at	8.1	Ubqln4	ubiquilin 4
1426596_a_at	8.1	Smn1	survival motor neuron 1
1441795_at	8.1	Snapc4	small nuclear RNA activating complex, polypeptide 4
1430999_a_at	8.1	Scoc	short coiled-coil protein
1442703_at	8.1	AK220484	cDNA sequence AK220484
1442379_at	8.1	EG574403	predicted gene, EG574403
1440384_at	8.1	Tmcc1	transmembrane and coiled coil domains 1
1438085_at	8.1	Heatr5b /// LOC670614	HEAT repeat containing 5B /// similar to CG2747-PB, isoform B
AFFX-18SRNAMur/X00686_3_at	8.1	---	---
1430869_a_at	8.1	Habp4 /// LOC671769	hyaluronic acid binding protein 4 /// similar to hyaluronic acid binding protein 4
1449498_at	8.1	Marco	macrophage receptor with collagenous structure
1416053_at	8.1	Lrrn1	leucine rich repeat protein 1, neuronal
1432859_at	8.1	D730048M19Rik	RIKEN cDNA D730048M19 gene
1443287_at	8.1	Gm1337	gene model 1337, (NCBI)
1449534_at	8.1	Sycp3	synaptonemal complex protein 3
1437996_s_at	8.1	1500012D20Rik	RIKEN cDNA 1500012D20 gene
1425487_at	8.1	Slu7	SLU7 splicing factor homolog (S. cerevisiae)
1447415_at	8.1	---	---
1449219_at	8.1	Fads3	fatty acid desaturase 3
1421232_at	8.1	Plxna1	plexin A1
1433847_at	8.1	D330017J20Rik	RIKEN cDNA D330017J20 gene
1448015_at	8.1	2310047C04Rik	RIKEN cDNA 2310047C04 gene
1421171_at	8.1	Adam12	a disintegrin and metallopeptidase domain 12 (meltrin alpha)
1456444_at	8	Fbxo41	F-box protein 41
1415798_at	8	Ddr1	discoidin domain receptor family, member 1
1450378_at	8	Tapbp	TAP binding protein
1450065_at	8	Adcy7	adenylate cyclase 7
1456341_a_at	8	Klf9	Kruppel-like factor 9
1448975_s_at	8	Ren1 /// Ren2	renin 1 structural /// renin 2 tandem duplication of Ren1
1453224_at	8	Zfand5	zinc finger, AN1-type domain 5
1444044_at	8	Nedd4	Neural precursor cell expressed, developmentally down-regulted gene 4
1422536_at	8	Tnni3	troponin I, cardiac
1432430_a_at	8	1700081L11Rik	RIKEN cDNA 1700081L11 gene
1418451_at	8	Gng2	guanine nucleotide binding protein (G protein), gamma 2 subunit
1417887_at	8	Ints5	integrator complex subunit 5
1422991_at	8	Pik3cd	phosphatidylinositol 3-kinase catalytic delta polypeptide
1455794_at	8	D130058I21Rik	RIKEN cDNA D130058I21 gene
1457112_at	8	A230106N23Rik	RIKEN cDNA A230106N23 gene
1418787_at	8	Mbl2	mannose binding lectin (C)
1449170_at	8	Piwil2	piwi-like homolog 2 (Drosophila)
1437493_at	8	5230400M03Rik	RIKEN cDNA 5230400M03 gene
1445538_at	8	Auts2	Autism susceptibility candidate 2
1450097_s_at	8	Gna12	guanine nucleotide binding protein, alpha 12
1450555_at	8	Tex13	testis expressed gene 13
1416786_at	8	Acvr1	activin A receptor, type 1
1426849_at	8	Sec24b	SEC24 related gene family, member B (S. cerevisiae)
1447886_at	8	0610040B09Rik	RIKEN cDNA 0610040B09 gene
1451157_at	8	Rnf187	ring finger protein 187
1425461_at	8	Fbxw11	F-box and WD-40 domain protein 11
1422864_at	8	Runx1	runt related transcription factor 1
1441629_at	8	Grip1	Glutamate receptor interacting protein 1
1450457_at	8	Cbl	Casitas B-lineage lymphoma
1415801_at	8	Gja1	gap junction membrane channel protein alpha 1
1433658_x_at	8	Pcbp4	poly(rC) binding protein 4
1436701_at	8	Trim61	tripartite motif-containing 61
1417219_s_at	8	Tmsb10	thymosin, beta 10
1440103_at	8	EG665540	Predicted gene, EG665540
1431197_at	8	Arl6ip2	ADP-ribosylation factor-like 6 interacting protein 2
1434739_at	8	Fmr1nb	fragile X mental retardation 1 neighbor
1449299_at	7.9	LOC670589	similar to Low-density lipoprotein receptor-related protein 5 precursor (LRP7) (Lr3)
1457246_at	7.9	Rai16	retinoic acid induced 16
1443774_at	7.9	Zfat1	ZFAT zinc finger 1
1455471_at	7.9	1500012D20Rik	RIKEN cDNA 1500012D20 gene
1416593_at	7.9	Glrx	glutaredoxin
1448745_s_at	7.9	Lor	loricrin
1425153_at	7.9	Myh2	myosin, heavy polypeptide 2, skeletal muscle, adult
1421289_at	7.9	Hspb7	heat shock protein family, member 7 (cardiovascular)
1418914_s_at	7.9	Bhmt2	betaine-homocysteine methyltransferase 2
1432919_at	7.9	4921511E18Rik	RIKEN cDNA 4921511E18 gene
1450446_a_at	7.9	Socs1	suppressor of cytokine signaling 1
1454168_a_at	7.9	Clpb	ClpB caseinolytic peptidase B homolog (E. coli)
1422990_at	7.9	Met	met proto-oncogene
1425111_at	7.9	Sorcs3	sortilin-related VPS10 domain containing receptor 3
1433607_at	7.9	Cbln4	cerebellin 4 precursor protein
1417930_at	7.9	Nab2	Ngfi-A binding protein 2
1433015_at	7.9	6330436F06Rik	RIKEN cDNA 6330436F06 gene
1457945_at	7.9	Eif2s3y	Eukaryotic translation initiation factor 2, subunit 3, structural gene Y-linked
1455223_at	7.9	Igf2bp1	insulin-like growth factor 2 mRNA binding protein 1
1453556_x_at	7.9	Cd99	CD99 antigen
1456777_at	7.9	Mgam	maltase-glucoamylase
1430264_at	7.9	2610030P05Rik	RIKEN cDNA 2610030P05 gene
1437693_at	7.9	D1Pas1	DNA segment, Chr 1, Pasteur Institute 1
1453872_at	7.9	Dmrtc2	doublesex and mab-3 related transcription factor like family C2
1453593_at	7.9	Vgll3	vestigial like 3 (Drosophila)
1425850_a_at	7.9	LOC674247 /// Nek6	NIMA (never in mitosis gene a)-related expressed kinase 6 /// similar to NIMA (never in mitosis gene a)-related expressed kinase 6
1451360_at	7.9	Ergic2	ERGIC and golgi 2
1445768_at	7.9	LOC625662	similar to Ankyrin repeat domain protein 11 (Ankyrin repeat-containing cofactor 1)
1434164_s_at	7.9	AU024076	expressed sequence AU024076
1432411_a_at	7.9	Fbxw2	F-box and WD-40 domain protein 2
1443216_at	7.9	Tbc1d5	TBC1 domain family, member 5
1450324_a_at	7.9	4930521E07Rik	RIKEN cDNA 4930521E07 gene
1419099_x_at	7.9	Stom	stomatin
1448482_at	7.9	Slc39a8	solute carrier family 39 (metal ion transporter), member 8
1422985_at	7.9	Fzd1	frizzled homolog 1 (Drosophila)
1426744_at	7.9	Srebf2	sterol regulatory element binding factor 2
1425574_at	7.9	Epha3	Eph receptor A3
1425393_a_at	7.9	Map2k7	mitogen activated protein kinase kinase 7
1450412_at	7.9	Tbl2	transducin (beta)-like 2
1422733_at	7.9	Fjx1	four jointed box 1 (Drosophila)
1440390_at	7.9	BC025575	cDNA sequence BC025575
1450832_at	7.9	Hoxc5	homeo box C5
1427797_s_at	7.9	Ctse /// EG622147 /// EG665955 /// EG666402 /// EG667328 /// EG667538 /// EG668269 /// EG668639 /// EG668769 /// EG668842 /// LOC669176 /// LOC669407 /// LOC669658 /// LOC669821 /// LOC670510 /// LOC671134	cathepsin E /// predicted gene, EG622147 /// predicted gene, EG665955 /// predicted gene, EG666402 /// predicted gene, EG667328 /// predicted gene, EG667538 /// predicted gene, EG668269 /// predicted gene, EG668639 /// predicted gene, EG668769 /// predicted gene, EG668842 /// similar to melanoma antigen /// hypothetical protein LOC670510
1436692_at	7.9	---	12 days embryo head cDNA, RIKEN full-length enriched library, clone:3000003N14 product:hypothetical protein, full insert sequence
1437312_at	7.9	Bmpr1b	bone morphogenetic protein receptor, type 1B
1415846_a_at	7.9	Ldhc	lactate dehydrogenase C
1420901_a_at	7.9	Hk1	hexokinase 1
1447504_at	7.9	Ghitm	Growth hormone inducible transmembrane protein
1452892_at	7.9	Stk33	serine/threonine kinase 33
1443413_s_at	7.9	Trpm5	transient receptor potential cation channel, subfamily M, member 5
1429072_at	7.9	1110001D15Rik	RIKEN cDNA 1110001D15 gene
1452026_a_at	7.9	Pla2g12a	phospholipase A2, group XIIA
1444547_at	7.9	---	---
1457413_at	7.9	Ror1	Receptor tyrosine kinase-like orphan receptor 1
1441644_at	7.9	Ptprk	Protein tyrosine phosphatase, receptor type, K
1450817_at	7.9	Solh	small optic lobes homolog (Drosophila)
1425759_at	7.9	Nobox	NOBOX oogenesis homeobox
1455044_at	7.9	Tmem44	transmembrane protein 44
1439344_at	7.9	---	Transcribed locus
1427354_at	7.9	Hoxa4	homeo box A4
1444840_at	7.9	---	---
1440418_at	7.9	---	---
1449325_at	7.8	Fads2	fatty acid desaturase 2
1429786_a_at	7.8	Zwint	ZW10 interactor
1445765_at	7.8	9430011C21Rik	RIKEN cDNA 9430011C21 gene
1452652_at	7.8	Tmem158	transmembrane protein 158
1419663_at	7.8	Ogn	osteoglycin
1450471_at	7.8	Smad3	MAD homolog 3 (Drosophila)
1419385_a_at	7.8	Ubqln1	ubiquilin 1
1453544_at	7.8	Dmrtc1c /// LOC668357	DMRT-like family C1c /// similar to doublesex and mab-3 related transcription factor 8.1 isoform a
1447988_at	7.8	Pdzd2	PDZ domain containing 2
1456467_s_at	7.8	Nlk	nemo like kinase
1431278_s_at	7.8	Pla2g6	phospholipase A2, group VI
1422247_a_at	7.8	Uty	ubiquitously transcribed tetratricopeptide repeat gene, Y chromosome
1430332_a_at	7.8	Gusb	glucuronidase, beta
1453988_a_at	7.8	Ide	insulin degrading enzyme
1457140_s_at	7.8	4632411J06Rik	RIKEN cDNA 4632411J06 gene
1441985_at	7.8	4933416C03Rik	RIKEN cDNA 4933416C03 gene
1450080_at	7.8	Cxx1c	CAAX box 1 homolog C (human)
1430226_at	7.8	Xlr4c	X-linked lymphocyte-regulated 4C
1456024_at	7.8	Gtf3c1	general transcription factor III C 1
1452439_s_at	7.8	Sfrs2	splicing factor, arginine/serine-rich 2 (SC-35)
1420575_at	7.8	Mt3	metallothionein 3
1449977_at	7.8	Egr4	early growth response 4
1417654_at	7.8	Sdc4	syndecan 4
1448631_a_at	7.8	Hipk2	homeodomain interacting protein kinase 2
1420943_at	7.8	Zfp185	zinc finger protein 185
1425918_at	7.8	Egln3	EGL nine homolog 3 (C. elegans)
1421815_at	7.8	Epdr1	ependymin related protein 1 (zebrafish)
1422976_x_at	7.8	Ndufa7	NADH dehydrogenase (ubiquinone) 1 alpha subcomplex, 7 (B14.5a)
1428638_at	7.8	Efhc2	EF-hand domain (C-terminal) containing 2
1432962_at	7.8	2610024D14Rik	RIKEN cDNA 2610024D14 gene
1443240_at	7.8	Gpc3	Glypican 3
1443781_at	7.8	---	---
1449054_a_at	7.8	Pcbp4	poly(rC) binding protein 4
1436279_at	7.8	---	Transcribed locus
1451849_a_at	7.8	Lmnb2	lamin B2
1421385_a_at	7.8	Myo7a	myosin VIIa
1446247_at	7.8	Adamts18	a disintegrin-like and metallopeptidase (reprolysin type) with thrombospondin type 1 motif, 18
1437929_at	7.8	Dact2	dapper homolog 2, antagonist of beta-catenin (xenopus)
1420823_at	7.8	Sema4d	sema domain, immunoglobulin domain (Ig), transmembrane domain (TM) and short cytoplasmic domain, (semaphorin) 4D
1450383_at	7.8	Ldlr	low density lipoprotein receptor
1436200_at	7.8	Lonrf3	LON peptidase N-terminal domain and ring finger 3
1458676_at	7.8	Nktr	natural killer tumor recognition sequence
1448507_at	7.8	Efhd1	EF hand domain containing 1
1438686_at	7.8	Eif4g1	eukaryotic translation initiation factor 4, gamma 1
1457386_at	7.8	9530010C24Rik	RIKEN cDNA 9530010C24 gene
1447351_x_at	7.8	---	---
1433492_at	7.8	Epb4.1l2	erythrocyte protein band 4.1-like 2
1445682_at	7.8	2700099C18Rik	RIKEN cDNA 2700099C18 gene
1429268_at	7.8	2610318N02Rik	RIKEN cDNA 2610318N02 gene
1450407_a_at	7.8	Anp32a	acidic (leucine-rich) nuclear phosphoprotein 32 family, member A
1441769_at	7.8	Arl15	ADP-ribosylation factor-like 15
1426418_at	7.8	Atoh8	atonal homolog 8 (Drosophila)
1456208_at	7.8	A530057A03Rik	RIKEN cDNA A530057A03 gene
1428114_at	7.8	Slc14a1	solute carrier family 14 (urea transporter), member 1
1435316_at	7.8	Psma6	Proteasome (prosome, macropain) subunit, alpha type 6
1453800_at	7.8	2500002L14Rik	RIKEN cDNA 2500002L14 gene
1417495_x_at	7.8	Cp	ceruloplasmin
1440685_at	7.8	Calcrl	Calcitonin receptor-like
1457352_x_at	7.8	Svopl	SV2 related protein homolog (rat)-like
1429533_at	7.7	Immt	inner membrane protein, mitochondrial
1417960_at	7.7	Cpeb1	cytoplasmic polyadenylation element binding protein 1
1442070_at	7.7	Mllt10	myeloid/lymphoid or mixed lineage-leukemia translocation to 10 homolog (Drosophila)
1460195_at	7.7	Mrps11	mitochondrial ribosomal protein S11
1418985_at	7.7	Cttnbp2nl	CTTNBP2 N-terminal like
1422040_at	7.7	Sema7a	sema domain, immunoglobulin domain (Ig), and GPI membrane anchor, (semaphorin) 7A
1449277_at	7.7	Ccl19	chemokine (C-C motif) ligand 19
1419719_at	7.7	B230208N19Rik /// Gabrb1	gamma-aminobutyric acid (GABA-A) receptor, subunit beta 1 /// RIKEN cDNA B230208N19 gene
1429159_at	7.7	Itih5	inter-alpha (globulin) inhibitor H5
1456258_at	7.7	Emx2	empty spiracles homolog 2 (Drosophila)
1441187_at	7.7	E330037M01Rik	RIKEN cDNA E330037M01 gene
1444761_at	7.7	---	Transcribed locus
1421424_a_at	7.7	Anpep	alanyl (membrane) aminopeptidase
1423006_at	7.7	Pim1	proviral integration site 1
1448207_at	7.7	Lasp1	LIM and SH3 protein 1
1423418_at	7.7	Fdps	farnesyl diphosphate synthetase
1425772_at	7.7	Col4a4	procollagen, type IV, alpha 4
1450637_a_at	7.7	Aebp1	AE binding protein 1
1440158_x_at	7.7	Chchd7	Coiled-coil-helix-coiled-coil-helix domain containing 7
1430514_a_at	7.7	Cd99	CD99 antigen
1418158_at	7.7	Trp63	transformation related protein 63
1449293_a_at	7.7	Skp2	S-phase kinase-associated protein 2 (p45)
1452476_at	7.7	Cacnb2	calcium channel, voltage-dependent, beta 2 subunit
1423436_at	7.7	Gsta3	glutathione S-transferase, alpha 3
1445412_at	7.7	Ccdc73	coiled-coil domain containing 73
1459398_at	7.7	---	---
1455010_at	7.7	1500012F01Rik	RIKEN cDNA 1500012F01 gene
1453550_a_at	7.7	Mlstd2	male sterility domain containing 2
1459589_at	7.7	Cryl1	crystallin, lambda 1
1447784_x_at	7.7	9130023D20Rik	RIKEN cDNA 9130023D20 gene
1438415_s_at	7.7	Yipf2	Yip1 domain family, member 2
1447408_at	7.7	Nipbl	Nipped-B homolog (Drosophila)
1425710_a_at	7.7	Homer1	homer homolog 1 (Drosophila)
1425913_a_at	7.7	2810022L02Rik	RIKEN cDNA 2810022L02 gene
1419758_at	7.7	Abcb1a	ATP-binding cassette, sub-family B (MDR/TAP), member 1A
1439219_at	7.7	A730082K24Rik	RIKEN cDNA A730082K24 gene
1440564_at	7.7	Prokr2	prokineticin receptor 2
1429859_a_at	7.7	Arl2bp	ADP-ribosylation factor-like 2 binding protein
1429511_at	7.7	4933402E13Rik	RIKEN cDNA 4933402E13 gene
1425221_at	7.7	Agr3	anterior gradient homolog 3 (Xenopus laevis)
1437678_at	7.7	Gm1564	gene model 1564, (NCBI)
1450208_a_at	7.7	Elmo1	engulfment and cell motility 1, ced-12 homolog (C. elegans)
1431707_a_at	7.7	Pscd3	pleckstrin homology, Sec7 and coiled-coil domains 3
1455592_at	7.7	Vangl2	vang-like 2 (van gogh, Drosophila)
1421034_a_at	7.7	Il4ra	interleukin 4 receptor, alpha
1456446_at	7.7	4930523C07Rik	RIKEN cDNA 4930523C07 gene
1454021_a_at	7.7	Exosc10	exosome component 10
1425841_at	7.7	Slc26a7	solute carrier family 26, member 7
1449077_at	7.7	Eraf	erythroid associated factor
1421239_at	7.7	Il6st	interleukin 6 signal transducer
1450403_at	7.7	Stat2	signal transducer and activator of transcription 2
1437439_at	7.7	2410089E03Rik	RIKEN cDNA 2410089E03 gene
1439361_at	7.6	---	Transcribed locus
1425273_s_at	7.6	Emp2	epithelial membrane protein 2
1421179_at	7.6	Ttyh2	tweety homolog 2 (Drosophila)
1424936_a_at	7.6	Dnahc8	dynein, axonemal, heavy chain 8
1427346_at	7.6	LOC666260 /// Ott /// RP23-14I19.1 /// RP23-327E13.2 /// RP23-383O14.1 /// RP23-463M4.2	ovary testis transcribed /// ovary testis transcribed-like /// novel protein similar to ovary testis transcribed (Ott) /// similar to ovary testis transcribed
1424536_at	7.6	Oas1e	2'-5' oligoadenylate synthetase 1E
1427866_x_at	7.6	Hbb-b1	hemoglobin, beta adult major chain
1428376_at	7.6	4932415G12Rik	RIKEN cDNA 4932415G12 gene
1458073_at	7.6	9330156P08Rik	RIKEN cDNA 9330156P08 gene
1431818_at	7.6	1700012B15Rik	RIKEN cDNA 1700012B15 gene
1420653_at	7.6	Tgfb1	transforming growth factor, beta 1
1448348_at	7.6	Caprin1	cell cycle associated protein 1
1425808_a_at	7.6	Myocd	myocardin
1450718_at	7.6	Sh2b2	SH2B adaptor protein 2
1439511_at	7.6	ENSMUSG00000074700	predicted gene, ENSMUSG00000074700
1456651_a_at	7.6	Tpr	translocated promoter region
1425276_at	7.6	Fbs1	fibrosin 1
1416650_at	7.6	Rfpl4	ret finger protein-like 4
1424923_at	7.6	Serpina3g	serine (or cysteine) peptidase inhibitor, clade A, member 3G
1450767_at	7.6	Nedd9	neural precursor cell expressed, developmentally down-regulated gene 9
1435132_at	7.6	Disp1	dispatched homolog 1 (Drosophila)
1452343_at	7.6	D18Ertd653e	DNA segment, Chr 18, ERATO Doi 653, expressed
1459205_at	7.6	Cpeb1	Cytoplasmic polyadenylation element binding protein 1
1424596_s_at	7.6	Lmcd1	LIM and cysteine-rich domains 1
1427414_at	7.6	Prkar2a	protein kinase, cAMP dependent regulatory, type II alpha
1454757_s_at	7.6	D12Ertd647e	DNA segment, Chr 12, ERATO Doi 647, expressed
1456127_at	7.6	Cnpy1	canopy 1 homolog (zebrafish)
1451371_at	7.6	Mrap	melanocortin 2 receptor accessory protein
1436690_at	7.6	Lrba	LPS-responsive beige-like anchor
1449440_at	7.6	Lpin3	lipin 3
1416504_at	7.6	Ulk1	Unc-51 like kinase 1 (C. elegans)
1456601_x_at	7.6	Fxyd2	FXYD domain-containing ion transport regulator 2
1437554_at	7.6	Plec1	plectin 1
1421511_at	7.6	Itgb3	integrin beta 3
1437786_at	7.6	C80008	expressed sequence C80008
1416739_a_at	7.6	Brap	BRCA1 associated protein
1450439_at	7.6	Hcfc1	host cell factor C1
1441277_s_at	7.6	Ptprk	protein tyrosine phosphatase, receptor type, K
1425668_a_at	7.6	St3gal4	ST3 beta-galactoside alpha-2,3-sialyltransferase 4
1416049_at	7.6	Gldc	glycine decarboxylase
1459381_at	7.6	Dach1	Dachshund 1 (Drosophila)
1440001_at	7.6	Rian	RNA imprinted and accumulated in nucleus
1445194_at	7.6	Cnksr2	connector enhancer of kinase suppressor of Ras 2
1445230_at	7.6	Ncor1	Nuclear receptor co-repressor 1
1456069_at	7.6	Dtna	dystrobrevin alpha
1426189_at	7.6	Dusp15	dual specificity phosphatase-like 15
1448640_at	7.6	Slc14a1	solute carrier family 14 (urea transporter), member 1
1443626_at	7.6	Chn2	Chimerin (chimaerin) 2
1454201_a_at	7.6	Ccny	cyclin Y
1449540_at	7.6	Rhox9	reproductive homeobox 9
1446278_at	7.6	Utx	Ubiquitously transcribed tetratricopeptide repeat gene, X chromosome
1425870_a_at	7.5	Kcnip2	Kv channel-interacting protein 2
1439933_at	7.5	B430316J06Rik	RIKEN cDNA B430316J06 gene
1420894_at	7.5	Tgfbr1	transforming growth factor, beta receptor I
1437438_x_at	7.5	Pnliprp2	pancreatic lipase-related protein 2
1418670_s_at	7.5	Hspg2	perlecan (heparan sulfate proteoglycan 2)
AFFX-PyruCarbMur/L09192_MB_at	7.5	Pcx	pyruvate carboxylase
1449347_a_at	7.5	Xlr4a /// Xlr4b /// Xlr4c /// Xlr4e	X-linked lymphocyte-regulated 4B /// X-linked lymphocyte-regulated 4C /// X-linked lymphocyte-regulated 4A /// X-linked lymphocyte-regulated 4E
1453837_at	7.5	6330500D04Rik	RIKEN cDNA 6330500D04 gene
1436227_at	7.5	Lefty2	Left-right determination factor 2
1437397_at	7.5	Prlr	prolactin receptor
1428359_s_at	7.5	1810010M01Rik	RIKEN cDNA 1810010M01 gene
1452656_at	7.5	Zdhhc2	zinc finger, DHHC domain containing 2
1457468_at	7.5	Tnks2	Tankyrase, TRF1-interacting ankyrin-related ADP-ribose polymerase 2
1448485_at	7.5	Ggt1	gamma-glutamyltransferase 1
1456818_at	7.5	Stk32a	serine/threonine kinase 32A
1430943_at	7.5	6030498E09Rik	RIKEN cDNA 6030498E09 gene
1446955_at	7.5	Nr2c2	Nuclear receptor subfamily 2, group C, member 2
1449064_at	7.5	Tdh	L-threonine dehydrogenase
1449350_at	7.5	Osr1	odd-skipped related 1 (Drosophila)
1421198_at	7.5	Itgav	integrin alpha V
1449245_at	7.5	Grin2c	glutamate receptor, ionotropic, NMDA2C (epsilon 3)
1421182_at	7.5	Clec1b	C-type lectin domain family 1, member b
1436751_at	7.5	BC052883	cDNA sequence BC052883
1440672_at	7.5	LOC638394 /// Zfp541	similar to zinc finger protein 541 /// zinc finger protein 541
1449016_at	7.5	Zp2	zona pellucida glycoprotein 2
1453942_at	7.5	1700123I01Rik	RIKEN cDNA 1700123I01 gene
1427043_s_at	7.5	Enox2	ecto-NOX disulfide-thiol exchanger 2
1419767_at	7.5	Padi3	peptidyl arginine deiminase, type III
1445561_at	7.5	Grip1	Glutamate receptor interacting protein 1
1425853_s_at	7.5	Prlr	prolactin receptor
1419733_at	7.5	Glipr1l2	GLI pathogenesis-related 1 like 2
1434678_at	7.5	Mbnl3	muscleblind-like 3 (Drosophila)
1452540_a_at	7.5	Hist1h2bc /// Hist1h2be /// Hist1h2bl /// Hist1h2bm /// Hist1h2bp /// LOC665622 /// RP23-38E20.1	histone cluster 1, H2bc /// histone cluster 1, H2be /// histone cluster 1, H2bl /// histone cluster 1, H2bm /// histone cluster 1, H2bp /// H2b histone family, member A /// histone pseudogene
1417401_at	7.5	Rai14	retinoic acid induced 14
1438531_at	7.5	A730054J21Rik	RIKEN cDNA A730054J21 gene
1451956_a_at	7.5	Oprs1	opioid receptor, sigma 1
1432798_at	7.5	9530023I19Rik	RIKEN cDNA 9530023I19 gene
1437029_at	7.5	Tacr3	tachykinin receptor 3
1451526_at	7.5	Arhgap12	Rho GTPase activating protein 12
1460668_at	7.5	Gal	galanin
1443018_at	7.5	---	---
1417021_a_at	7.5	LOC675982 /// Spo11	sporulation protein, meiosis-specific, SPO11 homolog (S. cerevisiae) /// similar to Meiotic recombination protein SPO11
1434214_at	7.5	0910001L09Rik	RIKEN cDNA 0910001L09 gene
1449036_at	7.5	Rnf128	ring finger protein 128
1429366_at	7.5	Lrrc34	leucine rich repeat containing 34
1421916_at	7.5	Pdgfra	platelet derived growth factor receptor, alpha polypeptide
1421095_a_at	7.5	Trpc1	transient receptor potential cation channel, subfamily C, member 1
1433919_at	7.5	Asb4	ankyrin repeat and SOCS box-containing protein 4
1416899_at	7.5	Utf1	undifferentiated embryonic cell transcription factor 1
1459463_at	7.5	---	Adult male spinal cord cDNA, RIKEN full-length enriched library, clone:A330073N09 product:unclassifiable, full insert sequence
1431676_x_at	7.5	Gtf2i	general transcription factor II I
1455735_at	7.5	Ap1s3	adaptor-related protein complex AP-1, sigma 3
1458339_at	7.5	Cdadc1	cytidine and dCMP deaminase domain containing 1
1422521_at	7.5	Dctn1	dynactin 1
1432655_at	7.5	3222402N08Rik	RIKEN cDNA 3222402N08 gene
1451792_a_at	7.5	Pja1	praja1, RING-H2 motif containing
1418265_s_at	7.5	Irf2	interferon regulatory factor 2
1436382_at	7.5	Zbtb12	zinc finger and BTB domain containing 12
1435314_at	7.5	Tph2	tryptophan hydroxylase 2
1448424_at	7.5	Frzb	frizzled-related protein
1430596_s_at	7.5	Vgll3	vestigial like 3 (Drosophila)
1418770_at	7.5	Cd2	CD2 antigen
1423021_s_at	7.5	Insl3 /// Jak3	insulin-like 3 /// Janus kinase 3
1457325_at	7.5	Kcns2	K+ voltage-gated channel, subfamily S, 2
1451456_at	7.5	6430706D22Rik	RIKEN cDNA 6430706D22 gene
1430195_at	7.5	2810043O03Rik	RIKEN cDNA 2810043O03 gene
1425531_at	7.5	Znhit1	zinc finger, HIT domain containing 1
1438782_at	7.5	Cntn4	contactin 4
1422325_at	7.5	Magea5	melanoma antigen, family A, 5
1450295_s_at	7.5	Pvr	poliovirus receptor
1459042_at	7.5	Rims3	regulating synaptic membrane exocytosis 3
1418396_at	7.5	Gpsm3	G-protein signalling modulator 3 (AGS3-like, C. elegans)
1417198_at	7.5	Wwc2	WW, C2 and coiled-coil domain containing 2
1434553_at	7.5	Tmem56	transmembrane protein 56
1427595_at	7.5	Acaca /// LOC672245	acetyl-Coenzyme A carboxylase alpha /// similar to acetyl-coenzyme A carboxylase alpha
1454768_at	7.5	Kcnf1	potassium voltage-gated channel, subfamily F, member 1
1431646_a_at	7.5	Stx6	syntaxin 6
1419200_at	7.5	Fxyd7	FXYD domain-containing ion transport regulator 7
1444675_at	7.5	AL023051	expressed sequence AL023051
1421989_s_at	7.4	Papss2	3'-phosphoadenosine 5'-phosphosulfate synthase 2
1433894_at	7.4	Jazf1	JAZF zinc finger 1
1446521_at	7.4	Psmd14	Proteasome (prosome, macropain) 26S subunit, non-ATPase, 14
1427498_a_at	7.4	Spag5	sperm associated antigen 5
1431691_a_at	7.4	Rab31	RAB31, member RAS oncogene family
1450673_at	7.4	Col9a2	procollagen, type IX, alpha 2
1423556_at	7.4	Akr1b7	aldo-keto reductase family 1, member B7
1423895_a_at	7.4	Cugbp2	CUG triplet repeat, RNA binding protein 2
1434930_at	7.4	Tpcn1	two pore channel 1
1456410_at	7.4	AU045128	expressed sequence AU045128
1439711_at	7.4	---	---
1425926_a_at	7.4	Otx2	orthodenticle homolog 2 (Drosophila)
1449258_at	7.4	D11Wsu99e	DNA segment, Chr 11, Wayne State University 99, expressed
1423493_a_at	7.4	Nfix	nuclear factor I/X
1439275_s_at	7.4	9530010C24Rik	RIKEN cDNA 9530010C24 gene
1428067_at	7.4	Rasl12	RAS-like, family 12
1446571_at	7.4	Lcorl	Ligand dependent nuclear receptor corepressor-like
1447143_at	7.4	Phf14	PHD finger protein 14
1424295_at	7.4	Dppa3	developmental pluripotency-associated 3
1423267_s_at	7.4	Itga5	integrin alpha 5 (fibronectin receptor alpha)
1418352_at	7.4	Hsd17b2	hydroxysteroid (17-beta) dehydrogenase 2
1436989_s_at	7.4	Slc12a6	solute carrier family 12, member 6
1443864_at	7.4	Dtl	denticleless homolog (Drosophila)
1423261_at	7.4	1500015O10Rik	RIKEN cDNA 1500015O10 gene
1437540_at	7.4	---	---
1449511_a_at	7.4	Ssbp4	single stranded DNA binding protein 4
1450019_at	7.4	Cx3cr1	chemokine (C-X3-C) receptor 1
1436066_at	7.4	Kalrn	kalirin, RhoGEF kinase
AFFX-18SRNAMur/X00686_M_at	7.4	---	---
1427979_at	7.4	4732418C07Rik	RIKEN cDNA 4732418C07 gene
1426153_a_at	7.4	Dsg2	desmoglein 2
1447609_at	7.4	5730410E15Rik	RIKEN cDNA 5730410E15 gene
1440764_at	7.4	Araf	v-raf murine sarcoma 3611 viral oncogene homolog
1459794_at	7.4	Bcl2l11	BCL2-like 11 (apoptosis facilitator)
1420927_at	7.4	St6gal1	beta galactoside alpha 2,6 sialyltransferase 1
1442678_at	7.4	Ccdc28b	coiled coil domain containing 28B
1424608_a_at	7.4	Bzw2	basic leucine zipper and W2 domains 2
1459338_at	7.4	Auts2	Autism susceptibility candidate 2
1439119_a_at	7.4	BC010304	cDNA sequence BC010304
1451658_a_at	7.4	Polr3c	polymerase (RNA) III (DNA directed) polypeptide C
1458232_at	7.4	Dkk1	dickkopf homolog 1 (Xenopus laevis)
1443337_at	7.4	Grip1	Glutamate receptor interacting protein 1
1441102_at	7.4	Prlr	prolactin receptor
1449552_at	7.4	Zfr	zinc finger RNA binding protein
1416505_at	7.4	Nr4a1	nuclear receptor subfamily 4, group A, member 1
1456825_at	7.4	Wdr33	WD repeat domain 33
1442427_at	7.4	9630026M06Rik	RIKEN cDNA 9630026M06 gene
1449998_at	7.4	Nkx3-1	NK-3 transcription factor, locus 1 (Drosophila)
1421002_at	7.4	Angptl2	angiopoietin-like 2
1447060_at	7.4	Smyd3	SET and MYND domain containing 3
1438883_at	7.4	Fgf5	fibroblast growth factor 5
1450663_at	7.4	Thbs2	thrombospondin 2
1452448_at	7.4	Aqr	aquarius
1438661_a_at	7.4	Arf2	ADP-ribosylation factor 2
1419168_at	7.4	Mapk6	mitogen-activated protein kinase 6
1418199_at	7.4	Hemgn	hemogen
1448301_s_at	7.4	Serpinb1a	serine (or cysteine) peptidase inhibitor, clade B, member 1a
1429993_s_at	7.4	Speer4b	spermatogenesis associated glutamate (E)-rich protein 4b
1443742_x_at	7.4	Ube2r2	Ubiquitin-conjugating enzyme E2R 2
1423600_a_at	7.4	Tcof1	Treacher Collins Franceschetti syndrome 1, homolog
1442536_at	7.4	EG619719	predicted gene, EG619719
1443990_at	7.4	Ntrk1	neurotrophic tyrosine kinase, receptor, type 1
1430355_a_at	7.4	Steap3	STEAP family member 3
1447839_x_at	7.4	Adm	adrenomedullin
1427919_at	7.4	Srpx2	sushi-repeat-containing protein, X-linked 2
1431049_at	7.3	Ica1l	islet cell autoantigen 1-like
1421953_at	7.3	Crkl	v-crk sarcoma virus CT10 oncogene homolog (avian)-like
1448786_at	7.3	1100001H23Rik	RIKEN cDNA 1100001H23 gene
1436408_at	7.3	Rprml	reprimo-like
1427385_s_at	7.3	Actn1	actinin, alpha 1
1451884_a_at	7.3	Lsm2	LSM2 homolog, U6 small nuclear RNA associated (S. cerevisiae)
1456233_at	7.3	---	---
1428017_at	7.3	Pknox2	Pbx/knotted 1 homeobox 2
1417980_a_at	7.3	Insig2	insulin induced gene 2
1452937_s_at	7.3	Ccdc28b	coiled coil domain containing 28B
1420549_at	7.3	Gbp1	guanylate nucleotide binding protein 1
1452509_at	7.3	Usp9y	ubiquitin specific peptidase 9, Y chromosome
1423048_a_at	7.3	Tollip	toll interacting protein
1421972_s_at	7.3	Hcfc1	host cell factor C1
1433532_a_at	7.3	Mbp	myelin basic protein
1426066_a_at	7.3	Dtna	dystrobrevin alpha
1437695_at	7.3	Prokr2	prokineticin receptor 2
1415807_s_at	7.3	Sfrs2	splicing factor, arginine/serine-rich 2 (SC-35)
1443630_at	7.3	---	---
1422853_at	7.3	Shc1	src homology 2 domain-containing transforming protein C1
1428573_at	7.3	Chn2	chimerin (chimaerin) 2
1415988_at	7.3	Hdlbp	high density lipoprotein (HDL) binding protein
1435663_at	7.3	Esr1	estrogen receptor 1 (alpha)
1418020_s_at	7.3	Cpd	carboxypeptidase D
1427574_s_at	7.3	Sh3d19	SH3 domain protein D19
1421595_at	7.3	9630031F12Rik	RIKEN cDNA 9630031F12 gene
1448171_at	7.3	Siah2	seven in absentia 2
1440187_at	7.3	Taf3	TAF3 RNA polymerase II, TATA box binding protein (TBP)-associated factor
1438679_at	7.3	Trim8	Tripartite motif protein 8
1424179_at	7.3	Plekhj1	pleckstrin homology domain containing, family J member 1
1429319_at	7.3	Rhoh	ras homolog gene family, member H
1444351_at	7.3	Cyfip2	Cytoplasmic FMR1 interacting protein 2
1424544_at	7.3	Nrbp2	nuclear receptor binding protein 2
1422836_at	7.3	Mbnl3	muscleblind-like 3 (Drosophila)
1452227_at	7.3	2310045A20Rik	RIKEN cDNA 2310045A20 gene
1431789_s_at	7.3	Tmed5	transmembrane emp24 protein transport domain containing 5
1456553_at	7.3	Zcchc11	Zinc finger, CCHC domain containing 11
1448357_at	7.3	EG666609 /// LOC671824 /// Snrpg	small nuclear ribonucleoprotein polypeptide G /// predicted gene, EG666609 /// similar to small nuclear ribonucleoprotein polypeptide G
1446570_at	7.3	Maml2	Mastermind like 2 (Drosophila)
1427110_at	7.3	Raver1	ribonucleoprotein, PTB-binding 1
1425329_a_at	7.3	Cyb5r3	cytochrome b5 reductase 3
1459608_at	7.3	---	---
1459774_at	7.3	Tspan5	Tetraspanin 5
1451688_s_at	7.3	Cant1	calcium activated nucleotidase 1
1418061_at	7.3	Ltbp2	latent transforming growth factor beta binding protein 2
1437319_at	7.3	Unc13c	unc-13 homolog C (C. elegans)
1453727_at	7.3	Esf1	ESF1, nucleolar pre-rRNA processing protein, homolog (S. cerevisiae)
1435917_at	7.3	Ociad2	OCIA domain containing 2
1418686_at	7.3	Oas1c	2'-5' oligoadenylate synthetase 1C
1423954_at	7.3	C3	complement component 3
1440121_at	7.3	St6galnac3	ST6 (alpha-N-acetyl-neuraminyl-2,3-beta-galactosyl-1,3)-N-acetylgalactosaminide alpha-2,6-sialyltransferase 3
1416718_at	7.3	Bcan	brevican
1455418_at	7.3	---	Transcribed locus
1447670_at	7.3	Psmd9	proteasome (prosome, macropain) 26S subunit, non-ATPase, 9
1452766_at	7.3	2900041A09Rik	RIKEN cDNA 2900041A09 gene
1446797_at	7.3	A330075M08Rik	RIKEN cDNA A330075M08 gene
1439249_at	7.3	Wac	WW domain containing adaptor with coiled-coil
1449228_at	7.3	Sh3gl2	SH3-domain GRB2-like 2
1451734_a_at	7.3	Dbn1	drebrin 1
1446127_at	7.3	Zeb1	Zinc finger E-box binding homeobox 1
1420607_at	7.3	Rbm18	RNA binding motif protein 18
1416806_at	7.3	Fdxr	ferredoxin reductase
1449888_at	7.3	Epas1	endothelial PAS domain protein 1
1440177_at	7.3	9630027E11	hypothetical protein 9630027E11
1429824_at	7.3	4930550C14Rik	RIKEN cDNA 4930550C14 gene
1458712_at	7.3	---	---
1425640_at	7.3	Aff1	AF4/FMR2 family, member 1
1428975_at	7.3	Susd3	sushi domain containing 3
1418981_at	7.3	Casp12	caspase 12
1449922_at	7.3	4933425L06Rik	RIKEN cDNA 4933425L06 gene
1423671_at	7.3	Dner	delta/notch-like EGF-related receptor
1458836_at	7.3	Calb1	calbindin-28K
1435714_x_at	7.3	Il17d	interleukin 17D
1431395_a_at	7.3	Iqgap1	IQ motif containing GTPase activating protein 1
1448147_at	7.3	Tnfrsf19	tumor necrosis factor receptor superfamily, member 19
1455516_at	7.3	---	Transcribed locus
1421839_at	7.3	Abca1	ATP-binding cassette, sub-family A (ABC1), member 1
1442221_at	7.3	Sergef	Secretion regulating guanine nucleotide exchange factor
1436166_at	7.3	Stox2	storkhead box 2
1445430_at	7.2	Arhgap28	Rho GTPase activating protein 28
1431611_a_at	7.2	Cadm1	cell adhesion molecule 1
1428671_at	7.2	2200002D01Rik	RIKEN cDNA 2200002D01 gene
1421448_at	7.2	Garnl1	GTPase activating RANGAP domain-like 1
1416693_at	7.2	Foxc2	forkhead box C2
1443191_at	7.2	---	---
1457625_s_at	7.2	Cdkl2	cyclin-dependent kinase-like 2 (CDC2-related kinase)
1439081_at	7.2	Mgea5	meningioma expressed antigen 5 (hyaluronidase)
1419240_at	7.2	Tex14	testis expressed gene 14
1436665_a_at	7.2	Ltbp4	latent transforming growth factor beta binding protein 4
1444269_at	7.2	---	---
1450082_s_at	7.2	Etv5	ets variant gene 5
1450793_at	7.2	4930550L24Rik	RIKEN cDNA 4930550L24 gene
1452804_at	7.2	1700010A17Rik	RIKEN cDNA 1700010A17 gene
1427000_at	7.2	Hnf4a	hepatic nuclear factor 4, alpha
1440154_at	7.2	Pbx3	Pre B-cell leukemia transcription factor 3
1452490_a_at	7.2	Ap2a2	adaptor protein complex AP-2, alpha 2 subunit
1435026_at	7.2	Spock2	sparc/osteonectin, cwcv and kazal-like domains proteoglycan 2
1449029_at	7.2	Mknk2	MAP kinase-interacting serine/threonine kinase 2
1453227_at	7.2	Rhobtb3	Rho-related BTB domain containing 3
1418933_at	7.2	Slc1a6	solute carrier family 1 (high affinity aspartate/glutamate transporter), member 6
1417686_at	7.2	Lgals12	lectin, galactose binding, soluble 12
1451185_at	7.2	Sf3b5	splicing factor 3b, subunit 5
1455304_at	7.2	Unc13c	unc-13 homolog C (C. elegans)
1452655_at	7.2	Zdhhc2	zinc finger, DHHC domain containing 2
1438363_at	7.2	EG434128	predicted gene, EG434128
1456049_at	7.2	Rala	v-ral simian leukemia viral oncogene homolog A (ras related)
1449106_at	7.2	Gpx3	glutathione peroxidase 3
1448203_at	7.2	Atp5l	ATP synthase, H+ transporting, mitochondrial F0 complex, subunit g
1444516_at	7.2	Ppfibp2	Protein tyrosine phosphatase, receptor-type, F interacting protein, binding protein 2
1425627_x_at	7.2	Gstm1 /// LOC433943 /// LOC674086	glutathione S-transferase, mu 1 /// similar to Glutathione S-transferase Mu 1 (GST class-mu 1) (Glutathione S-transferase GT8.7) (pmGT10) (GST 1-1)
1456626_a_at	7.2	1110005A23Rik /// EG625193	RIKEN cDNA 1110005A23 gene /// predicted gene, EG625193
1422972_s_at	7.2	Gcn5l2	GCN5 general control of amino acid synthesis-like 2 (yeast)
1451200_at	7.2	Kif1b	kinesin family member 1B
1440012_at	7.2	---	---
1427491_at	7.2	Nsun6	NOL1/NOP2/Sun domain family 6
1459032_at	7.2	---	Transcribed locus
1423103_at	7.2	Rfx5	regulatory factor X, 5 (influences HLA class II expression)
1448222_x_at	7.2	Cox8a	cytochrome c oxidase, subunit VIIIa
1424939_at	7.2	Asz1	ankyrin repeat, SAM and basic leucine zipper domain containing 1
1458472_at	7.2	4932417H02Rik	RIKEN cDNA 4932417H02 gene
1447862_x_at	7.2	Thbs2	thrombospondin 2
1425248_a_at	7.2	Tyro3	TYRO3 protein tyrosine kinase 3
1456967_at	7.2	Trim66	tripartite motif-containing 66
1425836_a_at	7.2	Limk1	LIM-domain containing, protein kinase
1457169_at	7.2	Ppp1r12b	Protein phosphatase 1, regulatory (inhibitor) subunit 12B
1449229_a_at	7.2	Cdkl2	cyclin-dependent kinase-like 2 (CDC2-related kinase)
1460332_at	7.2	Pln	phospholamban
1439208_at	7.2	Chek1	checkpoint kinase 1 homolog (S. pombe)
1448068_at	7.2	Soat1	sterol O-acyltransferase 1
1443143_at	7.2	Flrt1	fibronectin leucine rich transmembrane protein 3
1417917_at	7.2	Cnn1	calponin 1
1444285_at	7.2	Morf4l1	Mortality factor 4 like 1
1441579_at	7.2	Dmrta1	doublesex and mab-3 related transcription factor like family A1
1421952_at	7.2	Capn6	calpain 6
1446133_at	7.2	D2Ertd295e	DNA segment, Chr 2, ERATO Doi 295, expressed
1428571_at	7.2	Col9a1	procollagen, type IX, alpha 1
1457896_at	7.2	Esrrg	estrogen-related receptor gamma
1437299_at	7.2	Nlrp4f	NLR family, pyrin domain containing 4F
1438440_at	7.2	Rnasen	ribonuclease III, nuclear
1436277_at	7.2	Rnf207	ring finger protein 207
1420957_at	7.2	Apc	adenomatosis polyposis coli
1429443_at	7.2	Cpne4	copine IV
1431644_a_at	7.2	Ica1	islet cell autoantigen 1
1429274_at	7.2	2310010M24Rik	RIKEN cDNA 2310010M24 gene
1418858_at	7.2	Aox3	aldehyde oxidase 3
1432332_a_at	7.2	Nudt19	nudix (nucleoside diphosphate linked moiety X)-type motif 19
1444038_at	7.2	AU015836	expressed sequence AU015836
1434601_at	7.2	Amigo2	adhesion molecule with Ig like domain 2
1419486_at	7.2	Foxc1	forkhead box C1
1425189_a_at	7.2	Mrpl15	mitochondrial ribosomal protein L15
1424658_at	7.2	Taok1	TAO kinase 1
1443926_at	7.2	Mrg1	Myeloid ecotropic viral integration site-related gene 1
1453724_a_at	7.2	Serpinf1	serine (or cysteine) peptidase inhibitor, clade F, member 1
1446914_at	7.2	C80425	expressed sequence C80425
1421939_a_at	7.2	Stag1	stromal antigen 1
1420065_at	7.2	Tktl1	Transketolase-like 1
1459725_s_at	7.2	Dcpp1 /// Dcpp2 /// Dcpp3	demilune cell and parotid protein 1 /// demilune cell and parotid protein 3 /// demilune cell and parotid protein 2
1451452_a_at	7.2	Rgs16	regulator of G-protein signaling 16
1428753_a_at	7.2	Dgcr6	DiGeorge syndrome critical region gene 6
1442069_at	7.2	D5Wsu178e	DNA segment, Chr 5, Wayne State University 178, expressed
1440578_at	7.2	---	---
1444622_at	7.2	---	---
1434195_at	7.2	Prss35	protease, serine, 35
1422579_at	7.2	EG628438 /// Hspe1	heat shock protein 1 (chaperonin 10) /// predicted gene, EG628438
1455626_at	7.2	Hoxa9	homeo box A9
1440753_at	7.2	---	Transcribed locus
1447945_at	7.1	Maf	avian musculoaponeurotic fibrosarcoma (v-maf) AS42 oncogene homolog
1424152_at	7.1	Sall4	sal-like 4 (Drosophila)
1449055_x_at	7.1	Pcbp4	poly(rC) binding protein 4
1422512_a_at	7.1	Ogfr	opioid growth factor receptor
1457301_at	7.1	AI931714	expressed sequence AI931714
1458377_at	7.1	Crsp7	cofactor required for Sp1 transcriptional activation, subunit 7
1442463_at	7.1	Rab10	RAB10, member RAS oncogene family
1427557_at	7.1	Alg12	asparagine-linked glycosylation 12 homolog (yeast, alpha-1,6-mannosyltransferase)
1423429_at	7.1	Rhox5	reproductive homeobox 5
1420360_at	7.1	Dkk1	dickkopf homolog 1 (Xenopus laevis)
1435703_at	7.1	---	Transcribed locus
1458241_at	7.1	Hmga2	High mobility group AT-hook 2
1417845_at	7.1	Cldn6	claudin 6
1453453_at	7.1	1700080O16Rik	RIKEN cDNA 1700080O16 gene
1449967_at	7.1	Sim1	single-minded homolog 1 (Drosophila)
1436125_at	7.1	D16Ertd472e	DNA segment, Chr 16, ERATO Doi 472, expressed
1452994_at	7.1	Pip5k3	phosphatidylinositol-3-phosphate/phosphatidylinositol 5-kinase, type III
1439076_at	7.1	Dhx29	DEAH (Asp-Glu-Ala-His) box polypeptide 29
1440108_at	7.1	Foxp2	forkhead box P2
1458382_a_at	7.1	Zhx1	zinc fingers and homeoboxes protein 1
1422311_a_at	7.1	Polr2a	polymerase (RNA) II (DNA directed) polypeptide A
1432304_a_at	7.1	9030624J02Rik	RIKEN cDNA 9030624J02 gene
1425122_at	7.1	ORF9	open reading frame 9
1437121_at	7.1	Dennd1c	DENN/MADD domain containing 1C
1420581_at	7.1	Gpr143	G protein-coupled receptor 143
1455764_at	7.1	Vprbp	Vpr (HIV-1) binding protein
1416756_at	7.1	Dnajb1	DnaJ (Hsp40) homolog, subfamily B, member 1
1438930_s_at	7.1	Mecp2	methyl CpG binding protein 2
1424930_s_at	7.1	AW544981	expressed sequence AW544981
1453133_at	7.1	Slc25a31	solute carrier family 25 (mitochondrial carrier; adenine nucleotide translocator), member 31
1427104_at	7.1	Zfp612	zinc finger protein 612
1456688_at	7.1	Top2b	Topoisomerase (DNA) II beta
1460011_at	7.1	Cyp26b1	cytochrome P450, family 26, subfamily b, polypeptide 1
1455049_at	7.1	Igsf3	immunoglobulin superfamily, member 3
1458655_at	7.1	Wwtr1	WW domain containing transcription regulator 1
1450014_at	7.1	Cldn1	claudin 1
1429055_at	7.1	4930506M07Rik	RIKEN cDNA 4930506M07 gene
1423446_at	7.1	Dapk3	death-associated kinase 3
1425107_a_at	7.1	Lifr	leukemia inhibitory factor receptor
1428158_at	7.1	Akt1s1	AKT1 substrate 1 (proline-rich)
1430364_at	7.1	Atf7ip2	activating transcription factor 7 interacting protein 2
1435221_at	7.1	---	Adult male corpora quadrigemina cDNA, RIKEN full-length enriched library, clone:B230341P20 product:inferred: forkhead box P1, full insert sequence
1420774_a_at	7.1	4930583H14Rik	RIKEN cDNA 4930583H14 gene
1420439_at	7.1	Tsx	testis specific X-linked gene
1416464_at	7.1	Slc4a1	solute carrier family 4 (anion exchanger), member 1
1436483_at	7.1	Myt1l	myelin transcription factor 1-like
1422357_at	7.1	Magea6	melanoma antigen, family A, 6
1459409_at	7.1	Ccdc109a	Coiled-coil domain containing 109A
1424617_at	7.1	Ifi35	interferon-induced protein 35
1436631_at	7.1	Ctnna1	catenin (cadherin associated protein), alpha 1
1422082_a_at	7.1	Nfya	nuclear transcription factor-Y alpha
1427054_s_at	7.1	Abi3bp	ABI gene family, member 3 (NESH) binding protein
1456498_at	7.1	Itga4	integrin alpha 4
1416421_a_at	7.1	Ssb	Sjogren syndrome antigen B
1435863_at	7.1	Commd6	COMM domain containing 6
1418681_at	7.1	Alg13	asparagine-linked glycosylation 13 homolog (S. cerevisiae)
1441910_x_at	7.1	Ccne1	cyclin E1
1429835_at	7.1	2310033E01Rik	RIKEN cDNA 2310033E01 gene
1444797_at	7.1	8030474K03Rik	RIKEN cDNA 8030474K03 gene
1426313_at	7.1	Bre	brain and reproductive organ-expressed protein
1458230_at	7.1	---	---
1460084_at	7.1	---	---
1444319_at	7.1	E2f8	E2F transcription factor 8
1416995_at	7.1	Pacsin3	protein kinase C and casein kinase substrate in neurons 3
1454026_a_at	7.1	Rgs3	regulator of G-protein signaling 3
1457062_at	7.1	1700081L11Rik	RIKEN cDNA 1700081L11 gene
1426519_at	7.1	P4ha1	procollagen-proline, 2-oxoglutarate 4-dioxygenase (proline 4-hydroxylase), alpha 1 polypeptide
1460000_at	7.1	D830007B15Rik	RIKEN cDNA D830007B15 gene
1445088_at	7.1	Magi1	Membrane associated guanylate kinase, WW and PDZ domain containing 1
1438097_at	7.1	Rab20	RAB20, member RAS oncogene family
1417705_at	7.1	Otub1	OTU domain, ubiquitin aldehyde binding 1
1448346_at	7.1	Cfl1	cofilin 1, non-muscle
1454229_a_at	7.1	Exod1	exonuclease domain containing 1
1435998_at	7.1	Gm288	gene model 288, (NCBI)
1449770_x_at	7.1	D16Bwg1494e	DNA segment, Chr 16, Brigham & Women's Genetics 1494 expressed
1423016_a_at	7.1	Gypa	glycophorin A
1441107_at	7.1	Dmrta2	doublesex and mab-3 related transcription factor like family A2
1449210_at	7.1	Igf2bp1	insulin-like growth factor 2 mRNA binding protein 1
1451665_a_at	7.1	Ap4s1	adaptor-related protein complex AP-4, sigma 1
1421349_x_at	7.1	Cend1	cell cycle exit and neuronal differentiation 1
1430777_a_at	7.1	Golph3	golgi phosphoprotein 3
1438033_at	7.1	Tef	thyrotroph embryonic factor
1448824_at	7.1	Ube2j1	ubiquitin-conjugating enzyme E2, J1
1451771_at	7	Tpcn1	two pore channel 1
1427242_at	7	Ddx4	DEAD (Asp-Glu-Ala-Asp) box polypeptide 4
1445033_at	7	Abca16	ATP-binding cassette, sub-family A (ABC1), member 16
1435126_at	7	Dusp15	Dual specificity phosphatase-like 15
1416348_at	7	Men1	multiple endocrine neoplasia 1
1459144_at	7	Fndc3a	Fibronectin type III domain containing 3a
1456559_at	7	Emx2os	empty spiracles homolog 2 (Drosophila) opposite strand
1445786_at	7	Braf	Braf transforming gene
1444009_at	7	Rassf4	Ras association (RalGDS/AF-6) domain family 4
1451505_at	7	Chchd5	coiled-coil-helix-coiled-coil-helix domain containing 5
1452589_at	7	Ptk7	PTK7 protein tyrosine kinase 7
1453708_a_at	7	Gsto2	glutathione S-transferase omega 2
1424863_a_at	7	Hipk2	homeodomain interacting protein kinase 2
1440014_at	7	Pacs1	Phosphofurin acidic cluster sorting protein 1
1419888_at	7	1110033M05Rik	RIKEN cDNA 1110033M05 gene
1458069_at	7	Tbc1d5	TBC1 domain family, member 5
1441689_at	7	Nup153	nucleoporin 153
1458194_at	7	---	---
1447271_at	7	Nck1	non-catalytic region of tyrosine kinase adaptor protein 1
1437673_at	7	---	Transcribed locus
1429719_at	7	Foxp4	forkhead box P4
1417153_at	7	Btbd14a	BTB (POZ) domain containing 14A
1455664_at	7	Rtn4rl1	reticulon 4 receptor-like 1
1440736_at	7	AI131651	expressed sequence AI131651
1440984_at	7	Baz2b	bromodomain adjacent to zinc finger domain, 2B
1443775_x_at	7	Zfat1	ZFAT zinc finger 1
1457058_at	7	Adamts2	a disintegrin-like and metallopeptidase (reprolysin type) with thrombospondin type 1 motif, 2
1455942_at	7	Fbxl11	F-box and leucine-rich repeat protein 11
1456878_at	7	AI646023	expressed sequence AI646023
1456869_at	7	Zfp787	zinc finger protein 787
1450810_at	7	Fshr	follicle stimulating hormone receptor
1451191_at	7	Crabp2	cellular retinoic acid binding protein II
1435558_at	7	Bai2	brain-specific angiogenesis inhibitor 2
1420970_at	7	Adcy7	adenylate cyclase 7
1435204_at	7	Prmt8	protein arginine N-methyltransferase 8
1425833_a_at	7	Hpca	hippocalcin
1419361_at	7	Ss18	synovial sarcoma translocation, Chromosome 18
1440888_at	7	Oxtr	oxytocin receptor
1439966_x_at	7	Sfxn2	sideroflexin 2
1460274_at	7	4921530G04Rik	RIKEN cDNA 4921530G04 gene
1416934_at	7	Mtm1	X-linked myotubular myopathy gene 1
1430164_a_at	7	Grb10	growth factor receptor bound protein 10
1449152_at	7	Cdkn2b	cyclin-dependent kinase inhibitor 2B (p15, inhibits CDK4)
1417514_at	7	Ssx2ip	synovial sarcoma, X breakpoint 2 interacting protein
1421915_a_at	7	St3gal3	ST3 beta-galactoside alpha-2,3-sialyltransferase 3
1449819_at	7	Dmc1	DMC1 dosage suppressor of mck1 homolog, meiosis-specific homologous recombination (yeast)disrupted meiotic cDNA 1
1455056_at	7	Lmo7	LIM domain only 7
1417939_at	7	Rad51ap1	RAD51 associated protein 1
1420975_at	7	Baz1b	bromodomain adjacent to zinc finger domain, 1B
1451927_a_at	7	Mapk14	mitogen activated protein kinase 14
1457283_at	7	---	---
1449528_at	7	Figf	c-fos induced growth factor
1428909_at	7	A130040M12Rik	RIKEN cDNA A130040M12 gene
1423520_at	7	Lmnb1	lamin B1
1422838_at	7	Kcnu1	potassium channel, subfamily U, member 1
1429196_at	7	Rabgap1l	RAB GTPase activating protein 1-like
1441389_at	7	Adamts5	A disintegrin-like and metallopeptidase (reprolysin type) with thrombospondin type 1 motif, 5 (aggrecanase-2)
1446508_at	7	---	---
1431809_at	7	4932442L08Rik	RIKEN cDNA 4932442L08 gene
1440332_at	7	Cdv3	carnitine deficiency-associated gene expressed in ventricle 3
1441655_at	7	Gm884	gene model 884, (NCBI)
1425326_at	7	Acly	ATP citrate lyase
1436017_at	7	Aars2	alanyl-tRNA synthetase 2, mitochondrial (putative)
1440304_at	7	Bach2	BTB and CNC homology 2
1436398_at	7	---	---
1425887_at	7	4930511J11Rik	RIKEN cDNA 4930511J11 gene
1453603_at	7	2700022O18Rik	RIKEN cDNA 2700022O18 gene
1420696_at	7	Sema3c	sema domain, immunoglobulin domain (Ig), short basic domain, secreted, (semaphorin) 3C
1423223_a_at	7	Prdx6	peroxiredoxin 6
1452291_at	7	Centd1	centaurin, delta 1
1418544_at	7	Kcnip3	Kv channel interacting protein 3, calsenilin
1426967_at	7	Axin1	axin 1
1421215_a_at	7	Slmap	sarcolemma associated protein
1441635_at	7	Olfml2a	Olfactomedin-like 2A
1440825_s_at	7	Ccdc28a	coiled-coil domain containing 28A
1457459_at	7	AU014973	expressed sequence AU014973
1450284_at	7	Pde3a	phosphodiesterase 3A, cGMP inhibited
1418536_at	7	LOC630509 /// LOC674192	similar to H-2 class I histocompatibility antigen, Q7 alpha chain precursor (QA-2 antigen) /// region containing histocompatibility 2, Q region locus 9; histocompatibility 2, Q region locus 7
1423355_at	7	Snap29	synaptosomal-associated protein
1431606_a_at	7	Angel2	angel homolog 2 (Drosophila)
1438295_at	7	Glcci1	Glucocorticoid induced transcript 1
1431088_at	6.9	Foxp4	forkhead box P4
1417029_a_at	6.9	Trim2	tripartite motif protein 2
1446810_at	6.9	A730062M13Rik	RIKEN cDNA A730062M13 gene
1438331_at	6.9	Ypel2	Yippee-like 2 (Drosophila)
1441684_at	6.9	Ttc3	tetratricopeptide repeat domain 3
1452469_a_at	6.9	Smtn	smoothelin
1439874_at	6.9	9330102E08Rik	RIKEN cDNA 9330102E08 gene
1424386_at	6.9	Reep2	receptor accessory protein 2
1421054_at	6.9	Xpo4	exportin 4
1451331_at	6.9	Ppp1r1b	protein phosphatase 1, regulatory (inhibitor) subunit 1B
1434429_at	6.9	Syt16	synaptotagmin XVI
1454174_a_at	6.9	C330007P06Rik	RIKEN cDNA C330007P06 gene
1432998_at	6.9	5830462O15Rik	RIKEN cDNA 5830462O15 gene
1444390_at	6.9	LOC637693 /// Prdm14	PR domain containing 14 /// similar to PR domain containing 14
1445949_at	6.9	Tnfrsf19	Tumor necrosis factor receptor superfamily, member 19
1432488_a_at	6.9	LOC626830 /// Sf3a3	splicing factor 3a, subunit 3 /// similar to splicing factor 3a, subunit 3 (predicted)
1441373_at	6.9	Msi2	Musashi homolog 2 (Drosophila)
1444837_at	6.9	---	Adult male testis cDNA, RIKEN full-length enriched library, clone:4930414D20 product:unclassifiable, full insert sequence
1422695_at	6.9	Taf1 /// Ttyh1	tweety homolog 1 (Drosophila) /// TAF1 RNA polymerase II, TATA box binding protein (TBP)-associated factor
1453469_at	6.9	1810073G21Rik	RIKEN cDNA 1810073G21 gene
1438309_at	6.9	---	Transcribed locus
1445695_at	6.9	Atxn1	Ataxin 1
1428812_at	6.9	1700040L02Rik	RIKEN cDNA 1700040L02 gene
1444920_at	6.9	D19Ertd386e	DNA segment, Chr 19, ERATO Doi 386, expressed
1457806_at	6.9	Dock1	dedicator of cyto-kinesis 1
1455510_at	6.9	---	---
1435022_at	6.9	Cart1	cartilage homeo protein 1
1435307_at	6.9	6430502M16Rik	RIKEN cDNA 6430502M16 gene
1419969_at	6.9	C77370	expressed sequence C77370
1421175_at	6.9	Myt1l	myelin transcription factor 1-like
1417350_at	6.9	Pldn	pallidin
1441545_at	6.9	Zcchc11	zinc finger, CCHC domain containing 11
1456960_at	6.9	Adk	Adenosine kinase
1450929_at	6.9	Zfp57	zinc finger protein 57
1436882_at	6.9	EG435336 /// LOC673926 /// Ubl5	ubiquitin-like 5 /// predicted gene, EG435336 /// similar to ubiquitin-like 5
1429470_at	6.9	Spdya	speedy homolog A (Drosophila)
1457020_at	6.9	Gpbp1l1	GC-rich promoter binding protein 1-like 1
1416210_at	6.9	Imp3	IMP3, U3 small nucleolar ribonucleoprotein, homolog (yeast)
1417924_at	6.9	Pak3	p21 (CDKN1A)-activated kinase 3
1446295_at	6.9	Trim24	tripartite motif protein 24
1427935_at	6.9	Lyrm2	LYR motif containing 2
1427345_a_at	6.9	Sult1a1	sulfotransferase family 1A, phenol-preferring, member 1
1437779_at	6.9	Foxh1	forkhead box H1
1415784_at	6.9	Vps35	vacuolar protein sorting 35
1417928_at	6.9	Pdlim4	PDZ and LIM domain 4
1452956_a_at	6.9	D12Ertd647e	DNA segment, Chr 12, ERATO Doi 647, expressed
1419497_at	6.9	Cdkn1b	cyclin-dependent kinase inhibitor 1B
1440200_at	6.9	9630031F12Rik	RIKEN cDNA 9630031F12 gene
1451689_a_at	6.9	Sox10	SRY-box containing gene 10
1416501_at	6.9	Pdpk1	3-phosphoinositide dependent protein kinase-1
1423424_at	6.9	Zic3	zinc finger protein of the cerebellum 3
1442270_at	6.9	Pbx3	Pre B-cell leukemia transcription factor 3
1434046_at	6.9	AA467197	expressed sequence AA467197
1420148_at	6.9	Slc6a6	solute carrier family 6 (neurotransmitter transporter, taurine), member 6
1456379_x_at	6.9	Dner	delta/notch-like EGF-related receptor
1419582_at	6.9	Cyp2c55	cytochrome P450, family 2, subfamily c, polypeptide 55
1421495_a_at	6.9	1700052N19Rik	RIKEN cDNA 1700052N19 gene
1443980_at	6.9	Agrn	agrin
1449554_at	6.9	Tle3	transducin-like enhancer of split 3, homolog of Drosophila E(spl)
1450049_a_at	6.9	Hira	histone cell cycle regulation defective homolog A (S. cerevisiae)
1450067_a_at	6.9	1810034K20Rik	RIKEN cDNA 1810034K20 gene
1421042_at	6.9	Arhgef2	rho/rac guanine nucleotide exchange factor (GEF) 2
1450192_at	6.9	Lhcgr	luteinizing hormone/choriogonadotropin receptor
1418194_at	6.9	Galnt10	UDP-N-acetyl-alpha-D-galactosamine:polypeptide N-acetylgalactosaminyltransferase 10
1419587_s_at	6.9	Rp2h	retinitis pigmentosa 2 homolog (human)
1426231_at	6.9	Vit	vitrin
1415893_at	6.9	Sgpl1	sphingosine phosphate lyase 1
1436092_at	6.9	---	Transcribed locus
1429401_at	6.9	Stox2	storkhead box 2
1451822_a_at	6.9	Scrn2	secernin 2
1423333_at	6.9	Ergic1	endoplasmic reticulum-golgi intermediate compartment (ERGIC) 1
1425831_at	6.9	Zfp101	zinc finger protein 101
1425733_a_at	6.9	Eps8	epidermal growth factor receptor pathway substrate 8
1458324_x_at	6.9	---	16 days embryo head cDNA, RIKEN full-length enriched library, clone:C130051K14 product:unclassifiable, full insert sequence
1436552_at	6.9	Jakmip2	janus kinase and microtubule interacting protein 2
1425941_a_at	6.9	BC025462	cDNA sequence BC025462
1428781_at	6.9	Dmkn	dermokine
1454604_s_at	6.9	Tspan12	tetraspanin 12
1437096_at	6.9	Ttc29	tetratricopeptide repeat domain 29
1439207_at	6.9	Pnma5	paraneoplastic antigen family 5
1455053_a_at	6.9	Dcun1d1	DCUN1D1 DCN1, defective in cullin neddylation 1, domain containing 1 (S. cerevisiae)
1424364_a_at	6.9	1110020P15Rik	RIKEN cDNA 1110020P15 gene
1435033_at	6.9	Arhgef4	Rho guanine nucleotide exchange factor (GEF) 4
1428640_at	6.9	Hsf2bp	heat shock transcription factor 2 binding protein
1420923_at	6.9	Usp9x	ubiquitin specific peptidase 9, X chromosome
1433965_at	6.9	Atp8a1	ATPase, aminophospholipid transporter (APLT), class I, type 8A, member 1
1455423_at	6.9	LOC623189 /// Ndg1	Nur77 downstream gene 1 /// similar to chromosome 6 open reading frame 148
1422020_at	6.9	Spry4	sprouty homolog 4 (Drosophila)
1441428_at	6.9	---	Adult male liver tumor cDNA, RIKEN full-length enriched library, clone:C730003N19 product:unclassifiable, full insert sequence
1439139_at	6.9	D2Ertd640e	DNA segment, Chr 2, ERATO Doi 640, expressed
1441466_at	6.9	Sfrs10	splicing factor, arginine/serine-rich 10 (transformer 2 homolog, Drosophila)
1425829_a_at	6.8	Steap4	STEAP family member 4
1448186_at	6.8	Pnliprp2	pancreatic lipase-related protein 2
1460741_x_at	6.8	D17Wsu92e	DNA segment, Chr 17, Wayne State University 92, expressed
1440534_at	6.8	ENSMUSG00000056615	predicted gene, ENSMUSG00000056615
1456228_x_at	6.8	Mbp	myelin basic protein
1456130_at	6.8	LOC553091	hypothetical LOC553091
1420672_at	6.8	Kcne1	potassium voltage-gated channel, Isk-related subfamily, member 1
1453584_at	6.8	Stk36	serine/threonine kinase 36 (fused homolog, Drosophila)
1439295_x_at	6.8	EG434179	predicted gene, EG434179
1423528_at	6.8	Bcas3	breast carcinoma amplified sequence 3
1448674_at	6.8	Rnf25	ring finger protein 25
1430554_at	6.8	Lrig3	leucine-rich repeats and immunoglobulin-like domains 3
1429768_at	6.8	Dtna	dystrobrevin alpha
1418571_at	6.8	Tnfrsf12a	tumor necrosis factor receptor superfamily, member 12a
1425547_a_at	6.8	Klc4	kinesin light chain 4
1423983_at	6.8	Sez6l2	seizure related 6 homolog like 2
1450368_a_at	6.8	Ppp3r1	protein phosphatase 3, regulatory subunit B, alpha isoform (calcineurin B, type I)
1458460_at	6.8	Stim1	Stromal interaction molecule 1
1456862_at	6.8	Six4	sine oculis-related homeobox 4 homolog (Drosophila)
1421018_at	6.8	1110018J18Rik	RIKEN cDNA 1110018J18 gene
1438007_at	6.8	AI851790	expressed sequence AI851790
1434684_at	6.8	Rin3	Ras and Rab interactor 3
1443697_at	6.8	---	---
1455269_a_at	6.8	Coro1a	coronin, actin binding protein 1A
1443201_at	6.8	Gpc6	Glypican 6
1446735_at	6.8	Itsn2	intersectin 2
1440653_at	6.8	Phip	Pleckstrin homology domain interacting protein
1450525_at	6.8	Gli3	GLI-Kruppel family member GLI3
1432289_a_at	6.8	Jsrp1	junctional sarcoplasmic reticulum protein 1
1437536_at	6.8	Fkrp	fukutin related protein
1441469_at	6.8	Dock4	dedicator of cytokinesis 4
1452028_a_at	6.8	Cdh23	cadherin 23 (otocadherin)
1426044_a_at	6.8	Prkcq	protein kinase C, theta
1425621_at	6.8	Trim35	tripartite motif-containing 35
1422975_at	6.8	Mme	membrane metallo endopeptidase
1451326_at	6.8	Abhd14b	abhydrolase domain containing 14b
1455435_s_at	6.8	Chdh	Choline dehydrogenase
1436789_at	6.8	Ccnjl	cyclin J-like
1426667_a_at	6.8	Unc84a	unc-84 homolog A (C. elegans)
1417543_at	6.8	Rps6ka2	ribosomal protein S6 kinase, polypeptide 2
1422432_at	6.8	Dbi	diazepam binding inhibitor
1419426_s_at	6.8	Ccl21a /// Ccl21b /// Ccl21c	chemokine (C-C motif) ligand 21b /// chemokine (C-C motif) ligand 21a /// chemokine (C-C motif) ligand 21c (leucine)
1416022_at	6.8	Fabp5	fatty acid binding protein 5, epidermal
1437150_at	6.8	1700012H17Rik	RIKEN cDNA 1700012H17 gene
1431897_at	6.8	Chst9	carbohydrate (N-acetylgalactosamine 4-0) sulfotransferase 9
1428196_a_at	6.8	1200015F23Rik	RIKEN cDNA 1200015F23 gene
1430051_at	6.8	4930486L24Rik	RIKEN cDNA 4930486L24 gene
1425359_at	6.8	Mall	mal, T-cell differentiation protein-like
1456683_at	6.8	Sltm	SAFB-like, transcription modulator
1459406_at	6.8	Cept1	Choline/ethanolaminephosphotransferase 1
1452021_a_at	6.8	Hes6	hairy and enhancer of split 6 (Drosophila)
1415736_at	6.8	Pfdn5	prefoldin 5
1435610_at	6.8	C130034I18Rik	RIKEN cDNA C130034I18 gene
1455778_at	6.8	Zfp192	zinc finger protein 192
1450178_at	6.8	Brdt	bromodomain, testis-specific
1421903_at	6.8	Ixl	intersex-like (Drosophila)
1450988_at	6.8	Lgr5	leucine rich repeat containing G protein coupled receptor 5
1443504_at	6.8	E330022O07	hypothetical protein E330022O07
1424990_at	6.8	Tmem142a	transmembrane protein 142A
1416475_at	6.8	Ube2d2	ubiquitin-conjugating enzyme E2D 2
1449358_at	6.8	D6Mm5e	DNA segment, Chr 6, Miriam Meisler 5, expressed
1452089_at	6.8	Cacnb4	calcium channel, voltage-dependent, beta 4 subunit
1441819_x_at	6.8	Timm50	translocase of inner mitochondrial membrane 50 homolog (yeast)
1426310_at	6.8	Zdhhc5	zinc finger, DHHC domain containing 5
1422528_a_at	6.8	Zfp36l1	zinc finger protein 36, C3H type-like 1
1435852_at	6.8	Spred3	sprouty-related, EVH1 domain containing 3
1443904_at	6.8	Fads6	fatty acid desaturase domain family, member 6
1426058_a_at	6.8	Kcnk3	potassium channel, subfamily K, member 3
1424509_at	6.8	Cd177	CD177 antigen
1428358_at	6.8	1810010M01Rik	RIKEN cDNA 1810010M01 gene
1423853_at	6.8	6330527O06Rik	RIKEN cDNA 6330527O06 gene
1452025_a_at	6.8	Zfp2	zinc finger protein 2
1458053_at	6.8	Abi2	abl-interactor 2
1455796_x_at	6.8	Olfm1	olfactomedin 1
1453289_at	6.8	Eif2c4	eukaryotic translation initiation factor 2C, 4
1416043_at	6.8	Nasp	nuclear autoantigenic sperm protein (histone-binding)
1419748_at	6.8	Abcd2	ATP-binding cassette, sub-family D (ALD), member 2
1421869_at	6.8	Trim44	tripartite motif-containing 44
1443833_at	6.8	---	Transcribed locus
1440097_at	6.8	Mirg	miRNA containing gene
1423669_at	6.8	Col1a1	procollagen, type I, alpha 1
1433988_s_at	6.8	C230098O21Rik	RIKEN cDNA C230098O21 gene
1458550_at	6.8	Myo1d	myosin ID
1435227_at	6.8	Bcl11b	B-cell leukemia/lymphoma 11B
1423471_at	6.8	Ptbp2	polypyrimidine tract binding protein 2
1429654_at	6.8	Dppa2	developmental pluripotency associated 2
1439615_at	6.8	Gan	giant axonal neuropathy
1445379_at	6.8	Atp11c	Atpase, class VI, type 11C
1457780_at	6.8	Stx11	syntaxin 11
1451538_at	6.8	Sox9	SRY-box containing gene 9
1448034_at	6.8	AI842396	expressed sequence AI842396
1429651_at	6.8	Phactr3	phosphatase and actin regulator 3
1446605_at	6.8	---	---
1437894_at	6.8	Prox1	prospero-related homeobox 1
1428703_at	6.8	1700012B07Rik	RIKEN cDNA 1700012B07 gene
1450472_s_at	6.8	Smad3	MAD homolog 3 (Drosophila)
1415837_at	6.8	Klk1	kallikrein 1
1425535_at	6.8	Repin1	replication initiator 1
1419485_at	6.8	Foxc1	forkhead box C1
1417341_a_at	6.8	Ppp1r2	protein phosphatase 1, regulatory (inhibitor) subunit 2
1425711_a_at	6.8	Akt1	thymoma viral proto-oncogene 1
1439721_at	6.8	C85627	expressed sequence C85627
1438495_at	6.8	Top1	topoisomerase (DNA) I
1448060_at	6.8	Sema6d	sema domain, transmembrane domain (TM), and cytoplasmic domain, (semaphorin) 6D
1446921_at	6.8	---	Transcribed locus
1431768_a_at	6.8	Prmt3	protein arginine N-methyltransferase 3
1450683_at	6.8	Tagln3	transgelin 3
1416818_at	6.8	Parva	parvin, alpha
1438253_at	6.7	Ssh1	slingshot homolog 1 (Drosophila)
1456333_a_at	6.7	Arhgap6	Rho GTPase activating protein 6
1435532_at	6.7	4933426K21Rik	RIKEN cDNA 4933426K21 gene
1426309_at	6.7	Asb9	ankyrin repeat and SOCS box-containing protein 9
1442547_at	6.7	---	Transcribed locus
1449130_at	6.7	Cd1d1	CD1d1 antigen
1450798_at	6.7	Tnxb	tenascin XB
1421090_at	6.7	Epb4.1l1	erythrocyte protein band 4.1-like 1
1420964_at	6.7	Enc1	ectodermal-neural cortex 1
1440857_at	6.7	Cad	carbamoyl-phosphate synthetase 2, aspartate transcarbamylase, and dihydroorotase
1457042_at	6.7	AI256396	EST AI256396
1442153_at	6.7	---	0 day neonate thymus cDNA, RIKEN full-length enriched library, clone:A430072F05 product:unclassifiable, full insert sequence
1435420_at	6.7	---	Transcribed locus
1427351_s_at	6.7	Igh-6	immunoglobulin heavy chain 6 (heavy chain of IgM)
1430533_a_at	6.7	Ctnnb1	catenin (cadherin associated protein), beta 1
1425509_at	6.7	Mark1	MAP/microtubule affinity-regulating kinase 1
1445860_at	6.7	Tspan11	tetraspanin 11
1440813_s_at	6.7	Plxnb3	plexin B3
1420860_at	6.7	Itga9	integrin alpha 9
1415978_at	6.7	Tubb3	tubulin, beta 3
1454911_at	6.7	EG382106	predicted gene, EG382106
1456165_at	6.7	4921521F21Rik	RIKEN cDNA 4921521F21 gene
1427764_a_at	6.7	Tcfe2a	transcription factor E2a
1420918_at	6.7	Sgk3	serum/glucocorticoid regulated kinase 3
1416715_at	6.7	Gjb3	gap junction membrane channel protein beta 3
1433469_at	6.7	Lrrn2	leucine rich repeat protein 2, neuronal
1422726_x_at	6.7	Speer4a	spermatogenesis associated glutamate (E)-rich protein 4a
1452445_at	6.7	Slc41a2	solute carrier family 41, member 2
1418403_at	6.7	Adam19	a disintegrin and metallopeptidase domain 19 (meltrin beta)
1426184_a_at	6.7	Pdcd6ip	programmed cell death 6 interacting protein
1444806_at	6.7	6720456B07Rik	RIKEN cDNA 6720456B07 gene
1448327_at	6.7	Actn2	actinin alpha 2
1455114_at	6.7	Ccnu	cyclin U
1450123_at	6.7	Ryr2	ryanodine receptor 2, cardiac
1450000_at	6.7	Nlrp4c	NLR family, pyrin domain containing 4C
1435432_at	6.7	Centg2	centaurin, gamma 2
1417036_at	6.7	Sac3d1	SAC3 domain containing 1
1460187_at	6.7	Sfrp1	secreted frizzled-related sequence protein 1
1454286_at	6.7	1110004M10Rik	RIKEN cDNA 1110004M10 gene
1459704_at	6.7	Dnajc7	DnaJ (Hsp40) homolog, subfamily C, member 7
1453370_at	6.7	Troap	trophinin associated protein
1420856_a_at	6.7	Lancl2	LanC (bacterial lantibiotic synthetase component C)-like 2
1422606_at	6.7	C1qtnf3	C1q and tumor necrosis factor related protein 3
1444834_at	6.7	---	---
1417484_at	6.7	Ibsp	integrin binding sialoprotein
1441465_at	6.7	Cnot3	CCR4-NOT transcription complex, subunit 3
1437957_at	6.7	7030407O06Rik	RIKEN cDNA 7030407O06 gene
1423742_at	6.7	Rbm10	RNA binding motif protein 10
1445669_at	6.7	Spry4	sprouty homolog 4 (Drosophila)
1446551_at	6.7	---	3 days neonate thymus cDNA, RIKEN full-length enriched library, clone:A630036M17 product:unclassifiable, full insert sequence
1450379_at	6.7	Msn	moesin
1431214_at	6.7	LOC433762	hypothetical gene LOC433762
1460650_at	6.7	Atp6v0a1	ATPase, H+ transporting, lysosomal V0 subunit A1
1454623_at	6.7	Cpa2	carboxypeptidase A2, pancreatic
1456842_at	6.7	---	Transcribed locus
1425807_at	6.7	BC021891	cDNA sequence BC021891
1448906_at	6.7	Cdh16	cadherin 16
1435477_s_at	6.7	Fcgr2b	Fc receptor, IgG, low affinity IIb
1424987_at	6.7	5430435G22Rik	RIKEN cDNA 5430435G22 gene
1429795_at	6.7	1700001L05Rik	RIKEN cDNA 1700001L05 gene
1438779_at	6.7	Col4a3	procollagen, type IV, alpha 3
1434714_at	6.7	Ero1lb	ERO1-like beta (S. cerevisiae)
1423674_at	6.7	Usp1	ubiquitin specific peptdiase 1
1453084_s_at	6.7	Col22a1	collagen, type XXII, alpha 1
1439158_at	6.7	Tlk1	tousled-like kinase 1
1431655_a_at	6.7	Agk	acylglycerol kinase
1442314_at	6.7	Nup188	nucleoporin 188
1419007_at	6.7	Zp3	zona pellucida glycoprotein 3
1417933_at	6.7	Igfbp6	insulin-like growth factor binding protein 6
1447392_s_at	6.7	Cpd	carboxypeptidase D
1435708_at	6.7	Gls	Glutaminase
1416367_at	6.7	1110001J03Rik	RIKEN cDNA 1110001J03 gene
1460258_at	6.7	Lect1	leukocyte cell derived chemotaxin 1
1455279_at	6.7	Gm1060	gene model 1060, (NCBI)
1417859_at	6.7	Gas7	growth arrest specific 7
1417765_a_at	6.7	Amy1	amylase 1, salivary
1449603_at	6.7	AI594671	expressed sequence AI594671
1430307_a_at	6.7	LOC624892 /// LOC677317 /// Mod1	malic enzyme, supernatant /// similar to NADP-dependent malic enzyme (NADP-ME) (Malic enzyme 1)
1428263_a_at	6.7	Tceb2	transcription elongation factor B (SIII), polypeptide 2
1431164_at	6.7	Rragd	Ras-related GTP binding D
1421832_at	6.7	Twsg1	twisted gastrulation homolog 1 (Drosophila)
1415843_at	6.7	Gbl	G protein beta subunit-like
1427099_at	6.7	Maz	MYC-associated zinc finger protein (purine-binding transcription factor)
1457517_at	6.7	A730046G19Rik	RIKEN cDNA A730046G19 gene
1457402_at	6.7	Sulf1	Sulfatase 1
1453768_a_at	6.7	5430432M24Rik	RIKEN cDNA 5430432M24 gene
1425483_at	6.7	Tox	thymocyte selection-associated HMG box gene
1444740_at	6.7	4930550L11Rik	RIKEN cDNA 4930550L11 gene
1425679_a_at	6.7	Mapk8ip1	mitogen activated protein kinase 8 interacting protein 1
1452483_a_at	6.7	Cd44	CD44 antigen
1423454_a_at	6.7	Sema6c	sema domain, transmembrane domain (TM), and cytoplasmic domain, (semaphorin) 6C
1435162_at	6.7	Prkg2	protein kinase, cGMP-dependent, type II
1456555_at	6.7	Ccdc67	coiled-coil domain containing 67
1440604_at	6.7	8030494B02Rik	Riken cDNA 8030494B02 gene
1453627_at	6.7	2610020P09Rik	RIKEN cDNA 2610020P09 gene
1429108_at	6.7	Msl2l1	male-specific lethal 2-like 1 (Drosophila)
1430780_a_at	6.7	Pmm1	phosphomannomutase 1
1460591_at	6.7	Esr1	estrogen receptor 1 (alpha)
1444942_at	6.7	Helz	helicase with zinc finger domain
1426565_at	6.6	Igf1r	insulin-like growth factor I receptor
1428142_at	6.6	Etv5	ets variant gene 5
1450803_at	6.6	Ntf3	neurotrophin 3
1446260_at	6.6	Six6os1	Six6 opposite strand transcript 1
1434458_at	6.6	Fst	follistatin
1431715_a_at	6.6	Lig3	ligase III, DNA, ATP-dependent
1432383_a_at	6.6	Armc9	armadillo repeat containing 9
1435050_at	6.6	D10Bwg1379e	DNA segment, Chr 10, Brigham & Women's Genetics 1379 expressed
1420725_at	6.6	Tmlhe	trimethyllysine hydroxylase, epsilon
1424847_at	6.6	Nefh	neurofilament, heavy polypeptide
1453906_at	6.6	Thrap2	thyroid hormone receptor associated protein 2
1448510_at	6.6	Efna1	ephrin A1
1446611_at	6.6	Ate1	Arginine-tRNA-protein transferase 1
1453009_at	6.6	Cpm	carboxypeptidase M
1458511_at	6.6	2410025L10Rik	RIKEN cDNA 2410025L10 gene
1454114_a_at	6.6	4933425K02Rik	RIKEN cDNA 4933425K02 gene
1454106_a_at	6.6	Cxxc1	CXXC finger 1 (PHD domain)
1418972_at	6.6	Bcl10	B-cell leukemia/lymphoma 10
1422647_at	6.6	Ring1	ring finger protein 1
1457373_at	6.6	Cdh19	Cadherin 19, type 2
1421255_a_at	6.6	Cabp1	calcium binding protein 1
1457959_at	6.6	---	Transcribed locus
1421866_at	6.6	Nr3c1	nuclear receptor subfamily 3, group C, member 1
1422146_at	6.6	Sema5b	sema domain, seven thrombospondin repeats (type 1 and type 1-like), transmembrane domain (TM) and short cytoplasmic domain, (semaphorin) 5B
1459052_at	6.6	Hif3a	Hypoxia inducible factor 3, alpha subunit
1434785_at	6.6	Cacng5	calcium channel, voltage-dependent, gamma subunit 5
1448416_at	6.6	Mgp	matrix Gla protein
1454221_a_at	6.6	Kif2c	kinesin family member 2C
1458156_at	6.6	E230012J19Rik	RIKEN cDNA E230012J19 gene
1415761_at	6.6	Mrpl52	mitochondrial ribosomal protein L52
1420335_at	6.6	Dmc1	DMC1 dosage suppressor of mck1 homolog, meiosis-specific homologous recombination (yeast)disrupted meiotic cDNA 1
1427344_s_at	6.6	Rasd2	RASD family, member 2
1441246_s_at	6.6	Dpysl5	dihydropyrimidinase-like 5
1417959_at	6.6	Pdlim7	PDZ and LIM domain 7
1442053_at	6.6	Phkb	Phosphorylase kinase beta
1447785_x_at	6.6	D11Wsu99e	DNA segment, Chr 11, Wayne State University 99, expressed
1421949_a_at	6.6	Ccdc123	coiled-coil domain containing 123
1449160_at	6.6	Npr1	natriuretic peptide receptor 1
1443649_at	6.6	Huwe1	HECT, UBA and WWE domain containing 1
1437893_at	6.6	Plb1	phospholipase B1
1437934_at	6.6	Tia1	cytotoxic granule-associated RNA binding protein 1
1458149_at	6.6	---	---
1418857_at	6.6	Slc13a2	solute carrier family 13 (sodium-dependent dicarboxylate transporter), member 2
1428673_at	6.6	Sympk	symplekin
1442491_at	6.6	Dpp10	Dipeptidylpeptidase 10
1431475_a_at	6.6	Hoxa10	homeo box A10
1459408_at	6.6	Sec22a	SEC22 vesicle trafficking protein-like A (S. cerevisiae)
1453361_at	6.6	Hells	helicase, lymphoid specific
1440395_at	6.6	Tut1	terminal uridylyl transferase 1, U6 snRNA-specific
1453072_at	6.6	Gpr160	G protein-coupled receptor 160
1447020_at	6.6	Zfpm2	Zinc finger protein, multitype 2
1450085_at	6.6	Angptl2	angiopoietin-like 2
1426545_at	6.6	Tnrc6b	trinucleotide repeat containing 6b
1457127_at	6.6	Defb42	defensin beta 42
1448231_at	6.6	Fkbp5	FK506 binding protein 5
1429834_a_at	6.6	1110014N23Rik	RIKEN cDNA 1110014N23 gene
1443197_at	6.6	Wnt9b	wingless-type MMTV integration site 9B
1427763_a_at	6.6	Camk2d	calcium/calmodulin-dependent protein kinase II, delta
1431854_a_at	6.6	4930452B06Rik	RIKEN cDNA 4930452B06 gene
1416188_at	6.6	Gm2a	GM2 ganglioside activator protein
1448332_at	6.6	Pex19	peroxisome biogenesis factor 19
1446075_at	6.6	---	---
1433100_at	6.6	Tmem112b	transmembrane protein 112B
1431114_at	6.6	Dock4	dedicator of cytokinesis 4
1419245_at	6.6	Rab14	RAB14, member RAS oncogene family
1450906_at	6.6	Plxnc1	plexin C1
1439678_at	6.6	Gls	Glutaminase
1431060_at	6.6	Peli1	pellino 1
1447564_x_at	6.6	Piwil4	piwi-like homolog 4 (Drosophila)
1441164_at	6.6	Arhgap26	Rho GTPase activating protein 26
1450281_a_at	6.6	1700021K02Rik	RIKEN cDNA 1700021K02 gene
1439915_at	6.6	Mrg1	Myeloid ecotropic viral integration site-related gene 1
1436294_at	6.6	Ankrd29	ankyrin repeat domain 29
1422017_s_at	6.6	4833439L19Rik	RIKEN cDNA 4833439L19 gene
1449158_at	6.6	Kcnk2	potassium channel, subfamily K, member 2
1451006_at	6.6	Xdh	xanthine dehydrogenase
1427683_at	6.6	Egr2	early growth response 2
1451740_at	6.6	Paip1	polyadenylate binding protein-interacting protein 1
1452073_at	6.6	6720460F02Rik	RIKEN cDNA 6720460F02 gene
1451045_at	6.6	Syt13	synaptotagmin XIII
1441569_at	6.6	E330009P21Rik	RIKEN cDNA E330009P21 gene
1460295_s_at	6.6	Il6st	interleukin 6 signal transducer
1418318_at	6.6	Rnf128	ring finger protein 128
1429863_at	6.6	Lonrf3	LON peptidase N-terminal domain and ring finger 3
1432901_at	6.6	Etl4	enhancer trap locus 4
1426334_a_at	6.6	Bcl2l11	BCL2-like 11 (apoptosis facilitator)
1448596_at	6.6	Slc6a8	solute carrier family 6 (neurotransmitter transporter, creatine), member 8
1447491_at	6.6	Lrrc8d	Leucine rich repeat containing 8D
1444693_at	6.6	Cacnb2	Calcium channel, voltage-dependent, beta 2 subunit
1460415_a_at	6.6	Cd40	CD40 antigen
1442341_at	6.6	Kalrn	kalirin, RhoGEF kinase
1426892_at	6.6	Utrn	utrophin
1443075_at	6.6	---	---
1418524_at	6.6	Pcm1	pericentriolar material 1
1420945_at	6.6	Atrx	alpha thalassemia/mental retardation syndrome X-linked homolog (human)
1452742_at	6.6	Trak1	trafficking protein, kinesin binding 1
1457479_at	6.6	---	---
1460200_s_at	6.6	Lztfl1	leucine zipper transcription factor-like 1
1416154_at	6.6	LOC665155 /// Srp54	signal recognition particle 54 /// similar to signal recognition particle 54
1435818_at	6.6	---	Adult male corpus striatum cDNA, RIKEN full-length enriched library, clone:C030020B06 product:unclassifiable, full insert sequence
1434502_x_at	6.6	Slc4a1	solute carrier family 4 (anion exchanger), member 1
1425643_at	6.6	Gypa	glycophorin A
1444068_at	6.6	Thrap1	thyroid hormone receptor associated protein 1
1436911_at	6.6	Ss18l1	synovial sarcoma translocation gene on chromosome 18-like 1
1455299_at	6.6	Vgll3	vestigial like 3 (Drosophila)
1456255_at	6.6	AI314180	expressed sequence AI314180
1434780_at	6.6	C130038G02Rik	RIKEN cDNA C130038G02 gene
1440319_at	6.6	Gm817	gene model 817, (NCBI)
1419665_a_at	6.6	Nupr1	nuclear protein 1
1420893_a_at	6.6	Tgfbr1	transforming growth factor, beta receptor I
1455259_a_at	6.6	D530033C11Rik	RIKEN cDNA D530033C11 gene
1454087_at	6.6	Zfp618	zinc fingerprotein 618
1424997_at	6.6	Sfrs8	splicing factor, arginine/serine-rich 8
1420610_at	6.6	Prkacb	protein kinase, cAMP dependent, catalytic, beta
1450856_at	6.6	Arvcf	armadillo repeat gene deleted in velo-cardio-facial syndrome
1459238_at	6.6	---	---
1425810_a_at	6.6	Csrp1	cysteine and glycine-rich protein 1
1426004_a_at	6.6	Tgm2	transglutaminase 2, C polypeptide
1428092_at	6.6	Cdc5l	cell division cycle 5-like (S. pombe)
1421194_at	6.6	Itga4	integrin alpha 4
1420873_at	6.6	Twf1	twinfilin, actin-binding protein, homolog 1 (Drosophila)
1417752_at	6.6	Coro1c	coronin, actin binding protein 1C
1431403_a_at	6.5	Mtap7d2	MAP7 domain containing 2
1443856_at	6.5	---	---
1433743_at	6.5	Dach1	dachshund 1 (Drosophila)
1450571_a_at	6.5	Bfsp1	beaded filament structural protein in lens-CP94
1456515_s_at	6.5	Tcfl5	transcription factor-like 5 (basic helix-loop-helix)
1430437_a_at	6.5	1300018I17Rik	RIKEN cDNA 1300018I17 gene
1417635_at	6.5	Spa17	sperm autoantigenic protein 17
1458159_at	6.5	Gnaq	Guanine nucleotide binding protein, alpha q polypeptide
1418496_at	6.5	Foxa1	forkhead box A1
1446525_at	6.5	Gpc3	Glypican 3
1450533_a_at	6.5	Plagl1	pleiomorphic adenoma gene-like 1
1429388_at	6.5	Nanog	Nanog homeobox
1448756_at	6.5	S100a9	S100 calcium binding protein A9 (calgranulin B)
1423421_at	6.5	Ankrd49	ankyrin repeat domain 49
1430827_a_at	6.5	Ptk2	PTK2 protein tyrosine kinase 2
1428663_at	6.5	5133401H06Rik	RIKEN cDNA 5133401H06 gene
1430671_a_at	6.5	0610010K06Rik	RIKEN cDNA 0610010K06 gene
1431738_at	6.5	4921531P14Rik	RIKEN cDNA 4921531P14 gene
1429778_at	6.5	Optn	optineurin
1422649_at	6.5	Cntn6	contactin 6
1436868_at	6.5	Rtn4rl1	reticulon 4 receptor-like 1
1424845_a_at	6.5	Cep68	centrosomal protein 68
1424076_at	6.5	Gdpd1	glycerophosphodiester phosphodiesterase domain containing 1
1457072_at	6.5	2410127E16Rik /// Bcl11a	RIKEN cDNA 2410127E16 gene /// B-cell CLL/lymphoma 11A (zinc finger protein)
1434370_s_at	6.5	Faf1	Fas-associated factor 1
1422340_a_at	6.5	Actg2	actin, gamma 2, smooth muscle, enteric
1437836_x_at	6.5	0610011L14Rik	RIKEN cDNA 0610011L14 gene
1433462_a_at	6.5	Pi4k2a	phosphatidylinositol 4-kinase type 2 alpha
1452954_at	6.5	Ube2c	ubiquitin-conjugating enzyme E2C
1434655_at	6.5	Foxk1	forkhead box K1
1422399_a_at	6.5	Rab23	RAB23, member RAS oncogene family
1446603_at	6.5	---	---
1454067_a_at	6.5	4931406C07Rik	RIKEN cDNA 4931406C07 gene
1416162_at	6.5	Rad21	RAD21 homolog (S. pombe)
1452806_at	6.5	1500016O10Rik	RIKEN cDNA 1500016O10 gene
1434030_at	6.5	Gtpbp10	GTP-binding protein 10 (putative)
1453954_a_at	6.5	Mrps5	mitochondrial ribosomal protein S5
1422321_a_at	6.5	Sf1	splicing factor 1
1418731_at	6.5	Rnf12	ring finger protein 12
1429276_at	6.5	Lba1	lupus brain antigen 1
1429997_at	6.5	4832441B07Rik	RIKEN cDNA 4832441B07 gene
1438517_at	6.5	Wwox	WW domain-containing oxidoreductase
1442740_at	6.5	---	---
1420589_at	6.5	Has3	hyaluronan synthase 3
1426423_at	6.5	Shmt2	serine hydroxymethyltransferase 2 (mitochondrial)
1443664_s_at	6.5	Cd164l2	CD164 sialomucin-like 2
1438425_at	6.5	Gtf3c1	general transcription factor III C 1
1453823_a_at	6.5	A930028L21Rik	RIKEN cDNA A930028L21 gene
1445537_at	6.5	---	---
1439543_at	6.5	1110064A23Rik	RIKEN cDNA 1110064A23 gene
1456906_at	6.5	Aftph	Aftiphilin
1457206_at	6.5	Zfp521	Zinc finger protein 521
1425803_a_at	6.5	Mbd2	methyl-CpG binding domain protein 2
1444333_at	6.5	---	---
1447328_at	6.5	Itpr2	Inositol 1,4,5-triphosphate receptor 2
1450070_s_at	6.5	Pak1	p21 (CDKN1A)-activated kinase 1
1445676_at	6.5	---	---
1456942_x_at	6.5	EG668339	predicted gene, EG668339
1455848_at	6.5	Tmprss11a	transmembrane protease, serine 11a
1423858_a_at	6.5	Hmgcs2	3-hydroxy-3-methylglutaryl-Coenzyme A synthase 2
1429187_at	6.5	Tmed7	transmembrane emp24 protein transport domain containing 7
1450096_at	6.5	Gna12	guanine nucleotide binding protein, alpha 12
1422051_a_at	6.5	Gabbr1	gamma-aminobutyric acid (GABA-B) receptor, 1
1419358_at	6.5	Sorcs2	sortilin-related VPS10 domain containing receptor 2
1441213_at	6.5	BC021891	cDNA sequence BC021891
1453228_at	6.5	Stx11	syntaxin 11
1442791_x_at	6.5	6720407P12Rik	RIKEN cDNA 6720407P12 gene
1422272_at	6.5	Phxr4	per-hexamer repeat gene 4
1417109_at	6.5	Tinagl	tubulointerstitial nephritis antigen-like
1448560_at	6.5	Bid	BH3 interacting domain death agonist
1438402_at	6.5	9630050M13Rik	RIKEN cDNA 9630050M13 gene
1440068_at	6.5	Rfxdc2	Regulatory factor X domain containing 2 homolog (human)
1451991_at	6.5	Epha7	Eph receptor A7
1428904_at	6.5	Ammecr1l	AMME chromosomal region gene 1-like
1453646_at	6.5	3110005L21Rik	RIKEN cDNA 3110005L21 gene
1446776_at	6.5	C77581	expressed sequence C77581
1460197_a_at	6.5	Steap4	STEAP family member 4
1439301_at	6.5	Rad51l1	RAD51-like 1 (S. cerevisiae)
1432453_a_at	6.5	Ms4a10	membrane-spanning 4-domains, subfamily A, member 10
1422279_at	6.5	Fv1	Friend virus susceptibility 1
1455372_at	6.5	Cpeb3	cytoplasmic polyadenylation element binding protein 3
1421854_at	6.5	Fgl2	fibrinogen-like protein 2
1442569_at	6.5	Cct4	Chaperonin subunit 4 (delta)
1422221_at	6.5	Hand2	heart and neural crest derivatives expressed transcript 2
1453976_at	6.5	4432414F05Rik	RIKEN cDNA 4432414F05 gene
1419328_at	6.5	Sema4f	sema domain, immunoglobulin domain (Ig), TM domain, and short cytoplasmic domain
1441564_at	6.5	---	Transcribed locus
1458235_at	6.5	Fbxl17	F-box and leucine-rich repeat protein 17
1453111_a_at	6.4	Slc25a39	solute carrier family 25, member 39
1432556_a_at	6.4	3100002J23Rik	RIKEN cDNA 3100002J23 gene
1453748_a_at	6.4	Kif23	kinesin family member 23
1459271_at	6.4	---	Transcribed locus
1419700_a_at	6.4	Prom1	prominin 1
1429246_a_at	6.4	Anxa6	annexin A6
1424307_at	6.4	Arhgap1	Rho GTPase activating protein 1
1441624_at	6.4	Sorbs2	sorbin and SH3 domain containing 2
1420771_at	6.4	Sprr2d	small proline-rich protein 2D
1416434_at	6.4	Bcl2l10	Bcl2-like 10
1420874_at	6.4	Twf1	twinfilin, actin-binding protein, homolog 1 (Drosophila)
1435775_at	6.4	Clock	circadian locomoter output cycles kaput
1444253_at	6.4	Adamts18	a disintegrin-like and metallopeptidase (reprolysin type) with thrombospondin type 1 motif, 18
1416112_at	6.4	Cox8a	cytochrome c oxidase, subunit VIIIa
1442890_at	6.4	Socs5	Suppressor of cytokine signaling 5
1450747_at	6.4	Keap1	kelch-like ECH-associated protein 1
1441253_at	6.4	Rfx3	Regulatory factor X, 3 (influences HLA class II expression)
1444570_at	6.4	Cfdp1	Craniofacial development protein 1
1440028_at	6.4	Atg7	Autophagy-related 7 (yeast)
1425594_at	6.4	Lamc3	laminin gamma 3
1457168_at	6.4	AI225934	expressed sequence AI225934
1427198_at	6.4	BC022960	cDNA sequence BC022960
1418471_at	6.4	Pgf	placental growth factor
1430867_at	6.4	4933431M02Rik	RIKEN cDNA 4933431M02 gene
1436283_at	6.4	D630042F21Rik	RIKEN cDNA D630042F21 gene
1432757_at	6.4	2900011L18Rik	RIKEN cDNA 2900011L18 gene
1442855_at	6.4	Dopey1	dopey family member 1
1456759_at	6.4	---	16 days neonate cerebellum cDNA, RIKEN full-length enriched library, clone:9630048A22 product:unclassifiable, full insert sequence
1435064_a_at	6.4	Tmem27	transmembrane protein 27
1425650_at	6.4	Tle4	transducin-like enhancer of split 4, homolog of Drosophila E(spl)
1452303_at	6.4	Arhgef10	Rho guanine nucleotide exchange factor (GEF) 10
1453445_at	6.4	9030601B04Rik	RIKEN cDNA 9030601B04 gene
1419294_at	6.4	1700011H14Rik	RIKEN cDNA 1700011H14 gene
1435670_at	6.4	Tcfap2b	transcription factor AP-2 beta
1436617_at	6.4	Cetn4	centrin 4
1418591_at	6.4	Dnaja4	DnaJ (Hsp40) homolog, subfamily A, member 4
1421721_a_at	6.4	Arnt	aryl hydrocarbon receptor nuclear translocator
1428960_at	6.4	4933434I06Rik	RIKEN cDNA 4933434I06 gene
1423959_at	6.4	Ropn1l	ropporin 1-like
1416754_at	6.4	Prkar1b	protein kinase, cAMP dependent regulatory, type I beta
1436632_at	6.4	D130059P03Rik	RIKEN cDNA D130059P03 gene
1428850_x_at	6.4	Cd99	CD99 antigen
1422264_s_at	6.4	Klf9	Kruppel-like factor 9
1421961_a_at	6.4	Dnajb5	DnaJ (Hsp40) homolog, subfamily B, member 5
1436828_a_at	6.4	Tpd52l2	tumor protein D52-like 2
1438730_at	6.4	BC028801	cDNA sequence BC028801
1421951_at	6.4	Lhx1	LIM homeobox protein 1
1423468_at	6.4	Steap3	STEAP family member 3
1416494_at	6.4	Ndufs5	NADH dehydrogenase (ubiquinone) Fe-S protein 5
1457218_at	6.4	6430510M02Rik	RIKEN cDNA 6430510M02 gene
1452296_at	6.4	Slit3	slit homolog 3 (Drosophila)
1449391_at	6.4	Zfp37	zinc finger protein 37
1426118_a_at	6.4	Tomm40	translocase of outer mitochondrial membrane 40 homolog (yeast)
1448565_at	6.4	Ppp1r11	protein phosphatase 1, regulatory (inhibitor) subunit 11
1418979_at	6.4	Akr1c14	aldo-keto reductase family 1, member C14
1455346_at	6.4	Masp1	mannan-binding lectin serine peptidase 1
1430568_at	6.4	Zc3h13	zinc finger CCCH type containing 13
1457019_s_at	6.4	Rdh14	retinol dehydrogenase 14 (all-trans and 9-cis)
1446264_at	6.4	---	---
1455115_a_at	6.4	Crb3	crumbs homolog 3 (Drosophila)
1429679_at	6.4	Lrrc17	leucine rich repeat containing 17
1447407_at	6.4	Centd3	centaurin, delta 3
1437195_x_at	6.4	Mapk10	mitogen activated protein kinase 10
1430635_at	6.4	Mlana	melan-A
1457043_at	6.4	B3galtl	beta 1,3-galactosyltransferase-like
1443983_at	6.4	Sorbs1	Sorbin and SH3 domain containing 1
1421272_at	6.4	Vav2	vav 2 oncogene
1439631_at	6.4	---	---
1460391_at	6.4	Gtpbp9	GTP-binding protein 9 (putative)
1457113_at	6.4	Nasp	nuclear autoantigenic sperm protein (histone-binding)
1431759_at	6.4	4930529C04Rik /// LOC669068 /// Zbed4	zinc finger, BED domain containing 4 /// RIKEN cDNA 4930529C04 gene /// similar to zinc finger, BED domain containing 4
1453829_at	6.4	2310007J06Rik	RIKEN cDNA 2310007J06 gene
1440970_at	6.4	---	Transcribed locus
1431782_s_at	6.4	Ypel1	yippee-like 1 (Drosophila)
1440929_at	6.4	---	---
1453321_at	6.4	Fndc1	fibronectin type III domain containing 1
1417837_at	6.4	Phlda2	pleckstrin homology-like domain, family A, member 2
1448291_at	6.4	Mmp9	matrix metallopeptidase 9
1419586_at	6.4	Rp2h	retinitis pigmentosa 2 homolog (human)
1426784_at	6.4	Trim47	tripartite motif protein 47
1425505_at	6.4	Mylk	myosin, light polypeptide kinase
1422905_s_at	6.4	Fmo2	flavin containing monooxygenase 2
1436041_at	6.4	---	---
1434639_at	6.4	Klhl29	kelch-like 29 (Drosophila)
1419251_at	6.4	Eps15	epidermal growth factor receptor pathway substrate 15
1419828_at	6.4	Usp31	ubiquitin specific peptidase 31
1417851_at	6.4	Cxcl13	chemokine (C-X-C motif) ligand 13
1459890_s_at	6.4	1110008P14Rik	RIKEN cDNA 1110008P14 gene
1444273_at	6.4	AW555355	expressed sequence AW555355
1442764_at	6.4	Suv420h1	suppressor of variegation 4-20 homolog 1 (Drosophila)
1456048_at	6.4	Cpeb3	cytoplasmic polyadenylation element binding protein 3
1416994_at	6.4	Ttc1	tetratricopeptide repeat domain 1
1453392_at	6.4	1810054D07Rik	RIKEN cDNA 1810054D07 gene
1427646_a_at	6.4	Arhgef2	rho/rac guanine nucleotide exchange factor (GEF) 2
1429979_a_at	6.4	1810073N04Rik	RIKEN cDNA 1810073N04 gene
1439169_at	6.4	Eif4enif1	Eukaryotic translation initiation factor 4E nuclear import factor 1
1436593_at	6.4	1700016K19Rik	RIKEN cDNA 1700016K19 gene
1435058_x_at	6.4	Stxbp3a	syntaxin binding protein 3A
1450578_at	6.4	Sry	sex determining region of Chr Y
1422638_s_at	6.4	Rassf5	Ras association (RalGDS/AF-6) domain family 5
1456502_at	6.4	Dyrk2	dual-specificity tyrosine-(Y)-phosphorylation regulated kinase 2
1431469_a_at	6.4	Cxxc5	CXXC finger 5
1453711_at	6.4	Rspo4	R-spondin family, member 4
1427773_a_at	6.4	Rabac1	Rab acceptor 1 (prenylated)
1452173_at	6.4	Hadha	hydroxyacyl-Coenzyme A dehydrogenase/3-ketoacyl-Coenzyme A thiolase/enoyl-Coenzyme A hydratase (trifunctional protein), alpha subunit
1423569_at	6.4	Gatm	glycine amidinotransferase (L-arginine:glycine amidinotransferase)
1429783_at	6.4	Pdlim5	PDZ and LIM domain 5
1439433_a_at	6.4	Slc35a2	solute carrier family 35 (UDP-galactose transporter), member A2
1452315_at	6.4	Kif11	kinesin family member 11
1418949_at	6.4	Gdf15	growth differentiation factor 15
1450209_at	6.4	Hoxd4	homeo box D4
1427481_a_at	6.4	Atp1a3	ATPase, Na+/K+ transporting, alpha 3 polypeptide
1454472_at	6.4	2900092N22Rik	RIKEN cDNA 2900092N22 gene
1418446_at	6.4	Slc16a2	solute carrier family 16 (monocarboxylic acid transporters), member 2
1429758_at	6.3	1700017B05Rik /// LOC640563	RIKEN cDNA 1700017B05 gene /// hypothetical protein LOC640563
1423611_at	6.3	Akp2	alkaline phosphatase 2, liver
1429358_at	6.3	4921533L14Rik	RIKEN cDNA 4921533L14 gene
1442699_at	6.3	---	---
1421797_a_at	6.3	Snx12	sorting nexin 12
1453470_a_at	6.3	Gna13	guanine nucleotide binding protein, alpha 13
1450354_a_at	6.3	Ptdss2	phosphatidylserine synthase 2
1423286_at	6.3	Cbln1	cerebellin 1 precursor protein
1418672_at	6.3	Akr1c13	aldo-keto reductase family 1, member C13
1418994_at	6.3	2410116G06Rik	RIKEN cDNA 2410116G06 gene
1458365_at	6.3	Scyl1bp1	SCY1-like 1 binding protein 1
1427371_at	6.3	Abca8a	ATP-binding cassette, sub-family A (ABC1), member 8a
1426942_at	6.3	Aim1	absent in melanoma 1
1435424_x_at	6.3	---	Transcribed locus
1424246_a_at	6.3	Tes	testis derived transcript
1419066_at	6.3	Ier5l	immediate early response 5-like
1447061_at	6.3	Hif3a	Hypoxia inducible factor 3, alpha subunit
1428444_at	6.3	Asb2	ankyrin repeat and SOCS box-containing protein 2
1438667_at	6.3	5730410E15Rik	RIKEN cDNA 5730410E15 gene
1418155_at	6.3	Myot	myotilin
1425423_at	6.3	Glis1	GLIS family zinc finger 1
AFFX-PyruCarbMur/L09192_MA_at	6.3	Pcx	pyruvate carboxylase
1460238_at	6.3	Msln	mesothelin
1451061_at	6.3	1700018B24Rik	RIKEN cDNA 1700018B24 gene
1429706_at	6.3	Iqcf5	IQ motif containing F5
1458984_at	6.3	E130308A19Rik	RIKEN cDNA E130308A19 gene
1454855_at	6.3	Magi2	membrane associated guanylate kinase, WW and PDZ domain containing 2
1426641_at	6.3	Trib2	tribbles homolog 2 (Drosophila)
1443156_at	6.3	---	---
1419019_a_at	6.3	Akap4	A kinase (PRKA) anchor protein 4
1433474_at	6.3	Edil3	EGF-like repeats and discoidin I-like domains 3
1447251_x_at	6.3	2610301F02Rik	RIKEN cDNA 2610301F02 gene
1443299_at	6.3	Pdlim3	PDZ and LIM domain 3
1420684_at	6.3	Acox3	acyl-Coenzyme A oxidase 3, pristanoyl
1427053_at	6.3	Abi3bp	ABI gene family, member 3 (NESH) binding protein
1421512_at	6.3	Cep250	centrosomal protein 250
1440721_at	6.3	5930433N17Rik	RIKEN cDNA 5930433N17 gene
1446205_at	6.3	---	0 day neonate thymus cDNA, RIKEN full-length enriched library, clone:A430057L20 product:unclassifiable, full insert sequence
1418580_at	6.3	Rtp4	receptor transporter protein 4
1451577_at	6.3	Zbtb20	zinc finger and BTB domain containing 20
1422313_a_at	6.3	Igfbp5	insulin-like growth factor binding protein 5
1431905_s_at	6.3	4933427G17Rik	RIKEN cDNA 4933427G17 gene
1421076_at	6.3	Sertad3	SERTA domain containing 3
[truncated: 4,458 more rows]

## Sheet: B
Additional file 1B. Genes that were significantly associated
with PC1 of Figure 1.
Probe ID	Score	Gene Symbol	Gene Description
1448804_at	12.9	Cyp11a1	cytochrome P450, family 11, subfamily a, polypeptide 1
1418813_at	12.4	Serpina5	serine (or cysteine) peptidase inhibitor, clade A, member 5
1426438_at	11.7	Ddx3y	DEAD (Asp-Glu-Ala-Asp) box polypeptide 3, Y-linked
1452077_at	11.5	Ddx3y	DEAD (Asp-Glu-Ala-Asp) box polypeptide 3, Y-linked
1426155_a_at	11.4	Osr2	odd-skipped related 2 (Drosophila)
1448556_at	11.4	Prlr	prolactin receptor
1419080_at	11.4	Gdnf	glial cell line derived neurotrophic factor
1455277_at	11.3	Hhip	Hedgehog-interacting protein
1448975_s_at	11.1	Ren1 /// Ren2	renin 1 structural /// renin 2 tandem duplication of Ren1
1421040_a_at	11.1	Gsta2	glutathione S-transferase, alpha 2 (Yc2)
1420786_a_at	11.1	Rbmy1a1	RNA binding motif protein, Y chromosome, family 1, member A1
1438083_at	11	Hhip	Hedgehog-interacting protein
1458194_at	10.9	---	---
1453593_at	10.9	Vgll3	vestigial like 3 (Drosophila)
1434959_at	10.9	Dhh	desert hedgehog
1441213_at	10.9	BC021891	cDNA sequence BC021891
1456069_at	10.9	Dtna	dystrobrevin alpha
1417633_at	10.7	Sod3	superoxide dismutase 3, extracellular
1418743_a_at	10.7	Tesc	tescalcin
1424534_at	10.7	Mmd2	monocyte to macrophage differentiation-associated 2
1419413_at	10.6	Ccl17	chemokine (C-C motif) ligand 17
1417210_at	10.6	Eif2s3y	eukaryotic translation initiation factor 2, subunit 3, structural gene Y-linked
1422606_at	10.5	C1qtnf3	C1q and tumor necrosis factor related protein 3
1417017_at	10.5	Cyp17a1	cytochrome P450, family 17, subfamily a, polypeptide 1
1421041_s_at	10.4	Gsta1 /// Gsta2	glutathione S-transferase, alpha 1 (Ya) /// glutathione S-transferase, alpha 2 (Yc2)
1428547_at	10.3	Nt5e	5' nucleotidase, ecto
1426439_at	10.2	Ddx3y	DEAD (Asp-Glu-Ala-Asp) box polypeptide 3, Y-linked
1422561_at	10.2	Adamts5	a disintegrin-like and metallopeptidase (reprolysin type) with thrombospondin type 1 motif, 5 (aggrecanase-2)
1439732_at	10.2	---	16 days neonate cerebellum cDNA, RIKEN full-length enriched library, clone:9630041I08 product:unclassifiable, full insert sequence
1445328_at	10.2	Col4a4	procollagen, type IV, alpha 4
1437933_at	10.1	Hhip	Hedgehog-interacting protein
1431362_a_at	10.1	Smoc2	SPARC related modular calcium binding 2
1421426_at	10.1	Hhip	Hedgehog-interacting protein
1424903_at	10.1	Jarid1d	jumonji, AT rich interactive domain 1D (Rbp2 like)
1421671_at	10	Hsd17b3	hydroxysteroid (17-beta) dehydrogenase 3
1439543_at	10	1110064A23Rik	RIKEN cDNA 1110064A23 gene
1440888_at	9.9	Oxtr	oxytocin receptor
1454622_at	9.9	Slc38a5	solute carrier family 38, member 5
1430596_s_at	9.9	Vgll3	vestigial like 3 (Drosophila)
1441102_at	9.8	Prlr	prolactin receptor
1450468_at	9.8	Myoc	myocilin
1450606_at	9.8	Pnmt	phenylethanolamine-N-methyltransferase
1449533_at	9.7	Tmem100	transmembrane protein 100
1438612_a_at	9.7	Clps	colipase, pancreatic
1455299_at	9.7	Vgll3	vestigial like 3 (Drosophila)
1423859_a_at	9.7	Ptgds	prostaglandin D2 synthase (brain)
1457582_at	9.7	Uty	Ubiquitously transcribed tetratricopeptide repeat gene, Y chromosome
1450065_at	9.7	Adcy7	adenylate cyclase 7
1415935_at	9.7	Smoc2	SPARC related modular calcium binding 2
1434893_at	9.7	Atp1a2	ATPase, Na+/K+ transporting, alpha 2 polypeptide
1426784_at	9.7	Trim47	tripartite motif protein 47
1442180_at	9.6	Dleu7	deleted in lymphocytic leukemia, 7
1429768_at	9.5	Dtna	dystrobrevin alpha
1431416_a_at	9.5	Jam2	junction adhesion molecule 2
1449058_at	9.5	Gli1	GLI-Kruppel family member GLI1
1436453_at	9.4	BB144871	expressed sequence BB144871
1460258_at	9.4	Lect1	leukocyte cell derived chemotaxin 1
1451712_at	9.4	8030411F24Rik	RIKEN cDNA 8030411F24 gene
1449254_at	9.3	Spp1	secreted phosphoprotein 1
1423556_at	9.3	Akr1b7	aldo-keto reductase family 1, member B7
1452227_at	9.3	2310045A20Rik	RIKEN cDNA 2310045A20 gene
1434639_at	9.3	Klhl29	kelch-like 29 (Drosophila)
1449201_at	9.3	Star	steroidogenic acute regulatory protein
1441389_at	9.2	Adamts5	A disintegrin-like and metallopeptidase (reprolysin type) with thrombospondin type 1 motif, 5 (aggrecanase-2)
1451236_at	9.2	Rerg	RAS-like, estrogen-regulated, growth-inhibitor
1419200_at	9.2	Fxyd7	FXYD domain-containing ion transport regulator 7
1422617_at	9.2	EG546272 /// EG664861 /// EG664877 /// EG664890 /// EG664906 /// EG664923 /// EG664944 /// EG664989 /// LOC664810 /// RP23-3D2.1 /// Xmr	Xmr protein /// predicted gene, EG546272 /// novel protein similar to Xlr-related, meiosis regulated (Xmr) /// similar to Synaptonemal complex protein 3 (SCP-3) /// predicted gene, EG664861 /// predicted gene, EG664877 /// predicted gene, EG664890 /// predicted gene, EG664906 /// predicted gene, EG664923 /// predicted gene, EG664944 /// predicted gene, EG664989
1452296_at	9.2	Slit3	slit homolog 3 (Drosophila)
1419662_at	9.1	Ogn	osteoglycin
1423021_s_at	9.1	Insl3 /// Jak3	insulin-like 3 /// Janus kinase 3
1448747_at	9.1	Fbxo32	F-box protein 32
1422637_at	9.1	Rassf5	Ras association (RalGDS/AF-6) domain family 5
1437397_at	9.1	Prlr	prolactin receptor
1449285_at	9.1	Cst9	cystatin 9
1435138_at	9.1	Tmem28	transmembrane protein 28
1452349_x_at	9	Ifi205 /// Mnda	interferon activated gene 205 /// myeloid cell nuclear differentiation antigen
1426598_at	9	Uty	ubiquitously transcribed tetratricopeptide repeat gene, Y chromosome
1417704_a_at	9	Arhgap6	Rho GTPase activating protein 6
1425853_s_at	9	Prlr	prolactin receptor
1429718_at	9	Slitrk5	SLIT and NTRK-like family, member 5
1453217_at	9	EG625802 /// EG666120 /// EG666151 /// EG666161 /// LOC625508 /// LOC666096 /// LOC666122 /// LOC666135 /// LOC666171 /// LOC666179 /// OTTMUSG00000017407	similar to Xlr-related, meiosis regulated /// predicted gene, EG625802 /// predicted gene, OTTMUSG00000017407 /// predicted gene, EG666120 /// predicted gene, EG666151 /// predicted gene, EG666161
1423860_at	9	Ptgds	prostaglandin D2 synthase (brain)
1422974_at	8.9	Nt5e	5' nucleotidase, ecto
1438654_x_at	8.9	Mmd2	monocyte to macrophage differentiation-associated 2
1423396_at	8.9	Agt	angiotensinogen (serpin peptidase inhibitor, clade A, member 8)
1450192_at	8.9	Lhcgr	luteinizing hormone/choriogonadotropin receptor
1422529_s_at	8.8	Casq2	calsequestrin 2
1440250_at	8.8	Col4a4	procollagen, type IV, alpha 4
1422638_s_at	8.8	Rassf5	Ras association (RalGDS/AF-6) domain family 5
1421385_a_at	8.8	Myo7a	myosin VIIa
1450810_at	8.8	Fshr	follicle stimulating hormone receptor
1423983_at	8.8	Sez6l2	seizure related 6 homolog like 2
1417590_at	8.8	Cyp27a1	cytochrome P450, family 27, subfamily a, polypeptide 1
1426622_a_at	8.8	LOC639942 /// Qpct	glutaminyl-peptide cyclotransferase (glutaminyl cyclase) /// similar to Glutaminyl-peptide cyclotransferase precursor (QC) (Glutaminyl-tRNA cyclotransferase) (Glutaminyl cyclase)
1438954_x_at	8.7	---	---
1423853_at	8.7	6330527O06Rik	RIKEN cDNA 6330527O06 gene
1442075_at	8.7	AI314604	expressed sequence AI314604
1434685_at	8.6	D3Bwg0562e	DNA segment, Chr 3, Brigham & Women's Genetics 0562 expressed
1435438_at	8.6	Sox8	SRY-box containing gene 8
1425594_at	8.6	Lamc3	laminin gamma 3
1422438_at	8.6	Ephx1	epoxide hydrolase 1, microsomal
1460197_a_at	8.6	Steap4	STEAP family member 4
1460250_at	8.6	Sostdc1	sclerostin domain containing 1
1418744_s_at	8.6	Tesc	tescalcin
1423954_at	8.6	C3	complement component 3
1417956_at	8.6	Cidea	cell death-inducing DNA fragmentation factor, alpha subunit-like effector A
1455664_at	8.6	Rtn4rl1	reticulon 4 receptor-like 1
1448681_at	8.6	Il15ra	interleukin 15 receptor, alpha chain
1426000_at	8.6	Oxtr	oxytocin receptor
1449178_at	8.6	Pdlim3	PDZ and LIM domain 3
1425644_at	8.6	Lepr	leptin receptor
1421255_a_at	8.5	Cabp1	calcium binding protein 1
1457945_at	8.5	Eif2s3y	Eukaryotic translation initiation factor 2, subunit 3, structural gene Y-linked
1441258_at	8.5	AF529169	cDNA sequence AF529169
1418728_at	8.5	Star	steroidogenic acute regulatory protein
1428717_at	8.5	Scrn1	secernin 1
1425807_at	8.5	BC021891	cDNA sequence BC021891
1418654_at	8.5	Hao3	hydroxyacid oxidase (glycolate oxidase) 3
1427481_a_at	8.5	Atp1a3	ATPase, Na+/K+ transporting, alpha 3 polypeptide
1456926_at	8.5	Rims4	regulating synaptic membrane exocytosis 4
1418571_at	8.5	Tnfrsf12a	tumor necrosis factor receptor superfamily, member 12a
1450451_at	8.4	Spock2	sparc/osteonectin, cwcv and kazal-like domains proteoglycan 2
1416302_at	8.4	Ebf1	early B-cell factor 1
1451758_at	8.4	Lamc3	laminin gamma 3
1450224_at	8.4	Col4a3	procollagen, type IV, alpha 3
1451538_at	8.4	Sox9	SRY-box containing gene 9
1424250_a_at	8.4	Arhgef3	Rho guanine nucleotide exchange factor (GEF) 3
1442025_a_at	8.4	---	---
1425292_at	8.3	Dtna	dystrobrevin alpha
1433607_at	8.3	Cbln4	cerebellin 4 precursor protein
1418424_at	8.3	Tnfaip6	tumor necrosis factor alpha induced protein 6
1437318_at	8.3	Pak3	p21 (CDKN1A)-activated kinase 3
1438953_at	8.3	---	---
1449392_at	8.3	Hsd17b1	hydroxysteroid (17-beta) dehydrogenase 1
1449528_at	8.3	Figf	c-fos induced growth factor
1415978_at	8.3	Tubb3	tubulin, beta 3
1427633_a_at	8.2	Pappa	pregnancy-associated plasma protein A
1417923_at	8.2	Pak3	p21 (CDKN1A)-activated kinase 3
1448181_at	8.2	Klf15	Kruppel-like factor 15
1457325_at	8.2	Kcns2	K+ voltage-gated channel, subfamily S, 2
1435229_at	8.2	Gramd1b	GRAM domain containing 1B
1422340_a_at	8.2	Actg2	actin, gamma 2, smooth muscle, enteric
1418805_at	8.2	Sct	secretin
1418982_at	8.2	Cebpa	CCAAT/enhancer binding protein (C/EBP), alpha
1434354_at	8.1	Maob	monoamine oxidase B
1439042_at	8.1	Adcyap1r1	adenylate cyclase activating polypeptide 1 receptor 1
1435196_at	8.1	Ntrk2	neurotrophic tyrosine kinase, receptor, type 2
1435026_at	8.1	Spock2	sparc/osteonectin, cwcv and kazal-like domains proteoglycan 2
1422473_at	8.1	Pde4b	phosphodiesterase 4B, cAMP specific
1421854_at	8	Fgl2	fibrinogen-like protein 2
1459565_at	8	Uty	ubiquitously transcribed tetratricopeptide repeat gene, Y chromosome
1460412_at	8	1600015H20Rik	RIKEN cDNA 1600015H20 gene
1422428_at	7.9	Acsbg1	acyl-CoA synthetase bubblegum family member 1
1427465_at	7.9	Atp1a2	ATPase, Na+/K+ transporting, alpha 2 polypeptide
1443230_at	7.9	5330421F07Rik	RIKEN cDNA 5330421F07 gene
1424938_at	7.9	Steap1	six transmembrane epithelial antigen of the prostate 1
1460661_at	7.9	Edg3	endothelial differentiation, sphingolipid G-protein-coupled receptor, 3
1417634_at	7.9	Sod3	superoxide dismutase 3, extracellular
1429841_at	7.9	Megf10	multiple EGF-like-domains 10
1416658_at	7.9	Frzb	frizzled-related protein
1457827_at	7.9	Arsj	arylsulfatase J
1418021_at	7.9	C4b /// LOC675521	complement component 4B (Childo blood group) /// similar to Complement C4 precursor
1456404_at	7.8	Adamts5	a disintegrin-like and metallopeptidase (reprolysin type) with thrombospondin type 1 motif, 5 (aggrecanase-2)
1447509_at	7.8	Mxra7	Matrix-remodelling associated 7
1434647_at	7.8	Egflam	EGF-like, fibronectin type III and laminin G domains
1455691_at	7.8	Cyp21a1	cytochrome P450, family 21, subfamily a, polypeptide 1
1452388_at	7.8	Hspa1a	heat shock protein 1A
1426913_at	7.8	Lss	lanosterol synthase
1421564_at	7.8	Serpina3c	serine (or cysteine) peptidase inhibitor, clade A, member 3C
1424400_a_at	7.8	Aldh1l1	aldehyde dehydrogenase 1 family, member L1
1450155_at	7.7	Itga4	integrin alpha 4
1420672_at	7.7	Kcne1	potassium voltage-gated channel, Isk-related subfamily, member 1
1416460_at	7.7	Miox	myo-inositol oxygenase
1444009_at	7.7	Rassf4	Ras association (RalGDS/AF-6) domain family 4
1417275_at	7.7	Mal	myelin and lymphocyte protein, T-cell differentiation protein
1427543_s_at	7.7	Ube1y1	ubiquitin-activating enzyme E1, Chr Y 1
1433532_a_at	7.7	Mbp	myelin basic protein
1430310_at	7.6	Tspan11	tetraspanin 11
1443823_s_at	7.6	Atp1a2	ATPase, Na+/K+ transporting, alpha 2 polypeptide
1419184_a_at	7.6	Fhl2	four and a half LIM domains 2
1426712_at	7.6	Slc6a15	solute carrier family 6 (neurotransmitter transporter), member 15
1459250_at	7.6	Tshz2	teashirt zinc finger family member 2
1424967_x_at	7.6	Tnnt2	troponin T2, cardiac
1456509_at	7.6	1110032F04Rik	RIKEN cDNA 1110032F04 gene
1456362_at	7.6	Cyp11b1	cytochrome P450, family 11, subfamily b, polypeptide 1
1418726_a_at	7.6	Tnnt2	troponin T2, cardiac
1420774_a_at	7.6	4930583H14Rik	RIKEN cDNA 4930583H14 gene
1448507_at	7.5	Efhd1	EF hand domain containing 1
1436166_at	7.5	Stox2	storkhead box 2
1452707_at	7.5	Klhl30	kelch-like 30 (Drosophila)
1423135_at	7.5	Thy1	thymus cell antigen 1, theta
1417495_x_at	7.5	Cp	ceruloplasmin
1436889_at	7.5	Gabra1	gamma-aminobutyric acid (GABA-A) receptor, subunit alpha 1
1425342_a_at	7.4	Kcnk3	potassium channel, subfamily K, member 3
1443299_at	7.4	Pdlim3	PDZ and LIM domain 3
1435290_x_at	7.4	H2-Aa	histocompatibility 2, class II antigen A, alpha
1418544_at	7.4	Kcnip3	Kv channel interacting protein 3, calsenilin
1422127_at	7.4	Dhh	desert hedgehog
1455346_at	7.4	Masp1	mannan-binding lectin serine peptidase 1
1420653_at	7.4	Tgfb1	transforming growth factor, beta 1
1436037_at	7.4	Itga4	integrin alpha 4
1416266_at	7.4	Pdyn	prodynorphin
1437820_at	7.4	Fkhl18	forkhead-like 18 (Drosophila)
1429401_at	7.3	Stox2	storkhead box 2
1428204_at	7.3	Gabrb2	gamma-aminobutyric acid (GABA-A) receptor, subunit beta 2
1429925_at	7.3	4933425B16Rik	RIKEN cDNA 4933425B16 gene
1452469_a_at	7.3	Smtn	smoothelin
1417924_at	7.3	Pak3	p21 (CDKN1A)-activated kinase 3
1425128_at	7.3	B3gnt8	UDP-GlcNAc:betaGal beta-1,3-N-acetylglucosaminyltransferase 8
1427126_at	7.3	Hspa1b	heat shock protein 1B
1456878_at	7.3	AI646023	expressed sequence AI646023
1449998_at	7.3	Nkx3-1	NK-3 transcription factor, locus 1 (Drosophila)
1460740_at	7.2	Cltb	clathrin, light polypeptide (Lcb)
1450718_at	7.2	Sh2b2	SH2B adaptor protein 2
1434653_at	7.2	Ptk2b	PTK2 protein tyrosine kinase 2 beta
1426859_at	7.2	Inhbb	inhibin beta-B
1427685_a_at	7.2	Synj2	synaptojanin 2
1460011_at	7.2	Cyp26b1	cytochrome P450, family 26, subfamily b, polypeptide 1
1425772_at	7.2	Col4a4	procollagen, type IV, alpha 4
1422992_s_at	7.2	Pik3cd	phosphatidylinositol 3-kinase catalytic delta polypeptide
1424393_s_at	7.1	Adhfe1	alcohol dehydrogenase, iron containing, 1
1425985_s_at	7.1	Masp1	mannan-binding lectin serine peptidase 1
1453837_at	7.1	6330500D04Rik	RIKEN cDNA 6330500D04 gene
1450767_at	7	Nedd9	neural precursor cell expressed, developmentally down-regulated gene 9
1419135_at	7	Ltb	lymphotoxin B
1422649_at	7	Cntn6	contactin 6
1434421_at	7	Islr2	immunoglobulin superfamily containing leucine-rich repeat 2
1455258_at	7	Kcnc2	potassium voltage gated channel, Shaw-related subfamily, member 2
1428977_at	7	Chst8	carbohydrate (N-acetylgalactosamine 4-0) sulfotransferase 8
1418572_x_at	7	Tnfrsf12a	tumor necrosis factor receptor superfamily, member 12a
1435126_at	6.9	Dusp15	Dual specificity phosphatase-like 15
1419303_at	6.9	Heyl	hairy/enhancer-of-split related with YRPW motif-like
1426617_a_at	6.9	Ttyh1	tweety homolog 1 (Drosophila)
1456333_a_at	6.9	Arhgap6	Rho GTPase activating protein 6
1426013_s_at	6.9	Plekha4	pleckstrin homology domain containing, family A (phosphoinositide binding specific) member 4
1422264_s_at	6.9	Klf9	Kruppel-like factor 9
1445860_at	6.9	Tspan11	tetraspanin 11
1443287_at	6.9	Gm1337	gene model 1337, (NCBI)
1436482_a_at	6.9	Sdc3	syndecan 3
1424477_at	6.9	BC019731	cDNA sequence BC019731
1453093_at	6.8	Rasgef1c	RasGEF domain family, member 1C
1418195_at	6.8	Galnt10	UDP-N-acetyl-alpha-D-galactosamine:polypeptide N-acetylgalactosaminyltransferase 10
1421194_at	6.8	Itga4	integrin alpha 4
1430554_at	6.8	Lrig3	leucine-rich repeats and immunoglobulin-like domains 3
1439789_at	6.8	---	---
1416718_at	6.8	Bcan	brevican
1429682_at	6.8	4930431B09Rik	RIKEN cDNA 4930431B09 gene
1450658_at	6.8	Adamts5	a disintegrin-like and metallopeptidase (reprolysin type) with thrombospondin type 1 motif, 5 (aggrecanase-2)
1427127_x_at	6.8	Hspa1b	heat shock protein 1B
1428804_at	6.8	Mfap3l	microfibrillar-associated protein 3-like
1426399_at	6.8	Vwa1	von Willebrand factor A domain containing 1
1451045_at	6.8	Syt13	synaptotagmin XIII
1422878_at	6.8	Syt12	synaptotagmin XII
1436568_at	6.8	Jam2	junction adhesion molecule 2
1450824_at	6.7	Ptch1	patched homolog 1
1418551_at	6.7	Mybpc3	myosin binding protein C, cardiac
1426189_at	6.7	Dusp15	dual specificity phosphatase-like 15
1449408_at	6.7	Jam2	junction adhesion molecule 2
1419383_at	6.7	S100b	S100 protein, beta polypeptide, neural
1449277_at	6.7	Ccl19	chemokine (C-C motif) ligand 19
1416239_at	6.7	Ass1	argininosuccinate synthetase 1
1420804_s_at	6.7	Clec4d	C-type lectin domain family 4, member d
1434670_at	6.7	Kif5a	kinesin family member 5A
1434342_at	6.7	S100b	S100 protein, beta polypeptide, neural
1428184_at	6.6	3110035E14Rik	RIKEN cDNA 3110035E14 gene
1423288_s_at	6.6	Cbln1	cerebellin 1 precursor protein
1438730_at	6.6	BC028801	cDNA sequence BC028801
1418457_at	6.6	Cxcl14	chemokine (C-X-C motif) ligand 14
1438007_at	6.6	AI851790	expressed sequence AI851790
1456076_at	6.6	Defb19	defensin beta 19
1422132_at	6.6	Mthfr	5,10-methylenetetrahydrofolate reductase
1419223_a_at	6.5	Dtna	dystrobrevin alpha
1421281_at	6.5	Gabra1	gamma-aminobutyric acid (GABA-A) receptor, subunit alpha 1
1434640_at	6.5	Nrsn2	neurensin 2
1430051_at	6.5	4930486L24Rik	RIKEN cDNA 4930486L24 gene
1425483_at	6.5	Tox	thymocyte selection-associated HMG box gene
1424178_at	6.5	Tmem38a	transmembrane protein 38a
1453192_at	6.5	3110032G18Rik	RIKEN cDNA 3110032G18 gene
1432453_a_at	6.5	Ms4a10	membrane-spanning 4-domains, subfamily A, member 10
1448453_at	6.5	Hsd3b1	hydroxy-delta-5-steroid dehydrogenase, 3 beta- and steroid delta-isomerase 1
1456327_at	6.5	---	Transcribed locus
1451924_a_at	6.4	Edn1	endothelin 1
1418471_at	6.4	Pgf	placental growth factor
1426791_at	6.4	Rusc2	RUN and SH3 domain containing 2
1456307_s_at	6.4	Adcy7	adenylate cyclase 7
1439068_at	6.4	Arts1	type 1 tumor necrosis factor receptor shedding aminopeptidase regulator
1426309_at	6.4	Asb9	ankyrin repeat and SOCS box-containing protein 9
1434684_at	6.4	Rin3	Ras and Rab interactor 3
1419674_a_at	6.4	Dpep1	dipeptidase 1 (renal)
1418072_at	6.4	Hist1h2bc	histone cluster 1, H2bc
1449151_at	6.4	Pctk3	PCTAIRE-motif protein kinase 3
1450014_at	6.3	Cldn1	claudin 1
1452308_a_at	6.3	Atp1a2	ATPase, Na+/K+ transporting, alpha 2 polypeptide
1448482_at	6.3	Slc39a8	solute carrier family 39 (metal ion transporter), member 8
1449455_at	6.3	Hck	hemopoietic cell kinase
1424475_at	6.3	Camkk2	calcium/calmodulin-dependent protein kinase kinase 2, beta
1416505_at	6.2	Nr4a1	nuclear receptor subfamily 4, group A, member 1
1426570_a_at	6.2	Frk	fyn-related kinase
1418194_at	6.2	Galnt10	UDP-N-acetyl-alpha-D-galactosamine:polypeptide N-acetylgalactosaminyltransferase 10
1432556_a_at	6.2	3100002J23Rik	RIKEN cDNA 3100002J23 gene
1417408_at	6.2	F3	coagulation factor III
1434470_at	6.2	Syt13	synaptotagmin XIII
1448291_at	6.2	Mmp9	matrix metallopeptidase 9
1450789_at	6.2	Rhpn1	rhophilin, Rho GTPase binding protein 1
1460734_at	6.2	Col9a3	procollagen, type IX, alpha 3
1417109_at	6.2	Tinagl	tubulointerstitial nephritis antigen-like
1418252_at	6.2	LOC638935 /// Padi2	peptidyl arginine deiminase, type II /// similar to peptidyl arginine deiminase, type II
1436961_at	6.1	Hspa12a	heat shock protein 12A
1427588_a_at	6.1	Dtna	dystrobrevin alpha
1428336_at	6.1	Agpat4	1-acylglycerol-3-phosphate O-acyltransferase 4 (lysophosphatidic acid acyltransferase, delta)
1452073_at	6.1	6720460F02Rik	RIKEN cDNA 6720460F02 gene
1416081_at	6.1	Smad1	MAD homolog 1 (Drosophila)
1425957_x_at	6.1	1700021K02Rik	RIKEN cDNA 1700021K02 gene
1424392_at	6.1	Adhfe1	alcohol dehydrogenase, iron containing, 1
1455896_a_at	6	Kcnk1	potassium channel, subfamily K, member 1
1458802_at	6	Hivep3	human immunodeficiency virus type I enhancer binding protein 3
1455743_at	5.9	Olfml2a	olfactomedin-like 2A
1421622_a_at	5.9	Rapgef4	Rap guanine nucleotide exchange factor (GEF) 4
1439847_s_at	5.9	Klf12	Kruppel-like factor 12
1430555_s_at	5.9	Lrig3	leucine-rich repeats and immunoglobulin-like domains 3
1425733_a_at	5.9	Eps8	epidermal growth factor receptor pathway substrate 8
1419490_at	5.9	AW049604	expressed sequence AW049604
1437724_x_at	5.9	Pitpnm1	phosphatidylinositol membrane-associated 1
1419361_at	5.9	Ss18	synovial sarcoma translocation, Chromosome 18
1438865_at	5.9	H13	histocompatibility 13
1421034_a_at	5.9	Il4ra	interleukin 4 receptor, alpha
1418265_s_at	5.9	Irf2	interferon regulatory factor 2
1452357_at	5.9	Gp1bb /// Sept5	glycoprotein Ib, beta polypeptide /// septin 5
1449381_a_at	5.8	Pacsin1	protein kinase C and casein kinase substrate in neurons 1
1449977_at	5.8	Egr4	early growth response 4
1426589_at	5.8	Gab3	growth factor receptor bound protein 2-associated protein 3
1460235_at	5.8	Scarb2	scavenger receptor class B, member 2
1435957_at	5.8	B830032F12	hypothetical protein B830032F12
1449249_at	5.8	Pcdh7	protocadherin 7
1443990_at	5.7	Ntrk1	neurotrophic tyrosine kinase, receptor, type 1
1425656_a_at	5.7	Baiap2	brain-specific angiogenesis inhibitor 1-associated protein 2
1425760_a_at	5.7	Pitpnm1	phosphatidylinositol membrane-associated 1
1430355_a_at	5.7	Steap3	STEAP family member 3
1419185_a_at	5.7	Mlxipl	MLX interacting protein-like
1450278_at	5.7	Tacr3	tachykinin receptor 3
1448786_at	5.6	1100001H23Rik	RIKEN cDNA 1100001H23 gene
1426389_at	5.6	Camk1d	calcium/calmodulin-dependent protein kinase ID
1460668_at	5.6	Gal	galanin
1424652_at	5.6	Tmem166	transmembrane protein 166
1431244_s_at	5.6	Dnmbp	dynamin binding protein
1452914_at	5.6	2410024N18Rik	RIKEN cDNA 2410024N18 gene
1426179_a_at	5.5	Twsg1	twisted gastrulation homolog 1 (Drosophila)
1451331_at	5.5	Ppp1r1b	protein phosphatase 1, regulatory (inhibitor) subunit 1B
1416942_at	5.5	Arts1	type 1 tumor necrosis factor receptor shedding aminopeptidase regulator
1439518_at	5.5	Mmrn2	multimerin 2
1419075_s_at	5.5	Saa1	serum amyloid A 1
1436124_at	5.5	Pcyt1b	phosphate cytidylyltransferase 1, choline, beta isoform
1419688_at	5.4	Gpc6	glypican 6
1436626_at	5.4	Tspan11	tetraspanin 11
1422168_a_at	5.3	Bdnf	brain derived neurotrophic factor
1439858_at	5.3	---	12 days embryo spinal ganglion cDNA, RIKEN full-length enriched library, clone:D130031D15 product:unclassifiable, full insert sequence
1428444_at	5.3	Asb2	ankyrin repeat and SOCS box-containing protein 2
1421835_at	5.3	Mtap7	microtubule-associated protein 7
1435944_s_at	5.2	Cenpb	centromere protein B
1418417_at	5.2	Msc	musculin
1443458_at	5.2	D630033O11Rik	RIKEN cDNA D630033O11 gene
1421232_at	5.2	Plxna1	plexin A1
1452515_a_at	5.1	Xylt2	xylosyltransferase II
1416776_at	5.1	Crym	crystallin, mu
1435367_at	5.1	Mapk4	mitogen-activated protein kinase 4
1453339_at	5.1	1700008I05Rik	RIKEN cDNA 1700008I05 gene
1420684_at	5.1	Acox3	acyl-Coenzyme A oxidase 3, pristanoyl
1424567_at	5	Tspan2	tetraspanin 2
1434779_at	5	Cbln2	cerebellin 2 precursor protein
1421280_at	4.9	Gabra1	gamma-aminobutyric acid (GABA-A) receptor, subunit alpha 1
1434838_at	4.9	Kcng2	potassium voltage-gated channel, subfamily G, member 2
1450403_at	4.9	Stat2	signal transducer and activator of transcription 2
1423905_at	4.7	Pvr	poliovirus receptor
1437876_at	4.6	Il20rb	interleukin 20 receptor beta
1442379_at	-11.4	EG574403	predicted gene, EG574403
1441886_at	-11	Ccdc79	coiled-coil domain containing 79
1427262_at	-10.6	Xist	inactive X specific transcripts
1453331_at	-10.3	1700013H16Rik	RIKEN cDNA 1700013H16 gene
1427263_at	-10	Xist	inactive X specific transcripts
1440878_at	-9.8	Runx1	runt related transcription factor 1
1422914_at	-9.8	Sp5	trans-acting transcription factor 5
1454623_at	-9.6	Cpa2	carboxypeptidase A2, pancreatic
1442013_at	-9.6	Ccdc79	coiled-coil domain containing 79
1433787_at	-9.5	Nell1	NEL-like 1 (chicken)
1440000_at	-9.4	E330013P04Rik	RIKEN cDNA E330013P04 gene
1421072_at	-9.4	Irx5	Iroquois related homeobox 5 (Drosophila)
1456552_at	-9.4	Foxl2os	Forkhead box L2 opposite strand transcript
1450988_at	-9.3	Lgr5	leucine rich repeat containing G protein coupled receptor 5
1431648_at	-9.3	4930528F23Rik	RIKEN cDNA 4930528F23 gene
1436936_s_at	-9.2	Xist	inactive X specific transcripts
1440534_at	-9.2	ENSMUSG00000056615	predicted gene, ENSMUSG00000056615
1441107_at	-9.1	Dmrta2	doublesex and mab-3 related transcription factor like family A2
1427264_at	-9.1	Crygb	crystallin, gamma B
1440103_at	-9	EG665540	Predicted gene, EG665540
1437418_at	-8.9	---	---
1443844_at	-8.9	1700123J19Rik	RIKEN cDNA 1700123J19 gene
1417504_at	-8.9	Calb1	calbindin-28K
1441504_at	-8.9	Gm817	gene model 817, (NCBI)
1422864_at	-8.9	Runx1	runt related transcription factor 1
1444517_at	-8.8	---	---
1447609_at	-8.8	5730410E15Rik	RIKEN cDNA 5730410E15 gene
1422836_at	-8.8	Mbnl3	muscleblind-like 3 (Drosophila)
1436690_at	-8.8	Lrba	LPS-responsive beige-like anchor
1418517_at	-8.8	Irx3	Iroquois related homeobox 3 (Drosophila)
1440177_at	-8.8	9630027E11	hypothetical protein 9630027E11
1446459_at	-8.7	---	---
1435314_at	-8.6	Tph2	tryptophan hydroxylase 2
1458712_at	-8.6	---	---
1437085_at	-8.6	D630039A03Rik	RIKEN cDNA D630039A03 gene
1430433_at	-8.6	4933406J08Rik /// LOC640572	RIKEN cDNA 4933406J08 gene /// hypothetical protein LOC640572
1437786_at	-8.6	C80008	expressed sequence C80008
1458246_at	-8.5	---	---
1427600_at	-8.5	Tnfrsf19	Tumor necrosis factor receptor superfamily, member 19
1434295_at	-8.5	Rasgrp1	RAS guanyl releasing protein 1
1456934_at	-8.5	---	---
1439194_at	-8.4	C030048H21Rik	RIKEN cDNA C030048H21 gene
1456967_at	-8.4	Trim66	tripartite motif-containing 66
1446121_at	-8.4	---	15 days embryo head cDNA, RIKEN full-length enriched library, clone:D930007D21 product:unclassifiable, full insert sequence
1419511_at	-8.4	Msh4	mutS homolog 4 (E. coli)
1421365_at	-8.3	Fst	follistatin
1436483_at	-8.3	Myt1l	myelin transcription factor 1-like
1444519_at	-8.3	Lgr5	leucine rich repeat containing G protein coupled receptor 5
1445949_at	-8.2	Tnfrsf19	Tumor necrosis factor receptor superfamily, member 19
1419414_at	-8.2	Gng13	guanine nucleotide binding protein 13, gamma
1443383_at	-8.2	Mbnl3	Muscleblind-like 3 (Drosophila)
1448147_at	-8.2	Tnfrsf19	tumor necrosis factor receptor superfamily, member 19
1434739_at	-8.2	Fmr1nb	fragile X mental retardation 1 neighbor
1434458_at	-8.1	Fst	follistatin
1429274_at	-8.1	2310010M24Rik	RIKEN cDNA 2310010M24 gene
1436398_at	-8.1	---	---
1446260_at	-8.1	Six6os1	Six6 opposite strand transcript 1
1421679_a_at	-8.1	Cdkn1a	cyclin-dependent kinase inhibitor 1A (P21)
1418681_at	-8	Alg13	asparagine-linked glycosylation 13 homolog (S. cerevisiae)
1438351_at	-8	Msx2	homeo box, msh-like 2
1437693_at	-8	D1Pas1	DNA segment, Chr 1, Pasteur Institute 1
1458167_at	-8	---	---
1459205_at	-8	Cpeb1	Cytoplasmic polyadenylation element binding protein 1
1456818_at	-7.9	Stk32a	serine/threonine kinase 32A
1435412_at	-7.9	1700007E06Rik	RIKEN cDNA 1700007E06 gene
1421595_at	-7.9	9630031F12Rik	RIKEN cDNA 9630031F12 gene
1419608_a_at	-7.9	Mia1	melanoma inhibitory activity 1
1460111_at	-7.9	Myt1l	myelin transcription factor 1-like
1439361_at	-7.9	---	Transcribed locus
1418362_at	-7.9	Zfp42	zinc finger protein 42
1445194_at	-7.9	Cnksr2	connector enhancer of kinase suppressor of Ras 2
1452365_at	-7.8	4732435N03Rik	RIKEN cDNA 4732435N03 gene
1422834_at	-7.8	Kcnd2	potassium voltage-gated channel, Shal-related family, member 2
1453942_at	-7.8	1700123I01Rik	RIKEN cDNA 1700123I01 gene
1419063_at	-7.7	Ugt8a	UDP galactosyltransferase 8A
1454768_at	-7.7	Kcnf1	potassium voltage-gated channel, subfamily F, member 1
1445758_at	-7.7	---	---
1429074_at	-7.7	1700026D08Rik	RIKEN cDNA 1700026D08 gene
1443831_s_at	-7.7	Mtl5	metallothionein-like 5, testis-specific (tesmin)
1453544_at	-7.6	Dmrtc1c /// LOC668357	DMRT-like family C1c /// similar to doublesex and mab-3 related transcription factor 8.1 isoform a
1433988_s_at	-7.6	C230098O21Rik	RIKEN cDNA C230098O21 gene
1449464_at	-7.6	Kcnq1	potassium voltage-gated channel, subfamily Q, member 1
1426571_at	-7.6	Tmem16a	transmembrane protein 16A
1456138_at	-7.6	Lypd6	LY6/PLAUR domain containing 6
1454799_at	-7.5	A230097K15Rik	RIKEN cDNA A230097K15 gene
1429667_at	-7.5	Pou4f1	POU domain, class 4, transcription factor 1
1417960_at	-7.5	Cpeb1	cytoplasmic polyadenylation element binding protein 1
1428460_at	-7.5	Syn2	synapsin II
1457698_at	-7.5	AI314831	expressed sequence AI314831
1454869_at	-7.5	Wdr40b	WD repeat domain 40B
1417797_a_at	-7.5	1810019J16Rik	RIKEN cDNA 1810019J16 gene
1428089_at	-7.4	Slitrk1	SLIT and NTRK-like family, member 1
1433707_at	-7.4	Gabra4	gamma-aminobutyric acid (GABA-A) receptor, subunit alpha 4
1428685_at	-7.4	Syce1	synaptonemal complex central element protein 1
1440672_at	-7.4	LOC638394 /// Zfp541	similar to zinc finger protein 541 /// zinc finger protein 541
1420448_at	-7.4	Rhox2	reproductive homeobox 2
1438667_at	-7.4	5730410E15Rik	RIKEN cDNA 5730410E15 gene
1436066_at	-7.4	Kalrn	kalirin, RhoGEF kinase
1451410_a_at	-7.4	Crip3	cysteine-rich protein 3
1453603_at	-7.3	2700022O18Rik	RIKEN cDNA 2700022O18 gene
1419018_at	-7.3	Rhox6	reproductive homeobox 6
1456127_at	-7.3	Cnpy1	canopy 1 homolog (zebrafish)
1457042_at	-7.3	AI256396	EST AI256396
1448034_at	-7.3	AI842396	expressed sequence AI842396
1419719_at	-7.3	B230208N19Rik /// Gabrb1	gamma-aminobutyric acid (GABA-A) receptor, subunit beta 1 /// RIKEN cDNA B230208N19 gene
1429817_at	-7.2	Sohlh2	spermatogenesis and oogenesis specific basic helix-loop-helix 2
1452366_at	-7.2	4732435N03Rik	RIKEN cDNA 4732435N03 gene
1437698_at	-7.2	Myo5b	myosin Vb
1440181_at	-7.2	Gm1568	gene model 1568, (NCBI)
1448601_s_at	-7.1	Msx1	homeo box, msh-like 1
1456559_at	-7.1	Emx2os	empty spiracles homolog 2 (Drosophila) opposite strand
1435201_at	-7.1	Tmem174	transmembrane protein 174
1422835_at	-7	Kcnd2	potassium voltage-gated channel, Shal-related family, member 2
1422808_s_at	-7	Dock2	dedicator of cyto-kinesis 2
1439689_at	-7	9030224M15Rik	RIKEN cDNA 9030224M15 gene
1440929_at	-7	---	---
1431946_a_at	-6.9	Apba2bp	amyloid beta (A4) precursor protein-binding, family A, member 1 binding protein
1434678_at	-6.9	Mbnl3	muscleblind-like 3 (Drosophila)
1421175_at	-6.9	Myt1l	myelin transcription factor 1-like
1429760_at	-6.9	Rps6ka6	ribosomal protein S6 kinase polypeptide 6
1444797_at	-6.8	8030474K03Rik	RIKEN cDNA 8030474K03 gene
1445734_at	-6.8	Tdh	L-threonine dehydrogenase
1422851_at	-6.8	Hmga2	high mobility group AT-hook 2
1452531_at	-6.8	Runx1	runt related transcription factor 1
1440798_x_at	-6.8	Lrrc6	Leucine rich repeat containing 6 (testis)
1440874_at	-6.8	Slco5a1	solute carrier organic anion transporter family, member 5A1
1432031_at	-6.8	4930563E18Rik	RIKEN cDNA 4930563E18 gene
1459470_at	-6.8	Runx1	Runt related transcription factor 1
1428640_at	-6.7	Hsf2bp	heat shock transcription factor 2 binding protein
1429668_at	-6.7	Pou4f1	POU domain, class 4, transcription factor 1
1418858_at	-6.7	Aox3	aldehyde oxidase 3
1438782_at	-6.7	Cntn4	contactin 4
1459495_at	-6.7	---	---
1435064_a_at	-6.6	Tmem27	transmembrane protein 27
1435532_at	-6.6	4933426K21Rik	RIKEN cDNA 4933426K21 gene
1446065_at	-6.6	Kcnd2	Potassium voltage-gated channel, Shal-related family, member 2
1419733_at	-6.6	Glipr1l2	GLI pathogenesis-related 1 like 2
1426107_at	-6.6	Prdm9	PR domain containing 9
1456410_at	-6.6	AU045128	expressed sequence AU045128
1418672_at	-6.5	Akr1c13	aldo-keto reductase family 1, member C13
1437935_at	-6.5	4930486G11Rik	RIKEN cDNA 4930486G11 gene
1427676_a_at	-6.5	Grik1	glutamate receptor, ionotropic, kainate 1
1441104_at	-6.5	Myo5b	myosin Vb
1429795_at	-6.4	1700001L05Rik	RIKEN cDNA 1700001L05 gene
1422177_at	-6.4	Il13ra2	interleukin 13 receptor, alpha 2
1450582_at	-6.4	H2-Q5	histocompatibility 2, Q region locus 5
1429366_at	-6.4	Lrrc34	leucine rich repeat containing 34
1447066_at	-6.4	---	Adult inner ear cDNA, RIKEN full-length enriched library, clone:F930039H20 product:unclassifiable, full insert sequence
1448730_at	-6.4	Cpa3	carboxypeptidase A3, mast cell
1456852_at	-6.4	Paip1	polyadenylate binding protein-interacting protein 1
1423471_at	-6.4	Ptbp2	polypyrimidine tract binding protein 2
1423576_a_at	-6.3	Fhl4	four and a half LIM domains 4
1457100_at	-6.3	AW552889	expressed sequence AW552889
1427198_at	-6.3	BC022960	cDNA sequence BC022960
1455796_x_at	-6.3	Olfm1	olfactomedin 1
1447328_at	-6.3	Itpr2	Inositol 1,4,5-triphosphate receptor 2
1430803_at	-6.3	Lin28b	lin-28 homolog B (C. elegans)
1440319_at	-6.3	Gm817	gene model 817, (NCBI)
1445676_at	-6.3	---	---
1422011_s_at	-6.3	3830403N18Rik /// Xlr	X-linked lymphocyte-regulated complex /// RIKEN cDNA 3830403N18 gene
1456258_at	-6.3	Emx2	empty spiracles homolog 2 (Drosophila)
1449064_at	-6.3	Tdh	L-threonine dehydrogenase
1435460_at	-6.3	Prkg2	protein kinase, cGMP-dependent, type II
1442611_at	-6.2	4930592C13Rik	RIKEN cDNA 4930592C13 gene
1443228_at	-6.2	---	---
1441530_at	-6.2	Mbnl3	Muscleblind-like 3 (Drosophila)
1459626_at	-6.2	---	Transcribed locus
1442664_at	-6.2	Mbnl3	Muscleblind-like 3 (Drosophila)
1429076_a_at	-6.2	Gdpd2	glycerophosphodiester phosphodiesterase domain containing 2
1430226_at	-6.2	Xlr4c	X-linked lymphocyte-regulated 4C
1454969_at	-6.2	Lypd6	LY6/PLAUR domain containing 6
1459702_at	-6.2	---	---
1429013_at	-6.1	Mtap7d2	MAP7 domain containing 2
1421576_at	-6.1	4930524B15Rik	RIKEN cDNA 4930524B15 gene
1451625_a_at	-6.1	C8g	complement component 8, gamma subunit
1457625_s_at	-6.1	Cdkl2	cyclin-dependent kinase-like 2 (CDC2-related kinase)
1443274_at	-6.1	4932435O22Rik	RIKEN cDNA 4932435O22 gene
1429965_at	-6	Lonrf2	LON peptidase N-terminal domain and ring finger 2
1459288_at	-6	Kcnd2	Potassium voltage-gated channel, Shal-related family, member 2
1458397_at	-6	LOC622208	hypothetical LOC622208
1438889_at	-6	Pcdh11x	Protocadherin 11 X-linked
1429929_at	-6	Mei1	meiosis defective 1
1455424_at	-6	Wnk2	WNK lysine deficient protein kinase 2
1458271_at	-6	---	12 days embryo spinal cord cDNA, RIKEN full-length enriched library, clone:C530003P15 product:unclassifiable, full insert sequence
1448886_at	-6	Gata3	GATA binding protein 3
1441575_at	-6	ENSMUSG00000053980	predicted gene, ENSMUSG00000053980
1452995_at	-5.9	Nudt17	nudix (nucleoside diphosphate linked moiety X)-type motif 17
1439702_at	-5.9	---	---
1430448_at	-5.9	6720418B01Rik	RIKEN cDNA 6720418B01 gene
1429701_at	-5.9	2410003J06Rik	RIKEN cDNA 2410003J06 gene
1433764_at	-5.9	Clec2l /// LOC665180	C-type lectin domain family, member l /// similar to CD69 antigen (p60, early T-cell activation antigen)
1446308_at	-5.9	1700106J16Rik	RIKEN cDNA 1700106J16 gene
1460667_at	-5.8	U90926	cDNA sequence U90926
1433015_at	-5.8	6330436F06Rik	RIKEN cDNA 6330436F06 gene
1430587_at	-5.8	4933425L03Rik	RIKEN cDNA 4933425L03 gene
1429358_at	-5.7	4921533L14Rik	RIKEN cDNA 4921533L14 gene
1419328_at	-5.7	Sema4f	sema domain, immunoglobulin domain (Ig), TM domain, and short cytoplasmic domain
1442218_at	-5.7	Map3k9	mitogen-activated protein kinase kinase kinase 9
1454219_at	-5.7	Dnajc2	DnaJ (Hsp40) homolog, subfamily C, member 2
1441720_at	-5.7	4921530L18Rik	RIKEN cDNA 4921530L18 gene
1435190_at	-5.6	Chl1	cell adhesion molecule with homology to L1CAM
1435515_at	-5.6	---	Transcribed locus
1455645_at	-5.6	8030451F13Rik	RIKEN cDNA 8030451F13 gene
1420660_at	-5.6	Lrrc6	leucine rich repeat containing 6 (testis)
1438698_at	-5.5	Tmem132c	transmembrane protein 132C
1455735_at	-5.5	Ap1s3	adaptor-related protein complex AP-1, sigma 3
1457780_at	-5.5	Stx11	syntaxin 11
1450781_at	-5.5	Hmga2	high mobility group AT-hook 2
1445894_at	-5.5	---	---
1450168_at	-5.5	Ankrd12	ankyrin repeat domain 12
1449819_at	-5.5	Dmc1	DMC1 dosage suppressor of mck1 homolog, meiosis-specific homologous recombination (yeast)disrupted meiotic cDNA 1
1444351_at	-5.4	Cyfip2	Cytoplasmic FMR1 interacting protein 2
1456759_at	-5.4	---	16 days neonate cerebellum cDNA, RIKEN full-length enriched library, clone:9630048A22 product:unclassifiable, full insert sequence
1446415_at	-5.4	Hebp2	heme binding protein 2
1435871_at	-5.4	2600009P04Rik	RIKEN cDNA 2600009P04 gene
1454454_at	-5.4	---	---
1437855_at	-5.4	Mtap4	microtubule-associated protein 4
1433743_at	-5.3	Dach1	dachshund 1 (Drosophila)
1440946_at	-5.3	---	Transcribed locus
1437605_at	-5.3	Nphs2	nephrosis 2 homolog, podocin (human)
1457578_at	-5.2	Ppargc1b	Peroxisome proliferative activated receptor, gamma, coactivator 1 beta
1431076_at	-5.2	Add2	adducin 2 (beta)
1437264_at	-5.2	BC051142	cDNA sequence BC051142
1429738_at	-5.1	Myt1l	myelin transcription factor 1-like
1420395_a_at	-5.1	Kif9	kinesin family member 9
1445765_at	-5.1	9430011C21Rik	RIKEN cDNA 9430011C21 gene
1459664_at	-5.1	Wdr31	WD repeat domain 31
1455877_a_at	-5	Nanos1	nanos homolog 1 (Drosophila)
1445692_x_at	-5	---	---
1428866_at	-4.9	2810037O22Rik	RIKEN cDNA 2810037O22 gene
1453829_at	-4.9	2310007J06Rik	RIKEN cDNA 2310007J06 gene
1430511_at	-4.9	1500037O19Rik	RIKEN cDNA 1500037O19 gene
1456301_at	-4.8	Hoxc5	homeo box C5
1420783_at	-4.8	Trpd52l3	tumor protein D52-like 3
1446264_at	-4.6	---	---
1442851_at	-4.5	C79818	expressed sequence C79818
1435121_at	-4.4	Dio3as	deiodinase, iodothyronine type III, antisense
1459517_at	-4.1	Cdc14a	CDC14 cell division cycle 14 homolog A (S. cerevisiae)

## Sheet: C
Additional file 1C. Genes that were significantly associated
with PC2 of Figure 1.
Probe ID	Score	Gene Symbol	Gene Description
1440556_at	12.1	---	---
1427300_at	11.9	Lhx8	LIM homeobox protein 8
1456552_at	11.2	Foxl2os	Forkhead box L2 opposite strand transcript
1418882_at	10.4	Nlrp5	NLR family, pyrin domain containing 5
1451510_s_at	10.4	Olah	oleoyl-ACP hydrolase
1455830_s_at	10.3	C87414 /// EG664950 /// LOC665592	expressed sequence C87414 /// predicted gene, EG664950 /// similar to PRAME family member 9
1455471_at	10.2	1500012D20Rik	RIKEN cDNA 1500012D20 gene
1418511_at	10.2	Dpt	dermatopontin
1427262_at	10.1	Xist	inactive X specific transcripts
1425759_at	10.1	Nobox	NOBOX oogenesis homeobox
1418686_at	10	Oas1c	2'-5' oligoadenylate synthetase 1C
1436794_at	10	Nlrp4f	NLR family, pyrin domain containing 4F
1434164_s_at	9.9	AU024076	expressed sequence AU024076
1416847_s_at	9.9	Oas1d /// Oas1e	2'-5' oligoadenylate synthetase 1D /// 2'-5' oligoadenylate synthetase 1E
1419758_at	9.9	Abcb1a	ATP-binding cassette, sub-family B (MDR/TAP), member 1A
1437996_s_at	9.9	1500012D20Rik	RIKEN cDNA 1500012D20 gene
1449469_at	9.8	Pkd2l2	polycystic kidney disease 2-like 2
1434163_at	9.8	AU024076	expressed sequence AU024076
1456425_at	9.8	9230115E21Rik	RIKEN cDNA 9230115E21 gene
1425221_at	9.8	Agr3	anterior gradient homolog 3 (Xenopus laevis)
1444517_at	9.7	---	---
1418158_at	9.6	Trp63	transformation related protein 63
1432564_at	9.5	1700066C05Rik	RIKEN cDNA 1700066C05 gene
1427976_at	9.5	Oog1	oogenesin 1
1433483_s_at	9.5	C86187	expressed sequence C86187
1441886_at	9.5	Ccdc79	coiled-coil domain containing 79
1439219_at	9.4	A730082K24Rik	RIKEN cDNA A730082K24 gene
1447499_s_at	9.4	LOC640894 /// Omt2a /// Omt2b	oocyte maturation, alpha /// oocyte maturation, beta /// similar to oocyte maturation, beta
1436751_at	9.3	BC052883	cDNA sequence BC052883
1432919_at	9.2	4921511E18Rik	RIKEN cDNA 4921511E18 gene
1439721_at	9.2	C85627	expressed sequence C85627
1418979_at	9.2	Akr1c14	aldo-keto reductase family 1, member C14
1437732_at	9.2	LOC640894 /// Omt2a	oocyte maturation, alpha /// similar to oocyte maturation, beta
1420662_at	9.2	4933439F18Rik	RIKEN cDNA 4933439F18 gene
1434527_at	9.1	Nlrp4b	NLR family, pyrin domain containing 4B
1450369_at	9.1	Figla	folliculogenesis specific basic helix-loop-helix
1437299_at	9.1	Nlrp4f	NLR family, pyrin domain containing 4F
1449016_at	9.1	Zp2	zona pellucida glycoprotein 2
1443664_s_at	9.1	Cd164l2	CD164 sialomucin-like 2
1457959_at	9.1	---	Transcribed locus
1429706_at	9	Iqcf5	IQ motif containing F5
1427977_x_at	9	Oog1	oogenesin 1
1441946_at	8.9	Itih5	inter-alpha (globulin) inhibitor H5
1435355_at	8.9	Neb	nebulin
1454911_at	8.9	EG382106	predicted gene, EG382106
1455056_at	8.9	Lmo7	LIM domain only 7
1434429_at	8.8	Syt16	synaptotagmin XVI
1441624_at	8.8	Sorbs2	sorbin and SH3 domain containing 2
1417765_a_at	8.8	Amy1	amylase 1, salivary
1435477_s_at	8.8	Fcgr2b	Fc receptor, IgG, low affinity IIb
1437355_at	8.8	Zcchc5	zinc finger, CCHC domain containing 5
1418879_at	8.8	9030611O19Rik	RIKEN cDNA 9030611O19 gene
1427263_at	8.7	Xist	inactive X specific transcripts
1420579_s_at	8.7	Cftr	cystic fibrosis transmembrane conductance regulator homolog
1455114_at	8.7	Ccnu	cyclin U
1416650_at	8.6	Rfpl4	ret finger protein-like 4
1444840_at	8.6	---	---
1429602_at	8.6	Cd164l2	CD164 sialomucin-like 2
1460015_at	8.6	Sohlh1	spermatogenesis and oogenesis specific basic helix-loop-helix 1
1439194_at	8.5	C030048H21Rik	RIKEN cDNA C030048H21 gene
1440745_at	8.5	Prdm16	PR domain containing 16
1455372_at	8.5	Cpeb3	cytoplasmic polyadenylation element binding protein 3
1418672_at	8.5	Akr1c13	aldo-keto reductase family 1, member C13
1455304_at	8.5	Unc13c	unc-13 homolog C (C. elegans)
1421137_a_at	8.5	Pkib	protein kinase inhibitor beta, cAMP dependent, testis specific
1455383_at	8.5	C730043O17	hypothetical protein C730043O17
1419793_at	8.4	D5Ertd615e	DNA segment, Chr 5, ERATO Doi 615, expressed
1456818_at	8.4	Stk32a	serine/threonine kinase 32A
1455041_at	8.4	Omt2b	oocyte maturation, beta
1459585_at	8.4	Gas6	growth arrest specific 6
1433458_at	8.4	E330021D16Rik	RIKEN cDNA E330021D16 gene
1441569_at	8.4	E330009P21Rik	RIKEN cDNA E330009P21 gene
1435663_at	8.3	Esr1	estrogen receptor 1 (alpha)
1431833_a_at	8.3	Hmgcs2	3-hydroxy-3-methylglutaryl-Coenzyme A synthase 2
1424968_at	8.3	2210023G05Rik	RIKEN cDNA 2210023G05 gene
1449464_at	8.3	Kcnq1	potassium voltage-gated channel, subfamily Q, member 1
1460049_s_at	8.3	1500015O10Rik	RIKEN cDNA 1500015O10 gene
1452291_at	8.3	Centd1	centaurin, delta 1
1423261_at	8.3	1500015O10Rik	RIKEN cDNA 1500015O10 gene
1436936_s_at	8.3	Xist	inactive X specific transcripts
1431897_at	8.2	Chst9	carbohydrate (N-acetylgalactosamine 4-0) sulfotransferase 9
1419759_at	8.2	Abcb1a	ATP-binding cassette, sub-family B (MDR/TAP), member 1A
1417686_at	8.2	Lgals12	lectin, galactose binding, soluble 12
1427054_s_at	8.2	Abi3bp	ABI gene family, member 3 (NESH) binding protein
1429702_at	8.2	2900072G11Rik	RIKEN cDNA 2900072G11 gene
1455864_at	8.2	Trim75	tripartite motif-containing 75
1447576_at	8.2	2010001K21Rik	RIKEN cDNA 2010001K21 gene
1442459_at	8.1	Adamts19	a disintegrin-like and metallopeptidase (reprolysin type) with thrombospondin type 1 motif, 19
1440878_at	8.1	Runx1	runt related transcription factor 1
1449920_at	8.1	Cyp19a1	cytochrome P450, family 19, subfamily a, polypeptide 1
1429835_at	8.1	2310033E01Rik	RIKEN cDNA 2310033E01 gene
1425078_x_at	8.1	C130026I21Rik	RIKEN cDNA C130026I21 gene
1424536_at	8.1	Oas1e	2'-5' oligoadenylate synthetase 1E
1427287_s_at	8.1	Itpr2	inositol 1,4,5-triphosphate receptor 2
1419665_a_at	8.1	Nupr1	nuclear protein 1
1418858_at	8	Aox3	aldehyde oxidase 3
1451006_at	8	Xdh	xanthine dehydrogenase
1421365_at	8	Fst	follistatin
1428663_at	8	5133401H06Rik	RIKEN cDNA 5133401H06 gene
1425049_at	8	Oas1h	2'-5' oligoadenylate synthetase 1H
1441579_at	7.9	Dmrta1	doublesex and mab-3 related transcription factor like family A1
1457664_x_at	7.9	C2	Complement component 2 (within H-2S)
1456127_at	7.9	Cnpy1	canopy 1 homolog (zebrafish)
1434785_at	7.9	Cacng5	calcium channel, voltage-dependent, gamma subunit 5
1448837_at	7.9	Vil1	villin 1
1438027_at	7.9	5830443L24Rik	RIKEN cDNA 5830443L24 gene
1437195_x_at	7.9	Mapk10	mitogen activated protein kinase 10
1437421_at	7.8	6330509M05Rik	RIKEN cDNA 6330509M05 gene
1438676_at	7.8	LOC626578 /// LOC673101 /// Mpa2l	macrophage activation 2 like /// macrophage activation 2 like LOC626578 /// similar to macrophage activation 2 like
1419608_a_at	7.8	Mia1	melanoma inhibitory activity 1
1438295_at	7.8	Glcci1	Glucocorticoid induced transcript 1
1437319_at	7.8	Unc13c	unc-13 homolog C (C. elegans)
1459725_s_at	7.7	Dcpp1 /// Dcpp2 /// Dcpp3	demilune cell and parotid protein 1 /// demilune cell and parotid protein 3 /// demilune cell and parotid protein 2
1416434_at	7.7	Bcl2l10	Bcl2-like 10
1456341_a_at	7.7	Klf9	Kruppel-like factor 9
1436939_at	7.7	Unc45b	unc-45 homolog B (C. elegans)
1456048_at	7.7	Cpeb3	cytoplasmic polyadenylation element binding protein 3
1437084_at	7.7	Padi6	peptidyl arginine deiminase, type VI
1435748_at	7.7	Gda	guanine deaminase
1421855_at	7.6	Fgl2	fibrinogen-like protein 2
1422982_at	7.6	Ar	androgen receptor
1436279_at	7.6	---	Transcribed locus
1439795_at	7.6	Gpr64	G protein-coupled receptor 64
1421436_at	7.6	Grid2	glutamate receptor, ionotropic, delta 2
1436363_a_at	7.6	Nfix	nuclear factor I/X
1456841_at	7.6	---	2 cells egg cDNA, RIKEN full-length enriched library, clone:B020017P16 product:unclassifiable, full insert sequence
1456446_at	7.5	4930523C07Rik	RIKEN cDNA 4930523C07 gene
1422905_s_at	7.5	Fmo2	flavin containing monooxygenase 2
1433764_at	7.5	Clec2l /// LOC665180	C-type lectin domain family, member l /// similar to CD69 antigen (p60, early T-cell activation antigen)
1436246_at	7.5	---	Adult male medulla oblongata cDNA, RIKEN full-length enriched library, clone:6330566A22 product:unclassifiable, full insert sequence
1424627_at	7.5	Cst12	cystatin 12
1437064_at	7.4	Ar	androgen receptor
1443936_at	7.4	Olfr976	Olfactory receptor 976
1440559_at	7.4	Hmga2-ps1	high mobility group AT-hook 2, pseudogene 1
1427053_at	7.4	Abi3bp	ABI gene family, member 3 (NESH) binding protein
1447927_at	7.4	Mpa2l	macrophage activation 2 like
1417079_s_at	7.4	Lgals2	lectin, galactose-binding, soluble 2
1453143_at	7.4	Glb1l3	galactosidase, beta 1 like 3
1449456_a_at	7.4	Cma1	chymase 1, mast cell
1458324_x_at	7.3	---	16 days embryo head cDNA, RIKEN full-length enriched library, clone:C130051K14 product:unclassifiable, full insert sequence
1421072_at	7.3	Irx5	Iroquois related homeobox 5 (Drosophila)
1452804_at	7.3	1700010A17Rik	RIKEN cDNA 1700010A17 gene
1459495_at	7.3	---	---
1457117_at	7.3	Nfe2l2	nuclear factor, erythroid derived 2, like 2
1455321_at	7.3	Ddhd1	DDHD domain containing 1
1436895_at	7.3	Centd1	centaurin, delta 1
1429055_at	7.2	4930506M07Rik	RIKEN cDNA 4930506M07 gene
1422571_at	7.2	Thbs2	thrombospondin 2
1421595_at	7.2	9630031F12Rik	RIKEN cDNA 9630031F12 gene
1457018_at	7.2	Kcnma1	Potassium large conductance calcium-activated channel, subfamily M, alpha member 1
1441104_at	7.2	Myo5b	myosin Vb
1436200_at	7.2	Lonrf3	LON peptidase N-terminal domain and ring finger 3
1445929_at	7.2	Kcnk2	Potassium channel, subfamily K, member 2
1459443_at	7.2	Kcnq1	Potassium voltage-gated channel, subfamily Q, member 1
1426520_at	7.2	Btg4	B-cell translocation gene 4
1429863_at	7.1	Lonrf3	LON peptidase N-terminal domain and ring finger 3
1425153_at	7.1	Myh2	myosin, heavy polypeptide 2, skeletal muscle, adult
1417071_s_at	7.1	Cyp4v3	cytochrome P450, family 4, subfamily v, polypeptide 3
1428459_at	7.1	Pramef12	PRAME family member 12
1424608_a_at	7.1	Bzw2	basic leucine zipper and W2 domains 2
1420762_a_at	7.1	Ybx2	Y box protein 2
1424463_at	7.1	2210010L05Rik	RIKEN cDNA 2210010L05 gene
1440879_at	7.1	Abca9	ATP-binding cassette transporter sub-family A member 9
1441428_at	7.1	---	Adult male liver tumor cDNA, RIKEN full-length enriched library, clone:C730003N19 product:unclassifiable, full insert sequence
1443618_at	7	Pdzd2	PDZ domain containing 2
1427974_s_at	7	Cacna1d	calcium channel, voltage-dependent, L type, alpha 1D subunit
1436364_x_at	7	Nfix	nuclear factor I/X
1460591_at	7	Esr1	estrogen receptor 1 (alpha)
1435751_at	7	Abcc9	ATP-binding cassette, sub-family C (CFTR/MRP), member 9
1435990_at	7	Adamts2	a disintegrin-like and metallopeptidase (reprolysin type) with thrombospondin type 1 motif, 2
1429992_at	7	Speer4b	spermatogenesis associated glutamate (E)-rich protein 4b
1445412_at	7	Ccdc73	coiled-coil domain containing 73
1419663_at	7	Ogn	osteoglycin
1440728_at	7	---	---
1440774_x_at	7	BC052883	cDNA sequence BC052883
1429159_at	7	Itih5	inter-alpha (globulin) inhibitor H5
1429900_at	6.9	5330406M23Rik	RIKEN cDNA 5330406M23 gene
1453103_at	6.9	Ablim1	actin-binding LIM protein 1
1456410_at	6.9	AU045128	expressed sequence AU045128
1429029_at	6.9	Sgms2	sphingomyelin synthase 2
1439278_at	6.9	Zbtb20	zinc finger and BTB domain containing 20
1434376_at	6.9	Cd44	CD44 antigen
1449498_at	6.9	Marco	macrophage receptor with collagenous structure
1418517_at	6.9	Irx3	Iroquois related homeobox 3 (Drosophila)
1449465_at	6.9	Reln	reelin
1429076_a_at	6.9	Gdpd2	glycerophosphodiester phosphodiesterase domain containing 2
1418212_at	6.8	Omg	oligodendrocyte myelin glycoprotein
1442537_at	6.8	---	---
1456367_at	6.8	Fut8	fucosyltransferase 8
1456224_x_at	6.8	Cage1	cancer antigen 1
1442013_at	6.8	Ccdc79	coiled-coil domain containing 79
1437079_at	6.8	Slc18a2	solute carrier family 18 (vesicular monoamine), member 2
1420660_at	6.8	Lrrc6	leucine rich repeat containing 6 (testis)
1427600_at	6.8	Tnfrsf19	Tumor necrosis factor receptor superfamily, member 19
1432503_a_at	6.8	Pdcl2	phosducin-like 2
1434553_at	6.8	Tmem56	transmembrane protein 56
1441000_at	6.8	EG237749	Predicted gene, EG237749
1442580_at	6.7	A530020G20Rik	RIKEN cDNA A530020G20 gene
1422064_a_at	6.7	Zbtb20	zinc finger and BTB domain containing 20
1422726_x_at	6.7	Speer4a	spermatogenesis associated glutamate (E)-rich protein 4a
1460332_at	6.7	Pln	phospholamban
1444693_at	6.7	Cacnb2	Calcium channel, voltage-dependent, beta 2 subunit
1437605_at	6.7	Nphs2	nephrosis 2 homolog, podocin (human)
1454219_at	6.7	Dnajc2	DnaJ (Hsp40) homolog, subfamily C, member 2
1427345_a_at	6.7	Sult1a1	sulfotransferase family 1A, phenol-preferring, member 1
1419968_at	6.7	C77370	expressed sequence C77370
1455424_at	6.7	Wnk2	WNK lysine deficient protein kinase 2
1423493_a_at	6.7	Nfix	nuclear factor I/X
1417429_at	6.7	Fmo1	flavin containing monooxygenase 1
1440798_x_at	6.7	Lrrc6	Leucine rich repeat containing 6 (testis)
1419727_at	6.7	Daf2	decay accelerating factor 2
1436755_at	6.6	Itih5	inter-alpha (globulin) inhibitor H5
1460061_at	6.6	---	Adult male olfactory brain cDNA, RIKEN full-length enriched library, clone:6430530M09 product:unclassifiable, full insert sequence
1437065_at	6.6	Zbtb20	zinc finger and BTB domain containing 20
1430011_at	6.6	2610317O13Rik	RIKEN cDNA 2610317O13 gene
1455647_at	6.6	Ar	androgen receptor
1439609_at	6.6	---	Transcribed locus
1429324_at	6.6	1700012A16Rik	RIKEN cDNA 1700012A16 gene
1451348_at	6.6	Depdc6	DEP domain containing 6
1436667_at	6.6	Slc6a20	solute carrier family 6 (neurotransmitter transporter), member 20
1450168_at	6.6	Ankrd12	ankyrin repeat domain 12
1429668_at	6.6	Pou4f1	POU domain, class 4, transcription factor 1
1433727_at	6.6	BC038479	cDNA sequence BC038479
1445911_at	6.5	Chic2	Cysteine-rich hydrophobic domain 2
1434458_at	6.5	Fst	follistatin
1454897_at	6.4	6330509M05Rik	RIKEN cDNA 6330509M05 gene
1435510_at	6.4	Ppm1h	protein phosphatase 1H (PP2C domain containing)
1448618_at	6.4	Mvp	major vault protein
1443274_at	6.4	4932435O22Rik	RIKEN cDNA 4932435O22 gene
1456327_at	6.4	---	Transcribed locus
1419463_at	6.4	Clca2	chloride channel calcium activated 2
1450663_at	6.4	Thbs2	thrombospondin 2
1423858_a_at	6.4	Hmgcs2	3-hydroxy-3-methylglutaryl-Coenzyme A synthase 2
1423760_at	6.3	Cd44	CD44 antigen
1440386_at	6.3	Glce	glucuronyl C5-epimerase
1438645_x_at	6.3	Bace2	beta-site APP-cleaving enzyme 2
1425792_a_at	6.3	Rorc	RAR-related orphan receptor gamma
1416051_at	6.3	C2	complement component 2 (within H-2S)
1448730_at	6.3	Cpa3	carboxypeptidase A3, mast cell
1447862_x_at	6.2	Thbs2	thrombospondin 2
1434810_a_at	6.2	Cage1	cancer antigen 1
1445813_at	6.2	Wdr27	WD repeat domain 27
1431049_at	6.2	Ica1l	islet cell autoantigen 1-like
1439352_at	6.2	Trim7	tripartite motif protein 7
1448120_at	6.2	Gdf9	growth differentiation factor 9
1451941_a_at	6.2	Fcgr2b	Fc receptor, IgG, low affinity IIb
1458844_at	6.2	Ccdc122	Coiled-coil domain containing 122
1438112_at	6.1	9430021M05Rik	RIKEN cDNA 9430021M05 gene
1419666_x_at	6.1	Nupr1	nuclear protein 1
1443933_at	6.1	Mtac2d1	membrane targeting (tandem) C2 domain containing 1
1418981_at	6.1	Casp12	caspase 12
1435730_at	6.1	D930026N18Rik	RIKEN cDNA D930026N18 gene
1458382_a_at	6.1	Zhx1	zinc fingers and homeoboxes protein 1
1439874_at	6.1	9330102E08Rik	RIKEN cDNA 9330102E08 gene
1435649_at	6.1	Nexn	nexilin
1447609_at	6.1	5730410E15Rik	RIKEN cDNA 5730410E15 gene
1446632_at	6.1	Cacnb2	Calcium channel, voltage-dependent, beta 2 subunit
1427371_at	6	Abca8a	ATP-binding cassette, sub-family A (ABC1), member 8a
1416361_a_at	6	Dync1i1	dynein cytoplasmic 1 intermediate chain 1
1453706_at	6	2900042A17Rik	RIKEN cDNA 2900042A17 gene
1440929_at	6	---	---
1429703_at	6	2900072G11Rik	RIKEN cDNA 2900072G11 gene
1446649_at	6	Centd1	Centaurin, delta 1
1458644_at	5.9	AI661708 /// Ccdc62	expressed sequence AI661708 /// coiled-coil domain containing 62
1455754_at	5.9	Lmo3	LIM domain only 3
1452445_at	5.9	Slc41a2	solute carrier family 41, member 2
1460302_at	5.9	LOC640441 /// Thbs1	thrombospondin 1 /// similar to thrombospondin 1
1460601_at	5.9	Myrip	myosin VIIA and Rab interacting protein
1429146_at	5.9	6620401M08Rik	RIKEN cDNA 6620401M08 gene
1447670_at	5.9	Psmd9	proteasome (prosome, macropain) 26S subunit, non-ATPase, 9
1447117_at	5.9	Ctnna2	Catenin (cadherin associated protein), alpha 2
1416321_s_at	5.9	Prelp	proline arginine-rich end leucine-rich repeat
1446866_at	5.8	A530089I17Rik	RIKEN cDNA A530089I17 gene
1448034_at	5.8	AI842396	expressed sequence AI842396
1444317_at	5.8	Pcdh15	protocadherin 15
1458083_at	5.8	4932438A13Rik	RIKEN cDNA 4932438A13 gene
1429072_at	5.8	1110001D15Rik	RIKEN cDNA 1110001D15 gene
1430246_at	5.7	4933406C10Rik	RIKEN cDNA 4933406C10 gene
1420408_a_at	5.7	Abcc9	ATP-binding cassette, sub-family C (CFTR/MRP), member 9
1460040_at	5.7	4933407H18Rik	RIKEN cDNA 4933407H18 gene
1423471_at	5.7	Ptbp2	polypyrimidine tract binding protein 2
1433793_s_at	5.7	Nrip2	nuclear receptor interacting protein 2
1433792_at	5.7	Nrip2	nuclear receptor interacting protein 2
1428359_s_at	5.7	1810010M01Rik	RIKEN cDNA 1810010M01 gene
1426285_at	5.7	Lama2	laminin, alpha 2
1419569_a_at	5.7	Isg20	interferon-stimulated protein
1426260_a_at	5.7	Ugt1a1 /// Ugt1a10 /// Ugt1a2 /// Ugt1a5 /// Ugt1a6a /// Ugt1a6b /// Ugt1a7c /// Ugt1a9 /// Ugt1a@	UDP glucuronosyltransferase 1 family, polypeptide A2 /// UDP glucuronosyltransferase 1 family, polypeptide A6A /// UDP glycosyltransferase 1 family, polypeptide A10 /// UDP glycosyltransferase 1 family, polypeptide A cluster /// UDP glucuronosyltransferase 1 family, polypeptide A7C /// UDP glucuronosyltransferase 1 family, polypeptide A5 /// UDP glucuronosyltransferase 1 family, polypeptide A9 //…
1423153_x_at	5.7	Cfh	complement component factor h
1445894_at	5.7	---	---
1427537_at	5.6	Eppk1	epiplakin 1
1417932_at	5.6	Il18	interleukin 18
1427038_at	5.6	Penk1	preproenkephalin 1
1455737_at	5.6	C030002B11Rik	RIKEN cDNA C030002B11 gene
1452617_at	5.6	Ssbp1	single-stranded DNA binding protein 1
1450162_at	5.6	Dpf3	D4, zinc and double PHD fingers, family 3
1428948_at	5.6	5730414M22Rik	RIKEN cDNA 5730414M22 gene
1448421_s_at	5.6	Aspn	asporin
1449307_at	5.6	Dbndd1	dysbindin (dystrobrevin binding protein 1) domain containing 1
1444862_at	5.6	1700112E06Rik	RIKEN cDNA 1700112E06 gene
1434601_at	5.6	Amigo2	adhesion molecule with Ig like domain 2
1417481_at	5.5	Ramp1	receptor (calcitonin) activity modifying protein 1
1460238_at	5.5	Msln	mesothelin
1457535_at	5.5	4932438A13Rik	RIKEN cDNA 4932438A13 gene
1417495_x_at	5.5	Cp	ceruloplasmin
1429934_at	5.5	4930502E18Rik	RIKEN cDNA 4930502E18 gene
1460111_at	5.4	Myt1l	myelin transcription factor 1-like
1459271_at	5.4	---	Transcribed locus
1459470_at	5.4	Runx1	Runt related transcription factor 1
1417070_at	5.4	Cyp4v3	cytochrome P450, family 4, subfamily v, polypeptide 3
1442381_at	5.4	Mkln1	Muskelin 1, intracellular mediator containing kelch motifs
1449534_at	5.4	Sycp3	synaptonemal complex protein 3
1458400_at	5.4	9630050P21Rik	RIKEN cDNA 9630050P21 gene
1432798_at	5.3	9530023I19Rik	RIKEN cDNA 9530023I19 gene
1438517_at	5.3	Wwox	WW domain-containing oxidoreductase
1441575_at	5.3	ENSMUSG00000053980	predicted gene, ENSMUSG00000053980
1439747_at	5.3	Ptges	prostaglandin E synthase
1458397_at	5.3	LOC622208	hypothetical LOC622208
1429927_at	5.3	5830409B07Rik	RIKEN cDNA 5830409B07 gene
1437894_at	5.3	Prox1	prospero-related homeobox 1
1460667_at	5.2	U90926	cDNA sequence U90926
1434196_at	5.2	Dnaja4	DnaJ (Hsp40) homolog, subfamily A, member 4
1427179_at	5.2	Krt33b	keratin 33B
1449259_at	5.1	Rab3d	RAB3D, member RAS oncogene family
1450871_a_at	5.1	Bcat1	branched chain aminotransferase 1, cytosolic
1428638_at	5	Efhc2	EF-hand domain (C-terminal) containing 2
1419435_at	5	Aox1	aldehyde oxidase 1
1431192_at	5	Sorbs2	sorbin and SH3 domain containing 2
1437855_at	5	Mtap4	microtubule-associated protein 4
1449229_a_at	5	Cdkl2	cyclin-dependent kinase-like 2 (CDC2-related kinase)
1418580_at	5	Rtp4	receptor transporter protein 4
1443867_at	5	Ankrd12	ankyrin repeat domain 12
1421340_at	5	LOC675366 /// Map3k5	mitogen activated protein kinase kinase kinase 5 /// similar to mitogen activated protein kinase kinase kinase 5
1446587_at	5	Vps13b	Vacuolar protein sorting 13B (yeast)
1445393_at	4.9	Slc24a2	Solute carrier family 24 (sodium/potassium/calcium exchanger), member 2
1420678_a_at	4.9	Il17rb	interleukin 17 receptor B
1435612_at	4.9	Opcml	opioid binding protein/cell adhesion molecule-like
1435991_at	4.9	Nr3c2	nuclear receptor subfamily 3, group C, member 2
1443341_at	4.8	Anxa4	Annexin A4
1428928_at	4.8	Cacnb4	calcium channel, voltage-dependent, beta 4 subunit
1424855_at	4.8	Olah	oleoyl-ACP hydrolase
1455877_a_at	4.8	Nanos1	nanos homolog 1 (Drosophila)
1440192_at	4.8	1810054D07Rik	RIKEN cDNA 1810054D07 gene
1444433_at	4.8	---	---
1445481_at	4.8	AI317158	expressed sequence AI317158
1444937_at	4.7	---	---
1444361_at	4.7	---	---
1447749_at	4.7	Smyd5	SET and MYND domain containing 5
1420355_at	4.6	Gprk2l	G protein-coupled receptor kinase 2, groucho gene related (Drosophila)
1446264_at	4.5	---	---
1443698_at	4.4	Fbxo39	F-box protein 39
1436520_at	4.4	AI450948	expressed sequence AI450948
1430226_at	4.4	Xlr4c	X-linked lymphocyte-regulated 4C
1420143_at	4.4	Rc3h2	ring finger and CCCH-type zinc finger domains 2
1430587_at	4	4933425L03Rik	RIKEN cDNA 4933425L03 gene
1416967_at	-12.1	Sox2	SRY-box containing gene 2
1437990_x_at	-11.9	Hbb-bh1	hemoglobin Z, beta-like embryonic chain
1436823_x_at	-11.8	Hbb-y	hemoglobin Y, beta-like embryonic chain
1450736_a_at	-11.8	Hbb-bh1	hemoglobin Z, beta-like embryonic chain
1436717_x_at	-11.8	Hbb-y	hemoglobin Y, beta-like embryonic chain
1449071_at	-11.8	Myl7	myosin, light polypeptide 7, regulatory
1426438_at	-11.6	Ddx3y	DEAD (Asp-Glu-Ala-Asp) box polypeptide 3, Y-linked
1416645_a_at	-10.9	Afp	alpha fetoprotein
1423582_at	-10.3	Dmrt1	doublesex and mab-3 related transcription factor 1
1437810_a_at	-10.3	Hbb-bh1	hemoglobin Z, beta-like embryonic chain
1417210_at	-10.3	Eif2s3y	eukaryotic translation initiation factor 2, subunit 3, structural gene Y-linked
1448716_at	-10.2	Hba-x	hemoglobin X, alpha-like embryonic chain in Hba complex
1429388_at	-10.2	Nanog	Nanog homeobox
1450621_a_at	-10	Hbb-y	hemoglobin Y, beta-like embryonic chain
1416049_at	-9.9	Gldc	glycine decarboxylase
1418876_at	-9.9	Foxd1	forkhead box D1
1423287_at	-9.8	Cbln1	cerebellin 1 precursor protein
1424797_a_at	-9.8	Pitx2	paired-like homeodomain transcription factor 2
1426439_at	-9.7	Ddx3y	DEAD (Asp-Glu-Ala-Asp) box polypeptide 3, Y-linked
1436881_x_at	-9.7	Afp	alpha fetoprotein
1457026_at	-9.6	Liph	lipase, member H
1449293_a_at	-9.6	Skp2	S-phase kinase-associated protein 2 (p45)
1448745_s_at	-9.6	Lor	loricrin
1450428_at	-9.5	Lhx1	LIM homeobox protein 1
1433919_at	-9.3	Asb4	ankyrin repeat and SOCS box-containing protein 4
1449254_at	-9.2	Spp1	secreted phosphoprotein 1
1449210_at	-9.2	Igf2bp1	insulin-like growth factor 2 mRNA binding protein 1
1457582_at	-9.2	Uty	Ubiquitously transcribed tetratricopeptide repeat gene, Y chromosome
1460188_at	-9.1	Ptpn6	protein tyrosine phosphatase, non-receptor type 6
1423422_at	-9	Asb4	ankyrin repeat and SOCS box-containing protein 4
1428834_at	-9	Dusp4	dual specificity phosphatase 4
1449054_a_at	-9	Pcbp4	poly(rC) binding protein 4
1423016_a_at	-8.9	Gypa	glycophorin A
1428062_at	-8.8	Cpa1	carboxypeptidase A1
1434502_x_at	-8.8	Slc4a1	solute carrier family 4 (anion exchanger), member 1
1458943_at	-8.7	---	---
1434357_a_at	-8.7	Kpnb1	karyopherin (importin) beta 1
1418761_at	-8.7	Igf2bp1	insulin-like growth factor 2 mRNA binding protein 1
1416646_at	-8.7	Afp	alpha fetoprotein
1420603_s_at	-8.6	Raet1a /// Raet1b /// Raet1c /// Raet1d /// Raet1e	retinoic acid early transcript 1, alpha /// retinoic acid early transcript beta /// retinoic acid early transcript gamma /// retinoic acid early transcript delta /// retinoic acid early transcript 1E
1437121_at	-8.6	Dennd1c	DENN/MADD domain containing 1C
1456862_at	-8.5	Six4	sine oculis-related homeobox 4 homolog (Drosophila)
1436879_x_at	-8.5	Afp	alpha fetoprotein
1423742_at	-8.5	Rbm10	RNA binding motif protein 10
1430943_at	-8.5	6030498E09Rik	RIKEN cDNA 6030498E09 gene
1418451_at	-8.3	Gng2	guanine nucleotide binding protein (G protein), gamma 2 subunit
1455223_at	-8.3	Igf2bp1	insulin-like growth factor 2 mRNA binding protein 1
1450209_at	-8.3	Hoxd4	homeo box D4
1436227_at	-8.2	Lefty2	Left-right determination factor 2
1451191_at	-8.2	Crabp2	cellular retinoic acid binding protein II
1449682_s_at	-8.2	Tubb2b	tubulin, beta 2b
1416043_at	-8.1	Nasp	nuclear autoantigenic sperm protein (histone-binding)
1448327_at	-8.1	Actn2	actinin alpha 2
1460000_at	-8	D830007B15Rik	RIKEN cDNA D830007B15 gene
1434645_at	-8	C530008M17Rik	RIKEN cDNA C530008M17 gene
1453957_a_at	-8	Igf2bp3	insulin-like growth factor 2 mRNA binding protein 3
1416899_at	-8	Utf1	undifferentiated embryonic cell transcription factor 1
1426215_at	-8	Ddc	dopa decarboxylase
1429268_at	-8	2610318N02Rik	RIKEN cDNA 2610318N02 gene
1438007_at	-8	AI851790	expressed sequence AI851790
1418090_at	-8	Plvap	plasmalemma vesicle associated protein
1442071_at	-7.9	Abce1	ATP-binding cassette, sub-family E (OABP), member 1
1417275_at	-7.9	Mal	myelin and lymphocyte protein, T-cell differentiation protein
1420975_at	-7.9	Baz1b	bromodomain adjacent to zinc finger domain, 1B
1422520_at	-7.9	Nefm	neurofilament, medium polypeptide
1438737_at	-7.9	Zic3	zinc finger protein of the cerebellum 3
1429511_at	-7.9	4933402E13Rik	RIKEN cDNA 4933402E13 gene
1424975_at	-7.9	Siglecf	sialic acid binding Ig-like lectin F
1439753_x_at	-7.8	Six4	sine oculis-related homeobox 4 homolog (Drosophila)
1420518_a_at	-7.8	Igsf9	immunoglobulin superfamily, member 9
1433607_at	-7.8	Cbln4	cerebellin 4 precursor protein
1452656_at	-7.8	Zdhhc2	zinc finger, DHHC domain containing 2
1424875_at	-7.7	Spg20	spastic paraplegia 20, spartin (Troyer syndrome) homolog (human)
1444390_at	-7.7	LOC637693 /// Prdm14	PR domain containing 14 /// similar to PR domain containing 14
1452655_at	-7.7	Zdhhc2	zinc finger, DHHC domain containing 2
1450718_at	-7.6	Sh2b2	SH2B adaptor protein 2
1453623_a_at	-7.6	Rad23a	RAD23a homolog (S. cerevisiae)
1416693_at	-7.6	Foxc2	forkhead box C2
1421537_at	-7.5	Hoxd3	homeo box D3
1453748_a_at	-7.5	Kif23	kinesin family member 23
1444269_at	-7.5	---	---
1429169_at	-7.5	Rbm3	RNA binding motif protein 3
1416658_at	-7.5	Frzb	frizzled-related protein
1449540_at	-7.5	Rhox9	reproductive homeobox 9
1429974_at	-7.5	Tbx18	T-box18
1448289_at	-7.4	Crmp1	collapsin response mediator protein 1
1451527_at	-7.4	Pcolce2	procollagen C-endopeptidase enhancer 2
1440541_at	-7.4	2810442I21Rik	RIKEN cDNA 2810442I21 gene
1416464_at	-7.4	Slc4a1	solute carrier family 4 (anion exchanger), member 1
1415837_at	-7.4	Klk1	kallikrein 1
1419411_at	-7.3	Tac2	tachykinin 2
1459565_at	-7.3	Uty	ubiquitously transcribed tetratricopeptide repeat gene, Y chromosome
1417939_at	-7.3	Rad51ap1	RAD51 associated protein 1
1416120_at	-7.3	Rrm2	ribonucleotide reductase M2
1455269_a_at	-7.3	Coro1a	coronin, actin binding protein 1A
1451866_a_at	-7.3	Hgf	hepatocyte growth factor
1427115_at	-7.3	Myh3	myosin, heavy polypeptide 3, skeletal muscle, embryonic
1435022_at	-7.3	Cart1	cartilage homeo protein 1
1422198_a_at	-7.3	Shmt1	serine hydroxymethyltransferase 1 (soluble)
1425767_a_at	-7.3	Six4	sine oculis-related homeobox 4 homolog (Drosophila)
1437540_at	-7.3	---	---
1416162_at	-7.2	Rad21	RAD21 homolog (S. pombe)
1418086_at	-7.2	Ppp1r14a	protein phosphatase 1, regulatory (inhibitor) subunit 14A
1437779_at	-7.2	Foxh1	forkhead box H1
1423286_at	-7.2	Cbln1	cerebellin 1 precursor protein
1450789_at	-7.2	Rhpn1	rhophilin, Rho GTPase binding protein 1
1453223_s_at	-7.2	Dppa2	developmental pluripotency associated 2
1420360_at	-7.2	Dkk1	dickkopf homolog 1 (Xenopus laevis)
1424630_a_at	-7.1	Brca1	breast cancer 1
1453683_a_at	-7.1	Cep55	centrosomal protein 55
1416246_a_at	-7.1	Coro1a	coronin, actin binding protein 1A
1439214_a_at	-7.1	Api5	apoptosis inhibitor 5
1436399_s_at	-7.1	Nrk	Nik related kinase
1453084_s_at	-7.1	Col22a1	collagen, type XXII, alpha 1
1420993_at	-7.1	B3gnt5	UDP-GlcNAc:betaGal beta-1,3-N-acetylglucosaminyltransferase 5
1427473_at	-7.1	Gstm3	glutathione S-transferase, mu 3
1456454_at	-7.1	Cart1	cartilage homeo protein 1
1450567_a_at	-7	Col2a1	procollagen, type II, alpha 1
1458232_at	-7	Dkk1	dickkopf homolog 1 (Xenopus laevis)
1419722_at	-7	Klk8	kallikrein related-peptidase 8
1425425_a_at	-7	Wif1	Wnt inhibitory factor 1
1419361_at	-6.9	Ss18	synovial sarcoma translocation, Chromosome 18
1420712_a_at	-6.9	Hpn	hepsin
1448158_at	-6.9	Sdc1	syndecan 1
1420652_at	-6.9	Ate1	arginine-tRNA-protein transferase 1
1444024_at	-6.9	Ercc6l	excision repair cross-complementing rodent repair deficiency complementation group 6 - like
1426085_a_at	-6.9	Pxn	paxillin
1424322_at	-6.9	Apex2	apurinic/apyrimidinic endonuclease 2
1457314_at	-6.9	L1td1	LINE-1 type transposase domain containing 1
1421952_at	-6.9	Capn6	calpain 6
1418733_at	-6.9	Twist1	twist gene homolog 1 (Drosophila)
1455907_x_at	-6.8	Phox2b	paired-like homeobox 2b
1417561_at	-6.8	Apoc1	apolipoprotein C-I
1417613_at	-6.8	Ier5	immediate early response 5
1428547_at	-6.8	Nt5e	5' nucleotidase, ecto
1416516_at	-6.8	Fscn1	fascin homolog 1, actin bundling protein (Strongylocentrotus purpuratus)
1452025_a_at	-6.8	Zfp2	zinc finger protein 2
1455259_a_at	-6.8	D530033C11Rik	RIKEN cDNA D530033C11 gene
1418199_at	-6.8	Hemgn	hemogen
1450196_s_at	-6.8	Gys1	glycogen synthase 1, muscle
1426331_a_at	-6.8	Frmd4b	FERM domain containing 4B
1453426_a_at	-6.7	Wdfy1	WD repeat and FYVE domain containing 1
1436037_at	-6.7	Itga4	integrin alpha 4
1421349_x_at	-6.7	Cend1	cell cycle exit and neuronal differentiation 1
1449285_at	-6.7	Cst9	cystatin 9
1449055_x_at	-6.7	Pcbp4	poly(rC) binding protein 4
1426538_a_at	-6.7	Trp53	transformation related protein 53
1449280_at	-6.7	Esm1 /// LOC632677	endothelial cell-specific molecule 1 /// similar to Endothelial cell-specific molecule 1 precursor (ESM-1 secretory protein) (ESM-1)
1450268_at	-6.7	Fign	fidgetin
1430984_at	-6.7	Azin1	antizyme inhibitor 1
1453114_at	-6.7	Nol9	nucleolar protein 9
1455592_at	-6.7	Vangl2	vang-like 2 (van gogh, Drosophila)
1448785_at	-6.7	Runx1t1	runt-related transcription factor 1; translocated to, 1 (cyclin D-related)
1424719_a_at	-6.7	Mapt	microtubule-associated protein tau
1449299_at	-6.7	LOC670589	similar to Low-density lipoprotein receptor-related protein 5 precursor (LRP7) (Lr3)
1421495_a_at	-6.7	1700052N19Rik	RIKEN cDNA 1700052N19 gene
1443990_at	-6.7	Ntrk1	neurotrophic tyrosine kinase, receptor, type 1
1452001_at	-6.6	Nfe2	nuclear factor, erythroid derived 2
1427483_at	-6.6	Slc25a24	solute carrier family 25 (mitochondrial carrier, phosphate carrier), member 24
1418994_at	-6.6	2410116G06Rik	RIKEN cDNA 2410116G06 gene
1421026_at	-6.6	Gna12	guanine nucleotide binding protein, alpha 12
1438883_at	-6.6	Fgf5	fibroblast growth factor 5
1421939_a_at	-6.6	Stag1	stromal antigen 1
1429628_at	-6.6	6330407J23Rik	RIKEN cDNA 6330407J23 gene
1436345_at	-6.6	5730559C18Rik	RIKEN cDNA 5730559C18 gene
1436041_at	-6.6	---	---
1423537_at	-6.6	Gap43	growth associated protein 43
1418805_at	-6.6	Sct	secretin
1450082_s_at	-6.5	Etv5	ets variant gene 5
1421972_s_at	-6.5	Hcfc1	host cell factor C1
1428492_at	-6.5	Glipr2	GLI pathogenesis-related 2
1443201_at	-6.5	Gpc6	Glypican 6
1459579_at	-6.5	---	---
1418471_at	-6.5	Pgf	placental growth factor
1421385_a_at	-6.5	Myo7a	myosin VIIa
1454011_a_at	-6.5	Rpa2	replication protein A2
1421621_at	-6.4	Rasgrf2	RAS protein-specific guanine nucleotide-releasing factor 2
1455986_at	-6.4	Zdhhc17	zinc finger, DHHC domain containing 17
1422954_at	-6.4	Zfp60	zinc finger protein 60
1424084_at	-6.4	Rod1	ROD1 regulator of differentiation 1 (S. pombe)
1441968_at	-6.4	Tspan9	tetraspanin 9
1431789_s_at	-6.4	Tmed5	transmembrane emp24 protein transport domain containing 5
1441389_at	-6.4	Adamts5	A disintegrin-like and metallopeptidase (reprolysin type) with thrombospondin type 1 motif, 5 (aggrecanase-2)
1429310_at	-6.4	Flrt3	fibronectin leucine rich transmembrane protein 3
1453002_at	-6.4	Sox11	SRY-box containing gene 11
1460314_s_at	-6.4	Hist1h3a /// Hist1h3b /// Hist1h3c /// Hist1h3d /// Hist1h3e /// Hist1h3f /// Hist1h3g /// Hist1h3h /// Hist1h3i /// Hist2h3b /// Hist2h3c1 /// Hist2h3c2	histone cluster 2, H3c1 /// histone cluster 2, H3c2 /// histone cluster 1, H3g /// histone cluster 1, H3f /// histone cluster 1, H3c /// histone cluster 1, H3d /// histone cluster 1, H3b /// histone cluster 1, H3e /// histone cluster 1, H3h /// histone cluster 1, H3i /// histone cluster 2, H3b /// histone cluster 1, H3a
1451849_a_at	-6.3	Lmnb2	lamin B2
1450407_a_at	-6.3	Anp32a	acidic (leucine-rich) nuclear phosphoprotein 32 family, member A
1422473_at	-6.3	Pde4b	phosphodiesterase 4B, cAMP specific
1456619_at	-6.3	Liph	lipase, member H
1453768_a_at	-6.3	5430432M24Rik	RIKEN cDNA 5430432M24 gene
1418726_a_at	-6.3	Tnnt2	troponin T2, cardiac
1421924_at	-6.3	Slc2a3	solute carrier family 2 (facilitated glucose transporter), member 3
1419679_at	-6.3	Lats2	large tumor suppressor 2
1420998_at	-6.3	Etv5	ets variant gene 5
1423267_s_at	-6.3	Itga5	integrin alpha 5 (fibronectin receptor alpha)
1460279_a_at	-6.3	Gtf2i /// LOC669007	general transcription factor II I /// similar to General transcription factor II-I (GTFII-I) (TFII-I) (Bruton tyrosine kinase-associated protein 135) (BTK-associated protein 135) (BAP-135)
1450157_a_at	-6.3	Hmmr	hyaluronan mediated motility receptor (RHAMM)
1430619_a_at	-6.3	LOC637711 /// Mvk	mevalonate kinase /// similar to mevalonate kinase
1448616_at	-6.3	Dvl2	dishevelled 2, dsh homolog (Drosophila)
1426243_at	-6.2	Cth	cystathionase (cystathionine gamma-lyase)
1421044_at	-6.2	Mrc2	mannose receptor, C type 2
1424967_x_at	-6.2	Tnnt2	troponin T2, cardiac
1449471_at	-6.2	Kcnmb4	potassium large conductance calcium-activated channel, subfamily M, beta member 4
1431385_a_at	-6.2	Mbtps1	membrane-bound transcription factor peptidase, site 1
1421317_x_at	-6.2	Myb	myeloblastosis oncogene
1423921_at	-6.2	Ints3	integrator complex subunit 3
1420858_at	-6.2	Pkia	protein kinase inhibitor, alpha
1430365_at	-6.2	Nfxl1	nuclear transcription factor, X-box binding-like 1
1452393_at	-6.2	Akna	AT-hook transcription factor
1448107_x_at	-6.2	Klk1	kallikrein 1
1452357_at	-6.2	Gp1bb /// Sept5	glycoprotein Ib, beta polypeptide /// septin 5
1431225_at	-6.1	Sox11	SRY-box containing gene 11
1436789_at	-6.1	Ccnjl	cyclin J-like
1441438_at	-6.1	Gpc6	glypican 6
1419473_a_at	-6.1	Cck	cholecystokinin
1423603_at	-6.1	Zfpm1	zinc finger protein, multitype 1
1443864_at	-6.1	Dtl	denticleless homolog (Drosophila)
1422991_at	-6.1	Pik3cd	phosphatidylinositol 3-kinase catalytic delta polypeptide
1416644_a_at	-6.1	Sema3b	sema domain, immunoglobulin domain (Ig), short basic domain, secreted, (semaphorin) 3B
1460187_at	-6.1	Sfrp1	secreted frizzled-related sequence protein 1
1415798_at	-6.1	Ddr1	discoidin domain receptor family, member 1
1440358_at	-6	Arhgef15	Rho guanine nucleotide exchange factor (GEF) 15
1452320_at	-6	Lrp2	low density lipoprotein receptor-related protein 2
1431031_at	-6	Arid4b	AT rich interactive domain 4B (Rbp1 like)
1428887_at	-6	2610020C11Rik	RIKEN cDNA 2610020C11 gene
1429051_s_at	-6	Sox11	SRY-box containing gene 11
1433468_at	-6	6430527G18Rik	RIKEN cDNA 6430527G18 gene
1448424_at	-6	Frzb	frizzled-related protein
1426189_at	-6	Dusp15	dual specificity phosphatase-like 15
1421890_at	-6	St3gal2	ST3 beta-galactoside alpha-2,3-sialyltransferase 2
1431642_at	-6	Eif2s3y	eukaryotic translation initiation factor 2, subunit 3, structural gene Y-linked
1426519_at	-6	P4ha1	procollagen-proline, 2-oxoglutarate 4-dioxygenase (proline 4-hydroxylase), alpha 1 polypeptide
1430172_a_at	-5.9	Cyp4f16 /// LOC623748 /// LOC677156	cytochrome P450, family 4, subfamily f, polypeptide 16 /// similar to cytochrome P450, family 4, subfamily f, polypeptide 16
1457127_at	-5.9	Defb42	defensin beta 42
1450097_s_at	-5.9	Gna12	guanine nucleotide binding protein, alpha 12
1436382_at	-5.9	Zbtb12	zinc finger and BTB domain containing 12
1427831_s_at	-5.9	LOC635007 /// Zfp260	zinc finger protein 260 /// similar to Zinc finger protein OZF (Zinc finger protein 260) (Zfp-260)
1427528_a_at	-5.9	Epha7	Eph receptor A7
1425764_a_at	-5.9	Bcat2	branched chain aminotransferase 2, mitochondrial
1425457_a_at	-5.9	Grb10	growth factor receptor bound protein 10
1452563_a_at	-5.9	Jarid1d	jumonji, AT rich interactive domain 1D (Rbp2 like)
1457301_at	-5.9	AI931714	expressed sequence AI931714
1434032_at	-5.9	---	---
1460661_at	-5.9	Edg3	endothelial differentiation, sphingolipid G-protein-coupled receptor, 3
1425930_a_at	-5.9	Mlx	MAX-like protein X
1430332_a_at	-5.8	Gusb	glucuronidase, beta
1419592_at	-5.8	Unc5c	unc-5 homolog C (C. elegans)
1425710_a_at	-5.8	Homer1	homer homolog 1 (Drosophila)
1421282_at	-5.8	Bmp5	bone morphogenetic protein 5
1430074_x_at	-5.8	8430426H19Rik	RIKEN cDNA 8430426H19 gene
1419767_at	-5.8	Padi3	peptidyl arginine deiminase, type III
1427325_s_at	-5.8	Akna	AT-hook transcription factor
1435957_at	-5.8	B830032F12	hypothetical protein B830032F12
1429834_a_at	-5.8	1110014N23Rik	RIKEN cDNA 1110014N23 gene
1425249_a_at	-5.8	Tyro3	TYRO3 protein tyrosine kinase 3
1452573_a_at	-5.8	9330134C04Rik	RIKEN cDNA 9330134C04 gene
1423288_s_at	-5.8	Cbln1	cerebellin 1 precursor protein
1434908_at	-5.8	AI480556	expressed sequence AI480556
1425808_a_at	-5.8	Myocd	myocardin
1426309_at	-5.8	Asb9	ankyrin repeat and SOCS box-containing protein 9
1426020_at	-5.8	Tmpo	thymopoietin
1449146_at	-5.7	Notch4	Notch gene homolog 4 (Drosophila)
1425329_a_at	-5.7	Cyb5r3	cytochrome b5 reductase 3
1436166_at	-5.7	Stox2	storkhead box 2
1429280_at	-5.7	Col22a1	collagen, type XXII, alpha 1
1450126_at	-5.7	Gata5	GATA binding protein 5
1430634_a_at	-5.7	Pfkp	phosphofructokinase, platelet
1426334_a_at	-5.7	Bcl2l11	BCL2-like 11 (apoptosis facilitator)
1450228_a_at	-5.6	Pip5k1c	phosphatidylinositol-4-phosphate 5-kinase, type 1 gamma
1424667_a_at	-5.6	Cutl1	cut-like 1 (Drosophila)
1438715_at	-5.6	Ccdc102a	coiled-coil domain containing 102A
1431606_a_at	-5.6	Angel2	angel homolog 2 (Drosophila)
1431430_s_at	-5.6	LOC630539 /// Trim59	tripartite motif-containing 59 /// similar to mouse RING finger 1
1420971_at	-5.6	Ubr1	ubiquitin protein ligase E3 component n-recognin 1
1425368_a_at	-5.6	Numb	numb gene homolog (Drosophila)
1453769_at	-5.6	Ckap2l	cytoskeleton associated protein 2-like
1435852_at	-5.6	Spred3	sprouty-related, EVH1 domain containing 3
1454144_a_at	-5.5	Ccnc	cyclin C
1439498_at	-5.5	Punc	putative neuronal cell adhesion molecule
1430164_a_at	-5.5	Grb10	growth factor receptor bound protein 10
1451928_a_at	-5.5	Rad18	RAD18 homolog (S. cerevisiae)
1453224_at	-5.5	Zfand5	zinc finger, AN1-type domain 5
1450480_a_at	-5.5	Gprk6	G protein-coupled receptor kinase 6
1442884_at	-5.5	Hgf	hepatocyte growth factor
1430973_at	-5.5	Zfp558	zinc finger protein 558
1440857_at	-5.5	Cad	carbamoyl-phosphate synthetase 2, aspartate transcarbamylase, and dihydroorotase
1425656_a_at	-5.5	Baiap2	brain-specific angiogenesis inhibitor 1-associated protein 2
1415843_at	-5.5	Gbl	G protein beta subunit-like
1424567_at	-5.5	Tspan2	tetraspanin 2
1430571_s_at	-5.5	Armc6	armadillo repeat containing 6
1450354_a_at	-5.4	Ptdss2	phosphatidylserine synthase 2
1419075_s_at	-5.4	Saa1	serum amyloid A 1
1420576_at	-5.4	Edg4	endothelial differentiation, lysophosphatidic acid G-protein-coupled receptor 4
1430289_a_at	-5.4	Wdr77	WD repeat domain 77
1433523_at	-5.4	D930005D10Rik	RIKEN cDNA D930005D10 gene
1421313_s_at	-5.4	Cttn	cortactin
1421949_a_at	-5.4	Ccdc123	coiled-coil domain containing 123
1417036_at	-5.4	Sac3d1	SAC3 domain containing 1
1422720_at	-5.4	Isl1	ISL1 transcription factor, LIM/homeodomain
1452339_at	-5.4	Adamts7	a disintegrin-like and metallopeptidase (reprolysin type) with thrombospondin type 1 motif, 7
1417570_at	-5.4	Anapc1	anaphase promoting complex subunit 1
1442880_at	-5.3	---	---
1429293_at	-5.3	Gpc2	glypican 2 (cerebroglycan)
1450556_at	-5.3	Spnb1	spectrin beta 1
1437199_at	-5.3	Dusp5	dual specificity phosphatase 5
1448175_at	-5.3	Ehd1	EH-domain containing 1
1420918_at	-5.3	Sgk3	serum/glucocorticoid regulated kinase 3
1426001_at	-5.3	Eomes	eomesodermin homolog (Xenopus laevis)
1431854_a_at	-5.3	4930452B06Rik	RIKEN cDNA 4930452B06 gene
1420082_at	-5.3	D2Ertd750e	DNA segment, Chr 2, ERATO Doi 750, expressed
1417063_at	-5.3	C1qb	complement component 1, q subcomponent, beta polypeptide
1434684_at	-5.2	Rin3	Ras and Rab interactor 3
1450975_at	-5.2	Cacng4	calcium channel, voltage-dependent, gamma subunit 4
1434421_at	-5.2	Islr2	immunoglobulin superfamily containing leucine-rich repeat 2
1423496_a_at	-5.2	Punc	putative neuronal cell adhesion molecule
1422054_a_at	-5.2	Skil	SKI-like
1448309_at	-5.2	Ap3m1	adaptor-related protein complex 3, mu 1 subunit
1422583_at	-5.2	Rab3b	RAB3B, member RAS oncogene family
1425954_a_at	-5.2	Apex2	apurinic/apyrimidinic endonuclease 2
1453222_at	-5.2	Gse1	genetic suppressor element 1
1433462_a_at	-5.2	Pi4k2a	phosphatidylinositol 4-kinase type 2 alpha
1416421_a_at	-5.1	Ssb	Sjogren syndrome antigen B
1436124_at	-5.1	Pcyt1b	phosphate cytidylyltransferase 1, choline, beta isoform
1448332_at	-5.1	Pex19	peroxisome biogenesis factor 19
1418498_at	-5.1	Fgf13	fibroblast growth factor 13
1422975_at	-5.1	Mme	membrane metallo endopeptidase
1431304_a_at	-5	Tmem183a	transmembrane protein 183A
1451181_at	-5	Tmem121	transmembrane protein 121
1430310_at	-5	Tspan11	tetraspanin 11
1432489_a_at	-5	2410187C16Rik	RIKEN cDNA 2410187C16 gene
1460605_at	-5	Crxos1	Crx opposite strand transcript 1
1419669_at	-4.9	Prtn3	proteinase 3
1449891_a_at	-4.9	Dcbld2	discoidin, CUB and LCCL domain containing 2
1450153_at	-4.9	Gopc	golgi associated PDZ and coiled-coil motif containing
1450506_a_at	-4.9	Isg20l1	interferon stimulated exonuclease gene 20-like 1
1450856_at	-4.9	Arvcf	armadillo repeat gene deleted in velo-cardio-facial syndrome
1452098_at	-4.9	Chtf18	CTF18, chromosome transmission fidelity factor 18 homolog (S. cerevisiae)
1448692_at	-4.9	Ubqln4	ubiquilin 4
1451675_a_at	-4.9	Alas2	aminolevulinic acid synthase 2, erythroid
1431782_s_at	-4.9	Ypel1	yippee-like 1 (Drosophila)
1422063_a_at	-4.9	Pex5	peroxisome biogenesis factor 5
1425679_a_at	-4.8	Mapk8ip1	mitogen activated protein kinase 8 interacting protein 1
1456869_at	-4.8	Zfp787	zinc finger protein 787
1418194_at	-4.8	Galnt10	UDP-N-acetyl-alpha-D-galactosamine:polypeptide N-acetylgalactosaminyltransferase 10
1428787_at	-4.8	Nckap1l	NCK associated protein 1 like
1453946_a_at	-4.7	Sdccag8	serologically defined colon cancer antigen 8
1453127_at	-4.7	Ppm1j	protein phosphatase 1J
1451333_a_at	-4.7	Acrbp	proacrosin binding protein
1443561_at	-4.7	Mrg1	Myeloid ecotropic viral integration site-related gene 1
1435113_x_at	-4.6	Stmn3	stathmin-like 3
1425306_at	-4.6	BC027072	cDNA sequence BC027072
1428705_at	-4.5	1700007K13Rik	RIKEN cDNA 1700007K13 gene
1450286_at	-4.5	Npr3	natriuretic peptide receptor 3
1450403_at	-4.5	Stat2	signal transducer and activator of transcription 2
1417117_at	-4.4	Cstf1	cleavage stimulation factor, 3' pre-RNA, subunit 1
1437895_at	-4.3	Tmem16h	transmembrane protein 16H
1425440_x_at	-4.2	Slc41a3	solute carrier family 41, member 3
1442927_at	-4.2	Ptk2b	PTK2 protein tyrosine kinase 2 beta
1445871_at	-4.1	AI315376	expressed sequence AI315376
