# Supplementary material for: Foxl2 functions in sex determination and histogenesis throughout mouse ovary development
Source: BMC Dev Biol. 2009 Jun 18;9:36. doi: 10.1186/1471-213X-9-36 (PMC2711087; doi:10.1186/1471-213X-9-36)
Supplement: Additional file 3 — Genes that were down- (A, C) or up-regulated (B, D) in Foxl2-null ovaries aged 13.5 dpc through birth compared to age-matched controls. Scores (second column from left) are standard deviations of four parameters for differential expression obtained with the Focus program (see text). A-B: overall ("multiwise") comparison of three developmental stages using linear contrasts with Focus (i.e., 6 genotype × stage conditions). C-D: overlap of the gene lists obtained by three separate pairwise analyses each confined to age-matched conditions (i.e., each developmental stage was analyzed separately; Focus scores were averaged over the three analyses). [file 1471-213X-9-36-S3.xls]

## Sheet: 3A
Additional file 3A. Overall comparison of ovaries lacking or expressing Foxl2 at
three developmental stages (i.e., 13.5, 16.5 dpc and birth):
genes down in the absence of Foxl2
Probe ID	Score	Gene Symbol	Gene Description
1456410_at	-16.1	AU045128	expressed sequence AU045128 (Foxl2)
1444002_at	-14.3	Foxl2	forkhead box L2
1450663_at	-11.8	Thbs2	thrombospondin 2
1427550_at	-11.7	Peg10	paternally expressed 10
1448793_a_at	-11.5	Sdc4	syndecan 4
1418979_at	-11.3	Akr1c14	aldo-keto reductase family 1, member C14
1421595_at	-11.3	9630031F12Rik	RIKEN cDNA 9630031F12 gene
1454830_at	-11.3	Fbn2	fibrillin 2
1439794_at	-11.2	---	Netrin 4 (Ntn4)
1419497_at	-10.9	Cdkn1b	cyclin-dependent kinase inhibitor 1B
1417654_at	-10.8	Sdc4	syndecan 4
1441187_at	-10.8	E330037M01Rik	RIKEN cDNA E330037M01 gene
1421811_at	-10.8	LOC640441 /// Thbs1	thrombospondin 1 /// similar to thrombospondin 1
1422831_at	-10.7	Fbn2	fibrillin 2
1439604_at	-10.6	Adamts16	a disintegrin-like and metallopetidase (reprolysin type) with thrombospondin type 1 motif, 16
1455627_at	-10.6	Col8a1	procollagen, type VIII, alpha 1
1416666_at	-10.6	Serpine2	serine (or cysteine) peptidase inhibitor, clade E, member 2
1443337_at	-10.5	Grip1	Glutamate receptor interacting protein 1
1429993_s_at	-10.5	Speer4b	spermatogenesis associated glutamate (E)-rich protein 4b
1441165_s_at	-10.5	Clstn2	calsyntenin 2
1422571_at	-10.4	Thbs2	thrombospondin 2
1460302_at	-10.3	LOC640441 /// Thbs1	thrombospondin 1 /// similar to thrombospondin 1
1419248_at	-10.2	Rgs2	regulator of G-protein signaling 2
1454623_at	-10.2	Cpa2	carboxypeptidase A2, pancreatic
1454960_at	-10.2	Smad3	MAD homolog 3 (Drosophila)
1455754_at	-10.2	Lmo3	LIM domain only 3
1419247_at	-10.1	Rgs2	regulator of G-protein signaling 2
1417312_at	-10.1	Dkk3	dickkopf homolog 3 (Xenopus laevis)
1418441_at	-10.1	Col8a1	procollagen, type VIII, alpha 1
1456521_at	-10.1	---	Transcribed locus
1448117_at	-10	Kitl	kit ligand
1447303_at	-10	---	---
1436514_at	-10	Gpc4	glypican 4
1422072_a_at	-9.9	Gstm6	glutathione S-transferase, mu 6
1436279_at	-9.8	---	Transcribed locus
1454821_at	-9.8	B3gat1	beta-1,3-glucuronyltransferase 1 (glucuronosyltransferase P)
1416416_x_at	-9.8	Gstm1	glutathione S-transferase, mu 1
1435424_x_at	-9.7	---	Transcribed locus
1434045_at	-9.7	Cdkn1b	cyclin-dependent kinase inhibitor 1B
1448330_at	-9.7	Gstm1	glutathione S-transferase, mu 1
1450344_a_at	-9.7	Ptger3	prostaglandin E receptor 3 (subtype EP3)
1421327_at	-9.7	A730034C02 /// Mtap2	microtubule-associated protein 2 /// hypothetical protein A730034C02
1425691_at	-9.7	B3gat1	beta-1,3-glucuronyltransferase 1 (glucuronosyltransferase P)
1431294_at	-9.6	Speer7-ps1 /// Speer8-ps1	spermatogenesis associated glutamate (E)-rich protein 8, pseudogene 1 /// spermatogenesis associated glutamate (E)-rich protein 7, pseudogene 1
1450377_at	-9.6	LOC640441	similar to thrombospondin 1
1431897_at	-9.6	Chst9	carbohydrate (N-acetylgalactosamine 4-0) sulfotransferase 9
1426152_a_at	-9.6	Kitl	kit ligand
1443735_at	-9.5	8430426H19Rik	RIKEN cDNA 8430426H19 gene
1430978_at	-9.5	Rps25	ribosomal protein S25
1435832_at	-9.5	Lrrc4	leucine rich repeat containing 4
1443760_at	-9.5	Dock1	Dedicator of cyto-kinesis 1
1419072_at	-9.4	Gstm7	glutathione S-transferase, mu 7
1447862_x_at	-9.4	Thbs2	thrombospondin 2
1440600_at	-9.4	4930407I10Rik	RIKEN cDNA 4930407I10 gene
1450871_a_at	-9.4	Bcat1	branched chain aminotransferase 1, cytosolic
1416444_at	-9.3	Elovl2	elongation of very long chain fatty acids (FEN1/Elo2, SUR4/Elo3, yeast)-like 2
1425841_at	-9.3	Slc26a7	solute carrier family 26, member 7
1422444_at	-9.3	Itga6	integrin alpha 6
1417749_a_at	-9.2	Tjp1	tight junction protein 1
1419476_at	-9.2	Adamdec1	ADAM-like, decysin 1
1422177_at	-9.2	Il13ra2	interleukin 13 receptor, alpha 2
1434528_at	-9.2	Aard	alanine and arginine rich domain containing protein
1440177_at	-9.2	9630027E11	hypothetical protein 9630027E11
1421328_at	-9.2	A730034C02 /// Mtap2	microtubule-associated protein 2 /// hypothetical protein A730034C02
1440912_at	-9.2	Rnf39	ring finger protein 39
1416361_a_at	-9.1	Dync1i1	dynein cytoplasmic 1 intermediate chain 1
1448730_at	-9.1	Cpa3	carboxypeptidase A3, mast cell
1442206_at	-9.1	Mdga2	MAM domain containing glycosylphosphatidylinositol anchor 2
1419665_a_at	-9	Nupr1	nuclear protein 1
1456995_at	-9	2700045P11Rik	RIKEN cDNA 2700045P11 gene
1421088_at	-9	Gpc4	glypican 4
1415855_at	-9	Kitl	kit ligand
1450905_at	-9	Plxnc1	plexin C1
1435094_at	-9	Kcnj16	potassium inwardly-rectifying channel, subfamily J, member 16
1418672_at	-9	Akr1c13	aldo-keto reductase family 1, member C13
1456343_at	-9	Slc35f1	solute carrier family 35, member F1
1425627_x_at	-9	Gstm1 /// LOC433943 /// LOC674086	glutathione S-transferase, mu 1 /// similar to Glutathione S-transferase Mu 1 (GST class-mu 1) (Glutathione S-transferase GT8.7) (pmGT10) (GST 1-1)
1432755_at	-9	2210409O19Rik	RIKEN cDNA 2210409O19 gene
1435951_at	-9	Grip1	glutamate receptor interacting protein 1
1448453_at	-9	Hsd3b1	hydroxy-delta-5-steroid dehydrogenase, 3 beta- and steroid delta-isomerase 1
1437371_at	-9	9930021J17Rik	RIKEN cDNA 9930021J17 gene
1442109_at	-8.9	---	---
1458370_at	-8.9	Bmp2k	BMP2 inducible kinase
1427442_a_at	-8.9	App	amyloid beta (A4) precursor protein
1424785_at	-8.9	Angptl6	angiopoietin-like 6
1415854_at	-8.9	Kitl	kit ligand
1438059_at	-8.9	ENSMUSG00000069372	predicted gene, ENSMUSG00000069372
1447830_s_at	-8.8	Rgs2	regulator of G-protein signaling 2
1428574_a_at	-8.8	Chn2	chimerin (chimaerin) 2
1436359_at	-8.8	Ret	ret proto-oncogene
1456934_at	-8.8	---	---
1450144_at	-8.8	Pla2r1	phospholipase A2 receptor 1
1419666_x_at	-8.8	Nupr1	nuclear protein 1
1427287_s_at	-8.8	Itpr2	inositol 1,4,5-triphosphate receptor 2
1434530_at	-8.8	Odz4	odd Oz/ten-m homolog 4 (Drosophila)
1424843_a_at	-8.8	Gas5	growth arrest specific 5
1440487_at	-8.8	Dcc	deleted in colorectal carcinoma
1436990_s_at	-8.8	Ndg2	Nur77 downstream gene 2
1431589_at	-8.7	Hydin	hydrocephalus inducing
1430317_at	-8.7	Ube2j2	ubiquitin-conjugating enzyme E2, J2 homolog (yeast)
1419136_at	-8.7	Akr1c18	aldo-keto reductase family 1, member C18
1428644_at	-8.7	Mgat5	mannoside acetylglucosaminyltransferase 5
1431641_at	-8.7	9330161L09Rik	RIKEN cDNA 9330161L09 gene
1418626_a_at	-8.7	Clu	clusterin
1423569_at	-8.7	Gatm	glycine amidinotransferase (L-arginine:glycine amidinotransferase)
1417399_at	-8.7	Gas6	growth arrest specific 6
1450906_at	-8.6	Plxnc1	plexin C1
1422158_at	-8.6	Clstn2	calsyntenin 2
1426079_at	-8.6	Cd247	CD247 antigen
1440057_at	-8.6	Hsd17b7	hydroxysteroid (17-beta) dehydrogenase 7
1421678_at	-8.6	Itpr2	inositol 1,4,5-triphosphate receptor 2
1428663_at	-8.6	5133401H06Rik	RIKEN cDNA 5133401H06 gene
1417504_at	-8.6	Calb1	calbindin-28K
1423153_x_at	-8.6	Cfh	complement component factor h
1422445_at	-8.6	Itga6	integrin alpha 6
1435580_at	-8.6	C230081A13Rik	RIKEN cDNA C230081A13 gene
1420894_at	-8.6	Tgfbr1	transforming growth factor, beta receptor I
1433935_at	-8.6	AU020206	expressed sequence AU020206
1434277_a_at	-8.6	Ypel2	yippee-like 2 (Drosophila)
1440462_at	-8.6	B930068K11Rik	RIKEN cDNA B930068K11 gene
1449031_at	-8.5	Cited1	Cbp/p300-interacting transactivator with Glu/Asp-rich carboxy-terminal domain 1
1446172_at	-8.5	Etl4	Enhancer trap locus 4
1439295_x_at	-8.5	EG434179	predicted gene, EG434179
1454511_at	-8.5	9430018C23Rik	RIKEN cDNA 9430018C23 gene
1453391_at	-8.5	Speer7-ps1	spermatogenesis associated glutamate (E)-rich protein 7, pseudogene 1
1454849_x_at	-8.5	Clu	clusterin
1450455_s_at	-8.5	Akr1c12	aldo-keto reductase family 1, member C12
1429032_at	-8.5	Micalcl	MICAL C-terminal like
1443013_at	-8.4	Adamts16	A disintegrin-like and metallopetidase (reprolysin type) with thrombospondin type 1 motif, 16
1416762_at	-8.4	S100a10	S100 calcium binding protein A10 (calpactin)
1421663_at	-8.4	Dhrs2	dehydrogenase/reductase member 2
1440621_at	-8.4	Kitl	Kit ligand
1444904_at	-8.4	Runx1t1	Runt-related transcription factor 1; translocated to, 1 (cyclin D-related)
1433582_at	-8.4	1190002N15Rik	RIKEN cDNA 1190002N15 gene
1429409_at	-8.4	Nlrp14	NLR family, pyrin domain containing 14
1423214_at	-8.4	Plxnc1	plexin C1
1452397_at	-8.4	2810474O19Rik	RIKEN cDNA 2810474O19 gene
1416368_at	-8.4	Gsta4	glutathione S-transferase, alpha 4
1418536_at	-8.4	LOC630509 /// LOC674192	similar to H-2 class I histocompatibility antigen, Q7 alpha chain precursor (QA-2 antigen) /// region containing histocompatibility 2, Q region locus 9; histocompatibility 2, Q region locus 7
1445561_at	-8.3	Grip1	Glutamate receptor interacting protein 1
1450876_at	-8.3	Cfh	complement component factor h
1437800_at	-8.3	Edaradd	EDAR (ectodysplasin-A receptor)-associated death domain
1443868_at	-8.3	Atp13a3	ATPase type 13A3
1435452_at	-8.3	Tmem20	transmembrane protein 20
1435428_at	-8.3	BC037112	cDNA sequence BC037112
1445686_at	-8.3	---	12 days embryo spinal ganglion cDNA, RIKEN full-length enriched library, clone:D130056G12 product:unclassifiable, full insert sequence
1425747_at	-8.3	Dock5	dedicator of cytokinesis 5
1440701_at	-8.3	C530008M17Rik	RIKEN cDNA C530008M17 gene
1447260_at	-8.3	EG667977 /// ENSMUSG00000073403 /// H2-Bl /// LOC547349 /// LOC673639 /// LOC674137 /// LOC676837 /// LOC677505	histocompatibility 2, blastocyst /// predicted gene, ENSMUSG00000073403 /// similar to MHC class I antigen precursor /// predicted gene, EG667977 /// similar to histocompatibility 2, blastocyst /// similar to RT1 class Ia, locus A1 /// hypothetical protein LOC677505
1438724_at	-8.3	Osbpl3	oxysterol binding protein-like 3
1431569_a_at	-8.3	Lypd1	Ly6/Plaur domain containing 1
1457152_at	-8.2	Kcnb2	Potassium voltage gated channel, Shab-related subfamily, member 2
1421480_a_at	-8.2	Adarb1	adenosine deaminase, RNA-specific, B1
1434264_at	-8.2	Ank2	ankyrin 2, brain
1455961_at	-8.2	---	---
1431588_at	-8.2	2900045O20Rik	RIKEN cDNA 2900045O20 gene
1437079_at	-8.2	Slc18a2	solute carrier family 18 (vesicular monoamine), member 2
1443026_at	-8.2	Grip1	Glutamate receptor interacting protein 1
1436719_at	-8.2	Slc35f1	solute carrier family 35, member F1
1433203_at	-8.2	6030400A10Rik	RIKEN cDNA 6030400A10 gene
1418298_s_at	-8.2	Dpysl4	dihydropyrimidinase-like 4
1422975_at	-8.2	Mme	membrane metallo endopeptidase
1441970_at	-8.2	E430010N07Rik	RIKEN cDNA E430010N07 gene
1416688_at	-8.2	Snap91	synaptosomal-associated protein 91
1437689_x_at	-8.2	Clu	clusterin
1417401_at	-8.2	Rai14	retinoic acid induced 14
1443212_at	-8.1	Large	Like-glycosyltransferase
1446475_at	-8.1	Mbnl2	Muscleblind-like 2
1457336_at	-8.1	R3hdm1	R3H domain 1 (binds single-stranded nucleic acids)
1454512_at	-8.1	9430018C23Rik	RIKEN cDNA 9430018C23 gene
1429055_at	-8.1	4930506M07Rik	RIKEN cDNA 4930506M07 gene
1434394_at	-8.1	B3bp	Bcl3 binding protein
1438278_a_at	-8.1	BC003993	cDNA sequence BC003993
1457603_at	-8.1	Ppp1r9a	protein phosphatase 1, regulatory (inhibitor) subunit 9A
1447619_at	-8.1	A830039H05Rik	RIKEN cDNA A830039H05 gene
1448499_a_at	-8.1	Ephx2	epoxide hydrolase 2, cytoplasmic
1443655_s_at	-8.1	Pik3c2a	phosphatidylinositol 3-kinase, C2 domain containing, alpha polypeptide
1458518_at	-8.1	Cpeb2	cytoplasmic polyadenylation element binding protein 2
1432844_at	-8.1	Phactr4	phosphatase and actin regulator 4
1454359_at	-8.1	9530023I19Rik	RIKEN cDNA 9530023I19 gene
1423213_at	-8.1	Plxnc1	plexin C1
1437458_x_at	-8.1	Clu	clusterin
1446883_at	-8	4933427D06Rik	RIKEN cDNA 4933427D06 gene
1433581_at	-8	1190002N15Rik	RIKEN cDNA 1190002N15 gene
1444422_at	-8	Pcdh19	protocadherin 19
1434456_at	-8	Gm440	gene model 440, (NCBI)
1416702_at	-8	Serpini1	serine (or cysteine) peptidase inhibitor, clade I, member 1
1423072_at	-8	6720475J19Rik /// LOC670480	RIKEN cDNA 6720475J19 gene /// similar to putative retrovirus-related gag protein
1429992_at	-8	Speer4b	spermatogenesis associated glutamate (E)-rich protein 4b
1455374_at	-8	Kcnj3	Potassium inwardly-rectifying channel, subfamily J, member 3
1456199_x_at	-8	Ranbp9	RAN binding protein 9
1455242_at	-8	Foxp1	forkhead box P1
1422793_at	-8	Pafah1b2	platelet-activating factor acetylhydrolase, isoform 1b, alpha2 subunit
1418848_at	-8	Aqp7	aquaporin 7
1418815_at	-8	Cdh2	cadherin 2
1449370_at	-8	LOC672274 /// Sox4	SRY-box containing gene 4 /// similar to Transcription factor SOX-4
1441499_at	-8	---	Adult male hypothalamus cDNA, RIKEN full-length enriched library, clone:A230096K23 product:39 KDA ANTIGEN homolog [Leishmania donovani], full insert sequence
1434339_at	-8	Fnbp1l	formin binding protein 1-like
1445510_at	-8	C79601	expressed sequence C79601
1426993_at	-8	Xpr1	xenotropic and polytropic retrovirus receptor 1
1455993_at	-8	Odz4	odd Oz/ten-m homolog 4 (Drosophila)
1429776_a_at	-8	Dnajb6	DnaJ (Hsp40) homolog, subfamily B, member 6
1443434_s_at	-8	Plxnc1	plexin C1
1418615_at	-8	Astn1	astrotactin 1
1457184_at	-8	Frmd6	FERM domain containing 6
1443980_at	-8	Agrn	agrin
1457588_at	-7.9	C76213	expressed sequence C76213
1447272_s_at	-7.9	Atp10a	ATPase, class V, type 10A
1451264_at	-7.9	Frmd6	FERM domain containing 6
1457682_at	-7.9	9030420J04Rik	RIKEN cDNA 9030420J04 gene
1420895_at	-7.9	Tgfbr1	transforming growth factor, beta receptor I
1434917_at	-7.9	Cobl	cordon-bleu
1427450_x_at	-7.9	Myo1b	myosin IB
1417234_at	-7.9	Mmp11	matrix metallopeptidase 11
1436898_at	-7.9	Sfpq	splicing factor proline/glutamine rich (polypyrimidine tract binding protein associated)
1431096_at	-7.9	Ints8	integrator complex subunit 8
1443075_at	-7.9	---	---
1448989_a_at	-7.9	Myo1b	myosin IB
1439830_at	-7.9	LOC675366	similar to mitogen activated protein kinase kinase kinase 5
1426663_s_at	-7.9	Slc45a3	solute carrier family 45, member 3
1436015_s_at	-7.9	Stk4	serine/threonine kinase 4
1437197_at	-7.9	Sorbs2	sorbin and SH3 domain containing 2
1432552_at	-7.9	Tmem89	transmembrane protein 89
1433575_at	-7.9	LOC672274	similar to Transcription factor SOX-4
1439814_at	-7.9	Atp8b4	ATPase, class I, type 8B, member 4
1416097_at	-7.8	Lrrc4	leucine rich repeat containing 4
1418440_at	-7.8	Col8a1	procollagen, type VIII, alpha 1
1460593_at	-7.8	Susd4	sushi domain containing 4
1434184_s_at	-7.8	Map4k4	mitogen-activated protein kinase kinase kinase kinase 4
1421193_a_at	-7.8	Pbx3	pre B-cell leukemia transcription factor 3
1416926_at	-7.8	Trp53inp1	transformation related protein 53 inducible nuclear protein 1
1415905_at	-7.8	Reg1	regenerating islet-derived 1
1420950_at	-7.8	Znrf1	zinc and ring finger 1
1416893_at	-7.8	3110001A13Rik	RIKEN cDNA 3110001A13 gene
1450069_a_at	-7.8	Cugbp2	CUG triplet repeat, RNA binding protein 2
1418153_at	-7.8	Lama1	laminin, alpha 1
1422726_x_at	-7.8	Speer4a	spermatogenesis associated glutamate (E)-rich protein 4a
1428374_at	-7.8	Glce	glucuronyl C5-epimerase
1420621_a_at	-7.8	App	amyloid beta (A4) precursor protein
1435880_at	-7.8	Ankrd50	ankrin repeat domain 50
1434555_at	-7.8	Anp32a	acidic (leucine-rich) nuclear phosphoprotein 32 family, member A
1452942_at	-7.8	Tmem65	transmembrane protein 65
1418136_at	-7.8	Tgfb1i1	transforming growth factor beta 1 induced transcript 1
1449347_a_at	-7.8	Xlr4a /// Xlr4b /// Xlr4c /// Xlr4e	X-linked lymphocyte-regulated 4B /// X-linked lymphocyte-regulated 4C /// X-linked lymphocyte-regulated 4A /// X-linked lymphocyte-regulated 4E
1456367_at	-7.8	Fut8	fucosyltransferase 8
1418894_s_at	-7.8	Pbx2	pre B-cell leukemia transcription factor 2
1427623_at	-7.8	Herc2	hect (homologous to the E6-AP (UBE3A) carboxyl terminus) domain and RCC1 (CHC1)-like domain (RLD) 2
1449570_at	-7.8	Klrb1c	killer cell lectin-like receptor subfamily B member 1C
1423071_x_at	-7.8	EG270335 /// EG434328 /// EG622782 /// EG665837 /// EG666017 /// EG666200 /// EG666464 /// EG668524 /// LOC544983 /// LOC545175 /// LOC619711 /// LOC623857 /// LOC624831 /// LOC670117 /// LOC670242	predicted gene, EG270335 /// predicted gene, EG434328 /// hypothetical LOC544983 /// hypothetical LOC545175 /// hypothetical LOC619711 /// predicted gene, EG622782 /// hypothetical protein LOC623857 /// hypothetical LOC624831 /// predicted gene, EG665837 /// predicted gene, EG666017 /// predicted gene, EG666200 /// predicted gene, EG666464 /// predicted gene, EG668524 /// hypothetical protein LOC…
1455246_at	-7.8	Smarcc1	SWI/SNF related, matrix associated, actin dependent regulator of chromatin, subfamily c, member 1
1434149_at	-7.8	Tcf4	transcription factor 4
1459585_at	-7.7	Gas6	growth arrest specific 6
1456967_at	-7.7	Trim66	tripartite motif-containing 66
1454901_at	-7.7	Ypel2	yippee-like 2 (Drosophila)
1423626_at	-7.7	Dst	dystonin
1434210_s_at	-7.7	Lrig1	leucine-rich repeats and immunoglobulin-like domains 1
1443539_at	-7.7	Arhgef11	Rho guanine nucleotide exchange factor (GEF) 11
1427044_a_at	-7.7	Amph	amphiphysin
1452826_s_at	-7.7	Fbxl20	F-box and leucine-rich repeat protein 20
1460331_at	-7.7	Tm9sf2	transmembrane 9 superfamily member 2
1417011_at	-7.7	Sdc2	syndecan 2
1456875_at	-7.7	1810013L24Rik	RIKEN cDNA 1810013L24 gene
1428189_at	-7.7	5730494M16Rik	RIKEN cDNA 5730494M16 gene
1455412_at	-7.7	9330180L21Rik	RIKEN cDNA 9330180L21 gene
1432808_at	-7.7	5830426K05Rik	RIKEN cDNA 5830426K05 gene
1420372_at	-7.7	Sntb2	syntrophin, basic 2
1450130_at	-7.7	Xpr1	xenotropic and polytropic retrovirus receptor 1
1460199_a_at	-7.7	Pafah1b1	platelet-activating factor acetylhydrolase, isoform 1b, beta1 subunit
1425336_x_at	-7.7	H2-K1	histocompatibility 2, K1, K region
1443017_at	-7.7	Cpeb2	cytoplasmic polyadenylation element binding protein 2
1433515_s_at	-7.7	Etnk1	ethanolamine kinase 1
1421536_at	-7.7	Gabrq	gamma-aminobutyric acid (GABA-A) receptor, subunit theta
1440293_at	-7.7	C230081A13Rik	RIKEN cDNA C230081A13 gene
1437419_at	-7.7	Bmp2k	BMP2 inducible kinase
1437548_at	-7.7	Bicd1	bicaudal D homolog 1 (Drosophila)
1430229_at	-7.7	6330416L11Rik	RIKEN cDNA 6330416L11 gene
1455875_x_at	-7.7	Tm9sf2	transmembrane 9 superfamily member 2
1419469_at	-7.7	Gnb4	guanine nucleotide binding protein, beta 4
1439539_at	-7.7	Tram2	translocating chain-associating membrane protein 2
1445888_x_at	-7.7	Parp3	poly (ADP-ribose) polymerase family, member 3
1429175_at	-7.7	Tmem178	transmembrane protein 178
1442145_at	-7.6	Atp13a3	ATPase type 13A3
1441139_at	-7.6	ENSMUSG00000071543	predicted gene, ENSMUSG00000071543
1458601_at	-7.6	8030447M02Rik	RIKEN cDNA 8030447M02 gene
1441629_at	-7.6	Grip1	Glutamate receptor interacting protein 1
1459675_at	-7.6	---	---
1435222_at	-7.6	Foxp1	forkhead box P1
1459583_at	-7.6	Grip1	Glutamate receptor interacting protein 1
1441869_x_at	-7.6	Auts2	Autism susceptibility candidate 2
1428210_s_at	-7.6	Chuk	conserved helix-loop-helix ubiquitous kinase
1443546_at	-7.6	Hdlbp	High density lipoprotein (HDL) binding protein
1420474_at	-7.6	Mtpn	myotrophin
1450533_a_at	-7.6	Plagl1	pleiomorphic adenoma gene-like 1
1448990_a_at	-7.6	Myo1b	myosin IB
1437177_at	-7.6	D330037H05Rik /// LOC669298 /// LOC673040 /// LOC677019	RIKEN cDNA D330037H05 gene /// similar to La-related protein 4 (La ribonucleoprotein domain family member 4)
1460574_at	-7.6	Fat4	FAT tumor suppressor homolog 4 (Drosophila)
1421107_at	-7.6	Stk4	serine/threonine kinase 4
1420496_at	-7.6	F12	coagulation factor XII (Hageman factor)
1457929_at	-7.6	Mdm2	transformed mouse 3T3 cell double minute 2
1447096_at	-7.6	---	Transcribed locus
1457371_at	-7.6	5230400G24Rik	RIKEN cDNA 5230400G24 gene
1435123_at	-7.6	C030014M07Rik	RIKEN cDNA C030014M07 gene
1438531_at	-7.6	A730054J21Rik	RIKEN cDNA A730054J21 gene
1426880_at	-7.6	Etl4	enhancer trap locus 4
1448545_at	-7.6	Sdc2	syndecan 2
1438136_at	-7.6	Astl	astacin-like metalloendopeptidase (M12 family)
1435807_at	-7.6	Cdc42	cell division cycle 42 homolog (S. cerevisiae)
1432798_at	-7.6	9530023I19Rik	RIKEN cDNA 9530023I19 gene
1436030_at	-7.6	Cachd1	cache domain containing 1
1423129_at	-7.5	Shoc2	soc-2 (suppressor of clear) homolog (C. elegans)
1450779_at	-7.5	Fabp7	fatty acid binding protein 7, brain
1458942_at	-7.5	C230037E05Rik	RIKEN cDNA C230037E05 gene
1455964_at	-7.5	Crkrs	Cdc2-related kinase, arginine/serine-rich
1428437_at	-7.5	Lsm14a	LSM14 homolog A (SCD6, S. cerevisiae)
1456482_at	-7.5	Pik3r3	phosphatidylinositol 3 kinase, regulatory subunit, polypeptide 3 (p55)
1450552_at	-7.5	Atp6v1e2	ATPase, H+ transporting, lysosomal V1 subunit E2
1453524_at	-7.5	5530401D11Rik	RIKEN cDNA 5530401D11 gene
AFFX-DapX-5_at	-7.5	---	---
1425000_s_at	-7.5	5430407P10Rik	RIKEN cDNA 5430407P10 gene
1443923_at	-7.5	Akap13	A kinase (PRKA) anchor protein 13
1448018_at	-7.5	Rere	Arginine glutamic acid dipeptide (RE) repeats
1454758_a_at	-7.5	Tsc22d1	TSC22 domain family, member 1
1423830_a_at	-7.5	Mier2	mesoderm induction early response 1, family member 2
1420961_a_at	-7.5	Ivns1abp	influenza virus NS1A binding protein
1438101_at	-7.5	---	Transcribed locus
1438331_at	-7.5	Ypel2	Yippee-like 2 (Drosophila)
1424683_at	-7.5	1810015C04Rik	RIKEN cDNA 1810015C04 gene
1441050_at	-7.5	Strn3	Striatin, calmodulin binding protein 3
1451131_at	-7.5	Arl6ip1	ADP-ribosylation factor-like 6 interacting protein 1
1418531_at	-7.5	Oosp1	oocyte secreted protein 1
1433743_at	-7.5	Dach1	dachshund 1 (Drosophila)
1439111_at	-7.5	---	---
1424834_s_at	-7.5	Itpr2	inositol 1,4,5-triphosphate receptor 2
1425742_a_at	-7.5	Tsc22d1	TSC22 domain family, member 1
1459957_at	-7.5	Tnrc6a	Trinucleotide repeat containing 6a
1439692_at	-7.4	6330416L11Rik	RIKEN cDNA 6330416L11 gene
1455500_at	-7.4	LOC672513 /// Rnf213	ring finger protein 213 /// similar to chromosome 17 open reading frame 27
1455848_at	-7.4	Tmprss11a	transmembrane protease, serine 11a
1445379_at	-7.4	Atp11c	Atpase, class VI, type 11C
1417329_at	-7.4	Slc23a2	solute carrier family 23 (nucleobase transporters), member 2
1445730_at	-7.4	Rab11fip2	RAB11 family interacting protein 2 (class I)
1450472_s_at	-7.4	Smad3	MAD homolog 3 (Drosophila)
1432272_a_at	-7.4	Ercc4	excision repair cross-complementing rodent repair deficiency, complementation group 4
1450471_at	-7.4	Smad3	MAD homolog 3 (Drosophila)
1443636_at	-7.4	Abcb9	ATP-binding cassette, sub-family B (MDR/TAP), member 9
1449615_s_at	-7.4	Hdlbp	high density lipoprotein (HDL) binding protein
1430754_at	-7.4	4930511H11Rik	RIKEN cDNA 4930511H11 gene
1427671_a_at	-7.4	Fmn1	formin 1
1422167_at	-7.4	Sema5a	sema domain, seven thrombospondin repeats (type 1 and type 1-like), transmembrane domain (TM) and short cytoplasmic domain, (semaphorin) 5A
1416910_at	-7.4	Dnajc15	DnaJ (Hsp40) homolog, subfamily C, member 15
1445928_at	-7.4	March6	membrane-associated ring finger (C3HC4) 6
1456138_at	-7.4	Lypd6	LY6/PLAUR domain containing 6
1451972_at	-7.4	Glcci1	glucocorticoid induced transcript 1
1424455_at	-7.4	Gprasp1	G protein-coupled receptor associated sorting protein 1
1434194_at	-7.4	Mtap2	microtubule-associated protein 2
1415800_at	-7.4	Gja1	gap junction membrane channel protein alpha 1
1437070_at	-7.4	Cdc14b	CDC14 cell division cycle 14 homolog B (S. cerevisiae)
1459679_s_at	-7.4	Myo1b	myosin IB
1426039_a_at	-7.4	Alox12e	arachidonate lipoxygenase, epidermal
1436337_at	-7.4	4930420K17Rik	RIKEN cDNA 4930420K17 gene
1441656_at	-7.4	B930068K11Rik	RIKEN cDNA B930068K11 gene
1453854_at	-7.4	LOC676290 /// Ptar1	protein prenyltransferase alpha subunit repeat containing 1 /// similar to protein prenyltransferase alpha subunit repeat containing 1
1420371_at	-7.4	Sntb2	syntrophin, basic 2
1458985_at	-7.4	Fry	furry homolog (Drosophila)
1441771_at	-7.4	Atrx	Alpha thalassemia/mental retardation syndrome X-linked homolog (human)
1432734_at	-7.4	4933402E15Rik	RIKEN cDNA 4933402E15 gene
1441634_at	-7.4	Ntng1	netrin G1
1443265_at	-7.4	Cd44	CD44 antigen
1422758_at	-7.3	Chst2	carbohydrate sulfotransferase 2
1421038_a_at	-7.3	Kcnn4	potassium intermediate/small conductance calcium-activated channel, subfamily N, member 4
1459162_at	-7.3	Zfp644	Zinc finger protein 644
1447044_at	-7.3	---	---
1437737_at	-7.3	Dis3l	DIS3 mitotic control homolog (S. cerevisiae)-like
1455217_at	-7.3	Lrig2	leucine-rich repeats and immunoglobulin-like domains 2
1434376_at	-7.3	Cd44	CD44 antigen
1434265_s_at	-7.3	Ank2	ankyrin 2, brain
1426992_at	-7.3	Xpr1	xenotropic and polytropic retrovirus receptor 1
1434513_at	-7.3	Atp13a3	ATPase type 13A3
1418882_at	-7.3	Nlrp5	NLR family, pyrin domain containing 5
1436986_at	-7.3	Sntb2	syntrophin, basic 2
1433598_at	-7.3	9430010O03Rik	RIKEN cDNA 9430010O03 gene
1459619_at	-7.3	Epb4.1l2	erythrocyte protein band 4.1-like 2
1445011_at	-7.3	---	---
1431850_at	-7.3	3200001D21Rik	RIKEN cDNA 3200001D21 gene
1452284_at	-7.3	Ptprz1	protein tyrosine phosphatase, receptor type Z, polypeptide 1
1424891_a_at	-7.3	Zw10	ZW10 homolog (Drosophila), centromere/kinetochore protein
1452449_at	-7.3	Hmbox1	homeobox containing 1
1445473_at	-7.3	Diras2	DIRAS family, GTP-binding RAS-like 2
1435577_at	-7.3	Dab1	disabled homolog 1 (Drosophila)
1447374_at	-7.3	Ube2h	Ubiquitin-conjugating enzyme E2H
1437645_at	-7.3	Atf7	activating transcription factor 7
1420647_a_at	-7.3	Krt8 /// LOC434261 /// LOC675884	keratin 8 /// similar to Keratin, type II cytoskeletal 8 (Cytokeratin 8) (Cytokeratin endo A) /// similar to Keratin, type II cytoskeletal 8 (Cytokeratin-8) (CK-8) (Keratin-8) (K8) (Cytokeratin endo A)
1452268_at	-7.3	2810485I05Rik	RIKEN cDNA 2810485I05 gene
1459166_at	-7.3	---	---
1438050_x_at	-7.3	EG668383	predicted gene, EG668383
1434272_at	-7.3	Cpeb2	cytoplasmic polyadenylation element binding protein 2
1424295_at	-7.3	Dppa3	developmental pluripotency-associated 3
1449261_at	-7.3	Pbx2	pre B-cell leukemia transcription factor 2
1439173_at	-7.3	Hook1	hook homolog 1 (Drosophila)
1435537_at	-7.3	Ptprd	protein tyrosine phosphatase, receptor type, D
1451684_a_at	-7.3	Bicd1	bicaudal D homolog 1 (Drosophila)
1458532_at	-7.3	Mtr	5-methyltetrahydrofolate-homocysteine methyltransferase
1440064_at	-7.3	Etl4	enhancer trap locus 4
1430389_at	-7.3	4930509H03Rik	RIKEN cDNA 4930509H03 gene
1442846_at	-7.2	Pbx1	Pre B-cell leukemia transcription factor 1
1441592_at	-7.2	Jmjd1c	Jumonji domain containing 1C
1448918_at	-7.2	Slco3a1	solute carrier organic anion transporter family, member 3a1
1436449_at	-7.2	Pcdh11x	Protocadherin 11 X-linked
1423760_at	-7.2	Cd44	CD44 antigen
1433492_at	-7.2	Epb4.1l2	erythrocyte protein band 4.1-like 2
1443620_at	-7.2	Gpc4	Glypican 4
1431319_at	-7.2	Ulk4	unc-51-like kinase 4 (C. elegans)
1455512_at	-7.2	Gm879	gene model 879, (NCBI)
1423088_at	-7.2	Tmod3	tropomodulin 3
1420922_at	-7.2	Usp9x	ubiquitin specific peptidase 9, X chromosome
1439612_at	-7.2	Cacna1b	calcium channel, voltage-dependent, N type, alpha 1B subunit
1439165_at	-7.2	---	---
1443420_at	-7.2	Usp8	Ubiquitin specific peptidase 8
1456378_s_at	-7.2	Fbxl20	F-box and leucine-rich repeat protein 20
1440616_at	-7.2	AU042410	expressed sequence AU042410
1459146_at	-7.2	Mapk6	mitogen-activated protein kinase 6
1428643_at	-7.2	Mgat5	mannoside acetylglucosaminyltransferase 5
1442318_at	-7.2	---	Transcribed locus
1455998_at	-7.2	LOC667118 /// Zc3h11a	zinc finger CCCH type containing 11A /// similar to Zinc finger BED domain containing protein 4
1436513_at	-7.2	Tanc2	tetratricopeptide repeat, ankyrin repeat and coiled-coil containing 2
1422879_at	-7.2	Sypl	synaptophysin-like protein
1422894_at	-7.2	Sfmbt1	Scm-like with four mbt domains 1
1443070_at	-7.2	Auts2	Autism susceptibility candidate 2
1453956_a_at	-7.2	Pftk1	PFTAIRE protein kinase 1
1447989_at	-7.2	---	Transcribed locus
1439965_at	-7.2	---	Transcribed locus
1429514_at	-7.2	Ppap2b	phosphatidic acid phosphatase type 2B
1435691_at	-7.2	C630028N24Rik	RIKEN cDNA C630028N24 gene
1419717_at	-7.2	Sema3e	sema domain, immunoglobulin domain (Ig), short basic domain, secreted, (semaphorin) 3E
1451154_a_at	-7.2	Cugbp2	CUG triplet repeat, RNA binding protein 2
1450770_at	-7.2	3632451O06Rik	RIKEN cDNA 3632451O06 gene
1442733_at	-7.2	---	---
1440386_at	-7.2	Glce	glucuronyl C5-epimerase
1421781_at	-7.2	Upk2	uroplakin 2
1428517_at	-7.2	Wdfy3	WD repeat and FYVE domain containing 3
1433720_s_at	-7.2	Ndg2	Nur77 downstream gene 2
1433857_at	-7.2	Fat1 /// LOC672128	FAT tumor suppressor homolog 1 (Drosophila) /// similar to fat tumor suppressor homolog
1433834_at	-7.2	March6	membrane-associated ring finger (C3HC4) 6
1456682_at	-7.2	Lonrf2	LON peptidase N-terminal domain and ring finger 2
1425251_at	-7.2	Ptger3	prostaglandin E receptor 3 (subtype EP3)
1435793_at	-7.2	Aph1b	anterior pharynx defective 1b homolog (C. elegans)
1455758_at	-7.2	Prkcc	protein kinase C, gamma
1421637_at	-7.2	Slc5a4a	solute carrier family 5, member 4a
1446278_at	-7.2	Utx	Ubiquitously transcribed tetratricopeptide repeat gene, X chromosome
1433613_at	-7.2	---	---
1448147_at	-7.2	Tnfrsf19	tumor necrosis factor receptor superfamily, member 19
1454404_at	-7.2	2610011E03Rik	RIKEN cDNA 2610011E03 gene
1437351_at	-7.2	Cxxc4	CXXC finger 4
1434310_at	-7.2	Bmpr2	bone morphogenic protein receptor, type II (serine/threonine kinase)
1440599_at	-7.1	Olfr658	olfactory receptor 658
1458410_at	-7.1	Garnl1	GTPase activating RANGAP domain-like 1
1433871_at	-7.1	R3hdm1	R3H domain 1 (binds single-stranded nucleic acids)
1434703_at	-7.1	Extl3	exostoses (multiple)-like 3
1449893_a_at	-7.1	Lrig1	leucine-rich repeats and immunoglobulin-like domains 1
1456072_at	-7.1	Ppp1r9a	protein phosphatase 1, regulatory (inhibitor) subunit 9A
1453982_at	-7.1	Mdm4	transformed mouse 3T3 cell double minute 4
1443522_s_at	-7.1	Phip	pleckstrin homology domain interacting protein
1435396_at	-7.1	Stxbp6	syntaxin binding protein 6 (amisyn)
1428128_at	-7.1	4921506J03Rik	RIKEN cDNA 4921506J03 gene
1423691_x_at	-7.1	Krt8	keratin 8
1434303_at	-7.1	Raph1	Ras association (RalGDS/AF-6) and pleckstrin homology domains 1
1419638_at	-7.1	Efnb2	ephrin B2
1435502_a_at	-7.1	Brdt	bromodomain, testis-specific
1447364_x_at	-7.1	Myo1b	myosin IB
1459159_a_at	-7.1	Ccdc6	coiled-coil domain containing 6
1453163_at	-7.1	Ppp1r12a	protein phosphatase 1, regulatory (inhibitor) subunit 12A
1443183_at	-7.1	Huwe1	HECT, UBA and WWE domain containing 1
1430820_a_at	-7.1	Bbx	bobby sox homolog (Drosophila)
1416689_at	-7.1	Tuft1	tuftelin 1
1459971_at	-7.1	Kcnt2	Potassium channel, subfamily T, member 2
1457365_at	-7.1	---	---
1430018_at	-7.1	Cdc42ep5	CDC42 effector protein (Rho GTPase binding) 5
1455975_x_at	-7.1	Zfp313	zinc finger protein 313
1445616_at	-7.1	Eif4g3	Eukaryotic translation initiation factor 4 gamma, 3
1416359_at	-7.1	Snag1	sorting nexin associated golgi protein 1
1442518_at	-7.1	C030044O21Rik	RIKEN cDNA C030044O21 gene
1420890_at	-7.1	Hccs	holocytochrome c synthetase
1427522_at	-7.1	Arhgap20	Rho GTPase activating protein 20
1459526_at	-7.1	Tnrc6a	Trinucleotide repeat containing 6a
1420881_at	-7.1	Nsd1	nuclear receptor-binding SET-domain protein 1
1457484_at	-7.1	D930050J11	hypothetical D930050J11
1444675_at	-7.1	AL023051	expressed sequence AL023051
1439123_at	-7.1	Phf21a	PHD finger protein 21A
1435719_at	-7.1	AI448984	expressed sequence AI448984
1423201_at	-7.1	Ncor1	nuclear receptor co-repressor 1
1427054_s_at	-7.1	Abi3bp	ABI gene family, member 3 (NESH) binding protein
1427352_at	-7.1	Krt79	keratin 79
1447029_at	-7.1	---	---
1422314_at	-7.1	Clcn6	chloride channel 6
1434316_at	-7.1	Chsy1	carbohydrate (chondroitin) synthase 1
1448709_at	-7.1	Arid1a /// LOC669477 /// LOC675933	AT rich interactive domain 1A (Swi1 like) /// similar to AT rich interactive domain 1A isoform a
1443178_at	-7.1	Rnf13	ring finger protein 13
1436438_s_at	-7.1	Wdr22	WD repeat domain 22
1433542_at	-7.1	Inpp5f	inositol polyphosphate-5-phosphatase F
1437702_at	-7.1	Tgm6	transglutaminase 6
1425493_at	-7.1	Bmpr1a	bone morphogenetic protein receptor, type 1A
1449641_at	-7.1	---	---
1431434_at	-7.1	Stk39	serine/threonine kinase 39, STE20/SPS1 homolog (yeast)
1435573_at	-7.1	Otud5	OTU domain containing 5
1456642_x_at	-7.1	S100a10	S100 calcium binding protein A10 (calpactin)
1433353_at	-7.1	D530015H24Rik	RIKEN cDNA D530015H24 gene
1420295_x_at	-7	Clcn5	chloride channel 5
1420931_at	-7	Mapk8	mitogen activated protein kinase 8
1445021_at	-7	6030465E24Rik	RIKEN cDNA 6030465E24 gene
1423249_at	-7	Nktr	natural killer tumor recognition sequence
1438774_s_at	-7	Pgm2l1	phosphoglucomutase 2-like 1
1454740_at	-7	Mib1	mindbomb homolog 1 (Drosophila)
1428484_at	-7	Osbpl3	oxysterol binding protein-like 3
1424303_at	-7	Depdc7	DEP domain containing 7
1438454_at	-7	B430203M17Rik	RIKEN cDNA B430203M17 gene
1425218_a_at	-7	Scgb3a2	secretoglobin, family 3A, member 2
1442979_at	-7	---	---
1422785_at	-7	Rasa2	RAS p21 protein activator 2
1445868_at	-7	Cpeb3	cytoplasmic polyadenylation element binding protein 3
1441781_at	-7	AI317158	expressed sequence AI317158
1447615_at	-7	---	---
1455287_at	-7	Cdk6	cyclin-dependent kinase 6
1428847_a_at	-7	Macf1	microtubule-actin crosslinking factor 1
1446448_at	-7	Pias1	protein inhibitor of activated STAT 1
1440858_at	-7	Crkrs	Cdc2-related kinase, arginine/serine-rich
1417757_at	-7	Unc13b	unc-13 homolog B (C. elegans)
1429052_at	-7	Ptprd	protein tyrosine phosphatase, receptor type, D
1416778_at	-7	Sdpr	serum deprivation response
1460081_at	-7	Syt7	Synaptotagmin VII
1415897_a_at	-7	Mgst1	microsomal glutathione S-transferase 1
1429688_at	-7	Arntl2	aryl hydrocarbon receptor nuclear translocator-like 2
1436966_at	-7	Peli2	pellino 2
1459338_at	-7	Auts2	Autism susceptibility candidate 2
1420150_at	-7	Spsb1	splA/ryanodine receptor domain and SOCS box containing 1
1433758_at	-7	Nisch	nischarin
1443062_at	-7	Auts2	autism susceptibility candidate 2
1444527_at	-7	Runx1	Runt related transcription factor 1
1438782_at	-7	Cntn4	contactin 4
1442175_at	-7	C030027H14Rik	RIKEN cDNA C030027H14 gene
1442787_at	-7	---	---
1433066_at	-7	6330510M09Rik	RIKEN cDNA 6330510M09 gene
1433338_at	-7	6720460K10Rik	RIKEN cDNA 6720460K10 gene
1453313_at	-7	Sesn3	sestrin 3
1453622_s_at	-7	Mllt3	myeloid/lymphoid or mixed lineage-leukemia translocation to 3 homolog (Drosophila)
1425814_a_at	-7	Calcrl	calcitonin receptor-like
1450071_at	-7	Ash1l	ash1 (absent, small, or homeotic)-like (Drosophila)
1424356_a_at	-7	Metrnl	meteorin, glial cell differentiation regulator-like
1449534_at	-7	Sycp3	synaptonemal complex protein 3
1449316_at	-7	Cyp4f15	cytochrome P450, family 4, subfamily f, polypeptide 15
1439075_at	-7	Polr3f	polymerase (RNA) III (DNA directed) polypeptide F
1459027_at	-7	---	Transcribed locus
1440084_at	-7	AI663975	Expressed sequence AI663975
1431109_at	-6.9	Prr16	proline rich 16
1448865_at	-6.9	Hsd17b7	hydroxysteroid (17-beta) dehydrogenase 7
1459797_at	-6.9	Epb4.1l2	Erythrocyte protein band 4.1-like 2
1438675_at	-6.9	Sfrs8	splicing factor, arginine/serine-rich 8
1421771_a_at	-6.9	Ipp	IAP promoted placental gene
1420714_at	-6.9	Lbx2	ladybird homeobox homolog 2 (Drosophila)
1445886_at	-6.9	Elk3	ELK3, member of ETS oncogene family
1418280_at	-6.9	Klf6	Kruppel-like factor 6
1440232_at	-6.9	EG622645 /// LOC674857	predicted gene, EG622645 /// similar to KIAA1913
1438661_a_at	-6.9	Arf2	ADP-ribosylation factor 2
1424948_x_at	-6.9	H2-D1 /// H2-K1	histocompatibility 2, D region locus 1 /// histocompatibility 2, K1, K region
1417623_at	-6.9	Slc12a2	solute carrier family 12, member 2
1432881_at	-6.9	4932437C15Rik	RIKEN cDNA 4932437C15 gene
1459632_at	-6.9	---	---
1459838_s_at	-6.9	Btbd11	BTB (POZ) domain containing 11
1454310_at	-6.9	5830490A12Rik	RIKEN cDNA 5830490A12 gene
1445068_at	-6.9	Malt1	mucosa associated lymphoid tissue lymphoma translocation gene 1
1436983_at	-6.9	Crebbp	CREB binding protein
1421892_at	-6.9	St3gal2	ST3 beta-galactoside alpha-2,3-sialyltransferase 2
1443218_at	-6.9	---	B6-derived CD11 +ve dendritic cells cDNA, RIKEN full-length enriched library, clone:F730050M04 product:hypothetical Proline-rich region profile containing protein, full insert sequence
1452238_at	-6.9	Hrb	HIV-1 Rev binding protein
1436165_at	-6.9	Luc7l2	LUC7-like 2 (S. cerevisiae)
1455440_at	-6.9	Clcn6	chloride channel 6
1456121_at	-6.9	Lrriq2	leucine-rich repeats and IQ motif containing 2
1440246_at	-6.9	Lass6	longevity assurance homolog 6 (S. cerevisiae)
1436712_at	-6.9	Pla2g4c	phospholipase A2, group IVC (cytosolic, calcium-independent)
1454905_at	-6.9	Ibtk	inhibitor of Bruton agammaglobulinemia tyrosine kinase
1452953_at	-6.9	Fam18b	family with sequence similarity 18, member B
1441624_at	-6.9	Sorbs2	sorbin and SH3 domain containing 2
1425544_at	-6.9	Plekha5	pleckstrin homology domain containing, family A member 5
1450292_a_at	-6.9	Hormad1	HORMA domain containing 1
1445538_at	-6.9	Auts2	Autism susceptibility candidate 2
1417152_at	-6.9	Btbd14a	BTB (POZ) domain containing 14A
1456429_at	-6.9	Malt1	mucosa associated lymphoid tissue lymphoma translocation gene 1
1454835_at	-6.9	Epm2aip1	EPM2A (laforin) interacting protein 1
1436202_at	-6.9	---	---
1440231_at	-6.9	Mtap9	microtubule-associated protein 9
1454450_at	-6.9	4930572C08Rik	RIKEN cDNA 4930572C08 gene
1440037_at	-6.9	Pbx1	pre B-cell leukemia transcription factor 1
1415948_at	-6.9	Creg1	cellular repressor of E1A-stimulated genes 1
1438207_at	-6.9	Gbf1	golgi-specific brefeldin A-resistance factor 1
1420311_s_at	-6.9	---	---
1452753_at	-6.9	Foxk2	forkhead box K2
1454631_at	-6.9	Gtf2a1	General transcription factor II A, 1
1416468_at	-6.9	Aldh1a1	aldehyde dehydrogenase family 1, subfamily A1
1421882_a_at	-6.9	Elavl2	ELAV (embryonic lethal, abnormal vision, Drosophila)-like 2 (Hu antigen B)
1442067_at	-6.9	Ror1	Receptor tyrosine kinase-like orphan receptor 1
1417400_at	-6.9	Rai14	retinoic acid induced 14
1444514_at	-6.9	B930096F20Rik	RIKEN cDNA B930096F20 gene
1458602_at	-6.9	Bbx	bobby sox homolog (Drosophila)
1423285_at	-6.9	Coch	coagulation factor C homolog (Limulus polyphemus)
1423994_at	-6.9	Kif1b	kinesin family member 1B
1437001_at	-6.9	Gsk3b	glycogen synthase kinase 3 beta
1436056_at	-6.9	Kif13b	kinesin family member 13B
1431863_at	-6.9	4931430N09Rik	RIKEN cDNA 4931430N09 gene
1434060_at	-6.9	Herc1	hect (homologous to the E6-AP (UBE3A) carboxyl terminus) domain and RCC1 (CHC1)-like domain (RLD) 1
1453133_at	-6.9	Slc25a31	solute carrier family 25 (mitochondrial carrier; adenine nucleotide translocator), member 31
1435081_at	-6.9	Sypl	synaptophysin-like protein
1455516_at	-6.9	---	Transcribed locus
1448318_at	-6.9	Adfp	adipose differentiation related protein
1451888_a_at	-6.8	Odz4	odd Oz/ten-m homolog 4 (Drosophila)
1444624_at	-6.8	Ubap1	ubiquitin-associated protein 1
1429418_at	-6.8	Cdc14b	CDC14 cell division cycle 14 homolog B (S. cerevisiae)
1459555_at	-6.8	---	---
1428460_at	-6.8	Syn2	synapsin II
1419368_a_at	-6.8	Rnf138	ring finger protein 138
1459213_at	-6.8	---	Adult male aorta and vein cDNA, RIKEN full-length enriched library, clone:A530096K17 product:unclassifiable, full insert sequence
1431225_at	-6.8	Sox11	SRY-box containing gene 11
1436632_at	-6.8	D130059P03Rik	RIKEN cDNA D130059P03 gene
1441210_at	-6.8	Myo1b	Myosin IB
1455046_a_at	-6.8	Pogz	pogo transposable element with ZNF domain
1455502_at	-6.8	Madd	MAP-kinase activating death domain
1424886_at	-6.8	Ptprd	protein tyrosine phosphatase, receptor type, D
1442367_at	-6.8	Atp11c	Atpase, class VI, type 11C
1447959_at	-6.8	Zfp398	zinc finger protein 398
1459289_at	-6.8	---	---
1435555_at	-6.8	---	---
1453559_a_at	-6.8	Sel1l	sel-1 suppressor of lin-12-like (C. elegans)
1429400_at	-6.8	Clcn5	chloride channel 5
1427310_at	-6.8	Bptf	bromodomain PHD finger transcription factor
1420086_x_at	-6.8	Fgf4	fibroblast growth factor 4
1447624_s_at	-6.8	Stox2	storkhead box 2
1443675_at	-6.8	Epc1	Enhancer of polycomb homolog 1 (Drosophila)
1418427_at	-6.8	Kif5b	kinesin family member 5B
1457191_at	-6.8	---	---
1426324_at	-6.8	H2-D1	histocompatibility 2, D region locus 1
1458537_at	-6.8	---	---
1434246_at	-6.8	L3mbtl3	l(3)mbt-like 3 (Drosophila)
1441374_at	-6.8	C79798	expressed sequence C79798
1425517_s_at	-6.8	Ogt	O-linked N-acetylglucosamine (GlcNAc) transferase (UDP-N-acetylglucosamine:polypeptide-N-acetylglucosaminyl transferase)
1442566_at	-6.8	C78878	expressed sequence C78878
1425669_at	-6.8	Mobkl2b	MOB1, Mps One Binder kinase activator-like 2B (yeast)
1443101_at	-6.8	Grid2	Glutamate receptor, ionotropic, delta 2
1441163_at	-6.8	Med12l	mediator of RNA polymerase II transcription, subunit 12 homolog (yeast)-like
1450030_at	-6.8	Dctn4	dynactin 4
1458301_x_at	-6.8	Zfp292	Zinc finger protein 292
1426995_a_at	-6.8	Gfer	growth factor, erv1 (S. cerevisiae)-like (augmenter of liver regeneration)
1441343_at	-6.8	---	---
1415703_at	-6.8	Huwe1	HECT, UBA and WWE domain containing 1
1419542_at	-6.8	Dazl	deleted in azoospermia-like
1427231_at	-6.8	Robo1	roundabout homolog 1 (Drosophila)
1457143_at	-6.8	LOC665139	Hypothetical protein LOC665139
1448601_s_at	-6.8	Msx1	homeo box, msh-like 1
1439348_at	-6.8	S100a10	S100 calcium binding protein A10 (calpactin)
1418332_a_at	-6.8	Agtpbp1 /// LOC671356	ATP/GTP binding protein 1 /// similar to ATP/GTP binding protein 1
1441989_at	-6.8	Bnip2	BCL2/adenovirus E1B interacting protein 1, NIP2
1423739_x_at	-6.8	Aplp2	amyloid beta (A4) precursor-like protein 2
1430307_a_at	-6.8	LOC624892 /// LOC677317 /// Mod1	malic enzyme, supernatant /// similar to NADP-dependent malic enzyme (NADP-ME) (Malic enzyme 1)
1443860_at	-6.8	Ptprd	protein tyrosine phosphatase, receptor type, D
1421142_s_at	-6.8	Foxp1	forkhead box P1
1436230_at	-6.8	Gpr114	G protein-coupled receptor 114
1436139_at	-6.8	---	Adult male medulla oblongata cDNA, RIKEN full-length enriched library, clone:6330445K22 product:unclassifiable, full insert sequence
1441618_at	-6.8	Arhgap29	Rho GTPase activating protein 29
1436746_at	-6.8	Wnk1	WNK lysine deficient protein kinase 1
1445784_at	-6.8	4933435A13Rik	RIKEN cDNA 4933435A13 gene
1449268_at	-6.8	Gfpt1	glutamine fructose-6-phosphate transaminase 1
1448474_at	-6.8	Nek7	NIMA (never in mitosis gene a)-related expressed kinase 7
1446234_at	-6.8	Utx	Ubiquitously transcribed tetratricopeptide repeat gene, X chromosome
1429363_at	-6.8	Vps37a	vacuolar protein sorting 37A (yeast)
1450536_s_at	-6.8	Krtap12-1	keratin associated protein 12-1
1452271_at	-6.8	Xpr1	xenotropic and polytropic retrovirus receptor 1
1426861_at	-6.8	Aftph	aftiphilin
1437992_x_at	-6.8	Gja1	gap junction membrane channel protein alpha 1
1443956_at	-6.8	Zfp397	zinc finger protein 397
1454007_a_at	-6.8	Zfp142	zinc finger protein 142
1433899_x_at	-6.8	Tsc22d1	TSC22 domain family, member 1
1460595_at	-6.8	---	16 days embryo head cDNA, RIKEN full-length enriched library, clone:C130021L12 product:unclassifiable, full insert sequence
1433676_at	-6.7	Wnk1	WNK lysine deficient protein kinase 1
1441404_at	-6.7	Pafah1b1	Platelet-activating factor acetylhydrolase, isoform 1b, beta1 subunit
1419700_a_at	-6.7	Prom1	prominin 1
1417858_at	-6.7	Rasal1	RAS protein activator like 1 (GAP1 like)
1437757_at	-6.7	---	Transcribed locus
1436400_at	-6.7	---	---
1458525_at	-6.7	App	Amyloid beta (A4) precursor protein
1424221_at	-6.7	Susd4	sushi domain containing 4
1421117_at	-6.7	Dst	dystonin
1452391_at	-6.7	Cxadr	coxsackievirus and adenovirus receptor
1439484_at	-6.7	4930431H11Rik	RIKEN cDNA 4930431H11 gene
1437322_at	-6.7	Rbm4	RNA binding motif protein 4
1418497_at	-6.7	Fgf13	fibroblast growth factor 13
1440685_at	-6.7	Calcrl	Calcitonin receptor-like
1440396_at	-6.7	Mpp6	Membrane protein, palmitoylated 6 (MAGUK p55 subfamily member 6)
1449262_s_at	-6.7	Lin7c	lin-7 homolog C (C. elegans)
1455432_at	-6.7	Taok1	TAO kinase 1
1417622_at	-6.7	Slc12a2	solute carrier family 12, member 2
1460686_at	-6.7	Cntd1	cyclin N-terminal domain containing 1
1419550_a_at	-6.7	Stk39	serine/threonine kinase 39, STE20/SPS1 homolog (yeast)
1453754_at	-6.7	S100pbp	S100P binding protein
1432005_at	-6.7	Dnm2	dynamin 2
1445235_at	-6.7	Ythdf3	YTH domain family 3
1418030_at	-6.7	Slco3a1	solute carrier organic anion transporter family, member 3a1
1438224_at	-6.7	Zswim5	zinc finger, SWIM domain containing 5
1446618_at	-6.7	LOC432971	hypothetical gene supported by AK038224
1438680_at	-6.7	Auts2	autism susceptibility candidate 2
1458899_at	-6.7	Usp53	ubiquitin specific peptidase 53
1455717_s_at	-6.7	Daam2	dishevelled associated activator of morphogenesis 2
1432095_at	-6.7	4921534H16Rik	RIKEN cDNA 4921534H16 gene
1434549_at	-6.7	Rab11a	RAB11a, member RAS oncogene family
1434040_at	-6.7	Appbp2	amyloid beta precursor protein (cytoplasmic tail) binding protein 2
1421350_a_at	-6.7	Grip1	glutamate receptor interacting protein 1
1431007_at	-6.7	9030025P20Rik	RIKEN cDNA 9030025P20 gene
1446698_at	-6.7	Morf4l1	Mortality factor 4 like 1
1429838_at	-6.7	Spag16	sperm associated antigen 16
1427150_at	-6.7	Mll3	myeloid/lymphoid or mixed-lineage leukemia 3
1441030_at	-6.7	Rai14	retinoic acid induced 14
1443961_at	-6.7	EG627488 /// EG667692 /// EG667695 /// LOC627520 /// LOC673990	predicted gene, EG627488 /// similar to THO complex subunit 4 (Tho4) (RNA and export factor binding protein 1) (REF1-I) (Ally of AML-1 and LEF-1) (Aly/REF) /// predicted gene, EG667692 /// predicted gene, EG667695
1426782_at	-6.7	Gpr125	G protein-coupled receptor 125
1431017_at	-6.7	Rcbtb2	regulator of chromosome condensation (RCC1) and BTB (POZ) domain containing protein 2
1420357_s_at	-6.7	EG574437 /// Xlr3a /// Xlr3b	X-linked lymphocyte-regulated 3A /// X-linked lymphocyte-regulated 3B /// predicted gene, EG574437
1428539_at	-6.7	2610207I05Rik	RIKEN cDNA 2610207I05 gene
1434575_at	-6.7	Epb4.1l1	erythrocyte protein band 4.1-like 1
1429614_at	-6.7	Prpf18	PRP18 pre-mRNA processing factor 18 homolog (yeast)
1425978_at	-6.7	Myocd	myocardin
1415904_at	-6.7	Lpl	lipoprotein lipase
1456927_at	-6.7	Mast2	microtubule associated serine/threonine kinase 2
1422033_a_at	-6.7	Cntf /// Zfp91	ciliary neurotrophic factor /// zinc finger protein 91
1449016_at	-6.7	Zp2	zona pellucida glycoprotein 2
1456337_at	-6.7	Centd1	centaurin, delta 1
1435851_at	-6.7	Lgi1	leucine-rich repeat LGI family, member 1
1453282_at	-6.7	Cxadr	coxsackievirus and adenovirus receptor
1434483_at	-6.7	Usp12	ubiquitin specific peptidase 12
1441482_at	-6.7	---	---
1426531_at	-6.7	Zmynd11	zinc finger, MYND domain containing 11
1458412_at	-6.7	Zfp78	zinc finger protein 78
1421158_at	-6.7	Cgnl1	cingulin-like 1
1427670_a_at	-6.7	Tcf12	transcription factor 12
1455746_at	-6.7	Kif13a	kinesin family member 13A
1447970_at	-6.7	---	---
1452322_a_at	-6.7	Brwd1	bromodomain and WD repeat domain containing 1
1439127_at	-6.6	AI314180	expressed sequence AI314180
1459980_x_at	-6.6	Rab3a	RAB3A, member RAS oncogene family
1442608_at	-6.6	Layn	layilin
1424286_at	-6.6	Prkx	protein kinase, X-linked
1435930_at	-6.6	Zfp291	zinc finger protein 291
1456635_at	-6.6	---	---
1441072_at	-6.6	---	---
1436068_at	-6.6	LOC669642 /// Zbtb10	zinc finger and BTB domain containing 10 /// similar to zinc finger and BTB domain containing 10
1425817_a_at	-6.6	Slc8a1	solute carrier family 8 (sodium/calcium exchanger), member 1
1450505_a_at	-6.6	1810015C04Rik	RIKEN cDNA 1810015C04 gene
1444590_at	-6.6	Ddhd2	DDHD domain containing 2
1427378_at	-6.6	Krt75	keratin 75
1454803_a_at	-6.6	Hdac11	histone deacetylase 11
1437022_at	-6.6	D130059P03Rik	RIKEN cDNA D130059P03 gene
1440010_at	-6.6	C230066K19Rik	RIKEN cDNA C230066K19 gene
1426199_x_at	-6.6	---	Anti-human CD37 antibody WR17 gamma heavy chain variable region
1443797_at	-6.6	Agps	Alkylglycerone phosphate synthase
1441987_at	-6.6	Mbd5	methyl-CpG binding domain protein 5
1447706_at	-6.6	---	---
1434159_at	-6.6	Stk4	serine/threonine kinase 4
1424645_at	-6.6	Tnrc6c	trinucleotide repeat containing 6C
1439194_at	-6.6	C030048H21Rik	RIKEN cDNA C030048H21 gene
1455605_at	-6.6	Rufy3	RUN and FYVE domain containing 3
1426053_a_at	-6.6	Xpr1	xenotropic and polytropic retrovirus receptor 1
1425741_at	-6.6	Srgap3	SLIT-ROBO Rho GTPase activating protein 3
1437214_at	-6.6	Lrrtm4	leucine rich repeat transmembrane neuronal 4
1453267_at	-6.6	Atbf1	AT motif binding factor 1
1446836_at	-6.6	---	---
1420889_at	-6.6	Hccs	holocytochrome c synthetase
1453544_at	-6.6	Dmrtc1c /// LOC668357	DMRT-like family C1c /// similar to doublesex and mab-3 related transcription factor 8.1 isoform a
1450676_at	-6.6	Tceb3	transcription elongation factor B (SIII), polypeptide 3
1429674_at	-6.6	1700113H08Rik	RIKEN cDNA 1700113H08 gene
1425588_at	-6.6	Ptprj	protein tyrosine phosphatase, receptor type, J
1435543_at	-6.6	Apc	adenomatosis polyposis coli
1416498_at	-6.6	Ppic	peptidylprolyl isomerase C
1418017_at	-6.6	Pum2	pumilio 2 (Drosophila)
1460291_at	-6.6	Cdk6	cyclin-dependent kinase 6
1420154_at	-6.6	---	---
1433050_at	-6.6	5730478J17Rik	RIKEN cDNA 5730478J17 gene
1443527_at	-6.6	Terf1	telomeric repeat binding factor 1
1447207_at	-6.6	Zyg11b	zyg-ll homolog B (C. elegans)
1446873_at	-6.6	---	---
1425648_at	-6.6	Trim60 /// Trim61	tripartite motif-containing 60 /// tripartite motif-containing 61
1427190_at	-6.6	Appl1	adaptor protein, phosphotyrosine interaction, PH domain and leucine zipper containing 1
1457100_at	-6.6	AW552889	expressed sequence AW552889
1426520_at	-6.6	Btg4	B-cell translocation gene 4
1458066_at	-6.6	---	---
1443440_at	-6.6	---	---
1438249_at	-6.6	---	---
1441654_at	-6.6	Gnal	Guanine nucleotide binding protein, alpha stimulating, olfactory type
1445306_at	-6.6	---	---
1443345_at	-6.6	1700047E16Rik	RIKEN cDNA 1700047E16 gene
1426670_at	-6.6	Agrn	agrin
1424890_at	-6.6	Bnc1	basonuclin 1
1415789_a_at	-6.6	LOC665689 /// Ublcp1	ubiquitin-like domain containing CTD phosphatase 1 /// similar to ubiquitin-like domain containing CTD phosphatase 1
1440622_at	-6.6	Exoc6b	Exocyst complex component 6B
1445716_at	-6.6	---	---
1446749_at	-6.6	Ktn1	kinectin 1
1444646_at	-6.6	8430420F16Rik	RIKEN cDNA 8430420F16 gene
1431440_at	-6.6	Pole2	polymerase (DNA directed), epsilon 2 (p59 subunit)
1426774_at	-6.6	Parp12	poly (ADP-ribose) polymerase family, member 12
1446083_at	-6.6	---	---
1454969_at	-6.6	Lypd6	LY6/PLAUR domain containing 6
1454578_at	-6.6	6030458A19Rik	RIKEN cDNA 6030458A19 gene
1415726_at	-6.6	Ankrd17	ankyrin repeat domain 17
1454673_at	-6.6	Wasf2	WAS protein family, member 2
1452567_at	-6.6	Gcap8	granule cell antiserum positive 8
1437360_at	-6.6	Pcdh19	protocadherin 19
1433065_at	-6.6	6330510M09Rik	RIKEN cDNA 6330510M09 gene
1444155_at	-6.6	Nin	ninein
1439088_at	-6.6	Pdzd8	PDZ domain containing 8
1454916_s_at	-6.6	Arfip1	ADP-ribosylation factor interacting protein 1
1458290_at	-6.6	R3hdm1	R3H domain 1 (binds single-stranded nucleic acids)
1428545_at	-6.5	0610007L01Rik	RIKEN cDNA 0610007L01 gene
1457446_at	-6.5	Opcml	opioid binding protein/cell adhesion molecule-like
1428914_at	-6.5	2310014D11Rik	RIKEN cDNA 2310014D11 gene
1455946_x_at	-6.5	Tmsb10	thymosin, beta 10
1432592_at	-6.5	Pappa	pregnancy-associated plasma protein A
1458720_at	-6.5	D9Ertd356e	DNA segment, Chr 9, ERATO Doi 356, expressed
1459354_at	-6.5	St3gal6	ST3 beta-galactoside alpha-2,3-sialyltransferase 6
1446538_at	-6.5	Kpna3	Karyopherin (importin) alpha 3
1419535_at	-6.5	Slco6b1	solute carrier organic anion transporter family, member 6b1
1453566_at	-6.5	Prr8	proline rich 8
1422163_at	-6.5	Sh3pxd2a	SH3 and PX domains 2A
1451582_at	-6.5	Tulp1	tubby like protein 1
1458293_at	-6.5	5730403B10Rik	RIKEN cDNA 5730403B10 gene
1416872_at	-6.5	Tspan6	tetraspanin 6
1434344_at	-6.5	Gpkow	G patch domain and KOW motifs
1426226_at	-6.5	Dyrk1a	dual-specificity tyrosine-(Y)-phosphorylation regulated kinase 1a
1426615_s_at	-6.5	Ndrg4	N-myc downstream regulated gene 4
1442434_at	-6.5	D8Ertd82e	DNA segment, Chr 8, ERATO Doi 82, expressed
1432385_a_at	-6.5	Agtpbp1	ATP/GTP binding protein 1
1440207_at	-6.5	Agpat7	1-acylglycerol-3-phosphate O-acyltransferase 7 (lysophosphatidic acid acyltransferase, eta)
1457905_at	-6.5	D7Ertd59e	DNA segment, Chr 7, ERATO Doi 59, expressed
1443554_at	-6.5	Ssbp3	Single-stranded DNA binding protein 3
1448352_at	-6.5	Luzp1	leucine zipper protein 1
1441230_at	-6.5	Fndc3b	Fibronectin type III domain containing 3B
1444407_at	-6.5	---	Transcribed locus
1448229_s_at	-6.5	Ccnd2	cyclin D2
1460006_at	-6.5	Atbf1	AT motif binding factor 1
1429664_at	-6.5	Cdkl1	cyclin-dependent kinase-like 1 (CDC2-related kinase)
1419243_at	-6.5	Rab14	RAB14, member RAS oncogene family
1422421_at	-6.5	Defcr-rs12	defensin related cryptdin, related sequence 12
1452071_at	-6.5	Slc4a4	solute carrier family 4 (anion exchanger), member 4
1425475_at	-6.5	Col4a5	procollagen, type IV, alpha 5
1430996_at	-6.5	Etnk1	ethanolamine kinase 1
1435989_x_at	-6.5	Krt8 /// LOC434261 /// LOC675884	keratin 8 /// similar to Keratin, type II cytoskeletal 8 (Cytokeratin 8) (Cytokeratin endo A) /// similar to Keratin, type II cytoskeletal 8 (Cytokeratin-8) (CK-8) (Keratin-8) (K8) (Cytokeratin endo A)
1449532_at	-6.5	Chrng	cholinergic receptor, nicotinic, gamma polypeptide
1436484_at	-6.5	C030019I05Rik	RIKEN cDNA C030019I05 gene
1421499_a_at	-6.5	Ptpn14	protein tyrosine phosphatase, non-receptor type 14
1452483_a_at	-6.5	Cd44	CD44 antigen
1420612_s_at	-6.5	Ptp4a2	protein tyrosine phosphatase 4a2
1435533_s_at	-6.5	4933426K21Rik	RIKEN cDNA 4933426K21 gene
1452714_at	-6.5	Tanc1	tetratricopeptide repeat, ankyrin repeat and coiled-coil containing 1
1436031_at	-6.5	Cachd1	cache domain containing 1
1429135_at	-6.5	1110059M19Rik	RIKEN cDNA 1110059M19 gene
1458416_at	-6.5	A330048O09Rik	RIKEN cDNA A330048O09 gene
1428594_at	-6.5	Garnl1	GTPase activating RANGAP domain-like 1
1441785_at	-6.5	Gm879	gene model 879, (NCBI)
1431158_at	-6.5	8430406H22Rik	RIKEN cDNA 8430406H22 gene
1435566_s_at	-6.5	Araf	v-raf murine sarcoma 3611 viral oncogene homolog
1433244_at	-6.5	4930573G07Rik	RIKEN cDNA 4930573G07 gene
1453445_at	-6.5	9030601B04Rik	RIKEN cDNA 9030601B04 gene
1424861_at	-6.5	D930016D06Rik	RIKEN cDNA D930016D06 gene
1437397_at	-6.5	Prlr	prolactin receptor
1434990_at	-6.5	Ppm1e	protein phosphatase 1E (PP2C domain containing)
1458145_at	-6.5	Rora	RAR-related orphan receptor alpha
1456640_at	-6.5	Sh3rf2	SH3 domain containing ring finger 2
1428871_at	-6.5	4121402D02Rik	RIKEN cDNA 4121402D02 gene
1432478_a_at	-6.5	Ibrdc3	IBR domain containing 3
1433337_at	-6.5	6720460K10Rik	RIKEN cDNA 6720460K10 gene
1446117_at	-6.5	Spire1	spire homolog 1 (Drosophila)
1451200_at	-6.5	Kif1b	kinesin family member 1B
1448068_at	-6.5	Soat1	sterol O-acyltransferase 1
1438054_x_at	-6.5	Ppp2r2c	protein phosphatase 2 (formerly 2A), regulatory subunit B (PR 52), gamma isoform
1453579_at	-6.5	Phf12	PHD finger protein 12
1456223_at	-6.5	Fbxl5	F-box and leucine-rich repeat protein 5
1446684_at	-6.5	Garnl1	GTPase activating RANGAP domain-like 1
1427165_at	-6.5	Il13ra1	interleukin 13 receptor, alpha 1
1443907_at	-6.5	Lnpep	leucyl/cystinyl aminopeptidase
1425845_a_at	-6.5	Shoc2	soc-2 (suppressor of clear) homolog (C. elegans)
1452783_at	-6.5	Fndc3b	fibronectin type III domain containing 3B
1457262_at	-6.5	2610207I05Rik	RIKEN cDNA 2610207I05 gene
1438192_s_at	-6.5	Baz2a	bromodomain adjacent to zinc finger domain, 2A
1456262_at	-6.5	Rbm5	RNA binding motif protein 5
1454923_at	-6.5	AW214353	expressed sequence AW214353
1445689_at	-6.5	---	Transcribed locus
1440636_at	-6.5	Mrpl3	Mitochondrial ribosomal protein L3
1437698_at	-6.5	Myo5b	myosin Vb
1417254_at	-6.5	Spata5	spermatogenesis associated 5
1457781_at	-6.5	Kcnq1	Potassium voltage-gated channel, subfamily Q, member 1
1448443_at	-6.5	Serpini1	serine (or cysteine) peptidase inhibitor, clade I, member 1
1454874_at	-6.5	Btbd7	BTB (POZ) domain containing 7
1433757_a_at	-6.5	Nisch	nischarin
1457583_at	-6.5	St6galnac3	ST6 (alpha-N-acetyl-neuraminyl-2,3-beta-galactosyl-1,3)-N-acetylgalactosaminide alpha-2,6-sialyltransferase 3
1419754_at	-6.5	Myo5a	myosin Va
1446789_at	-6.5	Zcrb1	Zinc finger CCHC-type and RNA binding motif 1
1427430_at	-6.4	AI848100	expressed sequence AI848100
AFFX-TrpnX-3_at	-6.4	---	---
1443148_at	-6.4	Hip2	huntingtin interacting protein 2
1454064_a_at	-6.4	Rnf138	ring finger protein 138
1442330_at	-6.4	Srrm1	Serine/arginine repetitive matrix 1
1442197_at	-6.4	AI480624	expressed sequence AI480624
1436533_at	-6.4	Trove2	TROVE domain family, member 2
1460612_at	-6.4	Ranbp3	RAN binding protein 3
1458684_at	-6.4	Ss18	synovial sarcoma translocation, Chromosome 18
1457887_at	-6.4	Sspo	SCO-spondin
1431114_at	-6.4	Dock4	dedicator of cytokinesis 4
1445934_at	-6.4	Arih2 /// LOC432565	ariadne homolog 2 (Drosophila) /// similar to ariadne homolog 2
1430535_at	-6.4	Tsc22d2	TSC22 domain family 2
1444698_at	-6.4	Qk	Quaking
1421474_a_at	-6.4	Spsb1	splA/ryanodine receptor domain and SOCS box containing 1
1445941_at	-6.4	---	---
1432109_at	-6.4	4930578I07Rik	RIKEN cDNA 4930578I07 gene
1457816_at	-6.4	Casp9	caspase 9
1433835_at	-6.4	Ppp3cb	protein phosphatase 3, catalytic subunit, beta isoform
1441828_at	-6.4	Stard5	StAR-related lipid transfer (START) domain containing 5
1436780_at	-6.4	Ogt	O-linked N-acetylglucosamine (GlcNAc) transferase (UDP-N-acetylglucosamine:polypeptide-N-acetylglucosaminyl transferase)
1419322_at	-6.4	Fgd6	FYVE, RhoGEF and PH domain containing 6
1438945_x_at	-6.4	Gja1	gap junction membrane channel protein alpha 1
1434935_at	-6.4	Aak1	AP2 associated kinase 1
1456354_at	-6.4	Chrna4	cholinergic receptor, nicotinic, alpha polypeptide 4
1443520_at	-6.4	AU022870	Expressed sequence AU022870
1421878_at	-6.4	Mapk9	mitogen activated protein kinase 9
1444886_at	-6.4	Appbp2	Amyloid beta precursor protein (cytoplasmic tail) binding protein 2
1441668_at	-6.4	E130107B13Rik	RIKEN cDNA E130107B13 gene
1429337_at	-6.4	Tmem87b	transmembrane protein 87B
1455657_at	-6.4	2610207I05Rik	RIKEN cDNA 2610207I05 gene
1444258_at	-6.4	Actn4	Actinin alpha 4
1456855_at	-6.4	---	---
1452218_at	-6.4	Ccdc117	coiled-coil domain containing 117
1459952_at	-6.4	Ankrd17	Ankyrin repeat domain 17
1444551_at	-6.4	Itpr2	Inositol 1,4,5-triphosphate receptor 2
1420342_at	-6.4	Gdap10	ganglioside-induced differentiation-associated-protein 10
1433015_at	-6.4	6330436F06Rik	RIKEN cDNA 6330436F06 gene
1434294_at	-6.4	---	Transcribed locus
1427005_at	-6.4	Plk2	polo-like kinase 2 (Drosophila)
1432603_at	-6.4	Nrip1	nuclear receptor interacting protein 1
1421887_a_at	-6.4	Aplp2	amyloid beta (A4) precursor-like protein 2
1455198_a_at	-6.4	Ppp2r3a	protein phosphatase 2 (formerly 2A), regulatory subunit B'', alpha
1429481_at	-6.4	Nck2	non-catalytic region of tyrosine kinase adaptor protein 2
1458205_at	-6.4	---	---
1455943_at	-6.4	Zfp451	zinc finger protein 451
1429062_at	-6.4	Kif16b	kinesin family member 16B
1443709_at	-6.4	Ypel2	Yippee-like 2 (Drosophila)
1419356_at	-6.4	Klf7	Kruppel-like factor 7 (ubiquitous)
1418429_at	-6.4	Kif5b	kinesin family member 5B
1444279_at	-6.4	Huwe1	HECT, UBA and WWE domain containing 1
1446118_at	-6.4	D17Ertd165e	DNA segment, Chr 17, ERATO Doi 165, expressed
1432457_at	-6.4	4930448F12Rik	RIKEN cDNA 4930448F12 gene
1458034_at	-6.4	1190005F20Rik	RIKEN cDNA 1190005F20 gene
1421276_a_at	-6.4	Dst	dystonin
1443293_at	-6.4	---	---
1451140_s_at	-6.4	Prkag2	protein kinase, AMP-activated, gamma 2 non-catalytic subunit
1457723_at	-6.4	Pspc1	Paraspeckle protein 1
1420696_at	-6.4	Sema3c	sema domain, immunoglobulin domain (Ig), short basic domain, secreted, (semaphorin) 3C
1458007_at	-6.4	Myo1b	myosin IB
1452828_at	-6.4	Fbxo21	F-box protein 21
1445741_at	-6.4	Ppm1e	protein phosphatase 1E (PP2C domain containing)
1425001_at	-6.4	Rnf146	ring finger protein 146
1435260_at	-6.4	---	---
1437372_at	-6.4	Cpsf6	cleavage and polyadenylation specific factor 6
1454043_a_at	-6.4	Kcnab1	potassium voltage-gated channel, shaker-related subfamily, beta member 1
1440282_at	-6.4	2210038L17Rik /// Tulp4	tubby like protein 4 /// RIKEN cDNA 2210038L17 gene
1457388_at	-6.4	A830080L01Rik	RIKEN cDNA A830080L01 gene
1435354_at	-6.4	Kcnj15	potassium inwardly-rectifying channel, subfamily J, member 15
1448896_at	-6.4	Pigf	phosphatidylinositol glycan anchor biosynthesis, class F
1432673_at	-6.4	2300010F08Rik	RIKEN cDNA 2300010F08 gene
1443123_at	-6.4	Tanc2	Tetratricopeptide repeat, ankyrin repeat and coiled-coil containing 2
1439180_at	-6.4	A430093A21Rik	RIKEN cDNA A430093A21 gene
1418594_a_at	-6.4	Ncoa1	nuclear receptor coactivator 1
1423310_at	-6.4	Tpbg	trophoblast glycoprotein
1443060_at	-6.4	Dnahc17	Dynein, axonemal, heavy chain 17
1457248_x_at	-6.4	Hsd17b7	hydroxysteroid (17-beta) dehydrogenase 7
1434776_at	-6.4	Sema5a	sema domain, seven thrombospondin repeats (type 1 and type 1-like), transmembrane domain (TM) and short cytoplasmic domain, (semaphorin) 5A
AFFX-r2-Bs-dap-5_at	-6.4	---	---
1428792_at	-6.4	Bcas1	breast carcinoma amplified sequence 1
1417674_s_at	-6.4	Golga4	golgi autoantigen, golgin subfamily a, 4
1436051_at	-6.4	Myo5a	myosin Va
1458785_at	-6.4	Ss18l1	Synovial sarcoma translocation gene on chromosome 18-like 1
1453633_a_at	-6.4	Rnf41	ring finger protein 41
1422452_at	-6.3	Bag3	Bcl2-associated athanogene 3
1459874_s_at	-6.3	Mtmr4	myotubularin related protein 4
1454764_s_at	-6.3	Slc38a1	solute carrier family 38, member 1
1439899_at	-6.3	Galnt13	UDP-N-acetyl-alpha-D-galactosamine:polypeptide N-acetylgalactosaminyltransferase 13
1424665_at	-6.3	Gpatch8	G patch domain containing 8
1431307_at	-6.3	4930589M24Rik	RIKEN cDNA 4930589M24 gene
1457508_at	-6.3	C430003N24Rik	RIKEN cDNA C430003N24 gene
1446526_at	-6.3	9330199F22Rik	RIKEN cDNA 9330199F22 gene
1452242_at	-6.3	Cep55	centrosomal protein 55
1446280_at	-6.3	Foxp1	Forkhead box P1
1449103_at	-6.3	Tex101	testis expressed gene 101
1421242_at	-6.3	Rnf144	ring finger protein 144
1453698_at	-6.3	6030451C04Rik	RIKEN cDNA 6030451C04 gene
1418632_at	-6.3	Ube2h	ubiquitin-conjugating enzyme E2H
1441390_at	-6.3	Spdya	speedy homolog A (Drosophila)
1442081_at	-6.3	AU017455	Expressed sequence AU017455
1424781_at	-6.3	Reep3	receptor accessory protein 3
1447757_x_at	-6.3	Inpp5f	inositol polyphosphate-5-phosphatase F
1425690_at	-6.3	B3gat1	beta-1,3-glucuronyltransferase 1 (glucuronosyltransferase P)
1450754_at	-6.3	LOC669637	similar to calcium channel, voltage-dependent, alpha 2/delta subunit 2
1445902_at	-6.3	Tanc2	Tetratricopeptide repeat, ankyrin repeat and coiled-coil containing 2
1424280_at	-6.3	Mospd1	motile sperm domain containing 1
1446798_at	-6.3	---	---
1448588_at	-6.3	Cd320	CD320 antigen
1438840_x_at	-6.3	Apoa1	apolipoprotein A-I
1437735_at	-6.3	Ppp1r12a	protein phosphatase 1, regulatory (inhibitor) subunit 12A
1437777_at	-6.3	Atf2	activating transcription factor 2
1446835_at	-6.3	Tulp4	Tubby like protein 4
1453571_at	-6.3	Depdc6	DEP domain containing 6
1446062_at	-6.3	B830028B13Rik	RIKEN cDNA B830028B13 gene
1444512_at	-6.3	Arhgap29	Rho GTPase activating protein 29
1426175_a_at	-6.3	Tpsab1	tryptase alpha/beta 1
1424403_a_at	-6.3	Rufy3	RUN and FYVE domain containing 3
1440021_at	-6.3	Gpr20	G protein-coupled receptor 20
1440721_at	-6.3	5930433N17Rik	RIKEN cDNA 5930433N17 gene
1441699_at	-6.3	Atp8b2	Atpase, class I, type 8B, member 2
1431068_at	-6.3	Rmnd5a	required for meiotic nuclear division 5 homolog A (S. cerevisiae)
1442142_at	-6.3	2700050L05Rik	RIKEN cDNA 2700050L05 gene
1439037_at	-6.3	Ddx17	DEAD (Asp-Glu-Ala-Asp) box polypeptide 17
1443989_at	-6.3	Trim9	tripartite motif protein 9
1424936_a_at	-6.3	Dnahc8	dynein, axonemal, heavy chain 8
1444194_at	-6.3	---	---
1437045_at	-6.3	Mapk8	mitogen activated protein kinase 8
1448780_at	-6.3	Slc12a2	solute carrier family 12, member 2
1427575_at	-6.3	Fbxw14	F-box and WD-40 domain protein 14
1432615_at	-6.3	Wdr37	WD repeat domain 37
1415863_at	-6.3	Eif4g2	eukaryotic translation initiation factor 4, gamma 2
1428685_at	-6.3	Syce1	synaptonemal complex central element protein 1
1425604_at	-6.3	Crkl	v-crk sarcoma virus CT10 oncogene homolog (avian)-like
1444289_at	-6.3	Yipf5	Yip1 domain family, member 5
1458866_at	-6.3	A930001M12Rik	RIKEN cDNA A930001M12 gene
1421683_at	-6.3	Tcte3	t-complex-associated testis expressed 3
1450116_at	-6.3	D3Ertd300e	DNA segment, Chr 3, ERATO Doi 300, expressed
1431110_at	-6.3	Plxdc2	plexin domain containing 2
1442181_at	-6.3	Grlf1	Glucocorticoid receptor DNA binding factor 1
1439242_at	-6.3	Mocs3	molybdenum cofactor synthesis 3
1422240_s_at	-6.3	Sprr2h	small proline-rich protein 2H
1431890_a_at	-6.3	Mllt3	myeloid/lymphoid or mixed lineage-leukemia translocation to 3 homolog (Drosophila)
1421284_at	-6.3	Pign	phosphatidylinositol glycan anchor biosynthesis, class N
1439696_at	-6.3	Nr2c2	nuclear receptor subfamily 2, group C, member 2
1437789_at	-6.3	Birc6	baculoviral IAP repeat-containing 6
1423330_at	-6.3	Ensa	endosulfine alpha
1451960_a_at	-6.3	Rev3l	REV3-like, catalytic subunit of DNA polymerase zeta RAD54 like (S. cerevisiae)
1440292_at	-6.3	D13Ertd666e	DNA segment, Chr 13, ERATO Doi 666, expressed
1445880_at	-6.3	---	---
1428749_at	-6.3	Dmxl2	Dmx-like 2
1436087_at	-6.3	Dpp10	dipeptidylpeptidase 10
1438495_at	-6.3	Top1	topoisomerase (DNA) I
1445968_at	-6.3	Tmtc2	Transmembrane and tetratricopeptide repeat containing 2
1417549_at	-6.3	Zfp68	zinc finger protein 68
1434335_at	-6.3	Dip2b	DIP2 disco-interacting protein 2 homolog B (Drosophila)
1436911_at	-6.3	Ss18l1	synovial sarcoma translocation gene on chromosome 18-like 1
1458100_at	-6.3	C87482	expressed sequence C87482
1437885_at	-6.3	D030029J20Rik	RIKEN cDNA D030029J20 gene
1445394_at	-6.3	---	Adult male spinal cord cDNA, RIKEN full-length enriched library, clone:A330066H24 product:unclassifiable, full insert sequence
1436855_at	-6.3	Ptprs	protein tyrosine phosphatase, receptor type, S
1445957_at	-6.3	Evl	Ena-vasodilator stimulated phosphoprotein
1436005_at	-6.3	Sfrs14	splicing factor, arginine/serine-rich 14
1429284_at	-6.3	Mobkl2b	MOB1, Mps One Binder kinase activator-like 2B (yeast)
1440346_at	-6.3	Jmjd3	Jumonji domain containing 3
1457081_at	-6.3	D630038D15Rik	RIKEN cDNA D630038D15 gene
1444570_at	-6.3	Cfdp1	Craniofacial development protein 1
1422842_at	-6.3	Xrn2	5'-3' exoribonuclease 2
1427866_x_at	-6.3	Hbb-b1	hemoglobin, beta adult major chain
1440156_s_at	-6.3	AI851523	expressed sequence AI851523
1424270_at	-6.3	Dclk1	doublecortin-like kinase 1
1443512_at	-6.3	Spata5	Spermatogenesis associated 5
1451212_at	-6.3	Ccdc21	coiled-coil domain containing 21
1442089_at	-6.3	---	---
1419639_at	-6.3	Efnb2	ephrin B2
1442483_at	-6.3	Fut8	Fucosyltransferase 8
1427144_at	-6.3	Hnrpll	heterogeneous nuclear ribonucleoprotein L-like
1457216_at	-6.3	Rc3h1	RING CCCH (C3H) domains 1
1421122_at	-6.3	Cbll1	Casitas B-lineage lymphoma-like 1
1432901_at	-6.3	Etl4	enhancer trap locus 4
1444608_at	-6.3	Ankrd17	Ankyrin repeat domain 17
1457776_at	-6.3	D9Ertd720e	DNA segment, Chr 9, ERATO Doi 720, expressed
1442125_at	-6.3	Krit1	KRIT1, ankyrin repeat containing
1435578_s_at	-6.3	Dab1	disabled homolog 1 (Drosophila)
1445560_at	-6.3	---	Transcribed locus
1436956_at	-6.2	Bace1	Beta-site APP cleaving enzyme 1
1433971_at	-6.2	Camta1	calmodulin binding transcription activator 1
1435335_a_at	-6.2	Gnptab	N-acetylglucosamine-1-phosphate transferase, alpha and beta subunits
1416974_at	-6.2	Stam2	signal transducing adaptor molecule (SH3 domain and ITAM motif) 2
1458838_at	-6.2	4732468M13Rik	RIKEN cDNA 4732468M13 gene
1449878_a_at	-6.2	Slc12a6	solute carrier family 12, member 6
1424481_s_at	-6.2	Armcx5	armadillo repeat containing, X-linked 5
1437375_at	-6.2	---	0 day neonate thymus cDNA, RIKEN full-length enriched library, clone:A430010E21 product:unclassifiable, full insert sequence
1450056_at	-6.2	Apc	adenomatosis polyposis coli
1426194_x_at	-6.2	Rev3l	REV3-like, catalytic subunit of DNA polymerase zeta RAD54 like (S. cerevisiae)
1446146_at	-6.2	Gja7	Gap junction membrane channel protein alpha 7
1425969_a_at	-6.2	Hdh	Huntington disease gene homolog
1440086_at	-6.2	Rnf182	ring finger protein 182
1443533_at	-6.2	Ppp2r5e	Protein phosphatase 2, regulatory subunit B (B56), epsilon isoform
1434362_at	-6.2	AW550831	expressed sequence AW550831
1442245_at	-6.2	Yipf2	Yip1 domain family, member 2
1460573_at	-6.2	AI848100	expressed sequence AI848100
1424287_at	-6.2	Prkx	protein kinase, X-linked
1458508_at	-6.2	Matr3	matrin 3
1449772_at	-6.2	Tbc1d14	TBC1 domain family, member 14
1450031_at	-6.2	Aff4	AF4/FMR2 family, member 4
1419869_s_at	-6.2	Hdlbp	high density lipoprotein (HDL) binding protein
1423010_at	-6.2	Sacs	sacsin
1446901_at	-6.2	AU022077	expressed sequence AU022077
1441739_at	-6.2	Ebf4	Early B-cell factor 4
1457530_at	-6.2	---	Transcribed locus
1445181_at	-6.2	Eml5	echinoderm microtubule associated protein like 5
1423202_a_at	-6.2	Ncor1	nuclear receptor co-repressor 1
1451812_at	-6.2	Adam22	a disintegrin and metallopeptidase domain 22
1456639_at	-6.2	Zfp398	zinc finger protein 398
1427703_at	-6.2	Pafah1b1	platelet-activating factor acetylhydrolase, isoform 1b, beta1 subunit
1441229_at	-6.2	D230019N24Rik	RIKEN cDNA D230019N24 gene
1455801_x_at	-6.2	Tbcd	tubulin-specific chaperone d
1419389_at	-6.2	Pde10a	phosphodiesterase 10A
1421866_at	-6.2	Nr3c1	nuclear receptor subfamily 3, group C, member 1
1431993_a_at	-6.2	Rnf38	ring finger protein 38
1435387_at	-6.2	Slc2a13	solute carrier family 2 (facilitated glucose transporter), member 13
1460005_at	-6.2	A230054D04Rik	RIKEN cDNA A230054D04 gene
1449513_at	-6.2	Adam24	a disintegrin and metallopeptidase domain 24 (testase 1)
1419249_at	-6.2	Pftk1	PFTAIRE protein kinase 1
1459466_at	-6.2	---	---
1447939_a_at	-6.2	4933409K07Rik /// EG545605 /// LOC665845	RIKEN cDNA 4933409K07 gene /// predicted gene, EG545605 /// hypothetical protein LOC665845
1415847_at	-6.2	Ldhc	lactate dehydrogenase C
1459735_at	-6.2	Fkbp15	FK506 binding protein 15
1438650_x_at	-6.2	Gja1	gap junction membrane channel protein alpha 1
1418282_x_at	-6.2	Serpina1b	serine (or cysteine) preptidase inhibitor, clade A, member 1b
1460514_s_at	-6.2	Ascl2	achaete-scute complex homolog-like 2 (Drosophila)
1437276_at	-6.2	---	Transcribed locus
1445605_s_at	-6.2	4921533L14Rik	RIKEN cDNA 4921533L14 gene
1431031_at	-6.2	Arid4b	AT rich interactive domain 4B (Rbp1 like)
1454642_a_at	-6.2	Commd3	COMM domain containing 3
1443630_at	-6.2	---	---
1454724_x_at	-6.2	5730446C15Rik	RIKEN cDNA 5730446C15 gene
1441767_at	-6.2	Zfp142	zinc finger protein 142
1442374_at	-6.2	D2Ertd127e	DNA segment, Chr 2, ERATO Doi 127, expressed
1454633_at	-6.2	Etnk1	ethanolamine kinase 1
1429013_at	-6.2	Mtap7d2	MAP7 domain containing 2
1437415_at	-6.2	4933427D06Rik	RIKEN cDNA 4933427D06 gene
1427463_at	-6.2	Casd1	CAS1 domain containing 1
1437657_at	-6.2	Zfp291	zinc finger protein 291
1452708_a_at	-6.2	Luc7l	Luc7 homolog (S. cerevisiae)-like
1447048_at	-6.2	6720458F09Rik	RIKEN cDNA 6720458F09 gene
1430569_at	-6.2	Ttc9c	tetratricopeptide repeat domain 9C
1444699_at	-6.2	Sf4	splicing factor 4
1435113_x_at	-6.2	Stmn3	stathmin-like 3
1440625_at	-6.2	D930015E06Rik	RIKEN cDNA D930015E06 gene
1450995_at	-6.2	Folr1	folate receptor 1 (adult)
1440952_at	-6.2	Smad7	MAD homolog 7 (Drosophila)
1431472_at	-6.2	2310043D23Rik	RIKEN cDNA 2310043D23 gene
1454255_at	-6.2	5430434F05Rik	RIKEN cDNA 5430434F05 gene
1429723_at	-6.2	6330409N04Rik	RIKEN cDNA 6330409N04 gene
1425735_at	-6.2	Madd	MAP-kinase activating death domain
1423222_at	-6.2	Cap2	CAP, adenylate cyclase-associated protein, 2 (yeast)
1452967_at	-6.2	1700006H03Rik	RIKEN cDNA 1700006H03 gene
1444165_at	-6.2	Layn	layilin
1432160_at	-6.2	Git2	G protein-coupled receptor kinase-interactor 2
1457324_at	-6.2	4933409K07Rik	RIKEN cDNA 4933409K07 gene
1448548_at	-6.2	Tulp4	tubby like protein 4
1415921_a_at	-6.2	Tnfrsf19	tumor necrosis factor receptor superfamily, member 19
1441238_at	-6.2	9030416H16Rik	RIKEN cDNA 9030416H16 gene
1457914_at	-6.2	---	Adult retina cDNA, RIKEN full-length enriched library, clone:A930016I24 product:unclassifiable, full insert sequence
1427512_a_at	-6.2	Lama3 /// LOC669814	laminin, alpha 3 /// similar to Laminin alpha-3 chain precursor (Nicein alpha subunit)
1458916_at	-6.2	Slc12a6	Solute carrier family 12, member 6
1444370_at	-6.2	C77058	expressed sequence C77058
1455026_at	-6.2	Sbno1	sno, strawberry notch homolog 1 (Drosophila)
1444146_at	-6.2	Rnf20	ring finger protein 20
1440781_at	-6.2	B830007D08Rik	RIKEN cDNA B830007D08 gene
1429348_at	-6.2	Sema3c	sema domain, immunoglobulin domain (Ig), short basic domain, secreted, (semaphorin) 3C
1435064_a_at	-6.2	Tmem27	transmembrane protein 27
1427889_at	-6.2	Spna2	spectrin alpha 2
1449485_at	-6.2	Ripk1	receptor (TNFRSF)-interacting serine-threonine kinase 1
1435547_at	-6.2	ENSMUSG00000075401	predicted gene, ENSMUSG00000075401
1457091_at	-6.2	4930526D03Rik	RIKEN cDNA 4930526D03 gene
1422663_at	-6.2	Orc1l	origin recognition complex, subunit 1-like (S.cereviaiae)
1415688_at	-6.2	Ube2g1	ubiquitin-conjugating enzyme E2G 1 (UBC7 homolog, C. elegans)
1432456_at	-6.2	4930533B18Rik	RIKEN cDNA 4930533B18 gene
1436468_at	-6.2	Zdhhc8	zinc finger, DHHC domain containing 8
1429883_at	-6.2	Actl6a	actin-like 6A
1453918_at	-6.2	Ccbe1	collagen and calcium binding EGF domains 1
1454592_at	-6.2	9430012M22Rik	RIKEN cDNA 9430012M22 gene
1431287_at	-6.2	Pcm1	pericentriolar material 1
1438407_at	-6.2	Dsel	dermatan sulfate epimerase-like
1448853_at	-6.2	Synj2bp	synaptojanin 2 binding protein
1455536_at	-6.2	A630023A22Rik	RIKEN cDNA A630023A22 gene
1417010_at	-6.2	Zfp238	zinc finger protein 238
1440121_at	-6.2	St6galnac3	ST6 (alpha-N-acetyl-neuraminyl-2,3-beta-galactosyl-1,3)-N-acetylgalactosaminide alpha-2,6-sialyltransferase 3
1457385_at	-6.2	---	---
1443429_at	-6.2	E130310K16Rik	RIKEN cDNA E130310K16 gene
1443867_at	-6.2	Ankrd12	ankyrin repeat domain 12
1430384_at	-6.2	Tle4	transducin-like enhancer of split 4, homolog of Drosophila E(spl)
1432024_at	-6.2	Ttc28	tetratricopeptide repeat domain 28
1446946_at	-6.2	Tgfbr1	Transforming growth factor, beta receptor I
1443968_at	-6.2	Adarb1	adenosine deaminase, RNA-specific, B1
1420410_at	-6.2	Nr5a2	nuclear receptor subfamily 5, group A, member 2
1445324_s_at	-6.2	Greb1	gene regulated by estrogen in breast cancer protein
1423086_at	-6.2	Npc1	Niemann Pick type C1
1440688_at	-6.2	Arhgap26	Rho GTPase activating protein 26
1445717_at	-6.2	E130108L08Rik	RIKEN cDNA E130108L08 gene
1455402_at	-6.2	Socs7	suppressor of cytokine signaling 7
1432618_at	-6.2	3110037L02Rik	RIKEN cDNA 3110037L02 gene
1437103_at	-6.2	Igf2bp2	insulin-like growth factor 2 mRNA binding protein 2
1447139_at	-6.2	Bcl7c	B-cell CLL/lymphoma 7C
1456255_at	-6.2	AI314180	expressed sequence AI314180
1434005_at	-6.2	Rbms1	RNA binding motif, single stranded interacting protein 1
1437394_at	-6.2	Centg2	centaurin, gamma 2
1443229_at	-6.2	Atad2	ATPase family, AAA domain containing 2
1427899_at	-6.1	Rnf6	ring finger protein (C3H2C3 type) 6
1451699_at	-6.1	EG668468 /// EG668525 /// LOC668631 /// LOC675654	predicted gene, EG668468 /// predicted gene, EG668525 /// hypothetical protein LOC668631 /// similar to putative retrovirus-related gag protein
1428872_at	-6.1	4121402D02Rik	RIKEN cDNA 4121402D02 gene
1447244_at	-6.1	Cybasc3	cytochrome b, ascorbate dependent 3
1459749_s_at	-6.1	Fat4	FAT tumor suppressor homolog 4 (Drosophila)
1435877_at	-6.1	Stk38l	serine/threonine kinase 38 like
1454289_at	-6.1	Zhx3	zinc fingers and homeoboxes 3
1429478_at	-6.1	6720463M24Rik	RIKEN cDNA 6720463M24 gene
1431218_at	-6.1	Zdhhc20	zinc finger, DHHC domain containing 20
1427819_at	-6.1	---	---
1419716_a_at	-6.1	Pou2f1	POU domain, class 2, transcription factor 1
1452207_at	-6.1	Cited2 /// LOC671495	Cbp/p300-interacting transactivator, with Glu/Asp-rich carboxy-terminal domain, 2 /// similar to Cbp/p300-interacting transactivator, with Glu/Asp-rich carboxy-terminal domain, 2
1424536_at	-6.1	Oas1e	2'-5' oligoadenylate synthetase 1E
1422671_s_at	-6.1	Naalad2	N-acetylated alpha-linked acidic dipeptidase 2
1455564_at	-6.1	Bcr	breakpoint cluster region homolog
1460499_at	-6.1	9230110I02Rik	RIKEN cDNA 9230110I02 gene
1417216_at	-6.1	Pim2	proviral integration site 2
1422239_at	-6.1	Hoxd13	homeo box D13
1419939_at	-6.1	Arhgef17	Rho guanine nucleotide exchange factor (GEF) 17
1459160_at	-6.1	Gm879	Gene model 879, (NCBI)
1418565_at	-6.1	Serbp1	Serpine1 mRNA binding protein 1
1453734_at	-6.1	Atrx	alpha thalassemia/mental retardation syndrome X-linked homolog (human)
1435456_at	-6.1	Ttc28	tetratricopeptide repeat domain 28
1456843_at	-6.1	Yes1	Yamaguchi sarcoma viral (v-yes) oncogene homolog 1
1430736_at	-6.1	9030411M15Rik	RIKEN cDNA 9030411M15 gene
1416722_at	-6.1	Hmg20a	high mobility group 20A
1449318_at	-6.1	Tubg2	tubulin, gamma 2
1455148_at	-6.1	Tmem130	transmembrane protein 130
1435901_at	-6.1	Usp40	ubiquitin specific peptidase 40
1432266_at	-6.1	Etl4	enhancer trap locus 4
1441152_at	-6.1	---	---
1452646_at	-6.1	Trp53inp2	transformation related protein 53 inducible nuclear protein 2
1424860_at	-6.1	D930016D06Rik	RIKEN cDNA D930016D06 gene
1458578_at	-6.1	Rbms1	RNA binding motif, single stranded interacting protein 1
1455341_at	-6.1	2010003J03Rik	RIKEN cDNA 2010003J03 gene
1457843_at	-6.1	Lypd6	LY6/PLAUR domain containing 6
1437855_at	-6.1	Mtap4	microtubule-associated protein 4
1446799_at	-6.1	---	---
1443619_at	-6.1	Tmem30a	transmembrane protein 30A
1452735_at	-6.1	Pcnp	PEST proteolytic signal containing nuclear protein
1417638_at	-6.1	Lefty1	left right determination factor 1
1451979_at	-6.1	Kras	v-Ki-ras2 Kirsten rat sarcoma viral oncogene homolog
1456478_at	-6.1	Pgm2l1	phosphoglucomutase 2-like 1
1425543_s_at	-6.1	Plekha5	pleckstrin homology domain containing, family A member 5
1437443_at	-6.1	EG620382	Predicted gene, EG620382
1459764_x_at	-6.1	Snx10	Sorting nexin 10
1449752_at	-6.1	Spsb1	SplA/ryanodine receptor domain and SOCS box containing 1
1459304_at	-6.1	A730054J21Rik	RIKEN cDNA A730054J21 gene
1456180_at	-6.1	LOC380843 /// LOC638266 /// Rbm24	similar to RNA binding motif protein 24 /// RNA binding motif protein 24
1421141_a_at	-6.1	Foxp1	forkhead box P1
1455307_at	-6.1	BC037112	cDNA sequence BC037112
1435437_at	-6.1	Setd7	SET domain containing (lysine methyltransferase) 7
1443273_at	-6.1	Epha3	Eph receptor A3
1445463_at	-6.1	Npepps	aminopeptidase puromycin sensitive
1434010_at	-6.1	Als2cr13	amyotrophic lateral sclerosis 2 (juvenile) chromosome region, candidate 13 (human)
1445338_at	-6.1	Rnf144	Ring finger protein 144
1417900_a_at	-6.1	Vldlr	very low density lipoprotein receptor
1453186_at	-6.1	5730406M06Rik	RIKEN cDNA 5730406M06 gene
1442620_at	-6.1	Psd3	Pleckstrin and Sec7 domain containing 3
1446737_a_at	-6.1	Hook3	hook homolog 3 (Drosophila)
1430449_at	-6.1	C330002I19Rik	RIKEN cDNA C330002I19 gene
1420671_x_at	-6.1	Ms4a4c	membrane-spanning 4-domains, subfamily A, member 4C
1434764_at	-6.1	Akap11	A kinase (PRKA) anchor protein 11
1441961_at	-6.1	Mtap9	microtubule-associated protein 9
1455925_at	-6.1	Prdm8	PR domain containing 8
1460492_at	-6.1	8030498B09Rik	RIKEN cDNA 8030498B09 gene
1443002_at	-6.1	Zfr	zinc finger RNA binding protein
1456461_at	-6.1	Ewsr1	Ewing sarcoma breakpoint region 1
1435286_at	-6.1	AW125296	expressed sequence AW125296
1435790_at	-6.1	Olfm2	olfactomedin 2
1434109_at	-6.1	Sh3bgrl2	SH3 domain binding glutamic acid-rich protein like 2
1439132_at	-6.1	Phf8	PHD finger protein 8
1438885_at	-6.1	BB182387	expressed sequence BB182387
1450247_a_at	-6.1	Scamp5	secretory carrier membrane protein 5
1418535_at	-6.1	Rgl1	ral guanine nucleotide dissociation stimulator,-like 1
1424155_at	-6.1	Fabp4	fatty acid binding protein 4, adipocyte
1441493_at	-6.1	Erc1	ELKS/RAB6-interacting/CAST family member 1
1420980_at	-6.1	Pak1	p21 (CDKN1A)-activated kinase 1
1459078_at	-6.1	Rbpms	RNA binding protein gene with multiple splicing
1429997_at	-6.1	4832441B07Rik	RIKEN cDNA 4832441B07 gene
1454736_at	-6.1	Ankrd57	ankyrin repeat domain 57
1443768_at	-6.1	---	---
1434178_at	-6.1	Mll3	myeloid/lymphoid or mixed-lineage leukemia 3
1438578_a_at	-6.1	Btbd10	BTB (POZ) domain containing 10
1422354_at	-6.1	Olfr544	olfactory receptor 544
1428101_at	-6.1	Rnf38	ring finger protein 38
1424982_a_at	-6.1	2700078E11Rik	RIKEN cDNA 2700078E11 gene
1430497_at	-6.1	Rxra	retinoid X receptor alpha
1450738_at	-6.1	Kif21a	kinesin family member 21A
1452638_s_at	-6.1	Dnm1l	dynamin 1-like
1447415_at	-6.1	---	---
1415947_at	-6.1	Creg1	cellular repressor of E1A-stimulated genes 1
1441751_at	-6.1	AW493563	expressed sequence AW493563
1443863_at	-6.1	Fndc3a	fibronectin type III domain containing 3a
1430196_at	-6.1	8430408J09Rik	RIKEN cDNA 8430408J09 gene
1456260_at	-6.1	Rbbp4	retinoblastoma binding protein 4
1423322_at	-6.1	Lin7c	lin-7 homolog C (C. elegans)
1442418_at	-6.1	B930096F20Rik	RIKEN cDNA B930096F20 gene
1430638_at	-6.1	1700041C02Rik	RIKEN cDNA 1700041C02 gene
1442728_at	-6.1	---	Transcribed locus
1415686_at	-6.1	Rab14	RAB14, member RAS oncogene family
1427907_at	-6.1	1110037F02Rik	RIKEN cDNA 1110037F02 gene
1422670_at	-6.1	Rnd2	Rho family GTPase 2
1444437_at	-6.1	Usp34	ubiquitin specific peptidase 34
1423295_at	-6.1	Tm9sf2	transmembrane 9 superfamily member 2
1455727_at	-6.1	Zrsr2	zinc finger (CCCH type), RNA binding motif and serine/arginine rich 2
1417481_at	-6.1	Ramp1	receptor (calcitonin) activity modifying protein 1
1424932_at	-6.1	Egfr	epidermal growth factor receptor
1420375_at	-6	Kif3a	kinesin family member 3A
1456473_x_at	-6	Arf2	ADP-ribosylation factor 2
1418313_at	-6	Zfp276	zinc finger protein (C2H2 type) 276
1449647_at	-6	---	Transcribed locus
1450335_at	-6	---	---
1452727_at	-6	R3hdm2	R3H domain containing 2
1455676_x_at	-6	Tial1	Tia1 cytotoxic granule-associated RNA binding protein-like 1
1424640_at	-6	Arl8a	ADP-ribosylation factor-like 8A
1434170_at	-6	Wdr40b	WD repeat domain 40B
1456871_a_at	-6	Phf20l1	PHD finger protein 20-like 1
1416268_at	-6	Ets2	E26 avian leukemia oncogene 2, 3' domain
1459636_at	-6	Mcph1	Microcephaly, primary autosomal recessive 1
1422684_a_at	-6	Exoc4	exocyst complex component 4
1453237_at	-6	Qars	glutaminyl-tRNA synthetase
1442671_at	-6	Hip2	Huntingtin interacting protein 2
1451388_a_at	-6	Atp11b	ATPase, Class VI, type 11B
1416473_a_at	-6	Nope	neighbor of Punc E11
1445378_at	-6	---	---
1446702_at	-6	Ktn1	Kinectin 1
1443926_at	-6	Mrg1	Myeloid ecotropic viral integration site-related gene 1
1455124_at	-6	Trim68	tripartite motif containing 68
1449840_at	-6	Sntb2	syntrophin, basic 2
1445884_at	-6	1110007A13Rik	RIKEN cDNA 1110007A13 gene
1444343_at	-6	A130064L14Rik	RIKEN cDNA A130064L14 gene
1457178_at	-6	Rabgap1l	RAB GTPase activating protein 1-like
1455320_at	-6	---	---
1457895_at	-6	Kif18a	kinesin family member 18A
1439857_at	-6	---	Transcribed locus
1455426_at	-6	Epha3	Eph receptor A3
1437730_at	-6	Ppp2r2a	protein phosphatase 2 (formerly 2A), regulatory subunit B (PR 52), alpha isoform
1440560_at	-6	Ypel2	Yippee-like 2 (Drosophila)
1437307_at	-6	Senp8	SUMO/sentrin specific peptidase 8
1427746_x_at	-6	H2-K1	histocompatibility 2, K1, K region
1438328_at	-6	Hcfc2	host cell factor C2
1449078_at	-6	St3gal6	ST3 beta-galactoside alpha-2,3-sialyltransferase 6
1457218_at	-6	6430510M02Rik	RIKEN cDNA 6430510M02 gene
1453062_at	-6	A930026I22Rik	RIKEN cDNA A930026I22 gene
1427902_at	-6	Srrm2	serine/arginine repetitive matrix 2
1448541_at	-6	Klc1	kinesin light chain 1
1433514_at	-6	Etnk1	ethanolamine kinase 1
1440032_at	-6	E130008O17Rik	RIKEN cDNA E130008O17 gene
1417965_at	-6	Plekha1	pleckstrin homology domain containing, family A (phosphoinositide binding specific) member 1
1454705_at	-6	D15Ertd621e	DNA segment, Chr 15, ERATO Doi 621, expressed
1451519_at	-6	Rnf2	ring finger protein 2
1442001_at	-6	Prkab2	protein kinase, AMP-activated, beta 2 non-catalytic subunit
1454674_at	-6	Fez1	fasciculation and elongation protein zeta 1 (zygin I)
1442100_at	-6	Inpp5f	inositol polyphosphate-5-phosphatase F
1437728_at	-6	Alkbh5	alkB, alkylation repair homolog 5 (E. coli)
1421339_at	-6	Extl3	exostoses (multiple)-like 3
1422598_at	-6	Casq1	calsequestrin 1
1447640_s_at	-6	Pbx3	pre B-cell leukemia transcription factor 3
1460307_at	-6	Akt3	thymoma viral proto-oncogene 3
1445859_at	-6	---	---
1433397_at	-6	9430012M22Rik	RIKEN cDNA 9430012M22 gene
1454414_at	-6	Btbd7	BTB (POZ) domain containing 7
1421368_at	-6	Scrt1	scratch homolog 1, zinc finger protein (Drosophila)
1459215_at	-6	Laptm4b	Lysosomal-associated protein transmembrane 4B
1429903_at	-6	Dpf2	D4, zinc and double PHD fingers family 2
1422615_at	-6	Map4k4	mitogen-activated protein kinase kinase kinase kinase 4
1457007_at	-6	Ncor1	Nuclear receptor co-repressor 1
1442270_at	-6	Pbx3	Pre B-cell leukemia transcription factor 3
1431042_at	-6	Paqr8	progestin and adipoQ receptor family member VIII
1444827_at	-6	Btbd9	BTB (POZ) domain containing 9
1441854_at	-6	Pole	Polymerase (DNA directed), epsilon
1434837_at	-6	Mdc1	mediator of DNA damage checkpoint 1
1436581_at	-6	Ttc14	tetratricopeptide repeat domain 14
1425206_a_at	-6	Ube3a	Ubiquitin protein ligase E3A
1434106_at	-6	Epm2aip1	EPM2A (laforin) interacting protein 1
1455260_at	-6	Lcorl	ligand dependent nuclear receptor corepressor-like
1428561_at	-6	2610002J23Rik	RIKEN cDNA 2610002J23 gene
1434418_at	-6	Lass6	longevity assurance homolog 6 (S. cerevisiae)
1450555_at	-6	Tex13	testis expressed gene 13
1421889_a_at	-6	Aplp2	amyloid beta (A4) precursor-like protein 2
1440547_at	-6	---	---
1426435_at	-6	Tmem135	transmembrane protein 135
1443033_at	-6	Rbm14	RNA binding motif protein 14
1454855_at	-6	Magi2	membrane associated guanylate kinase, WW and PDZ domain containing 2
1453077_a_at	-6	Snapc3	small nuclear RNA activating complex, polypeptide 3
1459202_at	-6	---	---
1417568_at	-6	Ncald	neurocalcin delta
1429693_at	-6	Dab2	disabled homolog 2 (Drosophila)
1456661_at	-6	Jarid2	Jumonji, AT rich interactive domain 2
1432910_at	-6	Btbd7	BTB (POZ) domain containing 7
1453102_at	-6	Flrt3	fibronectin leucine rich transmembrane protein 3
1433531_at	-6	Acsl4	acyl-CoA synthetase long-chain family member 4
1425708_at	-6	Rnf17	ring finger protein 17
1422741_a_at	-6	Bbx	bobby sox homolog (Drosophila)
1435668_at	-6	4932442K08Rik	RIKEN cDNA 4932442K08 gene
1430749_at	-6	2810040C05Rik	RIKEN cDNA 2810040C05 gene
1445049_at	-6	C80893	expressed sequence C80893
1435985_at	-6	Farp2	FERM, RhoGEF and pleckstrin domain protein 2
1427226_at	-6	Epn2	epsin 2
1453356_at	-6	5730453I16Rik	RIKEN cDNA 5730453I16 gene
1452380_at	-6	Epha7	Eph receptor A7
1429809_at	-6	Tmtc2	transmembrane and tetratricopeptide repeat containing 2
1434016_at	-6	Znrf2	zinc and ring finger 2
1454899_at	-6	Lpp	LIM domain containing preferred translocation partner in lipoma
1423363_at	-6	Sort1	sortilin 1
1449373_at	-6	Dnajc3a	DnaJ (Hsp40) homolog, subfamily C, member 3A
1440438_at	-6	Wasf1	WASP family 1
1457842_at	-6	Zfp292	Zinc finger protein 292
1438663_at	-6	Bat2d	BAT2 domain containing 1
1428853_at	-6	Ptch1	patched homolog 1
1424214_at	-6	9130213B05Rik	RIKEN cDNA 9130213B05 gene
1437224_at	-6	Rtn4	reticulon 4
1455773_at	-6	---	---
1424893_at	-6	Ndel1	nuclear distribution gene E-like homolog 1 (A. nidulans)
1423260_at	-6	Id4	inhibitor of DNA binding 4
1428796_at	-6	5530401J07Rik	RIKEN cDNA 5530401J07 gene
1452970_at	-6	Zmym2	zinc finger, MYM-type 2
1416525_at	-6	Spop	speckle-type POZ protein
1446736_at	-6	Tbl1x	Transducin (beta)-like 1 X-linked
1453160_at	-6	Thrap1	thyroid hormone receptor associated protein 1
1442413_at	-6	Kcna1	potassium voltage-gated channel, shaker-related subfamily, member 1
1424605_at	-6	Pcsk5	proprotein convertase subtilisin/kexin type 5
1423003_at	-6	Setd7	SET domain containing (lysine methyltransferase) 7
1437002_at	-6	C030011O14Rik	RIKEN cDNA C030011O14 gene
1455180_at	-6	AA407270	expressed sequence AA407270
1437353_at	-6	Setd1b	SET domain containing 1B
1448470_at	-6	Fbp1	fructose bisphosphatase 1
1438429_at	-6	2610319H10Rik	RIKEN cDNA 2610319H10 gene
1428251_at	-6	Smchd1	SMC hinge domain containing 1
1460319_at	-6	Fut8	fucosyltransferase 8
1429336_at	-6	Tmem87b	transmembrane protein 87B
1425888_at	-6	Klra17	killer cell lectin-like receptor, subfamily A, member 17
1430151_at	-6	Nisch	nischarin
1434554_at	-6	Trim37	tripartite motif protein 37
1455699_at	-6	---	Transcribed locus
1434532_at	-6	BC035295	cDNA sequence BC035295
1438100_at	-6	B230208H17Rik	RIKEN cDNA B230208H17 gene
1448565_at	-6	Ppp1r11	protein phosphatase 1, regulatory (inhibitor) subunit 11
1427340_at	-6	Rgs6	regulator of G-protein signaling 6
1444353_at	-6	C030040A22Rik	RIKEN cDNA C030040A22 gene
1437154_at	-6	Cep170	centrosomal protein 170
1439560_x_at	-6	EG432995	predicted gene, EG432995
1442832_at	-6	Ankrd52	ankyrin repeat domain 52
1437638_at	-6	Srrm2	serine/arginine repetitive matrix 2
1437293_x_at	-6	Ust	uronyl-2-sulfotransferase
1447104_at	-6	Arid1a	AT rich interactive domain 1A (Swi1 like)
1424674_at	-6	Slc39a6	solute carrier family 39 (metal ion transporter), member 6
1430413_at	-6	Tmem29	transmembrane protein 29
1457419_s_at	-6	---	Adult male testis cDNA, RIKEN full-length enriched library, clone:4933430H07 product:unclassifiable, full insert sequence
1436478_at	-6	1810013L24Rik	RIKEN cDNA 1810013L24 gene
1447242_at	-6	3110001A13Rik	RIKEN cDNA 3110001A13 gene
1452045_at	-6	Zfp281	zinc finger protein 281
1421362_a_at	-5.9	Frk	fyn-related kinase
1433151_at	-5.9	4933415B22Rik	RIKEN cDNA 4933415B22 gene
1430379_at	-5.9	5830411K21Rik	RIKEN cDNA 5830411K21 gene
1432383_a_at	-5.9	Armc9	armadillo repeat containing 9
1431301_at	-5.9	Prr15	proline rich 15
1423818_a_at	-5.9	Arl6ip1	ADP-ribosylation factor-like 6 interacting protein 1
1434458_at	-5.9	Fst	follistatin
1435530_at	-5.9	Camsap1	calmodulin regulated spectrin-associated protein 1
1455145_at	-5.9	---	14, 17 days embryo head cDNA, RIKEN full-length enriched library, clone:3222402J19 product:unclassifiable, full insert sequence
1432723_at	-5.9	4933408K01Rik	RIKEN cDNA 4933408K01 gene
1445817_at	-5.9	BB168181	expressed sequence BB168181
1429531_at	-5.9	Smpd4	sphingomyelin phosphodiesterase 4
1422795_at	-5.9	Cul3	cullin 3
1441397_at	-5.9	Pard3	Par-3 (partitioning defective 3) homolog (C. elegans)
1445082_at	-5.9	Kif16b	Kinesin family member 16B
1450007_at	-5.9	1500003O03Rik	RIKEN cDNA 1500003O03 gene
1441224_at	-5.9	Drp2	Dystrophin related protein 2
1437660_at	-5.9	Nktr	natural killer tumor recognition sequence
1448409_at	-5.9	Lrmp	lymphoid-restricted membrane protein
1443125_at	-5.9	Trip12	thyroid hormone receptor interactor 12
1456233_at	-5.9	---	---
1437763_at	-5.9	Dcun1d3	DCN1, defective in cullin neddylation 1, domain containing 3 (S. cerevisiae)
1441505_at	-5.9	---	---
1427742_a_at	-5.9	Klf6	Kruppel-like factor 6
1445169_at	-5.9	---	---
1423503_at	-5.9	Jam3	junction adhesion molecule 3
1459395_at	-5.9	---	Transcribed locus
1442731_at	-5.9	9030416H16Rik	RIKEN cDNA 9030416H16 gene
1434644_at	-5.9	Tbl1x	transducin (beta)-like 1 X-linked
1459491_at	-5.9	D12Ertd673e	DNA segment, Chr 12, ERATO Doi 673, expressed
1433508_at	-5.9	Klf6	Kruppel-like factor 6
1458156_at	-5.9	E230012J19Rik	RIKEN cDNA E230012J19 gene
1428113_at	-5.9	Tmtc4	transmembrane and tetratricopeptide repeat containing 4
1452496_at	-5.9	Atp11c	Atpase, class VI, type 11C
1440408_at	-5.9	B830008J18Rik	RIKEN cDNA B830008J18 gene
1429094_at	-5.9	Ddi2	DNA-damage inducible protein 2
1415790_at	-5.9	Ublcp1	ubiquitin-like domain containing CTD phosphatase 1
1458235_at	-5.9	Fbxl17	F-box and leucine-rich repeat protein 17
1433068_at	-5.9	6330582A15Rik	RIKEN cDNA 6330582A15 gene
1452943_at	-5.9	Tmem65	transmembrane protein 65
1456350_at	-5.9	Zfp451	zinc finger protein 451
1430156_at	-5.9	4930520O04Rik	RIKEN cDNA 4930520O04 gene
1448064_at	-5.9	Nol7	Nucleolar protein 7
1434613_at	-5.9	1810013L24Rik	RIKEN cDNA 1810013L24 gene
1450115_at	-5.9	Gnaq	guanine nucleotide binding protein, alpha q polypeptide
1437457_a_at	-5.9	Mtpn	myotrophin
1438861_at	-5.9	Bnc2	basonuclin 2
1429420_at	-5.9	4931414P19Rik	RIKEN cDNA 4931414P19 gene
1417526_at	-5.9	Pcbp3	poly(rC) binding protein 3
1437785_at	-5.9	Adamts9	a disintegrin-like and metallopeptidase (reprolysin type) with thrombospondin type 1 motif, 9
1416927_at	-5.9	Trp53inp1	transformation related protein 53 inducible nuclear protein 1
1436024_at	-5.9	A930025D01Rik	RIKEN cDNA A930025D01 gene
1444657_at	-5.9	B3bp	Bcl3 binding protein
1441386_at	-5.9	Rapgef1	Rap guanine nucleotide exchange factor (GEF) 1
1440392_at	-5.9	Akap13	A kinase (PRKA) anchor protein 13
1430294_at	-5.9	Ssbp1	single-stranded DNA binding protein 1
1440511_at	-5.9	---	---
1458207_at	-5.9	Zbed3	Zinc finger, BED domain containing 3
1419049_at	-5.9	Pcnx	pecanex homolog (Drosophila)
1435931_at	-5.9	E130308A19Rik	RIKEN cDNA E130308A19 gene
1441840_x_at	-5.9	Sbno2	Strawberry notch homolog 2 (Drosophila)
1434432_at	-5.9	Rffl	ring finger and FYVE like domain containing protein
1422835_at	-5.9	Kcnd2	potassium voltage-gated channel, Shal-related family, member 2
1427328_a_at	-5.9	Clasp2	CLIP associating protein 2
1436706_at	-5.9	Tmem32	transmembrane protein 32
1431425_a_at	-5.9	4930535B03Rik	RIKEN cDNA 4930535B03 gene
1416043_at	-5.9	Nasp	nuclear autoantigenic sperm protein (histone-binding)
1428848_a_at	-5.9	Macf1	microtubule-actin crosslinking factor 1
1432236_a_at	-5.9	Suv39h1	suppressor of variegation 3-9 homolog 1 (Drosophila)
1420196_s_at	-5.9	Tbc1d14	TBC1 domain family, member 14
1439093_at	-5.9	---	---
1435740_at	-5.9	ENSMUSG00000072684	predicted gene, ENSMUSG00000072684
1446565_at	-5.9	Man1a2	Mannosidase, alpha, class 1A, member 2
1446682_at	-5.9	---	Transcribed locus
1439033_at	-5.9	Zcchc7	zinc finger, CCHC domain containing 7
1453002_at	-5.9	Sox11	SRY-box containing gene 11
1440241_at	-5.9	Trpm1	Transient receptor potential cation channel, subfamily M, member 1
1458125_at	-5.9	C80913	Expressed sequence C80913
1438798_at	-5.9	4931406P16Rik	RIKEN cDNA 4931406P16 gene
1432588_at	-5.9	5830468K08Rik	RIKEN cDNA 5830468K08 gene
1457096_at	-5.9	6430520M22Rik	RIKEN cDNA 6430520M22 gene
1422881_s_at	-5.9	Sypl	synaptophysin-like protein
1420946_at	-5.9	Atrx	alpha thalassemia/mental retardation syndrome X-linked homolog (human)
1444028_s_at	-5.9	Dock9 /// LOC670309	dedicator of cytokinesis 9 /// similar to Dedicator of cytokinesis protein 9 (Cdc42 guanine nucleotide exchange factor zizimin 1)
1428904_at	-5.9	Ammecr1l	AMME chromosomal region gene 1-like
1457751_at	-5.9	4832420A03Rik	RIKEN cDNA 4832420A03 gene
1436157_at	-5.9	Ccar1	cell division cycle and apoptosis regulator 1
1425152_s_at	-5.9	Serpini2	serine (or cysteine) peptidase inhibitor, clade I, member 2
1419552_at	-5.9	Echdc1	enoyl Coenzyme A hydratase domain containing 1
1426878_at	-5.9	Pbrm1	polybromo 1
1439058_at	-5.9	Sfpq	splicing factor proline/glutamine rich (polypyrimidine tract binding protein associated)
1436680_s_at	-5.9	Ddb2	damage specific DNA binding protein 2
1458876_at	-5.9	Enah	Enabled homolog (Drosophila)
1417012_at	-5.9	Sdc2	syndecan 2
1456652_at	-5.9	Dtl	denticleless homolog (Drosophila)
1422120_at	-5.9	Eaf2	ELL associated factor 2
1415674_a_at	-5.9	Trappc4	trafficking protein particle complex 4
1426430_at	-5.9	Jag2	jagged 2
1435637_at	-5.9	Itfg1	integrin alpha FG-GAP repeat containing 1
1437414_at	-5.9	Zfp217	zinc finger protein 217
1419583_at	-5.9	Cbx4	chromobox homolog 4 (Drosophila Pc class)
1421365_at	-5.9	Fst	follistatin
1432014_at	-5.9	6530409C15Rik	RIKEN cDNA 6530409C15 gene
1454314_at	-5.9	4930578G10Rik	RIKEN cDNA 4930578G10 gene
1441847_at	-5.9	---	---
1428958_at	-5.9	Paqr8	progestin and adipoQ receptor family member VIII
1427265_at	-5.9	Bcr	breakpoint cluster region homolog
1447540_at	-5.9	Tigd3	tigger transposable element derived 3
1437556_at	-5.9	Zfhx4	zinc finger homeodomain 4
1451436_at	-5.9	Sbno1	sno, strawberry notch homolog 1 (Drosophila)
1458807_at	-5.9	Epb4.1	erythrocyte protein band 4.1
1431008_at	-5.9	0610037M15Rik	RIKEN cDNA 0610037M15 gene
1456553_at	-5.9	Zcchc11	Zinc finger, CCHC domain containing 11
1450737_at	-5.9	Polr3k	polymerase (RNA) III (DNA directed) polypeptide K
1419562_at	-5.9	Birc6	baculoviral IAP repeat-containing 6
1446894_at	-5.9	Arnt2	Aryl hydrocarbon receptor nuclear translocator 2
1444119_at	-5.9	B930006L02Rik	RIKEN cDNA B930006L02 gene
1442897_at	-5.9	2610024E20Rik	RIKEN cDNA 2610024E20 gene
1455304_at	-5.9	Unc13c	unc-13 homolog C (C. elegans)
1444538_at	-5.9	Snd1	Staphylococcal nuclease and tudor domain containing 1
1440175_at	-5.9	Epn2	Epsin 2
1450928_at	-5.9	Id4	inhibitor of DNA binding 4
1444378_at	-5.9	Csnk1d	Casein kinase 1, delta
1419642_at	-5.9	Purb	purine rich element binding protein B
1447499_s_at	-5.9	LOC640894 /// Omt2a /// Omt2b	oocyte maturation, alpha /// oocyte maturation, beta /// similar to oocyte maturation, beta
1422208_a_at	-5.9	Gnb5	guanine nucleotide binding protein, beta 5
1423434_at	-5.9	Tead1	TEA domain family member 1
1422089_at	-5.9	Ncr1	natural cytotoxicity triggering receptor 1
1420710_at	-5.9	Rel	reticuloendotheliosis oncogene
1419168_at	-5.9	Mapk6	mitogen-activated protein kinase 6
1429216_at	-5.9	Paqr3	progestin and adipoQ receptor family member III
1429205_at	-5.9	Mllt3	myeloid/lymphoid or mixed lineage-leukemia translocation to 3 homolog (Drosophila)
1446006_at	-5.9	Immp1l	IMP1 inner mitochondrial membrane peptidase-like (S. cerevisiae)
1422850_at	-5.9	Pabpn1	poly(A) binding protein, nuclear 1
1429930_at	-5.9	Ccdc19	coiled-coil domain containing 19
1444748_at	-5.9	Pspc1	Paraspeckle protein 1
1441253_at	-5.9	Rfx3	Regulatory factor X, 3 (influences HLA class II expression)
1445911_at	-5.9	Chic2	Cysteine-rich hydrophobic domain 2
1420705_at	-5.9	Foxb1	forkhead box B1
1434228_at	-5.9	Ppm2c	protein phosphatase 2C, magnesium dependent, catalytic subunit
1422902_s_at	-5.9	Mgea5	meningioma expressed antigen 5 (hyaluronidase)
1420145_at	-5.9	---	Transcribed locus
1428573_at	-5.8	Chn2	chimerin (chimaerin) 2
1456906_at	-5.8	Aftph	Aftiphilin
1436645_a_at	-5.8	Cnot4	CCR4-NOT transcription complex, subunit 4
1434657_at	-5.8	Gls	glutaminase
1417379_at	-5.8	Iqgap1	IQ motif containing GTPase activating protein 1
1430180_at	-5.8	Map2k5	mitogen activated protein kinase kinase 5
1455256_at	-5.8	LOC674765 /// Tnik	TRAF2 and NCK interacting kinase /// region containing TRAF2 and NCK interacting kinase; RIKEN cDNA C630040K21 gene
1460297_at	-5.8	Nphs2	nephrosis 2 homolog, podocin (human)
1439204_at	-5.8	Scn3a	sodium channel, voltage-gated, type III, alpha
1431719_a_at	-5.8	Srgap1	SLIT-ROBO Rho GTPase activating protein 1
1456344_at	-5.8	Tnc	Tenascin C
1426338_a_at	-5.8	Ntng1	netrin G1
1444001_at	-5.8	C230082I21Rik	RIKEN cDNA C230082I21 gene
1419645_at	-5.8	Cstf2	cleavage stimulation factor, 3' pre-RNA subunit 2
1458401_at	-5.8	4932438A13Rik /// LOC671298 /// LOC676099	RIKEN cDNA 4932438A13 gene /// similar to CG15133-PA
1429878_a_at	-5.8	Nupl1	nucleoporin like 1
1439755_at	-5.8	---	---
1453125_at	-5.8	Sox11	SRY-box containing gene 11
1435888_at	-5.8	Egfr	epidermal growth factor receptor
1433905_at	-5.8	Akap7	A kinase (PRKA) anchor protein 7
1456819_at	-5.8	Nrn1l	neuritin 1-like
1459098_at	-5.8	---	---
1435642_at	-5.8	9630019K15Rik	RIKEN cDNA 9630019K15 gene
1424657_at	-5.8	Taok1	TAO kinase 1
1417235_at	-5.8	Ehd3	EH-domain containing 3
1436122_at	-5.8	Zfp667	zinc finger protein 667
1453687_at	-5.8	Slc4a3	solute carrier family 4 (anion exchanger), member 3
1459900_at	-5.8	C79468	expressed sequence C79468
1439687_at	-5.8	Rab14	RAB14, member RAS oncogene family
1419558_at	-5.8	Mdm4	transformed mouse 3T3 cell double minute 4
1456538_at	-5.8	Sdccag8	serologically defined colon cancer antigen 8
1417061_at	-5.8	Slc40a1	solute carrier family 40 (iron-regulated transporter), member 1
1422926_at	-5.8	Mc2r	melanocortin 2 receptor
1432627_at	-5.8	5730507A11Rik	RIKEN cDNA 5730507A11 gene
1438130_at	-5.8	Taf15	TAF15 RNA polymerase II, TATA box binding protein (TBP)-associated factor
1421478_a_at	-5.8	Zfp318	zinc finger protein 318
1452333_at	-5.8	Smarca2	SWI/SNF related, matrix associated, actin dependent regulator of chromatin, subfamily a, member 2
1440441_at	-5.8	Fbxl7	F-box and leucine-rich repeat protein 7
1447444_at	-5.8	Ubxd5	UBX domain containing 5
1453581_at	-5.8	Cep170	centrosomal protein 170
1428762_at	-5.8	Map3k7ip3	mitogen-activated protein kinase kinase kinase 7 interacting protein 3
1429588_at	-5.8	2810474O19Rik	RIKEN cDNA 2810474O19 gene
1449334_at	-5.8	Timp3	tissue inhibitor of metalloproteinase 3
1421859_at	-5.8	Adam17	a disintegrin and metallopeptidase domain 17
1426938_at	-5.8	Nova1	neuro-oncological ventral antigen 1
1428833_at	-5.8	4930406D14Rik	RIKEN cDNA 4930406D14 gene
1455101_at	-5.8	---	Mus musculus, clone IMAGE:2647821, mRNA
1429487_at	-5.8	Ppp1r12a	protein phosphatase 1, regulatory (inhibitor) subunit 12A
1415801_at	-5.8	Gja1	gap junction membrane channel protein alpha 1
1424658_at	-5.8	Taok1	TAO kinase 1
1419372_at	-5.8	Gosr2	golgi SNAP receptor complex member 2
1418230_a_at	-5.8	Lims1	LIM and senescent cell antigen-like domains 1
1452393_at	-5.8	Akna	AT-hook transcription factor
1421183_at	-5.8	Tex12	testis expressed gene 12
1446213_at	-5.8	Mtmr2	Myotubularin related protein 2
1420925_at	-5.8	Tub	tubby candidate gene
1446021_at	-5.8	AU018466	expressed sequence AU018466
1421262_at	-5.8	Lipg	lipase, endothelial
1431686_a_at	-5.8	Gmfb	glia maturation factor, beta
1443329_at	-5.8	March7	membrane-associated ring finger (C3HC4) 7
1419791_at	-5.8	Zhx3	zinc fingers and homeoboxes 3
1448854_s_at	-5.8	LOC669343 /// Mug-ps1 /// Mug1 /// Mug2 /// Mug4	murinoglobulin, pseudogene 1 /// murinoglobulin 1 /// murinoglobulin 2 /// murinoglobulin 4 /// similar to murinoglobulin 1
1423530_at	-5.8	Stk32c	serine/threonine kinase 32C
1430917_at	-5.8	9130401L11Rik	RIKEN cDNA 9130401L11 gene
1454019_at	-5.8	ENSMUSG00000038461	predicted gene, ENSMUSG00000038461
1421876_at	-5.8	Mapk9	mitogen activated protein kinase 9
1429833_at	-5.8	Ly6g6e	lymphocyte antigen 6 complex, locus G6E
1455882_x_at	-5.8	Vwc2	von Willebrand factor C domain containing 2
1416632_at	-5.8	LOC624892 /// LOC677317 /// Mod1	malic enzyme, supernatant /// similar to NADP-dependent malic enzyme (NADP-ME) (Malic enzyme 1)
1426582_at	-5.8	Atf2	activating transcription factor 2
1446137_at	-5.8	Gbas	Glioblastoma amplified sequence
1455608_at	-5.8	Sclt1	sodium channel and clathrin linker 1
1454958_at	-5.8	Gsk3b	glycogen synthase kinase 3 beta
1433715_at	-5.8	Cpne7	copine VII
1444806_at	-5.8	6720456B07Rik	RIKEN cDNA 6720456B07 gene
1440566_at	-5.8	D330005C11Rik	RIKEN cDNA D330005C11 gene
1455297_at	-5.8	Spin2	spindlin family, member 2
1440233_at	-5.8	A930013B10Rik	RIKEN cDNA A930013B10 gene
1431327_at	-5.8	Vps13a	vacuolar protein sorting 13A (yeast)
1450636_s_at	-5.8	Akp5	alkaline phosphatase 5
1455201_x_at	-5.8	Apoa1	apolipoprotein A-I
1434249_s_at	-5.8	---	---
1425511_at	-5.8	Mark1	MAP/microtubule affinity-regulating kinase 1
1428079_at	-5.8	Fgb	fibrinogen, B beta polypeptide
1460342_s_at	-5.8	AA536749	expressed sequence AA536749
1443058_at	-5.8	2900006F19Rik	RIKEN cDNA 2900006F19 gene
1456112_at	-5.8	Tpr	translocated promoter region
1441290_at	-5.8	4930506M07Rik	RIKEN cDNA 4930506M07 gene
1417435_at	-5.8	Large	like-glycosyltransferase
1456426_at	-5.8	---	---
1455241_at	-5.8	BC037703	cDNA sequence BC037703
1419089_at	-5.8	Timp3	tissue inhibitor of metalloproteinase 3
1439188_at	-5.8	Cpsf6	cleavage and polyadenylation specific factor 6
1433490_s_at	-5.8	Epb4.1l2	erythrocyte protein band 4.1-like 2
1425697_at	-5.8	Sdccag1	serologically defined colon cancer antigen 1
1426544_a_at	-5.8	Ttc14	tetratricopeptide repeat domain 14
1457901_at	-5.8	D4Ertd76e	DNA segment, Chr 4, ERATO Doi 76, expressed
1457977_at	-5.8	2310005N01Rik	RIKEN cDNA 2310005N01 gene
1420985_at	-5.8	Ash1l	ash1 (absent, small, or homeotic)-like (Drosophila)
1437188_at	-5.8	Gabbr1	gamma-aminobutyric acid (GABA-B) receptor, 1
1441769_at	-5.8	Arl15	ADP-ribosylation factor-like 15
1443593_at	-5.8	---	---
1426461_at	-5.8	Ugp2	UDP-glucose pyrophosphorylase 2
1447417_at	-5.8	Taf1	TAF1 RNA polymerase II, TATA box binding protein (TBP)-associated factor
1449492_a_at	-5.8	Lect2	leukocyte cell-derived chemotaxin 2
1421023_at	-5.8	Pik3c2a	phosphatidylinositol 3-kinase, C2 domain containing, alpha polypeptide
1441684_at	-5.8	Ttc3	tetratricopeptide repeat domain 3
1435879_at	-5.8	Akt3	thymoma viral proto-oncogene 3
1435914_at	-5.8	Ncor1	nuclear receptor co-repressor 1
1436673_at	-5.8	2610020H08Rik	RIKEN cDNA 2610020H08 gene
1421681_at	-5.8	Nrg4	neuregulin 4
1428750_at	-5.8	Cdc42ep2	CDC42 effector protein (Rho GTPase binding) 2
1427321_s_at	-5.8	Cxadr	coxsackievirus and adenovirus receptor
1433158_at	-5.8	Kif13b	kinesin family member 13B
1416681_at	-5.8	Ube3a	ubiquitin protein ligase E3A
1449198_a_at	-5.8	St3gal5	ST3 beta-galactoside alpha-2,3-sialyltransferase 5
1424595_at	-5.8	F11r	F11 receptor
1439711_at	-5.8	---	---
1453424_at	-5.8	Fyco1	FYVE and coiled-coil domain containing 1
1440321_at	-5.8	Mast2	Microtubule associated serine/threonine kinase 2
1436579_s_at	-5.8	Itsn1	intersectin 1 (SH3 domain protein 1A)
1425516_at	-5.8	Ogt	O-linked N-acetylglucosamine (GlcNAc) transferase (UDP-N-acetylglucosamine:polypeptide-N-acetylglucosaminyl transferase)
1460324_at	-5.8	Dnmt3a	DNA methyltransferase 3A
1452404_at	-5.8	Phactr2	phosphatase and actin regulator 2
1448170_at	-5.8	Siah2	seven in absentia 2
1418927_a_at	-5.8	LOC671769	similar to hyaluronic acid binding protein 4
1445048_at	-5.7	Baz2b	bromodomain adjacent to zinc finger domain, 2B
1448556_at	-5.7	Prlr	prolactin receptor
1453189_at	-5.7	Ube2i	ubiquitin-conjugating enzyme E2I
1452154_at	-5.7	Iars	isoleucine-tRNA synthetase
1432807_at	-5.7	5830426K05Rik	RIKEN cDNA 5830426K05 gene
1455156_at	-5.7	Strn	striatin, calmodulin binding protein
1431648_at	-5.7	4930528F23Rik	RIKEN cDNA 4930528F23 gene
1442150_at	-5.7	---	---
1421877_at	-5.7	Mapk9	mitogen activated protein kinase 9
1416360_at	-5.7	Snag1	sorting nexin associated golgi protein 1
1450655_at	-5.7	Pten	phosphatase and tensin homolog
1454926_at	-5.7	4930544G21Rik	RIKEN cDNA 4930544G21 gene
1417385_at	-5.7	Npepps	aminopeptidase puromycin sensitive
1427461_at	-5.7	BC005561	cDNA sequence BC005561
1429166_s_at	-5.7	Clmn	calmin
1444025_at	-5.7	Kcnj3	Potassium inwardly-rectifying channel, subfamily J, member 3
1444348_at	-5.7	---	---
1424053_a_at	-5.7	Tcf25	transcription factor 25 (basic helix-loop-helix)
1457778_at	-5.7	Stox2	storkhead box 2
1436967_at	-5.7	Ankrd11	ankyrin repeat domain 11
1458869_at	-5.7	2900076A13Rik	RIKEN cDNA 2900076A13 gene
1436984_at	-5.7	Abi2	abl-interactor 2
1452328_s_at	-5.7	Pja2	praja 2, RING-H2 motif containing
1435157_at	-5.7	5830454D03Rik	RIKEN cDNA 5830454D03 gene
1455181_at	-5.7	Rasa2	RAS p21 protein activator 2
1438279_at	-5.7	Dpp4	Dipeptidylpeptidase 4
1436982_at	-5.7	Tnrc6b	trinucleotide repeat containing 6b
1425022_at	-5.7	Usp3	ubiquitin specific peptidase 3
1456979_at	-5.7	Zhx3	Zinc fingers and homeoboxes 3
1447474_at	-5.7	Ramp1	receptor (calcitonin) activity modifying protein 1
1446294_at	-5.7	---	Transcribed locus
1434258_s_at	-5.7	Phactr4	phosphatase and actin regulator 4
1446785_at	-5.7	---	Transcribed locus
1459897_a_at	-5.7	Sbsn	suprabasin
1433453_a_at	-5.7	Abtb2	ankyrin repeat and BTB (POZ) domain containing 2
1427209_at	-5.7	Baz2a	bromodomain adjacent to zinc finger domain, 2A
1430037_at	-5.7	Snx27	sorting nexin family member 27
1442035_at	-5.7	Chrna5	cholinergic receptor, nicotinic, alpha polypeptide 5
1455538_at	-5.7	6330403M23Rik	RIKEN cDNA 6330403M23 gene
1457392_at	-5.7	Sfrs12	Splicing factor, arginine/serine-rich 12
1423041_a_at	-5.7	Bzw1	basic leucine zipper and W2 domains 1
1447906_at	-5.7	Ptprg	Protein tyrosine phosphatase, receptor type, G
1439161_at	-5.7	Saps3	SAPS domain family, member 3
1434933_at	-5.7	5730557L09Rik	RIKEN cDNA 5730557L09 gene
1450863_a_at	-5.7	Dclk1	doublecortin-like kinase 1
1426432_a_at	-5.7	Slc4a4	solute carrier family 4 (anion exchanger), member 4
1452050_at	-5.7	Camk1d	calcium/calmodulin-dependent protein kinase ID
1441172_at	-5.7	Aff3	AF4/FMR2 family, member 3
1457272_at	-5.7	---	Transcribed locus
1456960_at	-5.7	Adk	Adenosine kinase
1416779_at	-5.7	Sdpr	serum deprivation response
1445593_at	-5.7	---	Adult male testis cDNA, RIKEN full-length enriched library, clone:4930414J05 product:unclassifiable, full insert sequence
1425115_at	-5.7	Rbbp6	retinoblastoma binding protein 6
1441581_at	-5.7	Asb10	ankyrin repeat and SOCS box-containing protein 10
1422882_at	-5.7	Sypl	synaptophysin-like protein
1442929_at	-5.7	St8sia5	ST8 alpha-N-acetyl-neuraminide alpha-2,8-sialyltransferase 5
1458003_at	-5.7	Zfp398	zinc finger protein 398
1433476_at	-5.7	C78339	expressed sequence C78339
1420297_at	-5.7	---	---
1427761_at	-5.7	Prnpip1	prion protein interacting protein 1
1433366_at	-5.7	6030458A19Rik	RIKEN cDNA 6030458A19 gene
1417380_at	-5.7	Iqgap1	IQ motif containing GTPase activating protein 1
1441414_at	-5.7	Sfi1	Sfi1 homolog, spindle assembly associated (yeast)
1435952_at	-5.7	---	---
1421222_at	-5.7	Fip1l1	FIP1 like 1 (S. cerevisiae)
1435235_at	-5.7	Txnl1	thioredoxin-like 1
1454795_at	-5.7	Cobll1	Cobl-like 1
1445220_at	-5.7	Btbd9	BTB (POZ) domain containing 9
1444430_at	-5.7	Armc8	Armadillo repeat containing 8
1427592_at	-5.7	Pcdh7	protocadherin 7
1439505_at	-5.7	Clic5	chloride intracellular channel 5
1426553_at	-5.7	Dnajc14	DnaJ (Hsp40) homolog, subfamily C, member 14
1424844_at	-5.7	Angel1	angel homolog 1 (Drosophila)
1437003_at	-5.7	---	---
1434958_at	-5.7	Sacs	sacsin
1454084_a_at	-5.7	Senp8	SUMO/sentrin specific peptidase 8
1424106_at	-5.7	1200003C05Rik	RIKEN cDNA 1200003C05 gene
1451501_a_at	-5.7	Ghr	growth hormone receptor
1440658_at	-5.7	Ammecr1l	AMME chromosomal region gene 1-like
1459390_at	-5.7	---	Transcribed locus
1448136_at	-5.7	Enpp2	ectonucleotide pyrophosphatase/phosphodiesterase 2
1450515_at	-5.7	Kcnj11	potassium inwardly rectifying channel, subfamily J, member 11
1418431_at	-5.7	Kif5b	kinesin family member 5B
1419829_a_at	-5.7	Gab2	Growth factor receptor bound protein 2-associated protein 2
1416053_at	-5.7	Lrrn1	leucine rich repeat protein 1, neuronal
1434714_at	-5.7	Ero1lb	ERO1-like beta (S. cerevisiae)
1433077_at	-5.7	2700078F05Rik	RIKEN cDNA 2700078F05 gene
1444100_at	-5.7	Pdpn	podoplanin
1424402_at	-5.7	Rufy3	RUN and FYVE domain containing 3
1421888_x_at	-5.7	Aplp2	amyloid beta (A4) precursor-like protein 2
1454030_at	-5.7	Saps3	SAPS domain family, member 3
1457553_at	-5.7	---	---
1423069_at	-5.7	Adnp	activity-dependent neuroprotective protein
1445134_at	-5.7	Mkl2	MKL/myocardin-like 2
1451000_at	-5.7	Tmem126a	transmembrane protein 126A
1455965_at	-5.7	Adamts4	a disintegrin-like and metallopeptidase (reprolysin type) with thrombospondin type 1 motif, 4
1433655_at	-5.7	Rnf141	ring finger protein 141
1460476_s_at	-5.7	1200015N20Rik	RIKEN cDNA 1200015N20 gene
1445083_at	-5.7	---	Transcribed locus
1436761_s_at	-5.7	1200015N20Rik	RIKEN cDNA 1200015N20 gene
1440448_at	-5.7	---	Transcribed locus
1427456_at	-5.7	Wdfy3	WD repeat and FYVE domain containing 3
1443779_s_at	-5.7	Lcor	ligand dependent nuclear receptor corepressor
1438212_at	-5.7	Usp37	ubiquitin specific peptidase 37
1455253_at	-5.7	4930535B03Rik	RIKEN cDNA 4930535B03 gene
1443004_at	-5.7	---	Adult male liver tumor cDNA, RIKEN full-length enriched library, clone:C730045N16 product:unclassifiable, full insert sequence
1430807_at	-5.7	Klhl22	kelch-like 22 (Drosophila)
1440604_at	-5.7	8030494B02Rik	Riken cDNA 8030494B02 gene
1443031_at	-5.7	---	15 days embryo head cDNA, RIKEN full-length enriched library, clone:D930037E02 product:unclassifiable, full insert sequence
1430222_at	-5.7	9130007G19Rik	RIKEN cDNA 9130007G19 gene
1436641_at	-5.6	AI415730	expressed sequence AI415730
1419250_a_at	-5.6	Pftk1	PFTAIRE protein kinase 1
1442465_s_at	-5.6	Strbp	spermatid perinuclear RNA binding protein
1434982_at	-5.6	Rnf182	Ring finger protein 182
1422424_at	-5.6	---	---
1435862_at	-5.6	Son	Son cell proliferation protein
1447827_x_at	-5.6	Spop	speckle-type POZ protein
1451621_at	-5.6	5830417C01Rik	RIKEN cDNA 5830417C01 gene
1433022_at	-5.6	2310068G24Rik	RIKEN cDNA 2310068G24 gene
1431702_at	-5.6	---	---
1452679_at	-5.6	Tubb2b	tubulin, beta 2b
1427285_s_at	-5.6	Malat1	metastasis associated lung adenocarcinoma transcript 1 (non-coding RNA)
1418388_s_at	-5.6	4930548G07Rik	RIKEN cDNA 4930548G07 gene
1438520_at	-5.6	Slc25a36	solute carrier family 25, member 36
1432920_at	-5.6	5330421C15Rik	RIKEN cDNA 5330421C15 gene
1444663_at	-5.6	Vezf1	Vascular endothelial zinc finger 1
1447227_at	-5.6	Slc40a1	Solute carrier family 40 (iron-regulated transporter), member 1
1433491_at	-5.6	Epb4.1l2	erythrocyte protein band 4.1-like 2
1455481_at	-5.6	Ids	iduronate 2-sulfatase
1421429_a_at	-5.6	Npnt	nephronectin
1451668_at	-5.6	C530043G21Rik	RIKEN cDNA C530043G21 gene
1425355_at	-5.6	BC018371 /// EG433604	cDNA sequence BC018371 /// predicted gene, EG433604
1423900_at	-5.6	Trip12	thyroid hormone receptor interactor 12
1440821_x_at	-5.6	Odf1	outer dense fiber of sperm tails 1
1425455_a_at	-5.6	Churc1	churchill domain containing 1
1418043_at	-5.6	Abcc5	ATP-binding cassette, sub-family C (CFTR/MRP), member 5
1423902_s_at	-5.6	Arhgef12	Rho guanine nucleotide exchange factor (GEF) 12
1428333_at	-5.6	2900062L11Rik	RIKEN cDNA 2900062L11 gene
1446237_at	-5.6	Akap9	A kinase (PRKA) anchor protein (yotiao) 9
1452554_at	-5.6	EG667141	predicted gene, EG667141
1423063_at	-5.6	Dnmt3a	DNA methyltransferase 3A
1458539_at	-5.6	R3hdm1	R3H domain 1 (binds single-stranded nucleic acids)
1430961_at	-5.6	Zfp292	zinc finger protein 292
1430111_a_at	-5.6	Bcat1	branched chain aminotransferase 1, cytosolic
1425105_at	-5.6	Rbp3	retinol binding protein 3, interstitial
1458110_at	-5.6	D430030G11Rik	RIKEN cDNA D430030G11 gene
1444561_at	-5.6	Tmem39a	Transmembrane protein 39a
1448884_at	-5.6	Gtf2e2	general transcription factor II E, polypeptide 2 (beta subunit)
1439848_at	-5.6	Bves	blood vessel epicardial substance
1458167_at	-5.6	---	---
1447573_at	-5.6	Slc32a1	Solute carrier family 32 (GABA vesicular transporter), member 1
1434856_at	-5.6	Ankrd44	ankyrin repeat domain 44
1432858_at	-5.6	D730048M19Rik	RIKEN cDNA D730048M19 gene
1451530_at	-5.6	Egfr	epidermal growth factor receptor
1440221_at	-5.6	AA408650	expressed sequence AA408650
1456317_at	-5.6	Aldh3b2	aldehyde dehydrogenase 3 family, member B2
1443150_at	-5.6	Ilf3	Interleukin enhancer binding factor 3
1449303_at	-5.6	Sesn3	sestrin 3
1421201_a_at	-5.6	Tro	trophinin
1429905_at	-5.6	3110009O07Rik	RIKEN cDNA 3110009O07 gene
1419278_at	-5.6	Usp48	ubiquitin specific peptidase 48
1442743_at	-5.6	---	Adult male olfactory brain cDNA, RIKEN full-length enriched library, clone:6430530F17 product:unclassifiable, full insert sequence
1456331_at	-5.6	9130023H24Rik	RIKEN cDNA 9130023H24 gene
1443169_at	-5.6	Cnot4	CCR4-NOT transcription complex, subunit 4
1456592_at	-5.6	Vps13a	Vacuolar protein sorting 13A (yeast)
1445410_at	-5.6	Mak10	MAK10 homolog, amino-acid N-acetyltransferase subunit, (S. cerevisiae)
1438588_at	-5.6	Plagl1	Pleiomorphic adenoma gene-like 1
1440690_at	-5.6	Nipbl	Nipped-B homolog (Drosophila)
1456099_at	-5.6	D930017J03Rik	RIKEN cDNA D930017J03 gene
1459672_at	-5.6	---	Transcribed locus
1447928_at	-5.6	Car5b	carbonic anhydrase 5b, mitochondrial
1423506_a_at	-5.6	Nnat	neuronatin
1428382_at	-5.6	Smarcc2	SWI/SNF related, matrix associated, actin dependent regulator of chromatin, subfamily c, member 2
1455508_at	-5.6	A530082C11Rik	RIKEN cDNA A530082C11 gene
1453519_at	-5.6	2610037D02Rik	RIKEN cDNA 2610037D02 gene
1449180_at	-5.6	Kcmf1	potassium channel modulatory factor 1
1428587_at	-5.6	Tmem41b	transmembrane protein 41B
1427924_at	-5.6	Stx17	syntaxin 17
1430698_a_at	-5.6	D14Ertd581e	DNA segment, Chr 14, ERATO Doi 581, expressed
1446307_at	-5.6	Papolg	Poly(A) polymerase gamma
1436459_at	-5.6	Gpr161	G protein-coupled receptor 161
1452994_at	-5.6	Pip5k3	phosphatidylinositol-3-phosphate/phosphatidylinositol 5-kinase, type III
1446351_at	-5.6	D430034N21	hypothetical protein D430034N21
1440107_at	-5.6	Smg7	Smg-7 homolog, nonsense mediated mRNA decay factor (C. elegans)
1448014_s_at	-5.6	Usp24	ubiquitin specific peptidase 24
1433414_at	-5.6	9530086P17Rik	RIKEN cDNA 9530086P17 gene
1417360_at	-5.6	Mlh1	mutL homolog 1 (E. coli)
1446205_at	-5.6	---	0 day neonate thymus cDNA, RIKEN full-length enriched library, clone:A430057L20 product:unclassifiable, full insert sequence
1456345_at	-5.6	A630057N01Rik	RIKEN cDNA A630057N01 gene
1452784_at	-5.6	Itgav	integrin alpha V
1457839_at	-5.6	Dhx40	DEAH (Asp-Glu-Ala-His) box polypeptide 40
1454379_at	-5.6	5730405O12Rik	RIKEN cDNA 5730405O12 gene
1450360_at	-5.6	Plcg1	phospholipase C, gamma 1
1443579_s_at	-5.6	Depdc6	DEP domain containing 6
1440223_at	-5.6	Rbm6	RNA binding motif protein 6
1435039_a_at	-5.6	Pip5k1b	Phosphatidylinositol-4-phosphate 5-kinase, type 1 beta
1459722_at	-5.6	Zswim6	Zinc finger, SWIM domain containing 6
1459844_at	-5.6	Tnip2	TNFAIP3 interacting protein 2
1459739_at	-5.6	E130308A19Rik	RIKEN cDNA E130308A19 gene
1447699_at	-5.6	---	Adult male spinal cord cDNA, RIKEN full-length enriched library, clone:A330079J11 product:unclassifiable, full insert sequence
1448012_at	-5.6	C76336	expressed sequence C76336
1443862_at	-5.6	---	---
1457552_at	-5.6	Zfp295	zinc finger protein 295
1440734_at	-5.6	Ttbk2	tau tubulin kinase 2
1443941_at	-5.6	Gm447	gene model 447, (NCBI)
1440583_at	-5.6	D6Wsu116e	DNA segment, Chr 6, Wayne State University 116, expressed
1459831_s_at	-5.6	Tmco5	transmembrane and coiled-coil domains 5
1457064_at	-5.6	D030002E05Rik	RIKEN cDNA D030002E05 gene
1426863_at	-5.6	Rbmx	RNA binding motif protein, X chromosome
1426484_at	-5.6	Ubxd2	UBX domain containing 2
1427097_at	-5.6	Wwp1	WW domain containing E3 ubiquitin protein ligase 1
1451775_s_at	-5.6	Il13ra1	interleukin 13 receptor, alpha 1
1431413_at	-5.6	9130218E19Rik	RIKEN cDNA 9130218E19 gene
1445604_at	-5.6	---	Transcribed locus
1437028_at	-5.6	Sftpb	surfactant associated protein B
1442083_at	-5.6	Rsrc2	arginine/serine-rich coiled-coil 2
1428938_at	-5.6	Gnaq	guanine nucleotide binding protein, alpha q polypeptide
1442090_at	-5.6	8030463A06Rik	RIKEN cDNA 8030463A06 gene
1427428_at	-5.6	Clec4g	C-type lectin domain family 4, member g
1438762_at	-5.6	Tcf12	Transcription factor 12
1417359_at	-5.6	Mfap2	microfibrillar-associated protein 2
1427692_a_at	-5.6	Cask	calcium/calmodulin-dependent serine protein kinase (MAGUK family)
1442902_at	-5.6	Qrich2	glutamine rich 2
1417532_at	-5.6	Cyp2j5	cytochrome P450, family 2, subfamily j, polypeptide 5
1426872_at	-5.6	Fcgbp	Fc fragment of IgG binding protein
1421125_at	-5.6	Strbp	spermatid perinuclear RNA binding protein
1434424_at	-5.6	9630055N22Rik /// LOC670389	RIKEN cDNA 9630055N22 gene /// similar to Feline leukemia virus subgroup C receptor-related protein 1 (Feline leukemia virus subgroup C receptor) (hFLVCR)
1416484_at	-5.6	Ttc3	tetratricopeptide repeat domain 3
1457859_at	-5.6	Arl15	ADP-ribosylation factor-like 15
1443844_at	-5.6	1700123J19Rik	RIKEN cDNA 1700123J19 gene
1456132_x_at	-5.6	Tsc22d1	TSC22 domain family, member 1
1452859_at	-5.6	1200016B10Rik	RIKEN cDNA 1200016B10 gene
1430579_at	-5.6	LOC674765 /// Tnik	TRAF2 and NCK interacting kinase /// region containing TRAF2 and NCK interacting kinase; RIKEN cDNA C630040K21 gene
1425862_a_at	-5.6	Pik3c2a	phosphatidylinositol 3-kinase, C2 domain containing, alpha polypeptide
1453375_at	-5.6	4930422N03Rik	RIKEN cDNA 4930422N03 gene
1425212_a_at	-5.6	Tnfrsf19	tumor necrosis factor receptor superfamily, member 19
1455675_a_at	-5.6	Tial1	Tia1 cytotoxic granule-associated RNA binding protein-like 1
1442963_at	-5.6	Zhx3	zinc fingers and homeoboxes 3
1446330_at	-5.6	---	---
1418577_at	-5.6	Trim8	tripartite motif protein 8
1442456_at	-5.6	Spata5	spermatogenesis associated 5
1427555_at	-5.6	Mll2	myeloid/lymphoid or mixed-lineage leukemia 2
1418791_at	-5.6	Sh3gl2	SH3-domain GRB2-like 2
1460164_at	-5.6	Spin1	spindlin 1
1424633_at	-5.6	Camk1g	calcium/calmodulin-dependent protein kinase I gamma
1428652_at	-5.6	0610010F05Rik	RIKEN cDNA 0610010F05 gene
1433326_at	-5.6	4930488N24Rik	RIKEN cDNA 4930488N24 gene
1431097_at	-5.6	Garnl1	GTPase activating RANGAP domain-like 1
1438548_x_at	-5.6	Rhbdd3	rhomboid domain containing 3
1460623_at	-5.6	Skap2	src family associated phosphoprotein 2
1452718_at	-5.6	Edd1	E3 ubiquitin protein ligase, HECT domain containing, 1
1426645_at	-5.6	Hsp90aa1	heat shock protein 90kDa alpha (cytosolic), class A member 1
1446345_at	-5.6	---	---
1438441_at	-5.6	Id4	Inhibitor of DNA binding 4
1440192_at	-5.6	1810054D07Rik	RIKEN cDNA 1810054D07 gene
1429296_at	-5.6	Rab10	RAB10, member RAS oncogene family
1416334_at	-5.6	Wwox	WW domain-containing oxidoreductase
1421198_at	-5.6	Itgav	integrin alpha V
1443894_at	-5.6	Nf1	Neurofibromatosis 1
1460300_a_at	-5.6	Ltk	leukocyte tyrosine kinase
1421463_at	-5.6	Siglece	sialic acid binding Ig-like lectin E
1444989_at	-5.6	EG665914 /// LOC671445 /// LOC677108	predicted gene, EG665914 /// hypothetical protein LOC671445 /// hypothetical protein LOC677108
1431232_a_at	-5.6	Mga	MAX gene associated
1431744_a_at	-5.6	Smap1	stromal membrane-associated protein 1
1420861_at	-5.6	Dctn4	dynactin 4
1437498_at	-5.6	ENSMUSG00000055440	predicted gene, ENSMUSG00000055440
1451844_at	-5.6	Prlr	prolactin receptor
[truncated: 3,120 more rows]

## Sheet: 3B
Additional file 3B. Overall comparison of ovaries lacking or expressing Foxl2 at
three developmental stages (i.e., 13.5, 16.5 dpc and birth):
genes up in the absence of Foxl2
Probe ID	Score	Gene Symbol	Gene Description
1441317_x_at	11.7	Jakmip1	janus kinase and microtubule interacting protein 1
1440962_at	11.6	Slc8a3	solute carrier family 8 (sodium/calcium exchanger), member 3
1435252_at	11.6	B3galt6	UDP-Gal:betaGal beta 1,3-galactosyltransferase, polypeptide 6
1434624_x_at	11.6	Rps9	ribosomal protein S9
1455646_at	11.6	2010004M13Rik	RIKEN cDNA 2010004M13 gene
1418199_at	11.4	Hemgn	hemogen
1456174_x_at	11	Ndrg1	N-myc downstream regulated gene 1
1417281_a_at	11	Mmp23	matrix metallopeptidase 23
1418539_a_at	10.6	Ptpre	protein tyrosine phosphatase, receptor type, E
1422536_at	10.6	Tnni3	troponin I, cardiac
1426858_at	10.6	Inhbb	inhibin beta-B
1437478_s_at	10.5	Efhd2	EF hand domain containing 2
1418909_at	10.4	Ermap	erythroblast membrane-associated protein
1418270_at	10.3	Adamts8	a disintegrin-like and metallopeptidase (reprolysin type) with thrombospondin type 1 motif, 8
1455439_a_at	10.2	Lgals1	lectin, galactose binding, soluble 1
1434944_at	10.1	Dmpk	dystrophia myotonica-protein kinase
1434642_at	10.1	Hsd17b11	hydroxysteroid (17-beta) dehydrogenase 11
1449077_at	10.1	Eraf	erythroid associated factor
1450772_at	10.1	Wnt11	wingless-related MMTV integration site 11
1416464_at	10.1	Slc4a1	solute carrier family 4 (anion exchanger), member 1
1435115_at	10	Fndc5	fibronectin type III domain containing 5
1420760_s_at	10	Ndrg1	N-myc downstream regulated gene 1
1431213_a_at	10	EG668462 /// EG668581 /// LOC433762 /// LOC670993 /// LOC673100	hypothetical gene LOC433762 /// predicted gene, EG668462 /// predicted gene, EG668581 /// hypothetical protein LOC670993 /// hypothetical protein LOC673100
1418540_a_at	10	Ptpre	protein tyrosine phosphatase, receptor type, E
1437502_x_at	9.9	Cd24a	CD24a antigen
1444790_at	9.9	1810005K13Rik	RIKEN cDNA 1810005K13 gene
1421424_a_at	9.9	Anpep	alanyl (membrane) aminopeptidase
1452272_a_at	9.9	Gfer	growth factor, erv1 (S. cerevisiae)-like (augmenter of liver regeneration)
1419414_at	9.8	Gng13	guanine nucleotide binding protein 13, gamma
1434502_x_at	9.8	Slc4a1	solute carrier family 4 (anion exchanger), member 1
1419573_a_at	9.8	Lgals1	lectin, galactose binding, soluble 1
1450976_at	9.8	Ndrg1	N-myc downstream regulated gene 1
1455423_at	9.7	LOC623189 /// Ndg1	Nur77 downstream gene 1 /// similar to chromosome 6 open reading frame 148
1422723_at	9.7	Stra6	stimulated by retinoic acid gene 6
1452426_x_at	9.7	Zfp236	Zinc finger protein 236 /// CDNA clone IMAGE:4009820
1416111_at	9.7	Cd83	CD83 antigen
1452728_at	9.6	Kirrel3	kin of IRRE like 3 (Drosophila)
1416727_a_at	9.6	Cyb5	cytochrome b-5
1433023_at	9.6	2310068G24Rik	RIKEN cDNA 2310068G24 gene
1429292_a_at	9.5	2310046K01Rik	RIKEN cDNA 2310046K01 gene
1417814_at	9.5	Pla2g5	phospholipase A2, group V
1453844_at	9.5	Chit1	chitinase 1 (chitotriosidase)
1448688_at	9.5	Podxl	podocalyxin-like
1423407_a_at	9.5	Fbln2	fibulin 2
1434959_at	9.5	Dhh	desert hedgehog
1422612_at	9.5	Hk2	hexokinase 2
1417760_at	9.4	Nr0b1	nuclear receptor subfamily 0, group B, member 1
1428361_x_at	9.4	Hba-a1	hemoglobin alpha, adult chain 1
1456552_at	9.4	Foxl2os	Forkhead box L2 opposite strand transcript
1416453_x_at	9.4	EG432865 /// EG668354 /// LOC627835 /// LOC670751 /// LOC670832 /// LOC671641 /// LOC672008 /// LOC672415 /// LOC676277 /// Rps12	ribosomal protein S12 /// predicted gene, EG432865 /// similar to ribosomal protein S12 /// predicted gene, EG668354 /// similar to 40S ribosomal protein S12
1424638_at	9.4	Cdkn1a	cyclin-dependent kinase inhibitor 1A (P21)
1417393_a_at	9.4	C1qdc2	C1q domain containing 2
1457140_s_at	9.4	4632411J06Rik	RIKEN cDNA 4632411J06 gene
1453851_a_at	9.3	Gadd45g	growth arrest and DNA-damage-inducible 45 gamma
1419737_a_at	9.3	Ldha	lactate dehydrogenase A
1451712_at	9.3	8030411F24Rik	RIKEN cDNA 8030411F24 gene
1416086_at	9.3	Tpst2	protein-tyrosine sulfotransferase 2
1419441_at	9.3	Arbp	acidic ribosomal phosphoprotein P0
1430597_at	9.3	Jakmip1	janus kinase and microtubule interacting protein 1
1439422_a_at	9.3	C1qdc2	C1q domain containing 2
1435200_at	9.2	6330419J24Rik	RIKEN cDNA 6330419J24 gene
1435712_a_at	9.2	Rps18	ribosomal protein S18
1438511_a_at	9.2	1190002H23Rik	RIKEN cDNA 1190002H23 gene
1421011_at	9.2	Hsd17b11	hydroxysteroid (17-beta) dehydrogenase 11
1416034_at	9.2	Cd24a	CD24a antigen
1456309_x_at	9.2	Lasp1	LIM and SH3 protein 1
1448687_at	9.2	C1qdc2	C1q domain containing 2
1415879_a_at	9.2	Rplp2	ribosomal protein, large P2
1460671_at	9.2	Gpx1	glutathione peroxidase 1
1416303_at	9.1	Litaf	LPS-induced TN factor
1439443_x_at	9.1	Tkt	transketolase
1455714_at	9.1	Gm691	gene model 691, (NCBI)
1438625_s_at	9.1	Pctk1	PCTAIRE-motif protein kinase 1
1419606_a_at	9.1	Tnnt1	troponin T1, skeletal, slow
1424470_a_at	9.1	Rapgef3	Rap guanine nucleotide exchange factor (GEF) 3
1421992_a_at	9.1	Igfbp4	insulin-like growth factor binding protein 4
1448845_at	9.1	Rpp25	ribonuclease P 25 subunit (human)
1421264_at	9	Butr1	butyrophilin related 1
1427404_x_at	9	EG433182	predicted gene, EG433182
1419023_x_at	9	Eno1	enolase 1, alpha non-neuron
1445685_at	8.9	Gas7	growth arrest specific 7
1453917_at	8.9	Ifitm7	interferon induced transmembrane protein 7
1449581_at	8.9	Emid1	EMI domain containing 1
1424624_at	8.9	2900011O08Rik	RIKEN cDNA 2900011O08 gene
1452651_a_at	8.9	Myl1	myosin, light polypeptide 1
1448739_x_at	8.9	Rps18	ribosomal protein S18
1432020_at	8.9	6330411D24Rik	RIKEN cDNA 6330411D24 gene
1453135_at	8.9	Fndc5	fibronectin type III domain containing 5
1432391_at	8.9	Ccdc21	coiled-coil domain containing 21
1419123_a_at	8.8	Pdgfc	platelet-derived growth factor, C polypeptide
1456470_x_at	8.8	Tubb2c	tubulin, beta 2c
1438507_x_at	8.8	Rpl14	ribosomal protein L14
1416277_a_at	8.8	Rplp1	ribosomal protein, large, P1
1450699_at	8.8	Selenbp1	selenium binding protein 1
1438385_s_at	8.8	Gpt2	glutamic pyruvate transaminase (alanine aminotransferase) 2
1448245_at	8.8	Rpsa	ribosomal protein SA
1437165_a_at	8.8	Pcolce	procollagen C-endopeptidase enhancer protein
1438320_s_at	8.7	Mcm7	minichromosome maintenance deficient 7 (S. cerevisiae)
1448182_a_at	8.7	Cd24a	CD24a antigen
1448344_at	8.7	EG432865 /// EG668354 /// LOC627835 /// LOC670751 /// LOC670832 /// LOC671641 /// LOC672008 /// LOC672415 /// LOC676277 /// Rps12	ribosomal protein S12 /// predicted gene, EG432865 /// similar to ribosomal protein S12 /// predicted gene, EG668354 /// similar to 40S ribosomal protein S12
1431214_at	8.7	LOC433762	hypothetical gene LOC433762
1420911_a_at	8.7	Mfge8	milk fat globule-EGF factor 8 protein
1448752_at	8.7	Car2	carbonic anhydrase 2
1448507_at	8.7	Efhd1	EF hand domain containing 1
1438626_x_at	8.7	Rpl14	ribosomal protein L14
1423049_a_at	8.7	Tpm1	tropomyosin 1, alpha
1424877_a_at	8.6	Alad	aminolevulinate, delta-, dehydratase
1437621_x_at	8.6	EG668771 /// LOC671972 /// LOC673015 /// Phgdh	3-phosphoglycerate dehydrogenase /// predicted gene, EG668771 /// similar to 3-phosphoglycerate dehydrogenase
1418260_at	8.6	Hunk /// LOC630567	hormonally upregulated Neu-associated kinase /// similar to hormonally upregulated Neu-associated kinase
1421239_at	8.6	Il6st	interleukin 6 signal transducer
1435725_x_at	8.6	EG241053 /// EG622589 /// EG633570 /// EG668844 /// LOC546695 /// LOC622098 /// LOC630855 /// LOC639471 /// LOC639477 /// LOC668706 /// LOC671640 /// LOC672158 /// LOC672173 /// LOC672854 /// LOC676326 /// Rpl12	predicted gene, EG241053 /// ribosomal protein L12 /// similar to 60S ribosomal protein L12 /// predicted gene, EG622589 /// predicted gene, EG633570 /// predicted gene, EG668844
1447896_s_at	8.6	2010109N14Rik	RIKEN cDNA 2010109N14 gene
1426475_at	8.6	Hmbs	hydroxymethylbilane synthase
1416520_x_at	8.6	LOC622534	similar to ribosomal protein L36
1448321_at	8.6	Smoc1	SPARC related modular calcium binding 1
1433510_x_at	8.6	LOC622534	similar to ribosomal protein L36
1455485_x_at	8.6	Rpl13a	ribosomal protein L13a
1436506_a_at	8.6	Snhg6	small nucleolar RNA host gene (non-protein coding) 6
1437196_x_at	8.6	Rps16	ribosomal protein S16
1435190_at	8.6	Chl1	cell adhesion molecule with homology to L1CAM
1433583_at	8.6	LOC674611 /// Zfp365	zinc finger protein 365 /// similar to zinc finger protein 365
1453201_at	8.6	4632411J06Rik	RIKEN cDNA 4632411J06 gene
1457256_x_at	8.5	LOC674483 /// Ptch2	patched homolog 2 /// similar to Protein patched homolog 2 (PTC2)
1454859_a_at	8.5	Rpl23	ribosomal protein L23
1450150_a_at	8.5	Rpl13	ribosomal protein L13
1415716_a_at	8.5	Rps27	ribosomal protein S27
1437990_x_at	8.5	Hbb-bh1	hemoglobin Z, beta-like embryonic chain
1452508_x_at	8.5	Ptms	Parathymosin
1448698_at	8.5	Ccnd1	cyclin D1
1426509_s_at	8.5	Gfap	glial fibrillary acidic protein
1416519_at	8.4	LOC622534	similar to ribosomal protein L36
1437012_x_at	8.4	Rapgef3	Rap guanine nucleotide exchange factor (GEF) 3
1415876_a_at	8.4	Rps26	ribosomal protein S26
1427268_at	8.4	Flg /// LOC620355 /// LOC675741	filaggrin /// similar to Filaggrin
1433815_at	8.4	Jakmip1	janus kinase and microtubule interacting protein 1
1451068_s_at	8.4	Rps25	ribosomal protein S25
1450977_s_at	8.4	Ndrg1	N-myc downstream regulated gene 1
1417580_s_at	8.4	Selenbp1	selenium binding protein 1
1435493_at	8.4	Dsp	desmoplakin
1422008_a_at	8.4	Aqp3	aquaporin 3
1437462_x_at	8.4	Mmp15	matrix metallopeptidase 15
1436978_at	8.4	Wnt9a	wingless-type MMTV integration site 9A
1427477_at	8.4	Tmprss13	transmembrane protease, serine 13
1434854_a_at	8.4	Rps10	ribosomal protein S10
1454627_a_at	8.3	EG666642 /// EG667466 /// LOC433350 /// LOC433941 /// LOC622707 /// LOC626772 /// LOC665032 /// LOC669999 /// LOC670334 /// LOC675846 /// Rpl29	ribosomal protein L29 /// similar to 60S ribosomal protein L29 /// predicted gene, EG666642 /// predicted gene, EG667466 /// hypothetical protein LOC669999
1422920_at	8.3	Cldn13	claudin 13
1455662_x_at	8.3	Rps17	ribosomal protein S17
1448390_a_at	8.3	Dhrs3	dehydrogenase/reductase (SDR family) member 3
1436365_at	8.3	Zbtb7c	zinc finger and BTB domain containing 7C
1438855_x_at	8.3	Tnfaip2	tumor necrosis factor, alpha-induced protein 2
1433688_x_at	8.2	Rpl14	ribosomal protein L14
1452250_a_at	8.2	Col6a2	procollagen, type VI, alpha 2
1427912_at	8.2	Cbr3	carbonyl reductase 3
1428322_a_at	8.2	Ndufb10	NADH dehydrogenase (ubiquinone) 1 beta subcomplex, 10
1425183_a_at	8.2	Rpl4	ribosomal protein L4
1416219_at	8.2	Rpl19	ribosomal protein L19
1435873_a_at	8.2	Rpl13a /// Zfp526	ribosomal protein L13a /// zinc finger protein 526
1449319_at	8.2	Rspo1	R-spondin homolog (Xenopus laevis)
1459986_a_at	8.2	Rps17	ribosomal protein S17
1422655_at	8.2	Ptch2	patched homolog 2
1451707_s_at	8.2	Slc41a3	solute carrier family 41, member 3
1433721_x_at	8.2	Rps21	ribosomal protein S21
1436650_at	8.2	Filip1	filamin A interacting protein 1
1436840_x_at	8.2	Rpl35	ribosomal protein L35
1440435_at	8.2	Ky	kyphoscoliosis peptidase
1416624_a_at	8.2	RP23-24J10.5 /// Uba52	ubiquitin A-52 residue ribosomal protein fusion product 1 /// ubiquitin A-52 residue ribosomal protein fusion product 1-like
1448028_at	8.2	Tbc1d24	TBC1 domain family, member 24
1436046_x_at	8.2	EG666642 /// EG667466 /// LOC433350 /// LOC433941 /// LOC622707 /// LOC626772 /// LOC665032 /// LOC669999 /// LOC670334 /// LOC675846 /// Rpl29	ribosomal protein L29 /// similar to 60S ribosomal protein L29 /// predicted gene, EG666642 /// predicted gene, EG667466 /// hypothetical protein LOC669999
1438707_at	8.1	Atp13a4	ATPase type 13A4
1440112_at	8.1	Lrrtm3	leucine rich repeat transmembrane neuronal 3
1425976_x_at	8.1	Zfp353	zinc finger protein 353
1452520_a_at	8.1	Chrng	cholinergic receptor, nicotinic, gamma polypeptide
1416292_at	8.1	Prdx3	peroxiredoxin 3
1455319_x_at	8.1	Rps8	ribosomal protein S8
1436760_a_at	8.1	Rps8	ribosomal protein S8
1433432_x_at	8.1	LOC670751 /// LOC672959 /// Rps12	ribosomal protein S12 /// similar to ribosomal protein S12
1449323_a_at	8.1	EG668219 /// LOC674810 /// Rpl3	ribosomal protein L3 /// predicted gene, EG668219 /// similar to 60S ribosomal protein L3 (J1 protein)
1423763_x_at	8	Rps28	ribosomal protein S28
1433549_x_at	8	Rps21	ribosomal protein S21
1417619_at	8	Gadd45gip1	growth arrest and DNA-damage-inducible, gamma interacting protein 1
1416217_a_at	8	Rpl37a	ribosomal protein L37a
1430099_at	8	4930509E16Rik	RIKEN cDNA 4930509E16 gene
1415833_x_at	8	LOC629957 /// LOC637599 /// Rps29	ribosomal protein S29 /// similar to 40S ribosomal protein S29
1449232_at	8	Gata1	GATA binding protein 1
1440830_at	8	Gpr116	G protein-coupled receptor 116
1455950_x_at	8	Rpl35	ribosomal protein L35
1450637_a_at	8	Aebp1	AE binding protein 1
1450269_a_at	8	Pfkl	phosphofructokinase, liver, B-type
1437975_a_at	8	EG666448 /// EG666501 /// EG666548 /// EG666738 /// LOC385336 /// Rpl23a	ribosomal protein L23a /// hypothetical gene supported by BC029892 /// predicted gene, EG666448 /// predicted gene, EG666501 /// predicted gene, EG666548 /// predicted gene, EG666738
1429909_at	8	4833411O04Rik	RIKEN cDNA 4833411O04 gene
1416546_a_at	8	Rpl6	ribosomal protein L6
1453118_s_at	8	Rpl22	ribosomal protein L22
1417612_at	7.9	Ier5	immediate early response 5
1451260_at	7.9	Aldh1b1	aldehyde dehydrogenase 1 family, member B1
1423565_at	7.9	Paics	phosphoribosylaminoimidazole carboxylase, phosphoribosylaminoribosylaminoimidazole, succinocarboxamide synthetase
1439439_x_at	7.9	Eef1d	eukaryotic translation elongation factor 1 delta (guanine nucleotide exchange protein)
1460628_at	7.9	---	---
1424921_at	7.9	Brd4 /// Bst2	bromodomain containing 4 /// bone marrow stromal cell antigen 2
1455245_x_at	7.9	Rpl13	ribosomal protein L13
1434986_a_at	7.9	Sec61a1	Sec61 alpha 1 subunit (S. cerevisiae)
1433569_x_at	7.9	LOC625094 /// Ran	RAN, member RAS oncogene family /// RAN, member RAS oncogene family, pseudogene
1441110_at	7.9	Lrrc21	leucine rich repeat containing 21
1433689_s_at	7.9	Rps9	ribosomal protein S9
1434231_x_at	7.9	Rpl35	ribosomal protein L35
1431177_a_at	7.9	Rpl10a	ribosomal protein L10A
1416840_at	7.9	Mid1ip1	Mid1 interacting protein 1 (gastrulation specific G12-like (zebrafish))
1436958_x_at	7.9	Tpm3	Tropomyosin 3, gamma
1438759_x_at	7.9	Adi1	acireductone dioxygenase 1
1436688_x_at	7.9	Rpl14	ribosomal protein L14
1437413_x_at	7.9	LOC629957 /// LOC637599 /// Rps29	ribosomal protein S29 /// similar to 40S ribosomal protein S29
1450782_at	7.9	Wnt4	wingless-related MMTV integration site 4
1416189_a_at	7.9	Sec61a1	Sec61 alpha 1 subunit (S. cerevisiae)
1423756_s_at	7.9	Igfbp4	insulin-like growth factor binding protein 4
1450700_at	7.9	Cdc42ep3	CDC42 effector protein (Rho GTPase binding) 3
1417615_a_at	7.9	Rpl11	ribosomal protein L11
1434358_x_at	7.9	Rps21	ribosomal protein S21
1451629_at	7.9	Lbh	limb-bud and heart
1454778_x_at	7.9	---	B6-derived CD11 +ve dendritic cells cDNA, RIKEN full-length enriched library, clone:F730014O09 product:unclassifiable, full insert sequence
1428164_at	7.9	Nudt9	nudix (nucleoside diphosphate linked moiety X)-type motif 9
1418624_at	7.9	Ybx1	Y box protein 1
1419839_x_at	7.9	Prpf19	PRP19/PSO4 pre-mRNA processing factor 19 homolog (S. cerevisiae)
1424477_at	7.8	BC019731	cDNA sequence BC019731
1435872_at	7.8	---	Transcribed locus
1437211_x_at	7.8	Elovl5	ELOVL family member 5, elongation of long chain fatty acids (yeast)
1424545_at	7.8	BC003965	cDNA sequence BC003965
1441193_at	7.8	---	---
1438963_s_at	7.8	Tfpt	TCF3 (E2A) fusion partner
1449243_a_at	7.8	Rps19	ribosomal protein S19
1419647_a_at	7.8	Ier3	immediate early response 3
1435151_a_at	7.8	Rps3	ribosomal protein S3
1435460_at	7.8	Prkg2	protein kinase, cGMP-dependent, type II
1448154_at	7.8	Ndrg2	N-myc downstream regulated gene 2
1416592_at	7.8	Glrx	glutaredoxin
1419670_at	7.8	Ftcd	formiminotransferase cyclodeaminase
1435524_at	7.8	2010109N14Rik	RIKEN cDNA 2010109N14 gene
1417864_at	7.8	EG433594 /// EG668435 /// Pgk1	phosphoglycerate kinase 1 /// predicted gene, EG433594 /// predicted gene, EG668435
1455348_x_at	7.8	EG666642 /// EG667466 /// LOC433350 /// LOC433941 /// LOC622707 /// LOC626772 /// LOC665032 /// LOC669999 /// LOC670334 /// LOC675846 /// Rpl29	ribosomal protein L29 /// similar to 60S ribosomal protein L29 /// predicted gene, EG666642 /// predicted gene, EG667466 /// hypothetical protein LOC669999
1454620_x_at	7.8	EG434404 /// EG626259 /// EG629575 /// EG666577 /// EG667717 /// LOC545640 /// LOC624159 /// LOC638497 /// LOC639124 /// LOC639593 /// LOC667739 /// LOC667922 /// LOC671306 /// LOC671432 /// LOC672192 /// LOC672620 /// LOC676999 /// Rps6	ribosomal protein S6 /// predicted gene, EG434404 /// similar to 40S ribosomal protein S6 /// predicted gene, EG626259 /// predicted gene, EG629575 /// predicted gene, EG666577 /// predicted gene, EG667717
1448433_a_at	7.8	Pcolce	procollagen C-endopeptidase enhancer protein
1419152_at	7.8	2810417H13Rik	RIKEN cDNA 2810417H13 gene
1415816_at	7.8	Cct7	chaperonin subunit 7 (eta)
1436853_a_at	7.8	Snca	synuclein, alpha
1418701_at	7.8	Comt	catechol-O-methyltransferase
1418625_s_at	7.8	###############################################################################################################################################################################################################################################################	glyceraldehyde-3-phosphate dehydrogenase /// similar to glyceraldehyde-3-phosphate dehydrogenase (phosphorylating)-like /// similar to Glyceraldehyde-3-phosphate dehydrogenase (GAPDH) (38 kDa BFA-dependent ADP-ribosylation substrate) (BARS-38) /// similar to Glyceraldehyde-3-phosphate dehydrogenase (GAPDH) /// RIKEN cDNA 3000002C10 gene /// predicted gene, EG384643 /// predicted gene, EG432919 //…
1418003_at	7.8	1190002H23Rik	RIKEN cDNA 1190002H23 gene
1460049_s_at	7.7	1500015O10Rik	RIKEN cDNA 1500015O10 gene
1416141_a_at	7.7	EG666577 /// LOC667739 /// LOC671306 /// LOC672620 /// Rps6	ribosomal protein S6 /// predicted gene, EG666577 /// similar to 40S ribosomal protein S6
1455767_x_at	7.7	Rpl21	ribosomal protein L21
1416211_a_at	7.7	Ptn	pleiotrophin
1448241_at	7.7	Gm2a	GM2 ganglioside activator protein
1448640_at	7.7	Slc14a1	solute carrier family 14 (urea transporter), member 1
1454933_at	7.7	2610027C15Rik	RIKEN cDNA 2610027C15 gene
1449506_a_at	7.7	Eef1d	eukaryotic translation elongation factor 1 delta (guanine nucleotide exchange protein)
1439708_at	7.7	Myom3	myomesin family, member 3
1423946_at	7.7	Pdlim2	PDZ and LIM domain 2
1425213_at	7.7	6430514L14Rik	RIKEN cDNA 6430514L14 gene
1422597_at	7.7	Mmp15	matrix metallopeptidase 15
1417282_at	7.7	Mmp23	matrix metallopeptidase 23
1460701_a_at	7.7	Mrpl52	mitochondrial ribosomal protein L52
1428841_at	7.7	Best1	bestrophin 1
1449057_at	7.7	Kel	Kell blood group
1435796_at	7.7	---	---
1421831_at	7.7	---	---
1424653_at	7.7	LOC669875 /// Tspan15	tetraspanin 15 /// similar to Tetraspanin-15 (Tspan-15) (Transmembrane 4 superfamily member 15) (Tetraspan NET-7)
1447904_s_at	7.7	Fnta	farnesyltransferase, CAAX box, alpha
1428146_s_at	7.7	Acaa2	acetyl-Coenzyme A acyltransferase 2 (mitochondrial 3-oxoacyl-Coenzyme A thiolase)
1426661_at	7.7	EG665189 /// Rpl27a	ribosomal protein L27a /// predicted gene, EG665189
1441054_at	7.7	Apol2	apolipoprotein L, 2
1420381_a_at	7.7	Rpl31	ribosomal protein L31
1454639_x_at	7.7	2210411K19Rik /// Rpl41	ribosomal protein L41 /// RIKEN cDNA 2210411K19 gene
1426859_at	7.7	Inhbb	inhibin beta-B
1456584_x_at	7.7	EG627427 /// EG666422 /// EG666875 /// EG668771 /// LOC382931 /// LOC384524 /// LOC385344 /// LOC669671 /// LOC669985 /// LOC670155 /// LOC670187 /// LOC671102 /// LOC671972 /// LOC673015 /// LOC675010 /// Phgdh	3-phosphoglycerate dehydrogenase /// similar to 3-phosphoglycerate dehydrogenase /// predicted gene, EG627427 /// predicted gene, EG666422 /// predicted gene, EG666875 /// predicted gene, EG668771
1448609_at	7.6	Tst	thiosulfate sulfurtransferase, mitochondrial
1440589_at	7.6	---	Transcribed locus
1415701_x_at	7.6	Rpl23	ribosomal protein L23
1426496_at	7.6	Wdr55	WD repeat domain 55
1448791_at	7.6	Snx5	sorting nexin 5
1438090_x_at	7.6	Ankrd54	ankyrin repeat domain 54
1438761_a_at	7.6	EG666231 /// EG668343 /// LOC670279 /// LOC671973 /// LOC673302 /// Odc1	ornithine decarboxylase, structural 1 /// predicted gene, EG666231 /// predicted gene, EG668343 /// similar to Ornithine decarboxylase (ODC) /// hypothetical protein LOC671973
1423055_at	7.6	Nsg1	neuron specific gene family member 1
1437610_x_at	7.6	Rps8	ribosomal protein S8
1436822_x_at	7.6	EG620155 /// Hk1 /// LOC620303 /// LOC676276 /// Rpl17	hexokinase 1 /// ribosomal protein L17 /// predicted gene, EG620155 /// similar to 60S ribosomal protein L17 (L23) (Amino acid starvation-induced protein) (ASI)
1457021_x_at	7.6	Amhr2	anti-Mullerian hormone type 2 receptor
1436699_x_at	7.6	LOC672898 /// Rpl18	ribosomal protein L18 /// similar to 60S ribosomal protein L18
1434872_x_at	7.6	EG383438 /// Rpl37	ribosomal protein L37 /// predicted gene, EG383438
1416026_a_at	7.6	Rpl12	ribosomal protein L12
1430799_at	7.6	5830432E09Rik	RIKEN cDNA 5830432E09 gene
1418989_at	7.6	Ctse	cathepsin E
1460543_x_at	7.6	Rpl37a	ribosomal protein L37a
1460173_at	7.6	Lasp1	LIM and SH3 protein 1
1455210_at	7.6	Zhx2	zinc fingers and homeoboxes protein 2
1456981_at	7.6	Tmc7	transmembrane channel-like gene family 7
1452701_x_at	7.6	RP23-24J10.5 /// Uba52	ubiquitin A-52 residue ribosomal protein fusion product 1 /// ubiquitin A-52 residue ribosomal protein fusion product 1-like
1430288_x_at	7.6	Rps21	ribosomal protein S21
1438986_x_at	7.6	Rps17	ribosomal protein S17
1454856_x_at	7.6	Rpl35	ribosomal protein L35
1450981_at	7.6	Cnn2	calponin 2
1437841_x_at	7.6	Csdc2	cold shock domain containing C2, RNA binding
1451363_a_at	7.6	Dennd2d	DENN/MADD domain containing 2D
1432263_a_at	7.6	Cox7a2l	cytochrome c oxidase subunit VIIa polypeptide 2-like
1419014_at	7.5	Rhag	Rhesus blood group-associated A glycoprotein
1423240_at	7.5	Src	Rous sarcoma oncogene
1456186_at	7.5	4631405J19Rik	RIKEN cDNA 4631405J19 gene
1459455_at	7.5	Armet	Arginine-rich, mutated in early stage tumors
1416603_at	7.5	EG627737 /// LOC623483 /// LOC632026 /// Rpl22	ribosomal protein L22 /// similar to 60S ribosomal protein L22 (Heparin-binding protein HBp15) /// predicted gene, EG627737 /// similar to 60S ribosomal protein L22 (Heparin binding protein HBp15)
1430190_at	7.5	1700041C02Rik	RIKEN cDNA 1700041C02 gene
1445836_at	7.5	Acacb	Acetyl-Coenzyme A carboxylase beta
1431400_a_at	7.5	Gas7	growth arrest specific 7
1426947_x_at	7.5	Col6a2	procollagen, type VI, alpha 2
1438617_at	7.5	Serpina7	Serine (or cysteine) peptidase inhibitor, clade A (alpha-1 antiproteinase, antitrypsin), member 7
1450803_at	7.5	Ntf3	neurotrophin 3
1454789_x_at	7.5	Prpf6	PRP6 pre-mRNA splicing factor 6 homolog (yeast)
1442415_at	7.5	5830454E08Rik	RIKEN cDNA 5830454E08 gene
1431766_x_at	7.5	Rps2	ribosomal protein S2
1431339_a_at	7.5	Efhd2	EF hand domain containing 2
1415793_at	7.5	Pnpo	pyridoxine 5'-phosphate oxidase
1420183_at	7.5	Lor	Loricrin
1423210_a_at	7.5	Nola3	nucleolar protein family A, member 3
1460699_at	7.5	Rps27	ribosomal protein S27
1437326_x_at	7.5	Ela3 /// LOC638418	elastase 3, pancreatic /// similar to elastase 3B, pancreatic
1438200_at	7.5	Sulf1	sulfatase 1
1433360_at	7.5	1700023B13Rik	RIKEN cDNA 1700023B13 gene
1435505_at	7.5	Dmwd	dystrophia myotonica-containing WD repeat motif
1460581_a_at	7.5	EG668182 /// LOC280047 /// LOC547376 /// LOC672281 /// LOC674921 /// LOC675192 /// Rpl13	ribosomal protein L13 /// similar to 60S ribosomal protein L13 /// predicted gene, EG668182
1416243_a_at	7.5	Rpl35	ribosomal protein L35
1420470_at	7.5	Sult1c1	sulfotransferase family, cytosolic, 1C, member 1
1416031_s_at	7.5	Mcm7	minichromosome maintenance deficient 7 (S. cerevisiae)
1435012_x_at	7.5	Ela3 /// LOC638418	elastase 3, pancreatic /// similar to elastase 3B, pancreatic
1423757_x_at	7.5	Igfbp4	insulin-like growth factor binding protein 4
1423035_s_at	7.5	Txnl5	thioredoxin-like 5
1448697_s_at	7.5	Rpl36al	ribosomal protein L36a-like
1426659_a_at	7.5	Rpl23a	ribosomal protein L23a
1449848_at	7.5	Gna14	guanine nucleotide binding protein, alpha 14
1428212_x_at	7.5	EG544868 /// EG665562 /// EG667682 /// LOC632618 /// LOC638399 /// LOC670381 /// LOC672957 /// LOC673582 /// LOC676592 /// Rpl31	ribosomal protein L31 /// predicted gene, EG544868 /// similar to ribosomal protein L31 /// predicted gene, EG665562 /// predicted gene, EG667682
1428152_a_at	7.4	Rpl18a	Ribosomal protein L18A
1436490_x_at	7.4	LOC625094 /// LOC626393 /// Ran /// Rasl2-9	RAN, member RAS oncogene family /// RAS-like, family 2, locus 9 /// RAN, member RAS oncogene family, pseudogene /// similar to RAN, member RAS oncogene family
1416054_at	7.4	Rps5	ribosomal protein S5
1428983_at	7.4	Scx	scleraxis
1418293_at	7.4	Ifit2	interferon-induced protein with tetratricopeptide repeats 2
1460600_at	7.4	LOC245350	similar to ubiquitin-conjugating enzyme E2Q (putative) 2
1424760_a_at	7.4	Smyd2	SET and MYND domain containing 2
1422623_x_at	7.4	Rpl41	ribosomal protein L41
1435495_at	7.4	Adora1	adenosine A1 receptor
1459638_at	7.4	Ptpre	Protein tyrosine phosphatase, receptor type, E
1453096_x_at	7.4	EG621100 /// EG622236 /// LOC669376 /// LOC672370 /// LOC675088 /// Rpl27	ribosomal protein L27 /// predicted gene, EG621100 /// predicted gene, EG622236 /// similar to ribosomal protein L27
1426788_a_at	7.4	Ssrp1	structure specific recognition protein 1
1440142_s_at	7.4	Gfap	glial fibrillary acidic protein
1448846_a_at	7.4	EG666642 /// EG667466 /// LOC433350 /// LOC433706 /// LOC433941 /// LOC622707 /// LOC626772 /// LOC665032 /// LOC669999 /// LOC670211 /// LOC670334 /// LOC675846 /// Rpl29	ribosomal protein L29 /// similar to 60S ribosomal protein L29 /// predicted gene, EG666642 /// predicted gene, EG667466 /// hypothetical protein LOC669999 /// similar to 60S ribosomal protein L29 (P23)
1445642_at	7.4	Lemd1	LEM domain containing 1
1449635_at	7.4	Prpf19	PRP19/PSO4 pre-mRNA processing factor 19 homolog (S. cerevisiae)
1435448_at	7.4	Bcl2l11	BCL2-like 11 (apoptosis facilitator)
1426599_a_at	7.4	Slc2a1	solute carrier family 2 (facilitated glucose transporter), member 1
1429183_at	7.4	Pkp2	plakophilin 2
1447458_at	7.4	St3gal4	ST3 beta-galactoside alpha-2,3-sialyltransferase 4
1431892_a_at	7.4	Plcd3	phospholipase C, delta 3
1426793_a_at	7.4	Rpl14	ribosomal protein L14
1439153_at	7.4	Ibrdc2	IBR domain containing 2
1447914_x_at	7.4	4833411O04Rik	RIKEN cDNA 4833411O04 gene
1449648_s_at	7.4	Rpo1-1	RNA polymerase 1-1
1422557_s_at	7.4	Mt1	metallothionein 1
1434470_at	7.4	Syt13	synaptotagmin XIII
1449285_at	7.4	Cst9	cystatin 9
1421679_a_at	7.4	Cdkn1a	cyclin-dependent kinase inhibitor 1A (P21)
1438091_a_at	7.4	H2afz /// LOC626950 /// LOC675899	H2A histone family, member Z /// hypothetical LOC626950 /// similar to H2A histone family, member Z
1452843_at	7.4	Il6st	interleukin 6 signal transducer
1460351_at	7.4	S100a11	S100 calcium binding protein A11 (calgizzarin)
1435659_a_at	7.4	Tpi1	triosephosphate isomerase 1
1425028_a_at	7.4	Tpm2	tropomyosin 2, beta
1424613_at	7.4	Gprc5b	G protein-coupled receptor, family C, group 5, member B
1418286_a_at	7.3	Efnb1	ephrin B1
1417285_a_at	7.3	Ndufa5	NADH dehydrogenase (ubiquinone) 1 alpha subcomplex, 5
1449351_s_at	7.3	Pdgfc	platelet-derived growth factor, C polypeptide
1460691_at	7.3	Zfp598	zinc finger protein 598
1455090_at	7.3	Angptl2	angiopoietin-like 2
1441687_at	7.3	Wnt4	wingless-related MMTV integration site 4
1437999_x_at	7.3	Pigq	phosphatidylinositol glycan anchor biosynthesis, class Q
1421772_a_at	7.3	Cox7a2l	cytochrome c oxidase subunit VIIa polypeptide 2-like
1438652_x_at	7.3	Pigq	phosphatidylinositol glycan anchor biosynthesis, class Q
1416202_at	7.3	Phb2	prohibitin 2
1444174_at	7.3	ENSMUSG00000074462	predicted gene, ENSMUSG00000074462
1451976_s_at	7.3	Cmtm2a	CKLF-like MARVEL transmembrane domain containing 2A
1450390_x_at	7.3	Rps18	ribosomal protein S18
1448217_a_at	7.3	EG621100 /// EG622236 /// LOC669376 /// LOC672370 /// LOC675088 /// Rpl27	ribosomal protein L27 /// predicted gene, EG621100 /// predicted gene, EG622236 /// similar to ribosomal protein L27
1424736_at	7.3	Eef2	eukaryotic translation elongation factor 2
1449255_a_at	7.3	Rpl15	ribosomal protein L15
1438859_x_at	7.3	LOC629957 /// LOC637599 /// Rps29	ribosomal protein S29 /// similar to 40S ribosomal protein S29
1417822_at	7.3	D17H6S56E-5	DNA segment, Chr 17, human D6S56E 5
1434773_a_at	7.3	Slc2a1	solute carrier family 2 (facilitated glucose transporter), member 1
1415851_a_at	7.3	Impdh2	inosine 5'-phosphate dehydrogenase 2
1416871_at	7.3	Adam8	a disintegrin and metallopeptidase domain 8
1455572_x_at	7.3	Rps18	ribosomal protein S18
1460606_at	7.3	Hsd17b13	hydroxysteroid (17-beta) dehydrogenase 13
1455435_s_at	7.3	Chdh	Choline dehydrogenase
1439743_at	7.3	AW048948	expressed sequence AW048948
1424546_at	7.3	BC003965	cDNA sequence BC003965
1448157_s_at	7.3	Rpl10	ribosomal protein 10
1448962_at	7.3	Myh11	myosin, heavy polypeptide 11, smooth muscle
1436924_x_at	7.2	EG544868 /// EG665562 /// EG667682 /// EG668850 /// Ero1l /// LOC632618 /// LOC638193 /// LOC638399 /// LOC665533 /// LOC670050 /// LOC670381 /// LOC671205 /// LOC672957 /// LOC673582 /// LOC676592 /// Rpl31	ERO1-like (S. cerevisiae) /// ribosomal protein L31 /// predicted gene, EG544868 /// similar to ribosomal protein L31 /// predicted gene, EG665562 /// predicted gene, EG667682 /// predicted gene, EG668850
1424942_a_at	7.2	Myc	myelocytomatosis oncogene
1444248_at	7.2	Rcn2	reticulocalbin 2
1443356_at	7.2	Arpp21	Cyclic AMP-regulated phosphoprotein, 21
1456497_x_at	7.2	Rps10	ribosomal protein S10
1419693_at	7.2	Colec12	collectin sub-family member 12
1429076_a_at	7.2	Gdpd2	glycerophosphodiester phosphodiesterase domain containing 2
1417595_at	7.2	Meox1	mesenchyme homeobox 1
1428242_at	7.2	Hmha1	histocompatibility (minor) HA-1
1449816_at	7.2	Sult5a1	sulfotransferase family 5A, member 1
1457080_at	7.2	---	Transcribed locus
1438977_x_at	7.2	LOC625094 /// Ran	RAN, member RAS oncogene family /// RAN, member RAS oncogene family, pseudogene
1456312_x_at	7.2	Gsn	gelsolin
1455209_at	7.2	Pck1	Phosphoenolpyruvate carboxykinase 1, cytosolic
1434759_at	7.2	Lrrtm3	leucine rich repeat transmembrane neuronal 3
1418929_at	7.2	Ift57	intraflagellar transport 57 homolog (Chlamydomonas)
1422660_at	7.2	LOC671237	similar to Putative RNA-binding protein 3 (RNA-binding motif protein 3)
1418936_at	7.2	Maff	v-maf musculoaponeurotic fibrosarcoma oncogene family, protein F (avian)
1455168_a_at	7.2	Gnb2l1	guanine nucleotide binding protein (G protein), beta polypeptide 2 like 1
1434369_a_at	7.2	Cryab	crystallin, alpha B
1456628_x_at	7.2	Rps24	ribosomal protein S24
1416394_at	7.2	Bag1	Bcl2-associated athanogene 1
1434812_s_at	7.2	Dok7	docking protein 7
1433942_at	7.2	Myo6	myosin VI
1453467_s_at	7.2	Rps15a	ribosomal protein S15a
1417583_a_at	7.2	Crlz1	charged amino acid rich leucine zipper 1
1448770_a_at	7.2	Atpif1	ATPase inhibitory factor 1
1421278_s_at	7.2	LOC630963	similar to spectrin alpha 1
1437523_s_at	7.2	Sgcg	sarcoglycan, gamma (dystrophin-associated glycoprotein)
1454268_a_at	7.2	Cyba	cytochrome b-245, alpha polypeptide
1460201_a_at	7.2	EG668829 /// LOC675789 /// Rpl24	ribosomal protein L24 /// predicted gene, EG668829 /// similar to ribosomal protein L24
1449379_at	7.1	Kdr	kinase insert domain protein receptor
1455546_s_at	7.1	Sf3a2	splicing factor 3a, subunit 2
1440254_at	7.1	---	---
1427974_s_at	7.1	Cacna1d	calcium channel, voltage-dependent, L type, alpha 1D subunit
1417470_at	7.1	Apobec3	apolipoprotein B editing complex 3
1424534_at	7.1	Mmd2	monocyte to macrophage differentiation-associated 2
1441648_at	7.1	C1qtnf4	C1q and tumor necrosis factor related protein 4
1453255_at	7.1	Slc43a1	solute carrier family 43, member 1
1459375_at	7.1	Pappa	Pregnancy-associated plasma protein A
1416401_at	7.1	Cd82	CD82 antigen
1452133_at	7.1	Uqcrh	ubiquinol-cytochrome c reductase hinge protein
1422757_at	7.1	Slc5a4b	solute carrier family 5 (neutral amino acid transporters, system A), member 4b
1438654_x_at	7.1	Mmd2	monocyte to macrophage differentiation-associated 2
1448808_a_at	7.1	Nme2	expressed in non-metastatic cells 2, protein
1418131_at	7.1	Samhd1	SAM domain and HD domain, 1
1447837_x_at	7.1	Polh	Polymerase (DNA directed), eta (RAD 30 related)
1417447_at	7.1	Tcf21	transcription factor 21
1427158_at	7.1	Mrps30	mitochondrial ribosomal protein S30
1417317_s_at	7.1	Rpl35a	ribosomal protein L35a
1437976_x_at	7.1	Rpl23a	ribosomal protein L23a
1419022_a_at	7.1	EG433182 /// Eno1 /// LOC672232	enolase 1, alpha non-neuron /// predicted gene, EG433182 /// similar to Alpha-enolase (2-phospho-D-glycerate hydro-lyase) (Non-neural enolase) (NNE) (Enolase 1)
1416420_a_at	7.1	EG637379 /// Rpl9	ribosomal protein L9 /// predicted gene, EG637379
1437510_x_at	7.1	Rps17	ribosomal protein S17
1452540_a_at	7.1	Hist1h2bc /// Hist1h2be /// Hist1h2bl /// Hist1h2bm /// Hist1h2bp /// LOC665622 /// RP23-38E20.1	histone cluster 1, H2bc /// histone cluster 1, H2be /// histone cluster 1, H2bl /// histone cluster 1, H2bm /// histone cluster 1, H2bp /// H2b histone family, member A /// histone pseudogene
1431743_a_at	7.1	Slc4a1	solute carrier family 4 (anion exchanger), member 1
1436991_x_at	7.1	Gsn	gelsolin
1436995_a_at	7	Rpl26	ribosomal protein L26
1420901_a_at	7	Hk1	hexokinase 1
1416181_at	7	Mesdc2	mesoderm development candiate 2
1455470_x_at	7	Lasp1	LIM and SH3 protein 1
1437171_x_at	7	Gsn	gelsolin
1439374_x_at	7	EG666274 /// EG668457 /// LOC621772 /// LOC636539 /// Rps10	ribosomal protein S10 /// similar to ribosomal protein S10 /// predicted gene, EG666274 /// predicted gene, EG668457
1425040_at	7	Cybrd1	cytochrome b reductase 1
1459809_x_at	7	1700063D05Rik	RIKEN cDNA 1700063D05 gene
1436965_at	7	Emilin3	elastin microfibril interfacer 3
1427056_at	7	Adamts15	a disintegrin-like and metallopeptidase (reprolysin type) with thrombospondin type 1 motif, 15
1417452_a_at	7	Fau	Finkel-Biskis-Reilly murine sarcoma virus (FBR-MuSV) ubiquitously expressed (fox derived)
1427598_at	7	Pwcr1	Prader-Willi chromosome region 1 homolog (human)
1416088_a_at	7	Rps15	ribosomal protein S15
1453081_at	7	2410022M11Rik	RIKEN cDNA 2410022M11 gene
1416404_s_at	7	Rps16	ribosomal protein S16
1416807_at	7	Rpl36a	ribosomal protein L36a
1422642_at	7	Cdc42ep3	CDC42 effector protein (Rho GTPase binding) 3
1427975_at	7	Rasl10a	RAS-like, family 10, member A
1437810_a_at	7	Hbb-bh1	hemoglobin Z, beta-like embryonic chain
1427516_a_at	7	Boc	biregional cell adhesion molecule-related/down-regulated by oncogenes (Cdon) binding protein
1434909_at	7	Rragd	Ras-related GTP binding D
1426660_x_at	7	Rpl23a	ribosomal protein L23a
1420680_at	7	Cts8	cathepsin 8
1428529_at	7	2810026P18Rik	RIKEN cDNA 2810026P18 gene
1421452_at	7	Cdon	cell adhesion molecule-related/down-regulated by oncogenes
1431132_x_at	7	0610007P22Rik	RIKEN cDNA 0610007P22 gene
1458813_at	7	Scn5a	sodium channel, voltage-gated, type V, alpha
1422475_a_at	7	Rps3a	ribosomal protein S3a
1447936_at	7	2410006H16Rik	RIKEN cDNA 2410006H16 gene
1442987_at	7	---	---
1456124_x_at	7	Svs5	seminal vesicle secretory protein 5
1426789_s_at	7	Ssrp1	structure specific recognition protein 1
1420892_at	7	Wnt7b	wingless-related MMTV integration site 7B
1415878_at	7	Rrm1	ribonucleotide reductase M1
1434641_x_at	7	Sez6l2	seizure related 6 homolog like 2
1435897_at	7	Rpl32	ribosomal protein L32
1455264_at	6.9	C1qdc2	C1q domain containing 2
1455364_a_at	6.9	EG640050 /// Rps7	ribosomal protein S7 /// predicted gene, EG640050
AFFX-18SRNAMur/X00686_M_at	6.9	---	---
1436339_at	6.9	1810058I24Rik	RIKEN cDNA 1810058I24 gene
1428131_a_at	6.9	Cdc42se1	CDC42 small effector 1
1424649_a_at	6.9	Tspan8	tetraspanin 8
1423846_x_at	6.9	Tuba1b	tubulin, alpha 1B
1456437_x_at	6.9	C1r /// LOC667277 /// LOC677405	complement component 1, r subcomponent /// similar to Complement C1r-B subcomponent precursor (Complement component 1, r-B subcomponent) /// similar to complement component 1, r subcomponent
1456569_x_at	6.9	Gsn	gelsolin
1437454_a_at	6.9	EG433144 /// Txndc14	thioredoxin domain containing 14 /// predicted gene, EG433144
1423665_a_at	6.9	Rpl5	ribosomal protein L5
1456531_x_at	6.9	Prpf19	PRP19/PSO4 pre-mRNA processing factor 19 homolog (S. cerevisiae)
1455792_x_at	6.9	Ndn	necdin
1422618_x_at	6.9	EG546272 /// EG664861 /// EG664877 /// EG664890 /// EG664906 /// EG664923 /// EG664944 /// EG664989 /// LOC664810 /// RP23-3D2.1 /// Xmr	Xmr protein /// predicted gene, EG546272 /// novel protein similar to Xlr-related, meiosis regulated (Xmr) /// similar to Synaptonemal complex protein 3 (SCP-3) /// predicted gene, EG664861 /// predicted gene, EG664877 /// predicted gene, EG664890 /// predicted gene, EG664906 /// predicted gene, EG664923 /// predicted gene, EG664944 /// predicted gene, EG664989
1456204_at	6.9	Snhg8	small nucleolar RNA host gene (non-protein coding) 8
1448081_at	6.9	Colq	Collagen-like tail subunit (single strand of homotrimer) of asymmetric acetylcholinesterase
1459903_at	6.9	Sema7a	sema domain, immunoglobulin domain (Ig), and GPI membrane anchor, (semaphorin) 7A
1456436_x_at	6.9	Rps20	ribosomal protein S20
1437729_at	6.9	Rpl27a	ribosomal protein L27a
1420653_at	6.9	Tgfb1	transforming growth factor, beta 1
1425848_a_at	6.9	Dusp26	dual specificity phosphatase 26 (putative)
1439269_x_at	6.9	LOC433027 /// Mcm7	minichromosome maintenance deficient 7 (S. cerevisiae) /// minichromosome maintenance deficient 7 pseudogene
1437946_x_at	6.9	Rapgef3	Rap guanine nucleotide exchange factor (GEF) 3
1441603_at	6.9	Sstr3	somatostatin receptor 3
1419798_at	6.9	2610019E17Rik	RIKEN cDNA 2610019E17 gene
1444124_a_at	6.9	E330017L17Rik	RIKEN cDNA E330017L17 gene
1415840_at	6.8	Elovl5	ELOVL family member 5, elongation of long chain fatty acids (yeast)
1423855_x_at	6.8	Rpl17	ribosomal protein L17
1448771_a_at	6.8	Fth1	ferritin heavy chain 1
1433991_x_at	6.8	Dbi	diazepam binding inhibitor
1444516_at	6.8	Ppfibp2	Protein tyrosine phosphatase, receptor-type, F interacting protein, binding protein 2
1456373_x_at	6.8	Rps20	ribosomal protein S20
1453229_s_at	6.8	Uqcrh	ubiquinol-cytochrome c reductase hinge protein
1456292_a_at	6.8	Vim	vimentin
1425163_at	6.8	AI661453	expressed sequence AI661453
1433675_at	6.8	Snord22	small nucleolar RNA, C/D box 22
1449945_at	6.8	Ppargc1b	peroxisome proliferative activated receptor, gamma, coactivator 1 beta
1448226_at	6.8	Rrm2	ribonucleotide reductase M2
1436685_at	6.8	EG544888	predicted gene, EG544888
1419734_at	6.8	Actb	actin, beta, cytoplasmic
1456990_at	6.8	---	0 day neonate thymus cDNA, RIKEN full-length enriched library, clone:A430015G07 product:unclassifiable, full insert sequence
1430658_a_at	6.8	Gsdm2	gasdermin 2
1438616_x_at	6.8	Svs5	seminal vesicle secretory protein 5
1432492_a_at	6.8	Haao	3-hydroxyanthranilate 3,4-dioxygenase
1431765_a_at	6.8	###############################################################################################################################################################################################################################################################	ribosomal protein S2 /// predicted gene, EG243642 /// predicted gene, EG544872 /// predicted gene, EG545808 /// predicted gene, EG546164 /// similar to 40S ribosomal protein S2 /// predicted gene, EG620248 /// predicted gene, EG628962 /// predicted gene, EG634678 /// predicted gene, EG666668 /// predicted gene, EG666682 /// predicted gene, EG667093 /// predicted gene, EG667279 /// predicted gene,…
1442129_at	6.8	1810058I24Rik	RIKEN cDNA 1810058I24 gene
1455035_s_at	6.8	Nol5a	nucleolar protein 5A
1416089_at	6.8	Rps15	ribosomal protein S15
1416417_a_at	6.8	Ndufb7	NADH dehydrogenase (ubiquinone) 1 beta subcomplex, 7
1433091_at	6.8	6430514K02Rik	RIKEN cDNA 6430514K02 gene
AFFX-r2-Ec-bioD-5_at	6.8	---	---
1437853_x_at	6.8	Ndn	necdin
1438559_x_at	6.8	Slc44a2	solute carrier family 44, member 2
1454925_x_at	6.8	Mdh1	malate dehydrogenase 1, NAD (soluble)
1431922_at	6.8	Isx	intestine specific homeobox
1423431_a_at	6.8	Mybbp1a	MYB binding protein (P160) 1a
1441917_s_at	6.8	Tmem40	transmembrane protein 40
AFFX-GapdhMur/M32599_3_at	6.8	Gapdh	glyceraldehyde-3-phosphate dehydrogenase
1418285_at	6.8	Efnb1	ephrin B1
1417777_at	6.8	Ltb4dh	leukotriene B4 12-hydroxydehydrogenase
1449036_at	6.8	Rnf128	ring finger protein 128
1453196_a_at	6.7	Oasl2	2'-5' oligoadenylate synthetase-like 2
1418456_a_at	6.7	Cxcl14	chemokine (C-X-C motif) ligand 14
1447870_x_at	6.7	1110002E22Rik	RIKEN cDNA 1110002E22 gene
1416003_at	6.7	Cldn11	claudin 11
1416832_at	6.7	Slc39a8	solute carrier family 39 (metal ion transporter), member 8
1448371_at	6.7	Mylpf	myosin light chain, phosphorylatable, fast skeletal muscle
1423803_s_at	6.7	Gltscr2	glioma tumor suppressor candidate region gene 2
1432865_at	6.7	D730050C22Rik	RIKEN cDNA D730050C22 gene
1451675_a_at	6.7	Alas2	aminolevulinic acid synthase 2, erythroid
1415964_at	6.7	Scd1	stearoyl-Coenzyme A desaturase 1
1451845_a_at	6.7	Ptrh2	peptidyl-tRNA hydrolase 2
1454193_at	6.7	5430401H09Rik	RIKEN cDNA 5430401H09 gene
1424627_at	6.7	Cst12	cystatin 12
1448294_at	6.7	ENSMUSG00000051848 /// Litaf	LPS-induced TN factor /// predicted gene, ENSMUSG00000051848
1418908_at	6.7	Pam	peptidylglycine alpha-amidating monooxygenase
1419555_at	6.7	Elf5	E74-like factor 5
1440780_x_at	6.7	1500015O10Rik	RIKEN cDNA 1500015O10 gene
1437189_x_at	6.7	Ga17	dendritic cell protein GA17
1435312_at	6.7	Paqr7	Progestin and adipoQ receptor family member VII
1424628_a_at	6.7	1500032D16Rik	RIKEN cDNA 1500032D16 gene
1434852_at	6.7	Pla2g2f	phospholipase A2, group IIF
1438938_x_at	6.7	Phb2	prohibitin 2
1430943_at	6.7	6030498E09Rik	RIKEN cDNA 6030498E09 gene
1429567_at	6.7	4632411J06Rik	RIKEN cDNA 4632411J06 gene
1434541_x_at	6.7	Khdrbs1	KH domain containing, RNA binding, signal transduction associated 1
1449577_x_at	6.7	Tpm2	tropomyosin 2, beta
1419411_at	6.7	Tac2	tachykinin 2
1422514_at	6.7	Aebp1	AE binding protein 1
1417013_at	6.7	Hspb8	heat shock protein 8
1417879_at	6.7	Nenf	neuron derived neurotrophic factor
1423858_a_at	6.7	Hmgcs2	3-hydroxy-3-methylglutaryl-Coenzyme A synthase 2
1456616_a_at	6.7	Bsg	basigin
1440718_at	6.7	BC052328	cDNA sequence BC052328
1430125_s_at	6.7	Pqlc1	PQ loop repeat containing 1
1425291_at	6.7	Foxj1	forkhead box J1
1415961_at	6.7	Itm2c	integral membrane protein 2C
1427943_at	6.7	Acyp2	acylphosphatase 2, muscle type
1442008_at	6.7	---	Adult male hypothalamus cDNA, RIKEN full-length enriched library, clone:A230090L04 product:unclassifiable, full insert sequence
1437281_x_at	6.7	Xab2	XPA binding protein 2
1453362_x_at	6.7	Rps24	ribosomal protein S24
1459994_x_at	6.7	Trfr2	transferrin receptor 2
1436454_x_at	6.7	Fen1	flap structure specific endonuclease 1
1416074_a_at	6.6	Rpl28	ribosomal protein L28
1434667_at	6.6	Col8a2	procollagen, type VIII, alpha 2
1433966_x_at	6.6	Asns	asparagine synthetase
1418435_at	6.6	Mkrn1	makorin, ring finger protein, 1
1416175_a_at	6.6	Vdac3	voltage-dependent anion channel 3
1460008_x_at	6.6	EG667682 /// Ero1l /// LOC672957 /// LOC676592 /// Rpl31	ERO1-like (S. cerevisiae) /// ribosomal protein L31 /// predicted gene, EG667682 /// similar to ribosomal protein L31
1441863_x_at	6.6	Krt13	keratin 13
1431022_at	6.6	Snca	synuclein, alpha
1423945_a_at	6.6	Pkig	protein kinase inhibitor, gamma
1443843_x_at	6.6	LOC433546	similar to ribosomal protein L9
1448326_a_at	6.6	Crabp1	cellular retinoic acid binding protein I
1421731_a_at	6.6	Fen1	flap structure specific endonuclease 1
1422009_at	6.6	Atp1b2	ATPase, Na+/K+ transporting, beta 2 polypeptide
1422428_at	6.6	Acsbg1	acyl-CoA synthetase bubblegum family member 1
1422126_a_at	6.6	Nudt13	nudix (nucleoside diphosphate linked moiety X)-type motif 13
1456435_at	6.6	Morn1	MORN repeat containing 1
1447915_x_at	6.6	BC054438	cDNA sequence BC054438
1448358_s_at	6.6	EG666609 /// LOC671824 /// Snrpg	small nuclear ribonucleoprotein polypeptide G /// predicted gene, EG666609 /// similar to small nuclear ribonucleoprotein polypeptide G
1435980_x_at	6.6	Wnt6	wingless-related MMTV integration site 6
1420274_at	6.6	Tap1	transporter 1, ATP-binding cassette, sub-family B (MDR/TAP)
1436930_x_at	6.6	EG623818 /// Hmbs	hydroxymethylbilane synthase /// predicted gene, EG623818
1418273_a_at	6.6	LOC666899 /// LOC670014 /// LOC675333 /// LOC677010 /// Rpl30	ribosomal protein L30 /// similar to ribosomal protein L30
1456078_x_at	6.6	Tubb2c	tubulin, beta 2c
1416041_at	6.6	Sgk	serum/glucocorticoid regulated kinase
1460667_at	6.6	U90926	cDNA sequence U90926
1423056_at	6.6	Nsg1	neuron specific gene family member 1
1432073_at	6.6	1700113I22Rik	RIKEN cDNA 1700113I22 gene
1428869_at	6.6	Nolc1	nucleolar and coiled-body phosphoprotein 1
1436541_at	6.6	2310008H09Rik	RIKEN cDNA 2310008H09 gene
1454058_at	6.6	4931406E20Rik	RIKEN cDNA 4931406E20 gene
1428671_at	6.6	2200002D01Rik	RIKEN cDNA 2200002D01 gene
1436876_at	6.6	Rgs7bp	regulator of G-protein signalling 7 binding protein
1432835_at	6.6	Cpb2	carboxypeptidase B2 (plasma)
1417772_at	6.6	Grhpr	glyoxylate reductase/hydroxypyruvate reductase
1420037_at	6.6	Atp5a1	ATP synthase, H+ transporting, mitochondrial F1 complex, alpha subunit, isoform 1
1433428_x_at	6.6	Tgm2	transglutaminase 2, C polypeptide
1437972_s_at	6.6	Sf3b5	splicing factor 3b, subunit 5
1417343_at	6.6	Fxyd6	FXYD domain-containing ion transport regulator 6
1438723_a_at	6.6	EG666274 /// LOC636539 /// Rps10	ribosomal protein S10 /// similar to ribosomal protein S10 /// predicted gene, EG666274
1433702_at	6.6	D19Wsu12e	DNA segment, Chr 19, Wayne State University 12, expressed
1451635_at	6.6	C730048C13Rik /// D630002G06Rik /// LOC673838	RIKEN cDNA D630002G06 gene /// RIKEN cDNA C730048C13 gene /// similar to integral membrane transport protein UST5r
1436342_a_at	6.6	D19Ertd721e	DNA segment, Chr 19, ERATO Doi 721, expressed
1438655_a_at	6.5	Rpl34	ribosomal protein L34
1435840_x_at	6.5	LOC625360	similar to 2-cell-stage, variable group, member 3
1453083_at	6.5	6430701C03Rik	RIKEN cDNA 6430701C03 gene
1452558_at	6.5	---	T-cell receptor gamma-chain mRNA V4-J1 region, 3' end
1451591_a_at	6.5	Efnb1	ephrin B1
1418678_at	6.5	Has2	hyaluronan synthase 2
1417859_at	6.5	Gas7	growth arrest specific 7
1429138_at	6.5	Npas3	neuronal PAS domain protein 3
1456291_x_at	6.5	Scx	scleraxis
1446619_at	6.5	A130038J17Rik	RIKEN cDNA A130038J17 gene
1442019_at	6.5	Rcvrn	Recoverin
1426633_s_at	6.5	Kctd14	potassium channel tetramerisation domain containing 14
1432273_a_at	6.5	Darc	Duffy blood group, chemokine receptor
1416304_at	6.5	Litaf	LPS-induced TN factor
1455001_x_at	6.5	Rpl13a	ribosomal protein L13a
1432378_at	6.5	C030004G16Rik	RIKEN cDNA C030004G16 gene
1418966_a_at	6.5	Dcbld1	discoidin, CUB and LCCL domain containing 1
1452903_at	6.5	6230427J02Rik	RIKEN cDNA 6230427J02 gene
1416669_s_at	6.5	Naca	nascent polypeptide-associated complex alpha polypeptide
1436698_x_at	6.5	BC054438	cDNA sequence BC054438
1418674_at	6.5	Osmr	oncostatin M receptor
1455976_x_at	6.5	Dbi	diazepam binding inhibitor
1421973_at	6.5	Gfra1	glial cell line derived neurotrophic factor family receptor alpha 1
1436886_x_at	6.5	Xab2	XPA binding protein 2
1438794_x_at	6.5	EG625298 /// EG628061 /// LOC637251 /// LOC668239 /// LOC671723 /// LOC671887 /// Rps13	ribosomal protein S13 /// predicted gene, EG625298 /// predicted gene, EG628061 /// similar to ribosomal protein S13
1420928_at	6.5	St6gal1	beta galactoside alpha 2,6 sialyltransferase 1
1434099_at	6.5	Ppargc1a	Peroxisome proliferative activated receptor, gamma, coactivator 1 alpha
1457270_at	6.5	B230343A10Rik	RIKEN cDNA B230343A10 gene
1415956_a_at	6.5	Pctk1	PCTAIRE-motif protein kinase 1
1420927_at	6.5	St6gal1	beta galactoside alpha 2,6 sialyltransferase 1
1423025_a_at	6.5	Schip1	schwannomin interacting protein 1
1416276_a_at	6.5	Rps4x	ribosomal protein S4, X-linked
1445897_s_at	6.5	Ifi35	interferon-induced protein 35
1438962_s_at	6.5	Ddx31	DEAD/H (Asp-Glu-Ala-Asp/His) box polypeptide 31
1434377_x_at	6.5	LOC667739 /// LOC672620 /// Rps6	ribosomal protein S6 /// similar to 40S ribosomal protein S6
1417441_at	6.5	Dnajc12	DnaJ (Hsp40) homolog, subfamily C, member 12
1416719_a_at	6.5	EG666274 /// EG668457 /// LOC621772 /// LOC636539 /// Rps10	ribosomal protein S10 /// similar to ribosomal protein S10 /// predicted gene, EG666274 /// predicted gene, EG668457
AFFX-r2-P1-cre-5_at	6.5	---	---
1451438_s_at	6.5	Clec2h	C-type lectin domain family 2, member h
1435791_x_at	6.5	Rpl17	ribosomal protein L17
1460444_at	6.5	Arrb1	arrestin, beta 1
1450843_a_at	6.5	Serpinh1	serine (or cysteine) peptidase inhibitor, clade H, member 1
1434396_a_at	6.5	EG433297 /// EG667952 /// LOC671953 /// Myl6	myosin, light polypeptide 6, alkali, smooth muscle and non-muscle /// predicted gene, EG433297 /// predicted gene, EG667952 /// similar to Myosin light polypeptide 6 (Myosin light chain alkali 3) (Myosin light chain 3) (MLC-3) (LC17)
1451015_at	6.5	Tkt	transketolase
1417040_a_at	6.5	Bok	Bcl-2-related ovarian killer protein
1455897_x_at	6.5	Hmgn1	high mobility group nucleosomal binding domain 1
1434853_x_at	6.4	Mkrn1	makorin, ring finger protein, 1
1449464_at	6.4	Kcnq1	potassium voltage-gated channel, subfamily Q, member 1
1450342_at	6.4	Bmp8b	bone morphogenetic protein 8b
1436216_s_at	6.4	2610204M08Rik	RIKEN cDNA 2610204M08 gene
1422864_at	6.4	Runx1	runt related transcription factor 1
1416785_at	6.4	Kcnip1	Kv channel-interacting protein 1
1417041_at	6.4	Rpo1-1	RNA polymerase 1-1
1417976_at	6.4	Ada	adenosine deaminase
1416058_s_at	6.4	Atp5c1	ATP synthase, H+ transporting, mitochondrial F1 complex, gamma polypeptide 1
1437100_x_at	6.4	Pim3	proviral integration site 3
1449024_a_at	6.4	Hexa	hexosaminidase A
1424635_at	6.4	Eef1a1	eukaryotic translation elongation factor 1 alpha 1
1444911_at	6.4	Atp10b	ATPase, Class V, type 10B
1457984_at	6.4	Crh	corticotropin releasing hormone
1446459_at	6.4	---	---
1437269_at	6.4	AW124722	expressed sequence AW124722
1438956_x_at	6.4	Pim3	proviral integration site 3
1417398_at	6.4	Rras2	related RAS viral (r-ras) oncogene homolog 2
1451386_at	6.4	Blvrb	biliverdin reductase B (flavin reductase (NADPH))
1438910_a_at	6.4	Stom	stomatin
1447735_x_at	6.4	A2bp1	ataxin 2 binding protein 1
1423630_at	6.4	Cygb	cytoglobin
1460265_at	6.4	Pa2g4	Proliferation-associated 2G4
1458231_at	6.4	EG667798	Predicted gene, EG667798
1449183_at	6.4	Comt	catechol-O-methyltransferase
1421610_at	6.4	Cx3cl1	chemokine (C-X3-C motif) ligand 1
1443794_x_at	6.4	Noc4l	nucleolar complex associated 4 homolog (S. cerevisiae)
1436836_x_at	6.4	Cnn3	calponin 3, acidic
1449626_s_at	6.4	Acbd4	acyl-Coenzyme A binding domain containing 4
1437277_x_at	6.4	Tgm2	transglutaminase 2, C polypeptide
1433936_at	6.4	0610010E21Rik	RIKEN cDNA 0610010E21 gene
1434437_x_at	6.4	Rrm2	ribonucleotide reductase M2
1436064_x_at	6.4	Rps24	ribosomal protein S24
1454086_a_at	6.4	Lmo2	LIM domain only 2
1450689_at	6.4	EG436523 /// Prss1 /// Prss3 /// Try10	protease, serine, 3 /// protease, serine, 1 (trypsin 1) /// trypsin 10 /// predicted gene, EG436523
1437980_at	6.4	9130230N09Rik	RIKEN cDNA 9130230N09 gene
1427805_at	6.4	---	---
1420184_at	6.4	---	---
1436186_at	6.4	E2f8	E2F transcription factor 8
1432953_at	6.4	4921520E09Rik	RIKEN cDNA 4921520E09 gene
1420207_at	6.4	---	---
1447205_x_at	6.4	###############################################################################################################################################################################################################################################################	ribosomal protein S12 /// predicted gene, EG432865 /// predicted gene, EG434843 /// predicted gene, EG546371 /// predicted gene, EG626048 /// similar to ribosomal protein S12 /// predicted gene, EG665463 /// predicted gene, EG665501 /// predicted gene, EG665522 /// predicted gene, EG665555 /// predicted gene, EG665579 /// predicted gene, EG665611 /// predicted gene, EG668354 /// similar to 40S ri…
1459481_at	6.4	---	---
1434020_at	6.4	Pdap1	PDGFA associated protein 1
1415918_a_at	6.4	Tpi1	triosephosphate isomerase 1
1456424_s_at	6.4	Pltp	phospholipid transfer protein
1449005_at	6.4	Slc16a3	solute carrier family 16 (monocarboxylic acid transporters), member 3
1442711_at	6.4	---	Transcribed locus
1428942_at	6.3	Mt2	metallothionein 2
1460295_s_at	6.3	Il6st	interleukin 6 signal transducer
1428525_at	6.3	4930488B01Rik	RIKEN cDNA 4930488B01 gene
1438672_at	6.3	Parvb	parvin, beta
1430743_at	6.3	4930412F12Rik	RIKEN cDNA 4930412F12 gene
1438291_x_at	6.3	EG383438 /// Rpl37	ribosomal protein L37 /// predicted gene, EG383438
1417762_a_at	6.3	Rpl8	ribosomal protein L8
1428142_at	6.3	Etv5	ets variant gene 5
1448142_x_at	6.3	EG625298 /// LOC671723 /// Rps13	ribosomal protein S13 /// predicted gene, EG625298 /// similar to ribosomal protein S13
1416593_at	6.3	Glrx	glutaredoxin
1416119_at	6.3	Txn1	thioredoxin 1
1428520_at	6.3	1110032A13Rik	RIKEN cDNA 1110032A13 gene
1422107_at	6.3	2410066E13Rik	RIKEN cDNA 2410066E13 gene
1431983_at	6.3	Myo3a	myosin IIIA
1454961_at	6.3	Synj1	synaptojanin 1
1440419_at	6.3	Gm1679	gene model 1679, (NCBI)
1455515_at	6.3	1810041L15Rik	RIKEN cDNA 1810041L15 gene
1423627_at	6.3	Nqo1	NAD(P)H dehydrogenase, quinone 1
1447033_at	6.3	Gm829	gene model 829, (NCBI)
1422613_a_at	6.3	Rpl7a	ribosomal protein L7a
1418434_at	6.3	Mkrn1	makorin, ring finger protein, 1
1445069_at	6.3	---	---
1456589_x_at	6.3	Allc	allantoicase
1438978_x_at	6.3	Ndn	necdin
1430613_at	6.3	1520402A15Rik	RIKEN cDNA 1520402A15 gene
1445700_at	6.3	2310047M15Rik	RIKEN cDNA 2310047M15 gene
1418818_at	6.3	Aqp5	aquaporin 5
1418883_a_at	6.3	Pabpc1	poly A binding protein, cytoplasmic 1
1449531_at	6.3	Leprel2	leprecan-like 2
1460214_at	6.3	Pcp4	Purkinje cell protein 4
1425722_at	6.3	LOC435565	interferon-inducible GTPase-like
1459978_x_at	6.3	Ccnjl	cyclin J-like
1416010_a_at	6.3	Ehd1	EH-domain containing 1
1436080_at	6.3	AW011738	expressed sequence AW011738
1450495_a_at	6.3	Klrk1	killer cell lectin-like receptor subfamily K, member 1
1425016_at	6.3	Ephb2	Eph receptor B2
1452796_at	6.3	Def6	differentially expressed in FDCP 6
1422603_at	6.3	Rnase4	ribonuclease, RNase A family 4
1435112_a_at	6.3	Atp5h	ATP synthase, H+ transporting, mitochondrial F0 complex, subunit d
1439264_x_at	6.3	Lasp1	LIM and SH3 protein 1
1416526_a_at	6.3	Park7	Parkinson disease (autosomal recessive, early onset) 7
1448816_at	6.3	Ptgis	prostaglandin I2 (prostacyclin) synthase
1418925_at	6.3	Celsr1	cadherin EGF LAG seven-pass G-type receptor 1
1436902_x_at	6.2	Tmsb10	thymosin, beta 10
1447886_at	6.2	0610040B09Rik	RIKEN cDNA 0610040B09 gene
1453729_a_at	6.2	Rpl37	ribosomal protein L37
1444696_at	6.2	BC059841	CDNA sequence BC059841
1439767_at	6.2	Dlgap2	discs, large (Drosophila) homolog-associated protein 2
1432213_at	6.2	9530047P18Rik	RIKEN cDNA 9530047P18 gene
1448512_at	6.2	Hils1	histone H1-like protein in spermatids 1
1416455_a_at	6.2	Cryab	crystallin, alpha B
1451986_s_at	6.2	Lrrk1	leucine-rich repeat kinase 1
1439380_x_at	6.2	Gtl2	GTL2, imprinted maternally expressed untranslated mRNA
1438118_x_at	6.2	Vim	vimentin
1449040_a_at	6.2	Sephs2	selenophosphate synthetase 2
1442379_at	6.2	EG574403	predicted gene, EG574403
1455398_at	6.2	Lrrc8c	leucine rich repeat containing 8 family, member C
1458379_at	6.2	9330159F19Rik	RIKEN cDNA 9330159F19 gene
1435162_at	6.2	Prkg2	protein kinase, cGMP-dependent, type II
1439364_a_at	6.2	Mmp2	matrix metallopeptidase 2
1456889_at	6.2	---	Transcribed locus
1434455_at	6.2	Fbxo44	F-box protein 44
1427436_at	6.2	Six2	sine oculis-related homeobox 2 homolog (Drosophila)
1434191_at	6.2	A530016O06Rik	RIKEN cDNA A530016O06 gene
1452757_s_at	6.2	Hba-a1	hemoglobin alpha, adult chain 1
1418699_s_at	6.2	Fech	ferrochelatase
1452927_x_at	6.2	Tpi1	triosephosphate isomerase 1
1451226_at	6.2	Pex6	peroxisomal biogenesis factor 6
1457022_at	6.2	Dmd	Dystrophin, muscular dystrophy
1424786_s_at	6.2	Wdr45	WD repeat domain 45
1423032_at	6.2	Rpl39	ribosomal protein L39
1434067_at	6.2	AI662270	expressed sequence AI662270
1441551_at	6.2	Mypn	myopalladin
1451608_a_at	6.2	Tspan33	tetraspanin 33
1457306_at	6.2	---	Transcribed locus
1438927_x_at	6.2	EG227054 /// EG620750 /// EG666448 /// EG666501 /// EG666548 /// EG666738 /// EG666790 /// LOC384840 /// LOC385336 /// LOC619975 /// LOC621498 /// LOC631470 /// Rpl23a	predicted gene, EG227054 /// ribosomal protein L23a /// hypothetical gene supported by BC029892 /// similar to 60S ribosomal protein L23a /// predicted gene, EG620750 /// hypothetical LOC631470 /// predicted gene, EG666448 /// predicted gene, EG666501 /// predicted gene, EG666548 /// predicted gene, EG666738 /// predicted gene, EG666790
1426163_x_at	6.2	Rpl7	ribosomal protein L7
1429511_at	6.2	4933402E13Rik	RIKEN cDNA 4933402E13 gene
1416642_a_at	6.2	Tpt1	tumor protein, translationally-controlled 1
1445249_at	6.2	---	---
1440829_x_at	6.2	Ttll11	tubulin tyrosine ligase-like family, member 11
1434679_at	6.2	Ncan	neurocan
1445564_at	6.2	---	Transcribed locus
1450082_s_at	6.2	Etv5	ets variant gene 5
1420231_at	6.2	---	---
1448894_at	6.2	Akr1b8	aldo-keto reductase family 1, member B8
1427380_at	6.2	Klk1b3	kallikrein 1-related peptidase b3
1452681_at	6.2	Dtymk	deoxythymidylate kinase
1421112_at	6.2	Nkx2-2	NK2 transcription factor related, locus 2 (Drosophila)
1459814_at	6.2	Tmem109	transmembrane protein 109
1440655_at	6.2	---	Transcribed locus
1434799_x_at	6.2	Aldoa	aldolase 1, A isoform
1437974_a_at	6.2	Hk1	hexokinase 1
1428029_a_at	6.2	H2afv	H2A histone family, member V
1438751_at	6.2	Slc30a10	solute carrier family 30, member 10
1455084_x_at	6.1	Shmt2	serine hydroxymethyltransferase 2 (mitochondrial)
1460175_at	6.1	Rps23	ribosomal protein S23
1449887_at	6.1	5430403G19Rik /// Chmp4c	chromatin modifying protein 4C /// RIKEN cDNA 5430403G19 gene
1423005_a_at	6.1	Espn	espin
1433434_at	6.1	AW551984	expressed sequence AW551984
1452680_at	6.1	Snrpd2	small nuclear ribonucleoprotein D2
1428530_x_at	6.1	EG629116 /// LOC677113 /// Rps24	ribosomal protein S24 /// predicted gene, EG629116 /// similar to ribosomal protein S24
1419364_a_at	6.1	EG621699 /// EG624124 /// LOC634044 /// LOC670565 /// Rps7	ribosomal protein S7 /// predicted gene, EG621699 /// predicted gene, EG624124 /// similar to 40S ribosomal protein S7 (S8)
1416322_at	6.1	Prelp	proline arginine-rich end leucine-rich repeat
1438088_at	6.1	---	Adult male cecum cDNA, RIKEN full-length enriched library, clone:9130222J03 product:unclassifiable, full insert sequence
1434173_s_at	6.1	D19Bwg1357e	DNA segment, Chr 19, Brigham & Women's Genetics 1357 expressed
1435819_at	6.1	4922503N01Rik	RIKEN cDNA 4922503N01 gene
1418095_at	6.1	Smpx	small muscle protein, X-linked
1424771_at	6.1	H2afj /// LOC632401	H2A histone family, member J /// similar to H2A histone family, member J isoform 2
1447043_at	6.1	Erbb4	V-erb-a erythroblastic leukemia viral oncogene homolog 4 (avian)
1416345_at	6.1	Timm8a1	translocase of inner mitochondrial membrane 8 homolog a1 (yeast)
1426099_at	6.1	Hrh4	histamine H4 receptor
1457014_x_at	6.1	Pick1	Protein interacting with C kinase 1
1448594_at	6.1	Wisp1	WNT1 inducible signaling pathway protein 1
1439456_x_at	6.1	Atp6ap2	ATPase, H+ transporting, lysosomal accessory protein 2
1448392_at	6.1	Sparc	secreted acidic cysteine rich glycoprotein
1442542_at	6.1	Eya4	eyes absent 4 homolog (Drosophila)
1447544_at	6.1	Mmp28	Matrix metallopeptidase 28 (epilysin)
1427869_at	6.1	Igh-6	Immunoglobulin heavy chain 6 (heavy chain of IgM)
1417019_a_at	6.1	Cdc6	cell division cycle 6 homolog (S. cerevisiae)
1435589_at	6.1	Ccdc85b	coiled-coil domain containing 85B
1448691_at	6.1	Ubqln4	ubiquilin 4
1455851_at	6.1	Bmp5	bone morphogenetic protein 5
1451953_at	6.1	Smr2	submaxillary gland androgen regulated protein 2
1429744_at	6.1	4931407G18Rik	RIKEN cDNA 4931407G18 gene
1418938_at	6.1	Dio2	deiodinase, iodothyronine, type II
1456242_at	6.1	EG653016	predicted gene, EG653016
1448122_at	6.1	Tcp1	t-complex protein 1
1437263_at	6.1	A730089K16Rik	RIKEN cDNA A730089K16 gene
1452686_s_at	6.1	D4Ertd196e	DNA segment, Chr 4, ERATO Doi 196, expressed
1457415_a_at	6.1	4930513N10Rik	RIKEN cDNA 4930513N10 gene
AFFX-18SRNAMur/X00686_3_at	6.1	---	---
1429049_at	6.1	Nuak2	NUAK family, SNF1-like kinase, 2
1446174_at	6.1	EG245440	predicted gene, EG245440
1422100_at	6.1	Cyp7a1	cytochrome P450, family 7, subfamily a, polypeptide 1
1430020_x_at	6.1	Hnrpa1	heterogeneous nuclear ribonucleoprotein A1
1417009_at	6.1	C1r	complement component 1, r subcomponent
1421671_at	6.1	Hsd17b3	hydroxysteroid (17-beta) dehydrogenase 3
1460204_at	6.1	Tec	cytoplasmic tyrosine kinase, Dscr28C related (Drosophila)
1430115_at	6.1	4833413E03Rik	RIKEN cDNA 4833413E03 gene
1417354_at	6.1	Sil1	endoplasmic reticulum chaperone SIL1 homolog (S. cerevisiae)
1460680_a_at	6.1	Rpl23	ribosomal protein L23
1457124_at	6.1	Tnrc6a	Trinucleotide repeat containing 6a
1426192_at	6.1	Smarcd2	SWI/SNF related, matrix associated, actin dependent regulator of chromatin, subfamily d, member 2
1426288_at	6.1	Lrp4	low density lipoprotein receptor-related protein 4
1460169_a_at	6.1	Pctk1	PCTAIRE-motif protein kinase 1
1450592_at	6.1	Olfr69	olfactory receptor 69
1456083_x_at	6.1	Eif3s8	eukaryotic translation initiation factor 3, subunit 8
1457698_at	6.1	AI314831	expressed sequence AI314831
1457314_at	6.1	L1td1	LINE-1 type transposase domain containing 1
1451040_at	6.1	Dtd1	D-tyrosyl-tRNA deacylase 1 homolog (S. cerevisiae)
1424714_at	6.1	Aldoc	aldolase 3, C isoform
1415733_a_at	6.1	1110019J04Rik	RIKEN cDNA 1110019J04 gene
1459556_at	6.1	BC013481	CDNA sequence BC013481
1451969_s_at	6.1	Parp3	poly (ADP-ribose) polymerase family, member 3
1443871_at	6	Man1a2	Mannosidase, alpha, class 1A, member 2
1438961_s_at	6	Blmh	bleomycin hydrolase
1439498_at	6	Punc	putative neuronal cell adhesion molecule
1456047_at	6	Pla2g4b	phospholipase A2, group IVB (cytosolic)
1428062_at	6	Cpa1	carboxypeptidase A1
1444980_at	6	Onecut2	one cut domain, family member 2
1438092_x_at	6	EG666634 /// H2afz /// LOC626950 /// LOC669445 /// LOC675899	H2A histone family, member Z /// hypothetical LOC626950 /// predicted gene, EG666634 /// similar to H2A histone family, member Z
1429077_x_at	6	EG433125 /// EG434067 /// EG635258 /// LOC545423 /// LOC636855 /// LOC674827 /// LOC675278 /// LOC676253 /// LOC676590 /// LOC676825 /// LOC676903 /// Rpl21	ribosomal protein L21 /// predicted gene, EG433125 /// predicted gene, EG434067 /// similar to ribosomal protein L21 /// predicted gene, EG635258
1439145_at	6	Lck	lymphocyte protein tyrosine kinase
1421494_at	6	1110033F04Rik	RIKEN cDNA 1110033F04 gene
1439451_x_at	6	Gpr172b	G protein-coupled receptor 172B
1418901_at	6	Cebpb	CCAAT/enhancer binding protein (C/EBP), beta
1456194_a_at	6	Park7	Parkinson disease (autosomal recessive, early onset) 7
1438964_x_at	6	Tfpt	TCF3 (E2A) fusion partner
1452839_at	6	Dph5	DPH5 homolog (S. cerevisiae)
1427479_at	6	BB287469 /// EG266459 /// EG435337 /// EG544883 /// EG666806 /// EG666862 /// Eif1a /// LOC432715 /// LOC546233 /// LOC623167 /// LOC627878 /// LOC627881 /// LOC630607 /// LOC640794 /// LOC641136	eukaryotic translation initiation factor 1A /// predicted gene, EG266459 /// similar to GLE1 RNA export mediator-like (yeast /// predicted gene, EG435337 /// expressed sequence BB287469 /// predicted gene, EG544883 /// similar to X-linked eukaryotic translation initiation factor 1A /// predicted gene, EG666806 /// predicted gene, EG666862
1428902_at	6	Chst11	carbohydrate sulfotransferase 11
1426562_a_at	6	Olfm1	olfactomedin 1
1427909_at	6	2410015M20Rik	RIKEN cDNA 2410015M20 gene
1438093_x_at	6	Dbi	diazepam binding inhibitor
1430557_at	6	4930434J08Rik	RIKEN cDNA 4930434J08 gene
1439259_x_at	6	Abhd4	abhydrolase domain containing 4
1425214_at	6	P2ry6	pyrimidinergic receptor P2Y, G-protein coupled, 6
1452834_at	6	2600010E01Rik	RIKEN cDNA 2600010E01 gene
1429261_at	6	2210411K11Rik /// LOC675341	RIKEN cDNA 2210411K11 gene /// hypothetical protein LOC675341
1452411_at	6	Lrrc1	leucine rich repeat containing 1
1460428_at	6	Ankrd13a	ankyrin repeat domain 13a
1450880_at	6	Mrpl16	mitochondrial ribosomal protein L16
1437649_x_at	6	Ppib	peptidylprolyl isomerase B
1417991_at	6	Dio1	deiodinase, iodothyronine, type I
1433924_at	6	Peg3	paternally expressed 3
1448689_at	6	Rras2	related RAS viral (r-ras) oncogene homolog 2
1452574_x_at	6	Igh-VJ558	Immunoglobulin heavy chain (J558 family)
1449021_at	6	Rpp21	ribonuclease P 21 subunit (human)
1418758_a_at	6	Pscd3	pleckstrin homology, Sec7 and coiled-coil domains 3
1451012_a_at	6	Csda	cold shock domain protein A
1453340_at	6	1700057D03Rik	RIKEN cDNA 1700057D03 gene
1439435_x_at	6	EG433594 /// EG665053 /// EG668435 /// Pgk1	phosphoglycerate kinase 1 /// predicted gene, EG433594 /// predicted gene, EG665053 /// predicted gene, EG668435
1416006_at	6	Mdk	midkine
1436391_s_at	6	Clcc1	chloride channel CLIC-like 1
1434415_at	6	Dact3	dapper homolog 3, antagonist of beta-catenin (xenopus)
1432508_at	6	1700113I22Rik	RIKEN cDNA 1700113I22 gene
1433096_at	6	4930473M17Rik	RIKEN cDNA 4930473M17 gene
1422212_at	6	Foxh1	forkhead box H1
1429416_at	6	Ttc9b	tetratricopeptide repeat domain 9B
1434098_at	6	Glra2	glycine receptor, alpha 2 subunit
1426547_at	6	Gc	group specific component
1445342_at	6	---	---
1459358_at	6	Pkp2	Plakophilin 2
1430019_a_at	6	EG434858 /// EG665646 /// Hnrpa1 /// LOC654467	heterogeneous nuclear ribonucleoprotein A1 /// predicted gene, EG434858 /// heterogeneous nuclear ribonucleoprotein A1 pseudogene /// predicted gene, EG665646
1425887_at	6	4930511J11Rik	RIKEN cDNA 4930511J11 gene
1453625_at	6	Dtna	dystrobrevin alpha
1417038_at	6	Sept9	septin 9
1449545_at	6	Fgf18	fibroblast growth factor 18
1459840_s_at	6	Ccdc28b	coiled coil domain containing 28B
1428669_at	6	Bmyc	brain expressed myelocytomatosis oncogene
1421228_at	6	Ccl7	chemokine (C-C motif) ligand 7
1454426_at	6	4930519E07Rik	RIKEN cDNA 4930519E07 gene
1416715_at	6	Gjb3	gap junction membrane channel protein beta 3
1450300_at	6	Gabrr1	gamma-aminobutyric acid (GABA-C) receptor, subunit rho 1
1449710_s_at	6	Atp5a1	ATP synthase, H+ transporting, mitochondrial F1 complex, alpha subunit, isoform 1
1460071_at	6	---	---
1418346_at	6	Insl6	insulin-like 6
1433674_a_at	6	Snord22	small nucleolar RNA, C/D box 22
1445432_at	6	---	---
1424143_a_at	6	Cdt1	chromatin licensing and DNA replication factor 1
1429467_s_at	6	Slc26a3	solute carrier family 26, member 3
1438967_x_at	6	Amhr2	anti-Mullerian hormone type 2 receptor
1445077_at	6	---	---
1423610_at	6	Metap2	methionine aminopeptidase 2
1434621_at	6	BC054438	cDNA sequence BC054438
1450186_s_at	6	Gnas	GNAS (guanine nucleotide binding protein, alpha stimulating) complex locus
1455452_x_at	6	AI449310	expressed sequence AI449310
1459425_at	6	---	---
1417499_at	6	Timm10	translocase of inner mitochondrial membrane 10 homolog (yeast)
1438462_x_at	6	Khdrbs1	KH domain containing, RNA binding, signal transduction associated 1
1417406_at	5.9	Sertad1	SERTA domain containing 1
1454256_s_at	5.9	1700113I22Rik	RIKEN cDNA 1700113I22 gene
1437688_x_at	5.9	Atp6ap2	ATPase, H+ transporting, lysosomal accessory protein 2
1451148_at	5.9	Pink1	PTEN induced putative kinase 1
1445669_at	5.9	Spry4	sprouty homolog 4 (Drosophila)
1445100_at	5.9	---	---
1416321_s_at	5.9	Prelp	proline arginine-rich end leucine-rich repeat
1422358_at	5.9	---	---
1458993_at	5.9	AU022882	expressed sequence AU022882
1437852_x_at	5.9	Cpsf3	cleavage and polyadenylation specificity factor 3
1421256_at	5.9	Gzmc	granzyme C
1457948_at	5.9	---	Transcribed locus
1416902_a_at	5.9	Cox5b	cytochrome c oxidase, subunit Vb
1420017_at	5.9	Tspan8	tetraspanin 8
1427260_a_at	5.9	Tpm3	tropomyosin 3, gamma
1435055_a_at	5.9	EG545878 /// Tom1	target of myb1 homolog (chicken) /// predicted gene, EG545878
1417933_at	5.9	Igfbp6	insulin-like growth factor binding protein 6
1436199_at	5.9	---	---
1432416_a_at	5.9	Npm1	nucleophosmin 1
1441310_at	5.9	Adamts15	A disintegrin-like and metallopeptidase (reprolysin type) with thrombospondin type 1 motif, 15
1437389_x_at	5.9	Khdrbs1	KH domain containing, RNA binding, signal transduction associated 1
1424639_a_at	5.9	Hmgcl	3-hydroxy-3-methylglutaryl-Coenzyme A lyase
1447377_at	5.9	Gm428 /// OTTMUSG00000000280 /// OTTMUSG00000000281 /// OTTMUSG00000000282 /// OTTMUSG00000000283	gene model 428, (NCBI) /// predicted gene, OTTMUSG00000000281 /// predicted gene, OTTMUSG00000000280 /// predicted gene, OTTMUSG00000000282 /// predicted gene, OTTMUSG00000000283
1452330_a_at	5.9	Mxra8	matrix-remodelling associated 8
1431463_at	5.9	1700041C02Rik	RIKEN cDNA 1700041C02 gene
1420358_at	5.9	Krtap13	keratin associated protein 13
1454448_at	5.9	2900018E21Rik	RIKEN cDNA 2900018E21 gene
1448172_at	5.9	Mdh1	malate dehydrogenase 1, NAD (soluble)
1455988_a_at	5.9	Cct6a	chaperonin subunit 6a (zeta)
1437829_s_at	5.9	Eef2k	eukaryotic elongation factor-2 kinase
1439148_a_at	5.9	Pfkl	phosphofructokinase, liver, B-type
1422224_at	5.9	Tcp10a /// Tcp10b /// Tcp10c	t-complex protein 10a /// t-complex protein 10b /// t-complex protein 10c
1430221_at	5.9	9130008F23Rik	RIKEN cDNA 9130008F23 gene
1457130_at	5.9	2900035I09Rik	RIKEN cDNA 2900035I09 gene
1443849_x_at	5.9	Urod	uroporphyrinogen decarboxylase
1444373_at	5.9	Tiam1	T-cell lymphoma invasion and metastasis 1
1422392_at	5.9	V1rc6	vomeronasal 1 receptor, C6
1448710_at	5.9	Cxcr4	chemokine (C-X-C motif) receptor 4
1451546_s_at	5.9	Tmem40	transmembrane protein 40
1459876_at	5.9	---	---
1445874_at	5.9	---	---
1432690_at	5.9	9030407C09Rik	RIKEN cDNA 9030407C09 gene
1453190_at	5.9	Usp19	ubiquitin specific peptidase 19
1436322_a_at	5.9	2810001A02Rik	RIKEN cDNA 2810001A02 gene
1448109_a_at	5.9	Rpl26	ribosomal protein L26
1454180_at	5.9	Armc2	armadillo repeat containing 2
1429438_at	5.9	Bcor	Bcl6 interacting corepressor
1451016_at	5.9	Ifrd2	interferon-related developmental regulator 2
1416205_at	5.9	Glb1	galactosidase, beta 1
1456036_x_at	5.9	Gsto1	glutathione S-transferase omega 1
1439257_x_at	5.9	Rpn1	ribophorin I
1428296_at	5.9	Polr2l	polymerase (RNA) II (DNA directed) polypeptide L
1444780_at	5.9	5330421F07Rik	RIKEN cDNA 5330421F07 gene
1416273_at	5.9	Tnfaip2	tumor necrosis factor, alpha-induced protein 2
1437889_x_at	5.9	Bgn	biglycan
1417396_at	5.9	Podxl	podocalyxin-like
1421062_s_at	5.9	Clta	clathrin, light polypeptide (Lca)
1429342_s_at	5.9	2310021H06Rik	RIKEN cDNA 2310021H06 gene
1441899_x_at	5.9	Bcan	Brevican
1444749_at	5.9	---	Adult male hippocampus cDNA, RIKEN full-length enriched library, clone:C630010M09 product:unclassifiable, full insert sequence
1416210_at	5.9	Imp3	IMP3, U3 small nucleolar ribonucleoprotein, homolog (yeast)
1419311_at	5.9	Trim10	tripartite motif protein 10
1449869_at	5.9	Vpreb1	pre-B lymphocyte gene 1
1437140_at	5.9	4930412F15Rik	RIKEN cDNA 4930412F15 gene
1430423_s_at	5.8	2610528E23Rik /// Frag1	RIKEN cDNA 2610528E23 gene /// FGF receptor activating protein 1
1449792_at	5.8	---	---
1435275_at	5.8	Cox6b2	cytochrome c oxidase subunit VIb polypeptide 2
1415866_at	5.8	Unc45a	unc-45 homolog A (C. elegans)
1455844_at	5.8	Cables1	Cdk5 and Abl enzyme substrate 1
1438060_at	5.8	Npas3	neuronal PAS domain protein 3
1450840_a_at	5.8	Rpl39	ribosomal protein L39
1436361_at	5.8	Vgll2	vestigial like 2 homolog (Drosophila)
1436586_x_at	5.8	Rps14	ribosomal protein S14
1426554_a_at	5.8	EG668045 /// LOC675179 /// Pgam1	phosphoglycerate mutase 1 /// predicted gene, EG668045 /// similar to Phosphoglycerate mutase 1 (Phosphoglycerate mutase isozyme B) (PGAM-B) (BPG-dependent PGAM 1)
1451071_a_at	5.8	Atp1a1	ATPase, Na+/K+ transporting, alpha 1 polypeptide
1437673_at	5.8	---	Transcribed locus
1426330_at	5.8	Cacng5	calcium channel, voltage-dependent, gamma subunit 5
1421363_at	5.8	Cyp2c39	cytochrome P450, family 2, subfamily c, polypeptide 39
1442938_at	5.8	D12Ertd247e	DNA segment, Chr 12, ERATO Doi 247, expressed
1421075_s_at	5.8	Cyp7b1	cytochrome P450, family 7, subfamily b, polypeptide 1
1458362_at	5.8	D730005E14Rik	RIKEN cDNA D730005E14 gene
1455892_x_at	5.8	EG622147 /// EG668227 /// EG668269 /// LOC669176 /// LOC669658 /// LOC669821 /// LOC676636	predicted gene, EG622147 /// predicted gene, EG668227 /// predicted gene, EG668269 /// similar to melanoma antigen
1425003_at	5.8	Uroc1	urocanase domain containing 1
1440545_at	5.8	ENSMUSG00000075319	predicted gene, ENSMUSG00000075319
1450706_a_at	5.8	Arl3	ADP-ribosylation factor-like 3
1452124_at	5.8	Ank3	ankyrin 3, epithelial
1448242_at	5.8	Sec61a1	Sec61 alpha 1 subunit (S. cerevisiae)
1434820_s_at	5.8	Pkig	protein kinase inhibitor, gamma
1421971_a_at	5.8	Mrps34	mitochondrial ribosomal protein S34
1429482_at	5.8	1700003H04Rik	RIKEN cDNA 1700003H04 gene
1440815_x_at	5.8	LOC624112	hypothetical protein LOC624112
1426155_a_at	5.8	Osr2	odd-skipped related 2 (Drosophila)
1435416_x_at	5.8	Pigq	phosphatidylinositol glycan anchor biosynthesis, class Q
1455693_x_at	5.8	EG434404 /// EG629575 /// EG666577 /// LOC638497 /// LOC667739 /// LOC667922 /// LOC671306 /// LOC671432 /// LOC672192 /// Rps6	ribosomal protein S6 /// predicted gene, EG434404 /// predicted gene, EG629575 /// similar to 40S ribosomal protein S6 /// predicted gene, EG666577
1436494_x_at	5.8	Trmt1	TRM1 tRNA methyltransferase 1 homolog (S. cerevisiae)
1454716_x_at	5.8	Cox5b	cytochrome c oxidase, subunit Vb
1454517_at	5.8	C030011I16Rik	RIKEN cDNA C030011I16 gene
1421575_at	5.8	2310057N15Rik	RIKEN cDNA 2310057N15 gene
1421875_a_at	5.8	Mrps23	mitochondrial ribosomal protein S23
1438633_x_at	5.8	Lasp1	LIM and SH3 protein 1
1428145_at	5.8	Acaa2	acetyl-Coenzyme A acyltransferase 2 (mitochondrial 3-oxoacyl-Coenzyme A thiolase)
1448398_s_at	5.8	Rpl22	ribosomal protein L22
1452285_a_at	5.8	Eif3s5	eukaryotic translation initiation factor 3, subunit 5 (epsilon)
1423857_at	5.8	Mrpl30	mitochondrial ribosomal protein L30
1437725_x_at	5.8	Tm2d2	TM2 domain containing 2
1430512_a_at	5.8	Igbp1b	immunoglobulin (CD79A) binding protein 1b
1434930_at	5.8	Tpcn1	two pore channel 1
1421002_at	5.8	Angptl2	angiopoietin-like 2
1447047_at	5.8	2610203C20Rik	RIKEN cDNA 2610203C20 gene
1460045_at	5.8	Cdh7	cadherin 7, type 2
1443761_at	5.8	Nrm	nurim (nuclear envelope membrane protein)
1416895_at	5.8	Efna1	ephrin A1
1416759_at	5.8	Mical1	microtubule associated monoxygenase, calponin and LIM domain containing 1
1445399_at	5.8	Klrb1d	killer cell lectin-like receptor subfamily B member 1D
1437086_at	5.8	Ascl1	achaete-scute complex homolog-like 1 (Drosophila)
1437005_a_at	5.8	Rpl18	ribosomal protein L18
1458628_at	5.8	Limk2	LIM motif-containing protein kinase 2
1448657_a_at	5.8	Dnajb10	DnaJ (Hsp40) homolog, subfamily B, member 10
1424396_a_at	5.8	Asrgl1	asparaginase like 1
1428076_s_at	5.8	Ndufb4	NADH dehydrogenase (ubiquinone) 1 beta subcomplex 4
1442687_at	5.8	1700064N11Rik	RIKEN cDNA 1700064N11 gene
1447579_at	5.8	Rtn4ip1	Reticulon 4 interacting protein 1
1434275_at	5.8	---	Transcribed locus
1447955_at	5.8	LOC670127	similar to heterochromatin protein 1, binding protein 3
1445078_at	5.8	D7Ertd526e	DNA segment, Chr 7, ERATO Doi 526, expressed
1441884_x_at	5.8	Cx3cl1	chemokine (C-X3-C motif) ligand 1
1417947_at	5.8	Pcna	proliferating cell nuclear antigen
1459872_x_at	5.8	H2-DMa	histocompatibility 2, class II, locus DMa
1434540_a_at	5.8	Clta	clathrin, light polypeptide (Lca)
1434053_x_at	5.8	Atp5k	ATP synthase, H+ transporting, mitochondrial F1F0 complex, subunit e
1449430_a_at	5.8	Treh	trehalase (brush-border membrane glycoprotein)
1431882_at	5.8	Als2cr12	amyotrophic lateral sclerosis 2 (juvenile) chromosome region, candidate 12 (human)
1428717_at	5.8	Scrn1	secernin 1
1417267_s_at	5.8	Fkbp11	FK506 binding protein 11
1426236_a_at	5.8	Glul	glutamate-ammonia ligase (glutamine synthetase)
1433909_at	5.8	Syt17	synaptotagmin XVII
1451006_at	5.8	Xdh	xanthine dehydrogenase
1443778_at	5.8	LOC672274	similar to Transcription factor SOX-4
1451092_a_at	5.7	Rangap1	RAN GTPase activating protein 1
1448754_at	5.7	Rbp1	retinol binding protein 1, cellular
1445994_at	5.7	---	---
1426379_at	5.7	Eif4b	eukaryotic translation initiation factor 4B
1450250_at	5.7	Otud7a	OTU domain containing 7A
1446919_at	5.7	BC062115	CDNA sequence BC062115
1418503_at	5.7	Hspa9	heat shock protein 9
1457670_s_at	5.7	Lmna	lamin A
1423261_at	5.7	1500015O10Rik	RIKEN cDNA 1500015O10 gene
1421653_a_at	5.7	Igh /// Igh-2 /// Igh-VJ558 /// LOC677563	immunoglobulin heavy chain (J558 family) /// immunoglobulin heavy chain complex /// immunoglobulin heavy chain 2 (serum IgA) /// similar to Ig heavy chain V region VH558 A1/A4 precursor
1458349_s_at	5.7	---	10 days neonate skin cDNA, RIKEN full-length enriched library, clone:4732488M12 product:unclassifiable, full insert sequence
1449179_at	5.7	Pdc	phosducin
1427644_at	5.7	D0Kist2	DNA segment, KIST 2
1416030_a_at	5.7	Mcm7	minichromosome maintenance deficient 7 (S. cerevisiae)
1421790_a_at	5.7	Kcnab3	potassium voltage-gated channel, shaker-related subfamily, beta member 3
1443431_at	5.7	---	---
1456055_x_at	5.7	Pold1	polymerase (DNA directed), delta 1, catalytic subunit
1420075_at	5.7	Atp8b1	ATPase, class I, type 8B, member 1
1448439_at	5.7	D17Wsu104e	DNA segment, Chr 17, Wayne State University 104, expressed
1460268_at	5.7	---	---
1423132_a_at	5.7	5730427N09Rik /// EG433230 /// LOC636306	RIKEN cDNA 5730427N09 gene /// predicted gene, EG433230 /// similar to TGF beta-inducible nuclear protein 1 (L-name related LNR42)
1434495_at	5.7	Patz1	POZ (BTB) and AT hook containing zinc finger 1
1444239_at	5.7	Gemin8	Gem (nuclear organelle) associated protein 8
1459204_at	5.7	AU015449	expressed sequence AU015449
1460314_s_at	5.7	Hist1h3a /// Hist1h3b /// Hist1h3c /// Hist1h3d /// Hist1h3e /// Hist1h3f /// Hist1h3g /// Hist1h3h /// Hist1h3i /// Hist2h3b /// Hist2h3c1 /// Hist2h3c2	histone cluster 2, H3c1 /// histone cluster 2, H3c2 /// histone cluster 1, H3g /// histone cluster 1, H3f /// histone cluster 1, H3c /// histone cluster 1, H3d /// histone cluster 1, H3b /// histone cluster 1, H3e /// histone cluster 1, H3h /// histone cluster 1, H3i /// histone cluster 2, H3b /// histone cluster 1, H3a
1433415_at	5.7	Rfx2	regulatory factor X, 2 (influences HLA class II expression)
1459377_at	5.7	Palm2	paralemmin 2
1423344_at	5.7	Epor	erythropoietin receptor
1449341_a_at	5.7	Stom	stomatin
1442852_at	5.7	---	---
1418744_s_at	5.7	Tesc	tescalcin
1417646_a_at	5.7	Snx5	sorting nexin 5
1437085_at	5.7	D630039A03Rik	RIKEN cDNA D630039A03 gene
1425922_a_at	5.7	Mycn	v-myc myelocytomatosis viral related oncogene, neuroblastoma derived (avian)
1416606_s_at	5.7	Nola2	nucleolar protein family A, member 2
1451121_a_at	5.7	Gltscr2	glioma tumor suppressor candidate region gene 2
1449041_a_at	5.7	Trip6	thyroid hormone receptor interactor 6
1419738_a_at	5.7	Tpm2	tropomyosin 2, beta
1426632_at	5.7	Kctd14	potassium channel tetramerisation domain containing 14
1416073_a_at	5.7	Nup85	nucleoporin 85
1452580_a_at	5.7	Mrpl21	mitochondrial ribosomal protein L21
1459714_at	5.7	---	---
1452586_at	5.7	Anapc13	anaphase promoting complex subunit 13
1417715_a_at	5.7	Got2	glutamate oxaloacetate transaminase 2, mitochondrial
1439056_at	5.7	EG636791	predicted gene, EG636791
1423749_s_at	5.7	Rangap1	RAN GTPase activating protein 1
1443731_at	5.7	---	Transcribed locus
1428283_at	5.7	Cyp2s1	cytochrome P450, family 2, subfamily s, polypeptide 1
1453664_at	5.7	9130017K11Rik	RIKEN cDNA 9130017K11 gene
1433233_at	5.7	5430425E15Rik	RIKEN cDNA 5430425E15 gene
1435137_s_at	5.7	1200015M12Rik /// 1200016E24Rik /// A130040M12Rik /// E430024C06Rik	RIKEN cDNA 1200015M12 gene /// RIKEN cDNA 1200016E24 gene /// RIKEN cDNA A130040M12 gene /// RIKEN cDNA E430024C06 gene
1440817_x_at	5.7	Zfp771	zinc finger protein 771
1455451_at	5.7	AI449310	expressed sequence AI449310
1453285_at	5.7	Tmem88	transmembrane protein 88
1418262_at	5.7	Syk	spleen tyrosine kinase
1440645_at	5.7	LOC546006	similar to deleted in malignant brain tumors 1 isoform c precursor
1433705_at	5.7	Zfp213	zinc finger protein 213
1424000_a_at	5.7	Rps11	ribosomal protein S11
1455689_at	5.7	Fzd10	frizzled homolog 10 (Drosophila)
1460010_a_at	5.7	Ptdss2	phosphatidylserine synthase 2
1437192_x_at	5.7	Vdac1	voltage-dependent anion channel 1
1438640_x_at	5.7	EG433594 /// EG665053 /// EG668435 /// Pgk1	phosphoglycerate kinase 1 /// predicted gene, EG433594 /// predicted gene, EG665053 /// predicted gene, EG668435
1448323_a_at	5.7	Bgn	biglycan
1435593_x_at	5.7	Rps7	ribosomal protein S7
1437107_at	5.7	Rab6b	RAB6B, member RAS oncogene family
1452512_a_at	5.7	Ank1	ankyrin 1, erythroid
1445047_at	5.7	C79246	expressed sequence C79246
1452356_at	5.7	Iqcc	IQ motif containing C
1435026_at	5.7	Spock2	sparc/osteonectin, cwcv and kazal-like domains proteoglycan 2
1424962_at	5.7	Tm4sf4	transmembrane 4 superfamily member 4
1416172_at	5.7	Pes1	pescadillo homolog 1, containing BRCT domain (zebrafish)
1429544_at	5.7	1700029J11Rik	RIKEN cDNA 1700029J11 gene
1433764_at	5.7	Clec2l /// LOC665180	C-type lectin domain family, member l /// similar to CD69 antigen (p60, early T-cell activation antigen)
1419403_at	5.7	BC017612	cDNA sequence BC017612
1430023_at	5.7	5133400G04Rik	RIKEN cDNA 5133400G04 gene
1446391_at	5.7	Snca	Synuclein, alpha
1441981_at	5.6	Tmprss11f	transmembrane protease, serine 11f
1436717_x_at	5.6	Hbb-y	hemoglobin Y, beta-like embryonic chain
1450757_at	5.6	Cdh11	cadherin 11
1440402_at	5.6	4831426I19Rik	RIKEN cDNA 4831426I19 gene
1419377_at	5.6	Med9	mediator of RNA polymerase II transcription, subunit 9 homolog (yeast)
1417368_s_at	5.6	Ndufa2	NADH dehydrogenase (ubiquinone) 1 alpha subcomplex, 2
1425433_a_at	5.6	---	---
1416200_at	5.6	Il33	interleukin 33
1423455_at	5.6	Ptma	prothymosin alpha
1451112_s_at	5.6	Dap	death-associated protein
1424562_a_at	5.6	Slc25a4	solute carrier family 25 (mitochondrial carrier, adenine nucleotide translocator), member 4
1455504_a_at	5.6	Mkrn1	makorin, ring finger protein, 1
1446859_at	5.6	---	---
1456008_at	5.6	Lrrc8e	leucine rich repeat containing 8 family, member E
1447732_x_at	5.6	Peg3	paternally expressed 3
1458342_at	5.6	Tmem90a	transmembrane protein 90a
1421346_a_at	5.6	Slc6a6	solute carrier family 6 (neurotransmitter transporter, taurine), member 6
1426142_a_at	5.6	Trdn	triadin
1456020_at	5.6	Sh3tc2	SH3 domain and tetratricopeptide repeats 2
1422459_a_at	5.6	Psmd13	proteasome (prosome, macropain) 26S subunit, non-ATPase, 13
1452871_at	5.6	Neil1	nei endonuclease VIII-like 1 (E. coli)
1453835_at	5.6	4930505M18Rik	RIKEN cDNA 4930505M18 gene
1455578_x_at	5.6	Rpl41	ribosomal protein L41
1437451_at	5.6	1110006O17Rik	RIKEN cDNA 1110006O17 gene
1423266_at	5.6	2810405K02Rik	RIKEN cDNA 2810405K02 gene
1438334_at	5.6	Dock2	Dedicator of cyto-kinesis 2
1436026_at	5.6	Zfp703	zinc finger protein 703
1439454_x_at	5.6	Tm2d2	TM2 domain containing 2
1440469_at	5.6	ENSMUSG00000056509	predicted gene, ENSMUSG00000056509
1423716_s_at	5.6	Atp5d	ATP synthase, H+ transporting, mitochondrial F1 complex, delta subunit
1416164_at	5.6	Fbln5	fibulin 5
1431953_at	5.6	Atp8a2	ATPase, aminophospholipid transporter-like, class I, type 8A, member 2
1445055_at	5.6	---	Adult male hypothalamus cDNA, RIKEN full-length enriched library, clone:A230013J07 product:unclassifiable, full insert sequence
1440756_at	5.6	---	---
1420027_at	5.6	C80171	expressed sequence C80171
1426406_at	5.6	Setd8	SET domain containing (lysine methyltransferase) 8
1424285_s_at	5.6	Arl6ip4	ADP-ribosylation factor-like 6 interacting protein 4
1436847_s_at	5.6	Cdca8	cell division cycle associated 8
1449354_at	5.6	Zrsr1	zinc finger (CCCH type), RNA binding motif and serine/arginine rich 1
1435800_a_at	5.6	Csda	cold shock domain protein A
1418310_a_at	5.6	Rlbp1	retinaldehyde binding protein 1
1437246_x_at	5.6	EG214738 /// EG626259 /// EG629575 /// EG666577 /// LOC384383 /// LOC545640 /// LOC624159 /// LOC638497 /// LOC639593 /// LOC667739 /// LOC667922 /// LOC671306 /// LOC671432 /// LOC672620 /// LOC675985 /// Rps6	ribosomal protein S6 /// predicted gene, EG214738 /// similar to 40S ribosomal protein S6 /// predicted gene, EG626259 /// predicted gene, EG629575 /// predicted gene, EG666577
1449015_at	5.6	Retnla	resistin like alpha
1440424_at	5.6	Tnnt2	Troponin T2, cardiac
1451101_a_at	5.6	Rps28	ribosomal protein S28
1425677_a_at	5.6	Ank1	ankyrin 1, erythroid
1417641_at	5.6	Galntl5	UDP-N-acetyl-alpha-D-galactosamine:polypeptide N-acetylgalactosaminyltransferase-like 5
1439387_x_at	5.6	2310061F22Rik	RIKEN cDNA 2310061F22 gene
1423424_at	5.6	Zic3	zinc finger protein of the cerebellum 3
1438082_at	5.6	2310028N02Rik	RIKEN cDNA 2310028N02 gene
1455455_at	5.6	Glt28d2	glycosyltransferase 28 domain containing 2
1439352_at	5.6	Trim7	tripartite motif protein 7
1425943_at	5.6	Nmur2	neuromedin U receptor 2
1422468_at	5.6	Ppt1	palmitoyl-protein thioesterase 1
1451184_at	5.6	EG627828 /// EG664907 /// EG668131 /// EG668559 /// Hnrpa3 /// LOC545592 /// LOC629025 /// LOC630401 /// LOC630677 /// LOC669450	heterogeneous nuclear ribonucleoprotein A3 /// similar to heterogeneous nuclear ribonucleoprotein A3 /// predicted gene, EG627828 /// hypothetical protein LOC630677 /// predicted gene, EG664907 /// predicted gene, EG668131 /// predicted gene, EG668559
1458960_at	5.6	---	Transcribed locus
1436129_at	5.6	4930523C11Rik /// Adam6	RIKEN cDNA 4930523C11 gene /// a disintegrin and metallopeptidase domain 6
1451843_a_at	5.6	Ggta1	glycoprotein galactosyltransferase alpha 1, 3
1423289_a_at	5.6	1810029B16Rik	RIKEN cDNA 1810029B16 gene
1451326_at	5.6	Abhd14b	abhydrolase domain containing 14b
1443600_at	5.6	AA414992	expressed sequence AA414992
1417133_at	5.6	Pmp22	peripheral myelin protein
1433953_at	5.6	Zfp277	zinc finger protein 277
1434245_a_at	5.6	Cybasc3	cytochrome b, ascorbate dependent 3
1453176_a_at	5.6	4933404M02Rik	RIKEN cDNA 4933404M02 gene
1447476_at	5.6	Abcc10	ATP-binding cassette, sub-family C (CFTR/MRP), member 10
1417801_a_at	5.6	Ppfibp2	protein tyrosine phosphatase, receptor-type, F interacting protein, binding protein 2
1456994_at	5.6	Rassf1	Ras association (RalGDS/AF-6) domain family 1
1416362_a_at	5.6	Fkbp4	FK506 binding protein 4
1436804_s_at	5.6	Scyl1	SCY1-like 1 (S. cerevisiae)
1415852_at	5.6	Impdh2	inosine 5'-phosphate dehydrogenase 2
1419142_at	5.6	Ctsr	cathepsin R
1435494_s_at	5.6	Dsp	desmoplakin
1433984_a_at	5.6	Mdh2	malate dehydrogenase 2, NAD (mitochondrial)
1455157_a_at	5.6	BC039210	cDNA sequence BC039210
1435458_at	5.6	Pim1	proviral integration site 1
1418455_at	5.6	Copz2	coatomer protein complex, subunit zeta 2
1441560_at	5.6	Ctnna3	catenin (cadherin associated protein), alpha 3
1455361_at	5.6	Dgkb	diacylglycerol kinase, beta
1437441_at	5.6	AA388235	expressed sequence AA388235
1425811_a_at	5.6	Csrp1	cysteine and glycine-rich protein 1
1419833_s_at	5.6	Centd3	centaurin, delta 3
1430762_at	5.6	4833427G06Rik	RIKEN cDNA 4833427G06 gene
1451891_a_at	5.6	Dysf	dysferlin
1427686_at	5.5	LOC632660 /// V2r3	vomeronasal 2, receptor, 3 /// similar to vomeronasal 2, receptor, 8
1419172_at	5.5	Dhfr	dihydrofolate reductase
1421567_at	5.5	Npas3	neuronal PAS domain protein 3
1439151_at	5.5	Msrb3	methionine sulfoxide reductase B3
1451874_at	5.5	---	---
1432176_a_at	5.5	---	---
1455138_x_at	5.5	Cfl1	cofilin 1, non-muscle
1438776_x_at	5.5	EG383032 /// LOC268650 /// Rps17	ribosomal protein S17 /// similar to ribosomal protein S17 /// predicted gene, EG383032
1423911_at	5.5	Ppp2r5a	protein phosphatase 2, regulatory subunit B (B56), alpha isoform
1439670_at	5.5	B020006M18Rik	RIKEN cDNA B020006M18 gene
1445576_at	5.5	4930526H21Rik	RIKEN cDNA 4930526H21 gene
1416218_x_at	5.5	LOC629949 /// LOC640991 /// LOC668935 /// LOC674834 /// Rpl37a	ribosomal protein L37a /// similar to 60S ribosomal protein L37a
1439798_at	5.5	Hoxc10	homeo box C10
1426162_a_at	5.5	Rpl7	ribosomal protein L7
1438364_x_at	5.5	Ang4	angiogenin, ribonuclease A family, member 4
1444488_at	5.5	Cadps	Ca<2+>dependent activator protein for secretion
1444151_at	5.5	Elavl3	ELAV (embryonic lethal, abnormal vision, Drosophila)-like 3 (Hu antigen C)
1426106_a_at	5.5	Syt6	synaptotagmin VI
1458298_at	5.5	Cadps	Ca<2+>dependent activator protein for secretion
1421418_a_at	5.5	Psg19	pregnancy specific glycoprotein 19
1431817_at	5.5	Adh6-ps1	alcohol dehydrogenase 6 (class V), pseudogene 1
1436834_x_at	5.5	Mdh1	malate dehydrogenase 1, NAD (soluble)
1419138_at	5.5	B3galt4	UDP-Gal:betaGalNAc beta 1,3-galactosyltransferase, polypeptide 4
1439415_x_at	5.5	EG622373	predicted gene, EG622373
1423119_at	5.5	Rshl2a /// Rshl2b	radial spokehead-like 2A /// radial spokehead-like 2B
1437947_x_at	5.5	Vdac1	voltage-dependent anion channel 1
1441932_at	5.5	Ptprd	Protein tyrosine phosphatase, receptor type, D
1435449_at	5.5	Bcl2l11	BCL2-like 11 (apoptosis facilitator)
1450517_at	5.5	Tal2	T-cell acute lymphocytic leukemia 2
1445882_at	5.5	Cd300lb	CD300 antigen like family member B
1428893_at	5.5	Osbpl7	oxysterol binding protein-like 7
1455898_x_at	5.5	Slc2a3	solute carrier family 2 (facilitated glucose transporter), member 3
1447162_at	5.5	---	---
1434760_at	5.5	Lrrtm3	leucine rich repeat transmembrane neuronal 3
1433472_x_at	5.5	EG664868 /// LOC625646 /// LOC638514 /// LOC672023 /// LOC674951 /// Rpl38	ribosomal protein L38 /// similar to ribosomal protein L38 /// predicted gene, EG664868
1422675_at	5.5	Smarce1	SWI/SNF related, matrix associated, actin dependent regulator of chromatin, subfamily e, member 1
1457696_at	5.5	Rilp	Rab interacting lysosomal protein
1423852_at	5.5	Tmem46	transmembrane protein 46
1436992_x_at	5.5	Vdac1	voltage-dependent anion channel 1
1433671_at	5.5	A130022J15Rik	RIKEN cDNA A130022J15 gene
1448658_at	5.5	Sart1	squamous cell carcinoma antigen recognized by T-cells 1
1443784_at	5.5	A230046K03Rik	RIKEN cDNA A230046K03 gene
1434115_at	5.5	Cdh13	cadherin 13
1416565_at	5.5	Cox6b1	cytochrome c oxidase, subunit VIb polypeptide 1
1425308_at	5.5	Trim31	tripartite motif-containing 31
1451671_at	5.5	Gorasp1	golgi reassembly stacking protein 1
1458455_at	5.5	Abra	actin-binding Rho activating protein
1439441_x_at	5.5	Lats2	large tumor suppressor 2
1459937_at	5.5	Ass1	Argininosuccinate synthetase 1
1453412_a_at	5.5	Sec14l1	SEC14-like 1 (S. cerevisiae)
1435602_at	5.5	---	Transcribed locus
1449704_at	5.5	C80171	expressed sequence C80171
1445224_at	5.5	Ap3b2	Adaptor-related protein complex 3, beta 2 subunit
1448430_a_at	5.5	EG628277 /// LOC633817 /// LOC669373 /// Naca	nascent polypeptide-associated complex alpha polypeptide /// predicted gene, EG628277 /// similar to nascent polypeptide-associated complex alpha polypeptide
1429440_at	5.5	1810041L15Rik	RIKEN cDNA 1810041L15 gene
1447133_at	5.5	---	---
1416020_a_at	5.5	Atp5g1	ATP synthase, H+ transporting, mitochondrial F0 complex, subunit c (subunit 9), isoform 1
1417071_s_at	5.5	Cyp4v3	cytochrome P450, family 4, subfamily v, polypeptide 3
1420259_at	5.5	Pkp2	Plakophilin 2
1430330_at	5.5	Wiz	widely-interspaced zinc finger motifs
1460647_a_at	5.5	Nr2f6	nuclear receptor subfamily 2, group F, member 6
1457909_at	5.5	Dna2l	DNA2 DNA replication helicase 2-like (yeast)
1441241_at	5.5	9630013D21Rik	RIKEN cDNA 9630013D21 gene
1416567_s_at	5.5	Atp5e	ATP synthase, H+ transporting, mitochondrial F1 complex, epsilon subunit
1420142_s_at	5.5	Pa2g4	proliferation-associated 2G4
1441495_at	5.5	Kctd8	potassium channel tetramerisation domain containing 8
1417027_at	5.5	Trim2	tripartite motif protein 2
1442152_at	5.5	4930513N10Rik	RIKEN cDNA 4930513N10 gene
1424282_at	5.5	Pet112l	PET112-like (yeast)
1415817_s_at	5.5	Cct7	chaperonin subunit 7 (eta)
1422398_at	5.5	Hist1h1e	histone cluster 1, H1e
1426529_a_at	5.5	Tagln2	transgelin 2
1422731_at	5.5	Limd1	LIM domains containing 1
1449196_a_at	5.5	EG619900 /// EG667035 /// LOC625981 /// LOC639567 /// LOC677303 /// Rps27a	ribosomal protein S27a /// predicted gene, EG619900 /// similar to ubiquitin B precursor /// similar to ribosomal protein S27a /// predicted gene, EG667035
1437669_x_at	5.5	Ccrl1	Chemokine (C-C motif) receptor-like 1
1431771_a_at	5.5	Irak1bp1	interleukin-1 receptor-associated kinase 1 binding protein 1
1422871_at	5.5	Kcnj12	potassium inwardly-rectifying channel, subfamily J, member 12
1416233_at	5.5	Eif3s2	eukaryotic translation initiation factor 3, subunit 2 (beta)
1452303_at	5.5	Arhgef10	Rho guanine nucleotide exchange factor (GEF) 10
1417220_at	5.4	Fah	fumarylacetoacetate hydrolase
1460532_at	5.4	2900011F02Rik	RIKEN cDNA 2900011F02 gene
1424194_at	5.4	Rcsd1	RCSD domain containing 1
1418648_at	5.4	Egln3	EGL nine homolog 3 (C. elegans)
1430354_x_at	5.4	Scyl1	SCY1-like 1 (S. cerevisiae)
1416339_a_at	5.4	Prkcsh	protein kinase C substrate 80K-H
1448889_at	5.4	Slc38a4	solute carrier family 38, member 4
1418799_a_at	5.4	Col17a1	procollagen, type XVII, alpha 1
1457319_at	5.4	A130038J17Rik	RIKEN cDNA A130038J17 gene
1451130_at	5.4	2010315L10Rik	RIKEN cDNA 2010315L10 gene
1451410_a_at	5.4	Crip3	cysteine-rich protein 3
1426959_at	5.4	Bdh1	3-hydroxybutyrate dehydrogenase, type 1
1441872_x_at	5.4	Phf17	PHD finger protein 17
1434100_x_at	5.4	Ppargc1a	Peroxisome proliferative activated receptor, gamma, coactivator 1 alpha
1415936_at	5.4	Bcar3	breast cancer anti-estrogen resistance 3
1438014_at	5.4	---	---
1422808_s_at	5.4	Dock2	dedicator of cyto-kinesis 2
1457372_at	5.4	---	---
1442033_at	5.4	C1qtnf9	C1q and tumor necrosis factor related protein 9
1432888_at	5.4	4930455M05Rik	RIKEN cDNA 4930455M05 gene
1460511_at	5.4	Pkp2	plakophilin 2
1423847_at	5.4	Ncapd2	non-SMC condensin I complex, subunit D2
1452734_at	5.4	Rnaset2a /// Rnaset2b	ribonuclease T2B /// ribonuclease T2A
1433977_at	5.4	Hs3st3b1	heparan sulfate (glucosamine) 3-O-sulfotransferase 3B1
1444477_at	5.4	Ctnna3	Catenin (cadherin associated protein), alpha 3
1423277_at	5.4	Ptprk	protein tyrosine phosphatase, receptor type, K
1442712_at	5.4	EG546539	Predicted gene, EG546539
1431262_at	5.4	EG666772 /// ENSMUSG00000057445 /// LOC544988 /// LOC666442	hypothetical protein LOC544988 /// predicted gene, ENSMUSG00000057445 /// similar to Spetex-2H protein /// predicted gene, EG666772
1439253_x_at	5.4	Prelid1	PRELI domain containing 1
1432585_at	5.4	4931428A05Rik	RIKEN cDNA 4931428A05 gene
1423007_a_at	5.4	Gfra2	glial cell line derived neurotrophic factor family receptor alpha 2
1431856_a_at	5.4	C1qtnf6	C1q and tumor necrosis factor related protein 6
1417311_at	5.4	Crip2	cysteine rich protein 2
1424894_at	5.4	Rab13	RAB13, member RAS oncogene family
1436831_at	5.4	Iqub	IQ motif and ubiquitin domain containing
1416299_at	5.4	Shcbp1	Shc SH2-domain binding protein 1
1433438_x_at	5.4	---	---
1417750_a_at	5.4	Slc25a37	solute carrier family 25, member 37
1437661_at	5.4	AU021092	expressed sequence AU021092
1439936_at	5.4	---	---
1424888_at	5.4	March2	membrane-associated ring finger (C3HC4) 2
1453031_at	5.4	Tmem174	transmembrane protein 174
1416143_at	5.4	Atp5j	ATP synthase, H+ transporting, mitochondrial F0 complex, subunit F
1447269_at	5.4	9630031F12Rik	RIKEN cDNA 9630031F12 gene
1444537_at	5.4	AI429363	expressed sequence AI429363
1416070_a_at	5.4	Ddx18	DEAD (Asp-Glu-Ala-Asp) box polypeptide 18
1435395_s_at	5.4	Atp5j2	ATP synthase, H+ transporting, mitochondrial F0 complex, subunit f, isoform 2
1417837_at	5.4	Phlda2	pleckstrin homology-like domain, family A, member 2
1452630_at	5.4	Treml1	triggering receptor expressed on myeloid cells-like 1
1452639_at	5.4	Enpp4	ectonucleotide pyrophosphatase/phosphodiesterase 4
1444082_at	5.4	A730017C20Rik	RIKEN cDNA A730017C20 gene
1435808_at	5.4	A230051G13Rik	RIKEN cDNA A230051G13 gene
1456663_x_at	5.4	Tm2d2	TM2 domain containing 2
1418644_a_at	5.4	Stk11	serine/threonine kinase 11
1453442_at	5.4	2310043M15Rik	RIKEN cDNA 2310043M15 gene
1419831_at	5.4	AA416453	expressed sequence AA416453
1416577_a_at	5.4	Rbx1	ring-box 1
1430086_at	5.4	Chrna9	cholinergic receptor, nicotinic, alpha polypeptide 9
1425219_x_at	5.4	Gngt1	guanine nucleotide binding protein (G protein), gamma transducing activity polypeptide 1
1445240_at	5.4	AU019796	expressed sequence AU019796
1454216_at	5.4	4930408F14Rik	RIKEN cDNA 4930408F14 gene
1419547_at	5.4	Fahd1	fumarylacetoacetate hydrolase domain containing 1
1451064_a_at	5.4	Psat1	phosphoserine aminotransferase 1
1421471_at	5.4	Npy1r	neuropeptide Y receptor Y1
1459995_at	5.4	1700015G11Rik	RIKEN cDNA 1700015G11 gene
1420750_at	5.4	1110006O24Rik	RIKEN cDNA 1110006O24 gene
1426417_at	5.4	Yipf4	Yip1 domain family, member 4
1442326_at	5.4	Pcdh15	protocadherin 15
1430269_at	5.4	Mybphl	myosin binding protein H-like
1452017_at	5.4	Sox15	SRY-box containing gene 15
1438991_x_at	5.4	Ppp2r1a	protein phosphatase 2 (formerly 2A), regulatory subunit A (PR 65), alpha isoform
1427021_s_at	5.4	Fth1	ferritin heavy chain 1
1429842_at	5.4	Mdh1b	malate dehydrogenase 1B, NAD (soluble)
1446991_at	5.4	Gcn1l1	GCN1 general control of amino-acid synthesis 1-like 1 (yeast)
1426724_at	5.4	Cnn3	calponin 3, acidic
1417780_at	5.4	Lass4	longevity assurance homolog 4 (S. cerevisiae)
1455643_s_at	5.4	Tsr1	TSR1, 20S rRNA accumulation, homolog (yeast)
1425177_at	5.4	Shmt1	serine hydroxymethyltransferase 1 (soluble)
1417155_at	5.4	Mycn	v-myc myelocytomatosis viral related oncogene, neuroblastoma derived (avian)
1419289_a_at	5.4	Syngr1	synaptogyrin 1
1430931_at	5.4	4933403O03Rik	RIKEN cDNA 4933403O03 gene
1436169_at	5.4	C730029A08Rik	RIKEN cDNA C730029A08 gene
1423496_a_at	5.4	Punc	putative neuronal cell adhesion molecule
1423034_at	5.4	Txnl5	thioredoxin-like 5
1437149_at	5.4	Slc6a6	solute carrier family 6 (neurotransmitter transporter, taurine), member 6
1418538_at	5.4	Kdelr3	KDEL (Lys-Asp-Glu-Leu) endoplasmic reticulum protein retention receptor 3
1416023_at	5.4	Fabp3	fatty acid binding protein 3, muscle and heart
1417419_at	5.4	Ccnd1	cyclin D1
1425803_a_at	5.4	Mbd2	methyl-CpG binding domain protein 2
1421437_x_at	5.3	Pcdhb14	protocadherin beta 14
1429988_at	5.3	Zfp235	zinc finger protein 235
1420938_at	5.3	Hs6st2	heparan sulfate 6-O-sulfotransferase 2
1419235_s_at	5.3	Helb	helicase (DNA) B
1416617_at	5.3	Acss1	acyl-CoA synthetase short-chain family member 1
1431502_a_at	5.3	Exosc3	exosome component 3
1419339_at	5.3	Neu3	neuraminidase 3
1438378_at	5.3	1700013G23Rik	RIKEN cDNA 1700013G23 gene
1455140_at	5.3	Pitpnm3	PITPNM family member 3
1417420_at	5.3	Ccnd1	cyclin D1
1445477_at	5.3	---	Transcribed locus
1420273_x_at	5.3	---	---
1437185_s_at	5.3	Tmsb10	thymosin, beta 10
1428025_s_at	5.3	Pitpnc1	phosphatidylinositol transfer protein, cytoplasmic 1
1416300_a_at	5.3	Slc25a3	solute carrier family 25 (mitochondrial carrier, phosphate carrier), member 3
1451334_at	5.3	1810009O10Rik	RIKEN cDNA 1810009O10 gene
1420521_at	5.3	Papln	papilin, proteoglycan-like sulfated glycoprotein
1437624_x_at	5.3	Nudt16l1	nudix (nucleoside diphosphate linked moiety X)-type motif 16-like 1
1424516_at	5.3	B230354K17Rik	RIKEN cDNA B230354K17 gene
1415962_at	5.3	Eif3s3	eukaryotic translation initiation factor 3, subunit 3 (gamma)
1423430_at	5.3	Mybbp1a	MYB binding protein (P160) 1a
1452000_s_at	5.3	Sars	seryl-aminoacyl-tRNA synthetase
1438505_s_at	5.3	Rnasen	ribonuclease III, nuclear
1452048_at	5.3	Mrpl12	mitochondrial ribosomal protein L12
1416795_at	5.3	Cryl1	crystallin, lambda 1
1436640_x_at	5.3	Agpat4	1-acylglycerol-3-phosphate O-acyltransferase 4 (lysophosphatidic acid acyltransferase, delta)
1444163_at	5.3	Nek5	NIMA (never in mitosis gene a)-related expressed kinase 5
1457015_at	5.3	A230070E04Rik	RIKEN cDNA A230070E04 gene
1422930_at	5.3	Icam4	intercellular adhesion molecule 4, Landsteiner-Wiener blood group
1459161_at	5.3	AU015777	expressed sequence AU015777
1422492_at	5.3	Cpox	coproporphyrinogen oxidase
1445167_at	5.3	9630001P10Rik	RIKEN cDNA 9630001P10 gene
1427687_at	5.3	Pcdha10	protocadherin alpha 10
1416683_at	5.3	Plxnb2	plexin B2
1426864_a_at	5.3	Ncam1	neural cell adhesion molecule 1
1435496_at	5.3	5730469M10Rik	RIKEN cDNA 5730469M10 gene
1455985_x_at	5.3	Shmt2	serine hydroxymethyltransferase 2 (mitochondrial)
1449207_a_at	5.3	Kif20a	kinesin family member 20A
1442804_at	5.3	Fgr	Gardner-Rasheed feline sarcoma viral (Fgr) oncogene homolog
1458012_at	5.3	Dach2	dachshund 2 (Drosophila)
1423887_a_at	5.3	Telo2	TEL2, telomere maintenance 2, homolog (S. cerevisiae)
1449344_s_at	5.3	2210409E12Rik	RIKEN cDNA 2210409E12 gene
1425726_x_at	5.3	Ppp2r5c	protein phosphatase 2, regulatory subunit B (B56), gamma isoform
1447239_at	5.3	Tomm70a	Translocase of outer mitochondrial membrane 70 homolog A (yeast)
1416651_at	5.3	Znhit2	zinc finger, HIT domain containing 2
1455902_x_at	5.3	Rhof	Ras homolog gene family, member f
1451537_at	5.3	Chi3l1	chitinase 3-like 1
1451538_at	5.3	Sox9	SRY-box containing gene 9
1425995_s_at	5.3	Wt1	Wilms tumor homolog
1460216_at	5.3	Acads	acyl-Coenzyme A dehydrogenase, short chain
1430146_at	5.3	4933402N03Rik	RIKEN cDNA 4933402N03 gene
1421156_a_at	5.3	Dsc2	desmocollin 2
1442991_at	5.3	B3gat2	beta-1,3-glucuronyltransferase 2 (glucuronosyltransferase S)
1437406_x_at	5.3	Igfbp4	insulin-like growth factor binding protein 4
1415736_at	5.3	Pfdn5	prefoldin 5
1418743_a_at	5.3	Tesc	tescalcin
1437342_x_at	5.3	Pttg1ip	pituitary tumor-transforming 1 interacting protein
1459060_at	5.3	Shcbp1	Shc SH2-domain binding protein 1
1436988_at	5.3	5430433G21Rik	RIKEN cDNA 5430433G21 gene
1425343_at	5.3	Hdhd3	haloacid dehalogenase-like hydrolase domain containing 3
1449184_at	5.3	Pglyrp1	peptidoglycan recognition protein 1
1416698_a_at	5.3	Cks1b	CDC28 protein kinase 1b
1449034_at	5.3	Klkb1	kallikrein B, plasma 1
1436552_at	5.3	Jakmip2	janus kinase and microtubule interacting protein 2
1416245_at	5.3	Aurkaip1	aurora kinase A interacting protein 1
1458331_x_at	5.3	Ces7	carboxylesterase 7
1441497_at	5.3	AA388235	expressed sequence AA388235
1446099_at	5.3	Mthfd1l	Methylenetetrahydrofolate dehydrogenase (NADP+ dependent) 1-like
1432700_at	5.3	2810047J09Rik	RIKEN cDNA 2810047J09 gene
1416315_at	5.3	Abhd4	abhydrolase domain containing 4
1449984_at	5.3	Cxcl2	chemokine (C-X-C motif) ligand 2
1440531_at	5.3	Rbm11	RNA binding motif protein 11
1452418_at	5.2	1200016E24Rik	RIKEN cDNA 1200016E24 gene
1433989_at	5.2	Slc6a11	solute carrier family 6 (neurotransmitter transporter, GABA), member 11
1448764_a_at	5.2	Fabp1	fatty acid binding protein 1, liver
1430939_at	5.2	4930528D03Rik	RIKEN cDNA 4930528D03 gene
1418543_s_at	5.2	Ccdc43	coiled-coil domain containing 43
1424611_x_at	5.2	Trub2	TruB pseudouridine (psi) synthase homolog 2 (E. coli)
1420604_at	5.2	Hesx1	homeo box gene expressed in ES cells
1441821_at	5.2	---	---
1439186_at	5.2	E130319B15Rik	RIKEN cDNA E130319B15 gene
1422070_at	5.2	Adh4	alcohol dehydrogenase 4 (class II), pi polypeptide
1460223_a_at	5.2	Epb4.9	erythrocyte protein band 4.9
1431967_at	5.2	1700006A11Rik	RIKEN cDNA 1700006A11 gene
1423972_at	5.2	Etfa	electron transferring flavoprotein, alpha polypeptide
1422873_at	5.2	Prg2	proteoglycan 2, bone marrow
1424581_at	5.2	Stac2	SH3 and cysteine rich domain 2
1442936_at	5.2	Dsg3	Desmoglein 3
1445791_at	5.2	---	---
1433617_s_at	5.2	B4galt5	UDP-Gal:betaGlcNAc beta 1,4-galactosyltransferase, polypeptide 5
1417930_at	5.2	Nab2	Ngfi-A binding protein 2
1435146_s_at	5.2	Cadm2	cell adhesion molecule 2
1446079_at	5.2	Zmat2	zinc finger, matrin type 2
1425701_a_at	5.2	Rgs3	regulator of G-protein signaling 3
1419911_at	5.2	Coro1c	Coronin, actin binding protein 1C
1415912_a_at	5.2	EG625298 /// EG628061 /// LOC637251 /// LOC671723 /// Rps13	ribosomal protein S13 /// predicted gene, EG625298 /// predicted gene, EG628061 /// similar to ribosomal protein S13
1448369_at	5.2	Pola2	polymerase (DNA directed), alpha 2
1417120_at	5.2	D4Wsu114e	DNA segment, Chr 4, Wayne State University 114, expressed
1452648_at	5.2	Tbrg1	transforming growth factor beta regulated gene 1
1425784_a_at	5.2	Olfm1	olfactomedin 1
1456511_x_at	5.2	Eras	ES cell-expressed Ras
1452489_at	5.2	Vps11	vacuolar protein sorting 11 (yeast)
1429207_at	5.2	5730408K05Rik	RIKEN cDNA 5730408K05 gene
1429577_at	5.2	Iqcf4	IQ motif containing F4
1435062_at	5.2	1500001A10Rik	RIKEN cDNA 1500001A10 gene
1436874_x_at	5.2	Slc25a5	solute carrier family 25 (mitochondrial carrier, adenine nucleotide translocator), member 5
1418325_at	5.2	Sephs2	selenophosphate synthetase 2
1460388_at	5.2	Acot6	acyl-CoA thioesterase 6
1459763_at	5.2	Adipoq	Adiponectin, C1Q and collagen domain containing
1445168_at	5.2	---	---
1442669_at	5.2	---	---
1419731_at	5.2	Cyp2b19	cytochrome P450, family 2, subfamily b, polypeptide 19
1437245_at	5.2	Tmem154	transmembrane protein 154
1448179_at	5.2	Usmg5	upregulated during skeletal muscle growth 5
1418423_s_at	5.2	OTTMUSG00000000724 /// Serpinb9e /// Serpinb9f /// Serpinb9g	serine (or cysteine) peptidase inhibitor, clade B, member 9f /// serine (or cysteine) peptidase inhibitor, clade B, member 9e /// serine (or cysteine) peptidase inhibitor, clade B, member 9g /// predicted gene, OTTMUSG00000000724
1456434_x_at	5.2	Hspb8	heat shock protein 8
1449740_s_at	5.2	Dsg2	desmoglein 2
1437646_at	5.2	Znrf3	zinc and ring finger 3
1451428_x_at	5.2	Egfl7	EGF-like domain 7
1415970_at	5.2	Cox6c	cytochrome c oxidase, subunit VIc
1440794_x_at	5.2	1700029M03Rik	RIKEN cDNA 1700029M03 gene
1424623_at	5.2	Serpinb5	serine (or cysteine) peptidase inhibitor, clade B, member 5
1423396_at	5.2	Agt	angiotensinogen (serpin peptidase inhibitor, clade A, member 8)
1426600_at	5.2	Slc2a1	solute carrier family 2 (facilitated glucose transporter), member 1
1456558_s_at	5.2	C87977	expressed sequence C87977
1449158_at	5.2	Kcnk2	potassium channel, subfamily K, member 2
1427411_s_at	5.2	Dleu2	deleted in lymphocytic leukemia, 2
1449313_at	5.2	Klk1b5	kallikrein 1-related peptidase b5
1427387_a_at	5.2	Itgb4	integrin beta 4
1452663_at	5.2	Svop	SV2 related protein
1447311_at	5.2	Slc6a2	solute carrier family 6 (neurotransmitter transporter, noradrenalin), member 2
1451609_at	5.2	Tspan33	tetraspanin 33
1438563_s_at	5.2	Mrps24	mitochondrial ribosomal protein S24
1453487_at	5.2	Dhdh	dihydrodiol dehydrogenase (dimeric)
1423817_s_at	5.2	2010315L10Rik	RIKEN cDNA 2010315L10 gene
1438839_a_at	5.2	Ywhae	tyrosine 3-monooxygenase/tryptophan 5-monooxygenase activation protein, epsilon polypeptide
1430546_at	5.2	Cryzl1	crystallin, zeta (quinone reductase)-like 1
1422958_at	5.2	Krtap5-4	keratin associated protein 5-4
1423579_a_at	5.2	Trpc4	transient receptor potential cation channel, subfamily C, member 4
1439476_at	5.2	Dsg2	desmoglein 2
1416585_at	5.2	Ruvbl1	RuvB-like protein 1
1432867_at	5.2	9230112J17Rik	RIKEN cDNA 9230112J17 gene
1450415_at	5.2	Pde6a	phosphodiesterase 6A, cGMP-specific, rod, alpha
1418054_at	5.2	Neurod4	neurogenic differentiation 4
1418713_at	5.2	Pcbd1	pterin 4 alpha carbinolamine dehydratase/dimerization cofactor of hepatocyte nuclear factor 1 alpha (TCF1) 1
1416921_x_at	5.2	Aldoa	aldolase 1, A isoform
1447616_at	5.2	---	Transcribed locus
1423426_at	5.2	1300012G16Rik	RIKEN cDNA 1300012G16 gene
1420272_at	5.2	---	---
1424234_s_at	5.2	Meox2	mesenchyme homeobox 2
1425118_at	5.2	Spire2	spire homolog 2 (Drosophila)
1427591_at	5.2	Clcn1	chloride channel 1
1454071_at	5.2	Ly6k	lymphocyte antigen 6 complex, locus K
1422273_at	5.2	Mmp1b	matrix metallopeptidase 1b (interstitial collagenase)
1453692_at	5.2	4930581F22Rik	RIKEN cDNA 4930581F22 gene
1460380_at	5.2	Dsg2	desmoglein 2
1419569_a_at	5.2	Isg20	interferon-stimulated protein
1441842_s_at	5.2	Zfp707	zinc finger protein 707
1434637_x_at	5.2	Sin3b	transcriptional regulator, SIN3B (yeast)
1452257_at	5.2	Bdh1	3-hydroxybutyrate dehydrogenase, type 1
1438847_at	5.2	Mxd3	Max dimerization protein 3
1450539_at	5.2	Krtap5-1	keratin associated protein 5-1
1445442_at	5.2	Mtap9	microtubule-associated protein 9
1421040_a_at	5.2	Gsta2	glutathione S-transferase, alpha 2 (Yc2)
1428223_at	5.2	Mfsd2	major facilitator superfamily domain containing 2
1440870_at	5.2	Prdm16	PR domain containing 16
1418321_at	5.1	Dci	dodecenoyl-Coenzyme A delta isomerase (3,2 trans-enoyl-Coenyme A isomerase)
1428960_at	5.1	4933434I06Rik	RIKEN cDNA 4933434I06 gene
1415762_x_at	5.1	Mrpl52	mitochondrial ribosomal protein L52
1441882_at	5.1	---	---
1453801_at	5.1	Them5	thioesterase superfamily member 5
1438251_x_at	5.1	Htra1	HtrA serine peptidase 1
1444865_at	5.1	---	---
1449160_at	5.1	Npr1	natriuretic peptide receptor 1
1422892_s_at	5.1	H2-Ea	histocompatibility 2, class II antigen E alpha
1449646_s_at	5.1	Tigd5	tigger transposable element derived 5
1449799_s_at	5.1	Pkp2	plakophilin 2
1453101_at	5.1	Klhl25	kelch-like 25 (Drosophila)
1419599_s_at	5.1	Ms4a6d	membrane-spanning 4-domains, subfamily A, member 6D
1450048_a_at	5.1	Idh2	isocitrate dehydrogenase 2 (NADP+), mitochondrial
1429485_a_at	5.1	Utp11l	UTP11-like, U3 small nucleolar ribonucleoprotein, (yeast)
1416055_at	5.1	1810008N23Rik /// Amy2 /// Amy2-1 /// Amy2-2	amylase 2, pancreatic /// RIKEN cDNA 1810008N23 gene /// amylase 2-2, pancreatic /// amylase 2-1, pancreatic
1416283_at	5.1	Gart	phosphoribosylglycinamide formyltransferase
1427092_at	5.1	---	---
1431915_at	5.1	4930442E04Rik	RIKEN cDNA 4930442E04 gene
1460706_s_at	5.1	Rer1	RER1 retention in endoplasmic reticulum 1 homolog (S. cerevisiae)
1426153_a_at	5.1	Dsg2	desmoglein 2
1432812_at	5.1	4930554P06Rik	RIKEN cDNA 4930554P06 gene
1422257_s_at	5.1	Cyp2b10	cytochrome P450, family 2, subfamily b, polypeptide 10
1453305_at	5.1	Iqcd	IQ motif containing D
1435201_at	5.1	Tmem174	transmembrane protein 174
1452495_at	5.1	Adam28	a disintegrin and metallopeptidase domain 28
1447703_x_at	5.1	Zfp593	zinc finger protein 593
1444026_at	5.1	AI593442	expressed sequence AI593442
1455152_at	5.1	AI462493	expressed sequence AI462493
1441278_at	5.1	4930513N10Rik	RIKEN cDNA 4930513N10 gene
1432376_at	5.1	3830403N18Rik	RIKEN cDNA 3830403N18 gene
1441043_at	5.1	---	Adult male testis cDNA, RIKEN full-length enriched library, clone:4930579G14 product:unclassifiable, full insert sequence
1419120_at	5.1	Lyl1	lymphoblastomic leukemia
1423631_at	5.1	Nr2e3	nuclear receptor subfamily 2, group E, member 3
1429750_at	5.1	Minpp1	multiple inositol polyphosphate histidine phosphatase 1
1450659_at	5.1	Rgs7	regulator of G protein signaling 7
1447193_at	5.1	---	---
1448001_x_at	5.1	Cdca3	cell division cycle associated 3
1429757_at	5.1	1700094C09Rik	RIKEN cDNA 1700094C09 gene
1419417_at	5.1	Vegfc	vascular endothelial growth factor C
1422473_at	5.1	Pde4b	phosphodiesterase 4B, cAMP specific
1419739_at	5.1	Tpm2	tropomyosin 2, beta
1449619_s_at	5.1	Arhgap9	Rho GTPase activating protein 9
1442199_at	5.1	Btnl2	butyrophilin-like 2
1442361_at	5.1	Itga2b	Integrin alpha 2b
1419431_at	5.1	Ereg	epiregulin
1438383_x_at	5.1	Ppp2r1a	protein phosphatase 2 (formerly 2A), regulatory subunit A (PR 65), alpha isoform
1452169_a_at	5.1	Dgkz	diacylglycerol kinase zeta
1449956_at	5.1	Prkce	protein kinase C, epsilon
1438939_x_at	5.1	Ndn	necdin
1437418_at	5.1	---	---
1438561_x_at	5.1	Tmem180	transmembrane protein 180
1452988_at	5.1	2610306M01Rik	RIKEN cDNA 2610306M01 gene
1429308_at	5.1	Prdm16	PR domain containing 16
1442774_x_at	5.1	---	Transcribed locus
1447503_at	5.1	BC016495	CDNA sequence BC016495
1434046_at	5.1	AA467197	expressed sequence AA467197
1437094_x_at	5.1	Dnaic1	dynein, axonemal, intermediate chain 1
1443001_at	5.1	C78344	expressed sequence C78344
1458564_at	5.1	---	---
1424313_a_at	5.1	Ndufs7	NADH dehydrogenase (ubiquinone) Fe-S protein 7
1456293_s_at	5.1	Ccnh /// LOC672655	cyclin H /// similar to cyclin H
1426897_at	5.1	Rcc2	regulator of chromosome condensation 2
1425736_at	5.1	Cd37	CD37 antigen
1420771_at	5.1	Sprr2d	small proline-rich protein 2D
1424980_s_at	5.1	Aph1a	anterior pharynx defective 1a homolog (C. elegans)
1436323_at	5.1	2810001A02Rik	RIKEN cDNA 2810001A02 gene
1457425_at	5.1	C130038G02Rik	RIKEN cDNA C130038G02 gene
1420558_at	5.1	Selp	selectin, platelet
1423634_at	5.1	Gsdm1	gasdermin 1
1429816_at	5.1	Armc3	armadillo repeat containing 3
1419735_at	5.1	Csn3	casein kappa
1429030_at	5.1	C1qtnf7	C1q and tumor necrosis factor related protein 7
1444305_at	5.1	Myh7b	myosin, heavy chain 7B, cardiac muscle, beta
1417082_at	5.1	Anp32b	acidic nuclear phosphoprotein 32 family, member B
1458804_at	5.1	Slco4c1	Solute carrier organic anion transporter family, member 4C1
1424991_s_at	5.1	Tyms /// Tyms-ps	thymidylate synthase /// thymidylate synthase, pseudogene
1446843_at	5.1	---	---
1438181_x_at	5.1	Tm2d2	TM2 domain containing 2
1437933_at	5.1	Hhip	Hedgehog-interacting protein
1436816_at	5.1	Nup133	Nucleoporin 133
1456579_x_at	5.1	Telo2	TEL2, telomere maintenance 2, homolog (S. cerevisiae)
1441945_s_at	5.1	Abhd14a	abhydrolase domain containing 14A
1416256_a_at	5.1	Tubb5	tubulin, beta 5
1422928_at	5.1	Ela2	elastase 2, neutrophil
1448252_a_at	5.1	Eef1b2	eukaryotic translation elongation factor 1 beta 2
1427875_a_at	5.1	Rpl34	ribosomal protein L34
1443917_at	5	Tmbim4	transmembrane BAX inhibitor motif containing 4
1431349_at	5	Hnrpab	heterogeneous nuclear ribonucleoprotein A/B
1419208_at	5	Map3k8	mitogen activated protein kinase kinase kinase 8
1417767_at	5	Cyb5b	cytochrome b5 type B
1417073_a_at	5	Qk	quaking
1450920_at	5	Ccnb2	cyclin B2
1437668_at	5	Ccrl1	Chemokine (C-C motif) receptor-like 1
1449543_at	5	Zfp371	zinc finger protein 371
1442877_at	5	---	---
1453812_at	5	Jakmip2	janus kinase and microtubule interacting protein 2
1450698_at	5	Dusp2	dual specificity phosphatase 2
1449875_s_at	5	H2-T22 /// H2-T9	histocompatibility 2, T region locus 22 /// histocompatibility 2, T region locus 9
1457127_at	5	Defb42	defensin beta 42
1433513_x_at	5	Ndufa12	NADH dehydrogenase (ubiquinone) 1 alpha subcomplex, 12
1425157_x_at	5	Tspan33	tetraspanin 33
1428804_at	5	Mfap3l	microfibrillar-associated protein 3-like
1416244_a_at	5	Cnbp	cellular nucleic acid binding protein
1438796_at	5	Nr4a3	nuclear receptor subfamily 4, group A, member 3
1452937_s_at	5	Ccdc28b	coiled coil domain containing 28B
1429088_at	5	Lbh	limb-bud and heart
1434438_at	5	Samhd1	SAM domain and HD domain, 1
1443529_at	5	Rutbc2	RUN and TBC1 domain containing 2
1450372_a_at	5	Rpl18	ribosomal protein L18
1426145_at	5	---	---
1417356_at	5	Peg3	paternally expressed 3
1454503_at	5	9030201C23Rik	RIKEN cDNA 9030201C23 gene
1448207_at	5	Lasp1	LIM and SH3 protein 1
1454685_at	5	Gpr146	G protein-coupled receptor 146
1451698_at	5	Psrc1	proline/serine-rich coiled-coil 1
1420676_at	5	Lce1a1	late cornified envelope 1A1
1456439_x_at	5	Mical1	microtubule associated monoxygenase, calponin and LIM domain containing 1
1446544_at	5	Arntl	Aryl hydrocarbon receptor nuclear translocator-like
1426728_x_at	5	Ptdss2	phosphatidylserine synthase 2
1417439_at	5	Cd248	CD248 antigen, endosialin
1418670_s_at	5	Hspg2	perlecan (heparan sulfate proteoglycan 2)
1439672_at	5	Synj1	Synaptojanin 1
1448745_s_at	5	Lor	loricrin
1424722_at	5	1300017J02Rik	RIKEN cDNA 1300017J02 gene
1452678_a_at	5	Ccbl1	cysteine conjugate-beta lyase 1
1455010_at	5	1500012F01Rik	RIKEN cDNA 1500012F01 gene
1450590_at	5	Olfr159	olfactory receptor 159
1446672_at	5	---	---
1439176_at	5	E130120F12Rik	RIKEN cDNA E130120F12 gene
1431338_at	5	Caskin1	CASK interacting protein 1
1459319_at	5	Pola1	Polymerase (DNA directed), alpha 1
1418860_a_at	5	Letmd1	LETM1 domain containing 1
1422432_at	5	Dbi	diazepam binding inhibitor
1451401_a_at	5	0610009K11Rik	RIKEN cDNA 0610009K11 gene
1452055_at	5	Ctdsp1	CTD (carboxy-terminal domain, RNA polymerase II, polypeptide A) small phosphatase 1
1449436_s_at	5	EG667759 /// Gm1821 /// LOC218963 /// Ubb	ubiquitin B /// ubiquitin pseudogene /// gene model 1821, (NCBI) /// predicted gene, EG667759
1436420_a_at	5	Ipo4	importin 4
1422617_at	5	EG546272 /// EG664861 /// EG664877 /// EG664890 /// EG664906 /// EG664923 /// EG664944 /// EG664989 /// LOC664810 /// RP23-3D2.1 /// Xmr	Xmr protein /// predicted gene, EG546272 /// novel protein similar to Xlr-related, meiosis regulated (Xmr) /// similar to Synaptonemal complex protein 3 (SCP-3) /// predicted gene, EG664861 /// predicted gene, EG664877 /// predicted gene, EG664890 /// predicted gene, EG664906 /// predicted gene, EG664923 /// predicted gene, EG664944 /// predicted gene, EG664989
1435447_at	5	Mip	major intrinsic protein of eye lens fiber
1446368_at	5	9130221J18Rik	RIKEN cDNA 9130221J18 gene
1445447_at	5	---	---
1423680_at	5	Fads1	fatty acid desaturase 1
1416226_at	5	Arpc1b	actin related protein 2/3 complex, subunit 1B
1442191_at	5	5033411D12Rik	RIKEN cDNA 5033411D12 gene
1433716_x_at	5	Gfra2	glial cell line derived neurotrophic factor family receptor alpha 2
1420224_at	5	---	---
1428051_a_at	5	Cacna1d	calcium channel, voltage-dependent, L type, alpha 1D subunit
1460058_at	5	---	10 days neonate cortex cDNA, RIKEN full-length enriched library, clone:A830028J12 product:unclassifiable, full insert sequence
1416203_at	5	Aqp1	aquaporin 1
1451085_at	5	C030006K11Rik	RIKEN cDNA C030006K11 gene
1429388_at	5	Nanog	Nanog homeobox
1450541_at	5	Pvt1	plasmacytoma variant translocation 1
1440124_at	5	B230334C09Rik	RIKEN cDNA B230334C09 gene
1447595_x_at	5	1810012K16Rik	RIKEN cDNA 1810012K16 gene
1456587_x_at	5	2010005J08Rik	RIKEN cDNA 2010005J08 gene
1448873_at	5	Ocln	occludin
1432328_at	5	4930516K23Rik	RIKEN cDNA 4930516K23 gene
1436789_at	5	Ccnjl	cyclin J-like
1416804_at	5	Ehbp1l1	EH domain binding protein 1-like 1
1458608_at	5	Tpst2	Protein-tyrosine sulfotransferase 2
1431871_at	5	Txndc3	thioredoxin domain containing 3 (spermatozoa)
1449596_at	5	C78142	expressed sequence C78142
1421294_at	5	Hdgfl1	hepatoma derived growth factor-like 1
1443834_at	5	---	Transcribed locus
1438095_x_at	5	Noc4l	Nucleolar complex associated 4 homolog (S. cerevisiae)
1427515_at	5	A530088I07Rik	RIKEN cDNA A530088I07 gene
1447894_x_at	5	LOC631721 /// Vps52	vacuolar protein sorting 52 (yeast) /// similar to vacuolar protein sorting 52
1442773_at	5	---	Transcribed locus
1460637_s_at	5	Pfdn5	prefoldin 5
1439416_x_at	5	Tubb2c	tubulin, beta 2c
1454997_at	5	Msrb3	methionine sulfoxide reductase B3
1426676_s_at	5	Tomm70a	translocase of outer mitochondrial membrane 70 homolog A (yeast)
1438170_x_at	5	Adrm1	adhesion regulating molecule 1
1438898_at	5	---	Adult male corpora quadrigemina cDNA, RIKEN full-length enriched library, clone:B230310B10 product:unclassifiable, full insert sequence
1422913_at	5	Prm3	protamine 3
1415916_a_at	5	Mthfd1	methylenetetrahydrofolate dehydrogenase (NADP+ dependent), methenyltetrahydrofolate cyclohydrolase, formyltetrahydrofolate synthase
1422817_at	5	Gp5	glycoprotein 5 (platelet)
1458944_at	5	---	Adult male testis cDNA, RIKEN full-length enriched library, clone:4930542D16 product:unclassifiable, full insert sequence
1422716_a_at	5	Acp1	acid phosphatase 1, soluble
1423772_x_at	5	Slc25a5	solute carrier family 25 (mitochondrial carrier, adenine nucleotide translocator), member 5
1417725_a_at	5	Sssca1	Sjogren's syndrome/scleroderma autoantigen 1 homolog (human)
1456693_at	4.9	4933406F09Rik	RIKEN cDNA 4933406F09 gene
1432516_at	4.9	4930447F04Rik	RIKEN cDNA 4930447F04 gene
1433355_at	4.9	2610021J01Rik	RIKEN cDNA 2610021J01 gene
1455039_a_at	4.9	Sin3b	transcriptional regulator, SIN3B (yeast)
1456384_at	4.9	Nlgn3	neuroligin 3
1425695_at	4.9	Tbx5	T-box 5
1442077_at	4.9	2310076G05Rik	RIKEN cDNA 2310076G05 gene
1424273_at	4.9	Cyp2c70	cytochrome P450, family 2, subfamily c, polypeptide 70
1439773_at	4.9	Ly6e	lymphocyte antigen 6 complex, locus E
1425348_a_at	4.9	Srprb	signal recognition particle receptor, B subunit
1426195_a_at	4.9	Cst3	cystatin C
1417597_at	4.9	Cd28	CD28 antigen
1424255_at	4.9	Supt5h	suppressor of Ty 5 homolog (S. cerevisiae)
1430262_at	4.9	5330411J11Rik	RIKEN cDNA 5330411J11 gene
1416099_at	4.9	EG621100 /// LOC669376 /// LOC675088 /// Rpl27	ribosomal protein L27 /// predicted gene, EG621100 /// similar to ribosomal protein L27
1441822_at	4.9	1700008F19Rik	RIKEN cDNA 1700008F19 gene
1427955_a_at	4.9	Deb1	differentially expressed in B16F10 1
1419262_at	4.9	Acad8	acyl-Coenzyme A dehydrogenase family, member 8
1449101_at	4.9	Ebf2	early B-cell factor 2
1440668_at	4.9	Adamtsl3	ADAMTS-like 3
1442369_at	4.9	4832406H04Rik	RIKEN cDNA 4832406H04 gene
1422174_at	4.9	Pdx1	pancreatic and duodenal homeobox 1
1452382_at	4.9	Dnm3os	dynamin 3, opposite strand
1460451_at	4.9	Tmem52	transmembrane protein 52
1417722_at	4.9	Pgls	6-phosphogluconolactonase
1422672_at	4.9	Sprr1b	small proline-rich protein 1B
1452613_at	4.9	Uqcrq	ubiquinol-cytochrome c reductase, complex III subunit VII
1445713_at	4.9	9630041G16Rik	RIKEN cDNA 9630041G16 gene
1431665_a_at	4.9	Timm8b	translocase of inner mitochondrial membrane 8 homolog b (yeast)
1418629_a_at	4.9	Khdrbs1	KH domain containing, RNA binding, signal transduction associated 1
1459535_at	4.9	---	---
1436093_at	4.9	Epha10	Eph receptor A10
1426514_at	4.9	4631426J05Rik	RIKEN cDNA 4631426J05 gene
1427894_at	4.9	Vasn	vasorin
1416258_at	4.9	Tk1	thymidine kinase 1
1428055_at	4.9	Rian	RNA imprinted and accumulated in nucleus
1430342_at	4.9	4930518J20Rik	RIKEN cDNA 4930518J20 gene
1455899_x_at	4.9	Socs3	suppressor of cytokine signaling 3
1459362_at	4.9	---	Transcribed locus
1428048_at	4.9	BC027582	cDNA sequence BC027582
1434204_x_at	4.9	Shmt2	Serine hydroxymethyltransferase 2 (mitochondrial)
1428550_at	4.9	1810015A11Rik	RIKEN cDNA 1810015A11 gene
1443174_at	4.9	Tmtc2	Transmembrane and tetratricopeptide repeat containing 2
1453615_at	4.9	---	---
1435643_x_at	4.9	Gm1821 /// Ubb	ubiquitin B /// gene model 1821, (NCBI)
1417028_a_at	4.9	Trim2	tripartite motif protein 2
1452507_at	4.9	Dlx6	distal-less homeobox 6
1457995_at	4.9	F730014I05Rik	RIKEN cDNA F730014I05 gene
1454666_at	4.9	Klf3	Kruppel-like factor 3 (basic)
1460570_at	4.9	Pgbd5	piggyBac transposable element derived 5
1455806_x_at	4.9	LOC669626 /// Ndufa12	NADH dehydrogenase (ubiquinone) 1 alpha subcomplex, 12 /// similar to 13kDa differentiation-associated protein
1422563_at	4.9	Crry	complement receptor related protein
1435687_at	4.9	Sv2b	synaptic vesicle glycoprotein 2 b
1454981_at	4.9	D4Ertd22e	DNA segment, Chr 4, ERATO Doi 22, expressed
1426185_at	4.9	Cacna2d2	calcium channel, voltage-dependent, alpha 2/delta subunit 2
1423575_a_at	4.9	Wbscr22	Williams Beuren syndrome chromosome region 22
1451594_s_at	4.9	Serpinb6c	serine (or cysteine) peptidase inhibitor, clade B, member 6c
1453789_at	4.9	4933440N22Rik	RIKEN cDNA 4933440N22 gene
1423504_at	4.9	Jam3	junction adhesion molecule 3
1416695_at	4.9	Tspo	translocator protein
1431777_a_at	4.9	Hmgn3	high mobility group nucleosomal binding domain 3
1427863_at	4.9	Hist1h3d	histone cluster 1, H3d
1448590_at	4.9	Col6a1	procollagen, type VI, alpha 1
1433303_at	4.9	4930483C01Rik	RIKEN cDNA 4930483C01 gene
1430107_at	4.9	Acbd7	acyl-Coenzyme A binding domain containing 7
1438662_at	4.9	Ajap1	adherens junction associated protein 1
1436791_at	4.9	Wnt5a	wingless-related MMTV integration site 5A
1423682_a_at	4.9	Cdca4	cell division cycle associated 4
1429751_at	4.9	Zswim2	zinc finger, SWIM domain containing 2
1452130_at	4.9	Txndc14	thioredoxin domain containing 14
1450362_at	4.9	---	---
1449713_at	4.9	Cbx7	Chromobox homolog 7
1452530_a_at	4.9	Runx1	runt related transcription factor 1
1416693_at	4.9	Foxc2	forkhead box C2
1423676_at	4.9	Atp5h	ATP synthase, H+ transporting, mitochondrial F0 complex, subunit d
1452975_at	4.9	Agxt2l1	alanine-glyoxylate aminotransferase 2-like 1
1420180_at	4.9	---	---
1421762_at	4.9	Kcnj5	potassium inwardly-rectifying channel, subfamily J, member 5
1426399_at	4.9	Vwa1	von Willebrand factor A domain containing 1
1428578_s_at	4.9	Ppfia4	protein tyrosine phosphatase, receptor type, f polypeptide (PTPRF), interacting protein (liprin), alpha 4
1422060_at	4.9	LOC676024 /// Parvb	parvin, beta /// similar to parvin, beta
1448934_at	4.9	Ndufa10	NADH dehydrogenase (ubiquinone) 1 alpha subcomplex 10
1418176_at	4.9	Vdr	vitamin D receptor
1431348_at	4.9	Ppifos	peptidylprolyl isomerase F, opposite strand transcription unit
1425182_x_at	4.9	Klk1b22 /// Klk1b9	kallikrein 1-related peptidase b22 /// kallikrein 1-related peptidase b9
1441666_at	4.9	LOC383571	Similar to acidic nuclear phosphoprotein 32 family, member B
1457434_s_at	4.9	Ptpla	protein tyrosine phosphatase-like (proline instead of catalytic arginine), member a
1439588_at	4.9	Slco5a1	solute carrier organic anion transporter family, member 5A1
1454522_at	4.9	4930573G07Rik	RIKEN cDNA 4930573G07 gene
1456409_at	4.9	Klhdc7a	kelch domain containing 7A
1448786_at	4.9	1100001H23Rik	RIKEN cDNA 1100001H23 gene
1457120_at	4.9	Itk	IL2-inducible T-cell kinase
1438566_at	4.9	St8sia6	ST8 alpha-N-acetyl-neuraminide alpha-2,8-sialyltransferase 6
1434955_at	4.9	March1	membrane-associated ring finger (C3HC4) 1
1423600_a_at	4.8	Tcof1	Treacher Collins Franceschetti syndrome 1, homolog
1420240_at	4.8	---	---
1458356_at	4.8	---	---
1430830_at	4.8	A430105J06Rik	RIKEN cDNA A430105J06 gene
1422308_a_at	4.8	Lgals7	lectin, galactose binding, soluble 7
1417165_at	4.8	Mbd2	methyl-CpG binding domain protein 2
1447792_x_at	4.8	Gpr174	G protein-coupled receptor 174
1453003_at	4.8	Sorl1	sortilin-related receptor, LDLR class A repeats-containing
1447583_x_at	4.8	Gpr30	G protein-coupled receptor 30
1442101_at	4.8	A930017N06Rik	RIKEN cDNA A930017N06 gene
1437052_s_at	4.8	Slc2a3	solute carrier family 2 (facilitated glucose transporter), member 3
1458935_at	4.8	C79744	expressed sequence C79744
1417500_a_at	4.8	Tgm2	transglutaminase 2, C polypeptide
1426768_at	4.8	1700060H10Rik	RIKEN cDNA 1700060H10 gene
1447662_x_at	4.8	D18Ertd653e	DNA segment, Chr 18, ERATO Doi 653, expressed
1432904_at	4.8	3110037C07Rik	RIKEN cDNA 3110037C07 gene
1449832_at	4.8	1700091H14Rik	RIKEN cDNA 1700091H14 gene
1449046_a_at	4.8	Josd2	Josephin domain containing 2
1457868_at	4.8	Slc2a13	Solute carrier family 2 (facilitated glucose transporter), member 13
1456456_x_at	4.8	Mela	Melanoma antigen
1449741_at	4.8	Dsg2	Desmoglein 2
1451548_at	4.8	---	---
1437405_a_at	4.8	Igfbp4	insulin-like growth factor binding protein 4
1424577_at	4.8	Msto1	misato homolog 1 (Drosophila)
AFFX-LysX-3_at	4.8	---	---
1449045_at	4.8	Afg3l1	AFG3(ATPase family gene 3)-like 1 (yeast)
1429854_at	4.8	2900092C05Rik	RIKEN cDNA 2900092C05 gene
1451497_at	4.8	Csnk1a1	casein kinase 1, alpha 1
1443638_at	4.8	---	---
1425884_at	4.8	Bxdc1	brix domain containing 1
1417672_at	4.8	Slc4a10	solute carrier family 4, sodium bicarbonate cotransporter-like, member 10
1432649_at	4.8	3300002A11Rik	RIKEN cDNA 3300002A11 gene
1417177_at	4.8	Galk1	galactokinase 1
1427792_at	4.8	---	Single chain antibody ScFv
1434350_at	4.8	Axud1	AXIN1 up-regulated 1
1423737_at	4.8	Ndufs3	NADH dehydrogenase (ubiquinone) Fe-S protein 3
1434202_a_at	4.8	BC055107	cDNA sequence BC055107
1425432_at	4.8	Oprm1	opioid receptor, mu 1
1421558_at	4.8	T2	brachyury 2
1450956_at	4.8	Scd3	stearoyl-coenzyme A desaturase 3
1447996_at	4.8	Ptchd1	patched domain containing 1
1453220_at	4.8	4432416J03Rik	RIKEN cDNA 4432416J03 gene
1445332_at	4.8	---	Transcribed locus
1458700_at	4.8	---	---
1430338_at	4.8	4122401K19Rik	RIKEN cDNA 4122401K19 gene
1452661_at	4.8	Tfrc	transferrin receptor
1453607_at	4.8	Mfap3l	microfibrillar-associated protein 3-like
1416120_at	4.8	Rrm2	ribonucleotide reductase M2
1447967_at	4.8	Tmem69	transmembrane protein 69
1448624_at	4.8	Cd2bp2	CD2 antigen (cytoplasmic tail) binding protein 2
1430583_at	4.8	Nrcam	neuron-glia-CAM-related cell adhesion molecule
1423062_at	4.8	Igfbp3	insulin-like growth factor binding protein 3
1456176_x_at	4.8	Slc25a39	solute carrier family 25, member 39
1459251_at	4.8	A430088I17Rik	RIKEN cDNA A430088I17 gene
1448357_at	4.8	EG666609 /// LOC671824 /// Snrpg	small nuclear ribonucleoprotein polypeptide G /// predicted gene, EG666609 /// similar to small nuclear ribonucleoprotein polypeptide G
1429865_at	4.8	4931417G12Rik	RIKEN cDNA 4931417G12 gene
1453209_at	4.8	Brf1	BRF1 homolog, subunit of RNA polymerase III transcription initiation factor IIIB (S. cerevisiae)
1445522_at	4.8	Atp8b4	ATPase, class I, type 8B, member 4
1449212_at	4.8	Pip	prolactin induced protein
1442779_at	4.8	1700071K01Rik	RIKEN cDNA 1700071K01 gene
1431370_at	4.8	4930512B01Rik	RIKEN cDNA 4930512B01 gene
1416364_at	4.8	Hsp90ab1	heat shock protein 90kDa alpha (cytosolic), class B member 1
1452519_a_at	4.8	Zfp36	zinc finger protein 36
1446726_at	4.8	EG665490 /// LOC669883 /// LOC676857	predicted gene, EG665490 /// hypothetical protein LOC669883 /// hypothetical protein LOC676857
1433661_at	4.8	Nlrx1	NLR family member X1
1438975_x_at	4.8	Zdhhc14	zinc finger, DHHC domain containing 14
1423564_a_at	4.8	Paics	phosphoribosylaminoimidazole carboxylase, phosphoribosylaminoribosylaminoimidazole, succinocarboxamide synthetase
1419710_at	4.8	Nxph3	neurexophilin 3
1436231_at	4.8	2900052N01Rik	RIKEN cDNA 2900052N01 gene
1453299_a_at	4.8	LOC545044 /// LOC667034 /// Pnp	purine-nucleoside phosphorylase /// similar to purine-nucleoside phosphorylase
1447598_x_at	4.8	Rpo1-4	RNA polymerase 1-4
1425525_a_at	4.8	P2rx4	purinergic receptor P2X, ligand-gated ion channel 4
1438597_x_at	4.8	EG627352 /// LOC433955 /// LOC626309 /// Morf4l1	mortality factor 4 like 1 /// similar to mortality factor 4 like 1 isoform b /// predicted gene, EG627352
1440242_at	4.8	C030014K22Rik	RIKEN cDNA C030014K22 gene
1426865_a_at	4.8	Ncam1	neural cell adhesion molecule 1
1441419_at	4.8	6030443J06Rik	RIKEN cDNA 6030443J06 gene
1446768_at	4.8	---	Transcribed locus
1448774_at	4.8	Stoml2	stomatin (Epb7.2)-like 2
1441481_at	4.8	Mfap3l	microfibrillar-associated protein 3-like
1439002_s_at	4.8	Prl3d1	prolactin family 3, subfamily d, member 1
1445274_at	4.8	BC062127	cDNA sequence BC062127
1445763_at	4.8	1700013F07Rik	RIKEN cDNA 1700013F07 gene
1456284_at	4.8	Tmem171	transmembrane protein 171
1431623_at	4.8	1700023H06Rik	RIKEN cDNA 1700023H06 gene
1457066_at	4.8	Abcc8	ATP-binding cassette, sub-family C (CFTR/MRP), member 8
1417364_at	4.8	Eef1g	eukaryotic translation elongation factor 1 gamma
1434611_at	4.8	Rnf123	ring finger protein 123
1419264_at	4.8	1200014M14Rik	RIKEN cDNA 1200014M14 gene
1418649_at	4.8	Egln3	EGL nine homolog 3 (C. elegans)
1422580_at	4.8	Myl4	myosin, light polypeptide 4
1426853_at	4.8	Set	SET translocation
1427245_at	4.8	Arfgap1	ADP-ribosylation factor GTPase activating protein 1
1416809_at	4.8	Cyp3a11	cytochrome P450, family 3, subfamily a, polypeptide 11
1459976_s_at	4.8	Sod1	superoxide dismutase 1, soluble
1460438_at	4.8	Lysmd1	LysM, putative peptidoglycan-binding, domain containing 1
1422256_at	4.8	Sstr2	somatostatin receptor 2
1438635_x_at	4.8	B930041F14Rik	RIKEN cDNA B930041F14 gene
1440923_at	4.8	---	---
1428440_at	4.8	Slc25a12	solute carrier family 25 (mitochondrial carrier, Aralar), member 12
1444242_at	4.8	---	---
1450963_at	4.8	Hnrpf	heterogeneous nuclear ribonucleoprotein F
1455069_x_at	4.8	Slc25a4	solute carrier family 25 (mitochondrial carrier, adenine nucleotide translocator), member 4
1457409_at	4.8	Fut9	fucosyltransferase 9
1427720_a_at	4.8	Rrp1	ribosomal RNA processing 1 homolog (S. cerevisiae)
1423601_s_at	4.8	Tcof1	Treacher Collins Franceschetti syndrome 1, homolog
1418261_at	4.8	Syk	spleen tyrosine kinase
1441815_at	4.8	AI851453	expressed sequence AI851453
1422482_at	4.8	Ruvbl2	RuvB-like protein 2
1424133_at	4.8	Tmem98	transmembrane protein 98
1450242_at	4.8	Tlr5	toll-like receptor 5
1456438_x_at	4.8	Rpn1	ribophorin I
1430049_at	4.8	4932701A20Rik	RIKEN cDNA 4932701A20 gene
AFFX-MURINE_B2_at	4.8	---	---
1448529_at	4.8	Thbd	thrombomodulin
1434367_s_at	4.8	Nutf2	nuclear transport factor 2
1442315_at	4.8	AI426778	expressed sequence AI426778
1458250_at	4.8	1200015N20Rik	RIKEN cDNA 1200015N20 gene
1435544_at	4.8	Exosc6	exosome component 6
1428975_at	4.8	Susd3	sushi domain containing 3
1425430_at	4.8	Krtap16-5	keratin associated protein 16-5
AFFX-GapdhMur/M32599_M_at	4.8	Gapdh	glyceraldehyde-3-phosphate dehydrogenase
1438448_at	4.8	Otop1	otopetrin 1
1421247_at	4.8	Pax9	paired box gene 9
1439135_at	4.8	---	Adult male spinal cord cDNA, RIKEN full-length enriched library, clone:A330034O07 product:unclassifiable, full insert sequence
1456380_x_at	4.8	Cnn3	calponin 3, acidic
1417648_s_at	4.8	Snx5	sorting nexin 5
1446857_at	4.7	C87115	expressed sequence C87115
1452675_at	4.7	Rbm22	RNA binding motif protein 22
[truncated: 962 more rows]

## Sheet: 3C
Additional file 3C. Overlap of the gene lists obtained by three separate
pairwise analyses of Foxl2-null and control ovaries (at 13.5, 16.5 dpc and birth):
genes down in the absence of Foxl2
Probe ID	Score	Gene Symbol	Gene Description
1456410_at	-13.7	AU045128	expressed sequence AU045128 (Foxl2)
1444002_at	-10.9	Foxl2	forkhead box L2
1450663_at	-9.8	Thbs2	thrombospondin 2
1439794_at	-4.4	---	---
1448793_a_at	-4.1	Sdc4	syndecan 4
1421595_at	-8	9630031F12Rik	RIKEN cDNA 9630031F12 gene
1454830_at	-6.2	Fbn2	fibrillin 2
1417654_at	-6.6	Sdc4	syndecan 4
1454960_at	-4.2	Smad3	MAD homolog 3 (Drosophila)
1419072_at	-5.4	Gstm7	glutathione S-transferase, mu 7
1417312_at	-4.4	Dkk3	dickkopf homolog 3 (Xenopus laevis)
1441165_s_at	-4.6	Clstn2	calsyntenin 2
1418979_at	-9.3	Akr1c14	aldo-keto reductase family 1, member C14
1454623_at	-7.6	Cpa2	carboxypeptidase A2, pancreatic
1439604_at	-8.5	Adamts16	a disintegrin-like and metallopetidase (reprolysin type) with thrombospondin type 1 motif, 16
1443337_at	-7.8	Grip1	Glutamate receptor interacting protein 1
1447303_at	-5.4	---	---
1422831_at	-5.7	Fbn2	fibrillin 2
1429993_s_at	-7.2	Speer4b	spermatogenesis associated glutamate (E)-rich protein 4b
1415855_at	-6.1	Kitl	kit ligand
1422571_at	-7.4	Thbs2	thrombospondin 2
1454821_at	-5.4	B3gat1	beta-1,3-glucuronyltransferase 1 (glucuronosyltransferase P)
1440600_at	-6.9	4930407I10Rik	RIKEN cDNA 4930407I10 gene
1447862_x_at	-7.6	Thbs2	thrombospondin 2
1458370_at	-6.1	Bmp2k	BMP2 inducible kinase
1428663_at	-4.3	5133401H06Rik	RIKEN cDNA 5133401H06 gene
1420372_at	-5.6	Sntb2	syntrophin, basic 2
1441187_at	-8.5	E330037M01Rik	RIKEN cDNA E330037M01 gene
1426152_a_at	-6.5	Kitl	kit ligand
1421678_at	-5.5	Itpr2	inositol 1,4,5-triphosphate receptor 2
1434277_a_at	-5.2	Ypel2	yippee-like 2 (Drosophila)
1436359_at	-5.4	Ret	ret proto-oncogene
1441970_at	-5.7	E430010N07Rik	RIKEN cDNA E430010N07 gene
1435580_at	-6.4	C230081A13Rik	RIKEN cDNA C230081A13 gene
1437800_at	-5.1	Edaradd	EDAR (ectodysplasin-A receptor)-associated death domain
1439830_at	-6.4	LOC675366	similar to mitogen activated protein kinase kinase kinase 5
1420894_at	-6	Tgfbr1	transforming growth factor, beta receptor I
1426079_at	-5.6	Cd247	CD247 antigen
1436030_at	-4.7	Cachd1	cache domain containing 1
1459585_at	-4.8	Gas6	growth arrest specific 6
1417749_a_at	-6.2	Tjp1	tight junction protein 1
1443760_at	-6.5	Dock1	Dedicator of cyto-kinesis 1
1445561_at	-4.1	Grip1	Glutamate receptor interacting protein 1
1423569_at	-7.5	Gatm	glycine amidinotransferase (L-arginine:glycine amidinotransferase)
1440912_at	-6.7	Rnf39	ring finger protein 39
1431589_at	-6.2	Hydin	hydrocephalus inducing
1416893_at	-4.7	3110001A13Rik	RIKEN cDNA 3110001A13 gene
1456875_at	-6.1	1810013L24Rik	RIKEN cDNA 1810013L24 gene
1434310_at	-6.3	Bmpr2	bone morphogenic protein receptor, type II (serine/threonine kinase)
1435951_at	-6.5	Grip1	glutamate receptor interacting protein 1
1456367_at	-5.6	Fut8	fucosyltransferase 8
1434917_at	-4.2	Cobl	cordon-bleu
1440057_at	-5.9	Hsd17b7	hydroxysteroid (17-beta) dehydrogenase 7
1445686_at	-5.2	---	12 days embryo spinal ganglion cDNA, RIKEN full-length enriched library, clone:D130056G12 product:unclassifiable, full insert sequence
1429992_at	-4.8	Speer4b	spermatogenesis associated glutamate (E)-rich protein 4b
1424765_at	-4.1	Eps15l1	epidermal growth factor receptor pathway substrate 15-like 1
1439194_at	-5.6	C030048H21Rik	RIKEN cDNA C030048H21 gene
1443013_at	-7.1	Adamts16	A disintegrin-like and metallopetidase (reprolysin type) with thrombospondin type 1 motif, 16
1428644_at	-6.3	Mgat5	mannoside acetylglucosaminyltransferase 5
1447619_at	-4.7	A830039H05Rik	RIKEN cDNA A830039H05 gene
1421878_at	-4.4	Mapk9	mitogen activated protein kinase 9
1452449_at	-5.4	Hmbox1	homeobox containing 1
1431641_at	-5.1	9330161L09Rik	RIKEN cDNA 9330161L09 gene
1427150_at	-5.5	Mll3	myeloid/lymphoid or mixed-lineage leukemia 3
1428517_at	-4.7	Wdfy3	WD repeat and FYVE domain containing 3
1434184_s_at	-4.7	Map4k4	mitogen-activated protein kinase kinase kinase kinase 4
1436015_s_at	-4.1	Stk4	serine/threonine kinase 4
1421480_a_at	-5	Adarb1	adenosine deaminase, RNA-specific, B1
1421193_a_at	-5.3	Pbx3	pre B-cell leukemia transcription factor 3
1459583_at	-4.6	Grip1	Glutamate receptor interacting protein 1
1431588_at	-4.8	2900045O20Rik	RIKEN cDNA 2900045O20 gene
1454916_s_at	-5.6	Arfip1	ADP-ribosylation factor interacting protein 1
1437322_at	-4.3	Rbm4	RNA binding motif protein 4
1459838_s_at	-5.7	Btbd11	BTB (POZ) domain containing 11
1419550_a_at	-5.6	Stk39	serine/threonine kinase 39, STE20/SPS1 homolog (yeast)
1438224_at	-5.2	Zswim5	zinc finger, SWIM domain containing 5
1435719_at	-4.5	AI448984	expressed sequence AI448984
1415948_at	-5.7	Creg1	cellular repressor of E1A-stimulated genes 1
1455746_at	-4.4	Kif13a	kinesin family member 13A
1429052_at	-5.1	Ptprd	protein tyrosine phosphatase, receptor type, D
1436986_at	-5.9	Sntb2	syntrophin, basic 2
1458602_at	-4.3	Bbx	bobby sox homolog (Drosophila)
1423994_at	-5.5	Kif1b	kinesin family member 1B
1425747_at	-5.5	Dock5	dedicator of cytokinesis 5
1457336_at	-6.1	R3hdm1	R3H domain 1 (binds single-stranded nucleic acids)
1455943_at	-5.6	Zfp451	zinc finger protein 451
1441869_x_at	-5.2	Auts2	Autism susceptibility candidate 2
1439692_at	-5	6330416L11Rik	RIKEN cDNA 6330416L11 gene
1437045_at	-4.3	Mapk8	mitogen activated protein kinase 8
1437698_at	-4.2	Myo5b	myosin Vb
1459159_a_at	-4	Ccdc6	coiled-coil domain containing 6
1450552_at	-5.6	Atp6v1e2	ATPase, H+ transporting, lysosomal V1 subunit E2
1447207_at	-4.5	Zyg11b	zyg-ll homolog B (C. elegans)
1452943_at	-4.3	Tmem65	transmembrane protein 65
1430820_a_at	-5	Bbx	bobby sox homolog (Drosophila)
1459166_at	-4	---	---
1452942_at	-5.4	Tmem65	transmembrane protein 65
1455256_at	-4.9	LOC674765 /// Tnik	TRAF2 and NCK interacting kinase /// region containing TRAF2 and NCK interacting kinase; RIKEN cDNA C630040K21 gene
1428958_at	-5.1	Paqr8	progestin and adipoQ receptor family member VIII
1446351_at	-4.3	D430034N21	hypothetical protein D430034N21
1431319_at	-4.2	Ulk4	unc-51-like kinase 4 (C. elegans)

## Sheet: 3D
Additional file 3D. Overlap of the gene lists obtained by three separate
pairwise analyses of Foxl2-null and control ovaries (at 13.5, 16.5 dpc and birth)
genes up in the absence of Foxl2
Probe ID	Score	Gene Symbol	Gene Description
1440962_at	11.8	Slc8a3	solute carrier family 8 (sodium/calcium exchanger), member 3
1441317_x_at	13.1	Jakmip1	janus kinase and microtubule interacting protein 1
1455439_a_at	11	Lgals1	lectin, galactose binding, soluble 1
1456174_x_at	11.8	Ndrg1	N-myc downstream regulated gene 1
1426858_at	11.7	Inhbb	inhibin beta-B
1419441_at	10.4	Arbp	acidic ribosomal phosphoprotein P0
1420760_s_at	11	Ndrg1	N-myc downstream regulated gene 1
1450772_at	10.8	Wnt11	wingless-related MMTV integration site 11
1422536_at	10	Tnni3	troponin I, cardiac
1418270_at	9.9	Adamts8	a disintegrin-like and metallopeptidase (reprolysin type) with thrombospondin type 1 motif, 8
1453851_a_at	10	Gadd45g	growth arrest and DNA-damage-inducible 45 gamma
1419573_a_at	9.5	Lgals1	lectin, galactose binding, soluble 1
1451712_at	9.5	8030411F24Rik	RIKEN cDNA 8030411F24 gene
1448344_at	9.5	EG432865 /// EG668354 /// LOC627835 /// LOC670751 /// LOC670832 /// LOC671641 /// LOC672008 /// LOC672415 /// LOC676277 /// Rps12	ribosomal protein S12 /// predicted gene, EG432865 /// similar to ribosomal protein S12 /// predicted gene, EG668354 /// similar to 40S ribosomal protein S12
1417814_at	10.1	Pla2g5	phospholipase A2, group V
1421011_at	9.5	Hsd17b11	hydroxysteroid (17-beta) dehydrogenase 11
1444790_at	9.4	1810005K13Rik	RIKEN cDNA 1810005K13 gene
1453917_at	9.4	Ifitm7	interferon induced transmembrane protein 7
1436650_at	9.3	Filip1	filamin A interacting protein 1
1439443_x_at	10	Tkt	transketolase
1452272_a_at	9.7	Gfer	growth factor, erv1 (S. cerevisiae)-like (augmenter of liver regeneration)
1426496_at	8.1	Wdr55	WD repeat domain 55
1450976_at	10	Ndrg1	N-myc downstream regulated gene 1
1416453_x_at	9.3	EG432865 /// EG668354 /// LOC627835 /// LOC670751 /// LOC670832 /// LOC671641 /// LOC672008 /// LOC672415 /// LOC676277 /// Rps12	ribosomal protein S12 /// predicted gene, EG432865 /// similar to ribosomal protein S12 /// predicted gene, EG668354 /// similar to 40S ribosomal protein S12
1448739_x_at	8.5	Rps18	ribosomal protein S18
1448154_at	9.8	Ndrg2	N-myc downstream regulated gene 2
1429183_at	9.8	Pkp2	plakophilin 2
1438320_s_at	9.4	Mcm7	minichromosome maintenance deficient 7 (S. cerevisiae)
1418624_at	8.7	Ybx1	Y box protein 1
1430597_at	9.1	Jakmip1	janus kinase and microtubule interacting protein 1
1455662_x_at	8.6	Rps17	ribosomal protein S17
1436760_a_at	8.5	Rps8	ribosomal protein S8
1460049_s_at	8.4	1500015O10Rik	RIKEN cDNA 1500015O10 gene
1416189_a_at	8.4	Sec61a1	Sec61 alpha 1 subunit (S. cerevisiae)
1434986_a_at	7.4	Sec61a1	Sec61 alpha 1 subunit (S. cerevisiae)
1450150_a_at	8.3	Rpl13	ribosomal protein L13
1448687_at	8.7	C1qdc2	C1q domain containing 2
1452728_at	8.7	Kirrel3	kin of IRRE like 3 (Drosophila)
1422723_at	8.2	Stra6	stimulated by retinoic acid gene 6
1437196_x_at	7.8	Rps16	ribosomal protein S16
1415851_a_at	8.4	Impdh2	inosine 5'-phosphate dehydrogenase 2
1415878_at	7.9	Rrm1	ribonucleotide reductase M1
1424545_at	8.3	BC003965	cDNA sequence BC003965
1438091_a_at	8.1	H2afz /// LOC626950 /// LOC675899	H2A histone family, member Z /// hypothetical LOC626950 /// similar to H2A histone family, member Z
1448791_at	7.6	Snx5	sorting nexin 5
1427056_at	8.1	Adamts15	a disintegrin-like and metallopeptidase (reprolysin type) with thrombospondin type 1 motif, 15
1416871_at	8.1	Adam8	a disintegrin and metallopeptidase domain 8
1417041_at	6.5	Rpo1-1	RNA polymerase 1-1
1455035_s_at	7.4	Nol5a	nucleolar protein 5A
1422655_at	7.7	Ptch2	patched homolog 2
1433689_s_at	7	Rps9	ribosomal protein S9
1459978_x_at	7.6	Ccnjl	cyclin J-like
1454933_at	7.2	2610027C15Rik	RIKEN cDNA 2610027C15 gene
1450803_at	6.9	Ntf3	neurotrophin 3
1423035_s_at	6.7	Txnl5	thioredoxin-like 5
1435524_at	6.7	2010109N14Rik	RIKEN cDNA 2010109N14 gene
1423946_at	7	Pdlim2	PDZ and LIM domain 2
1440112_at	6.6	Lrrtm3	leucine rich repeat transmembrane neuronal 3
1440780_x_at	6.8	1500015O10Rik	RIKEN cDNA 1500015O10 gene
1435796_at	6	---	---
1441648_at	5.8	C1qtnf4	C1q and tumor necrosis factor related protein 4
1432073_at	6.3	1700113I22Rik	RIKEN cDNA 1700113I22 gene
1423430_at	6.1	Mybbp1a	MYB binding protein (P160) 1a
1416030_a_at	5.2	Mcm7	minichromosome maintenance deficient 7 (S. cerevisiae)
1432492_a_at	5.5	Haao	3-hydroxyanthranilate 3,4-dioxygenase
1448512_at	4.5	Hils1	histone H1-like protein in spermatids 1
