# Supplementary material for: Foxl2 functions in sex determination and histogenesis throughout mouse ovary development
Source: BMC Dev Biol. 2009 Jun 18;9:36. doi: 10.1186/1471-213X-9-36 (PMC2711087; doi:10.1186/1471-213X-9-36)
Supplement: Additional file 4 — Genes that are consistently down- (C) or up- (D) regulated in all three pathological conditions involving Foxl2 loss that we have tested. A-B. Genes that are down- or up- regulated (A-B, resp.) in double knockout ovaries lacking Foxl2 and either Wnt4 or Kit relative to controls. C-D: genes shared between such two models of double knockout ovaries and the ovaries lacking Foxl2 alone (from additional files 3A–B). [file 1471-213X-9-36-S4.xls]

## Sheet: A
Additional file 4A. Genes that go down both in newborn ovaries lacking Foxl2 and Wnt4,
and in ovaries lacking Foxl2 and Kit, relative to their respective single knockout mutants
(i.e., lacking Wnt4 or Kit but expressing one allele of Foxl2)
Probe ID	Score	Gene Symbol	Gene Description
1456410_at	-14.9	AU045128	expressed sequence AU045128 (Foxl2)
1419665_a_at	-13.9	Nupr1	nuclear protein 1
1419666_x_at	-13.15	Nupr1	nuclear protein 1
1444002_at	-12.4	Foxl2	forkhead box L2
1421811_at	-12.05	LOC640441 /// Thbs1	thrombospondin 1 /// similar to thrombospondin 1
1448499_a_at	-12	Ephx2	epoxide hydrolase 2, cytoplasmic
1434137_x_at	-11.4	1810010M01Rik	RIKEN cDNA 1810010M01 gene
1450377_at	-11	LOC640441	similar to thrombospondin 1
1460302_at	-10.95	LOC640441 /// Thbs1	thrombospondin 1 /// similar to thrombospondin 1
1449920_at	-10.55	Cyp19a1	cytochrome P450, family 19, subfamily a, polypeptide 1
1424295_at	-10.45	Dppa3	developmental pluripotency-associated 3
1448989_a_at	-10.45	Myo1b	myosin IB
1417481_at	-10.3	Ramp1	receptor (calcitonin) activity modifying protein 1
1436279_at	-10.25	---	Transcribed locus
1455627_at	-10.25	Col8a1	procollagen, type VIII, alpha 1
1427450_x_at	-10.15	Myo1b	myosin IB
1447364_x_at	-10.15	Myo1b	myosin IB
1450905_at	-10	Plxnc1	plexin C1
1418441_at	-9.9	Col8a1	procollagen, type VIII, alpha 1
1439794_at	-9.9	---	---
1441165_s_at	-9.75	Clstn2	calsyntenin 2
1455993_at	-9.65	Odz4	odd Oz/ten-m homolog 4 (Drosophila)
1419232_a_at	-9.6	Apoa1	apolipoprotein A-I
1423214_at	-9.6	Plxnc1	plexin C1
1450871_a_at	-9.6	Bcat1	branched chain aminotransferase 1, cytosolic
1435832_at	-9.55	Lrrc4	leucine rich repeat containing 4
1419309_at	-9.5	Pdpn	podoplanin
1428359_s_at	-9.5	1810010M01Rik	RIKEN cDNA 1810010M01 gene
1423213_at	-9.45	Plxnc1	plexin C1
1425993_a_at	-9.45	Hsp110	heat shock protein 110
1437079_at	-9.45	Slc18a2	solute carrier family 18 (vesicular monoamine), member 2
1450906_at	-9.45	Plxnc1	plexin C1
1459679_s_at	-9.45	Myo1b	myosin IB
1418136_at	-9.4	Tgfb1i1	transforming growth factor beta 1 induced transcript 1
1419233_x_at	-9.35	Apoa1	apolipoprotein A-I
1435123_at	-9.3	C030014M07Rik	RIKEN cDNA C030014M07 gene
1417339_a_at	-9.2	Dynll1 /// EG627788 /// LOC672375	dynein light chain LC8-type 1 /// predicted gene, EG627788 /// similar to dynein, cytoplasmic, light peptide
1424609_a_at	-9.2	BC003993 /// LOC544818	cDNA sequence BC003993 /// hypothetical LOC544818
1421989_s_at	-9.15	Papss2	3'-phosphoadenosine 5'-phosphosulfate synthase 2
1424607_a_at	-9.15	BC003993 /// LOC544818	cDNA sequence BC003993 /// hypothetical LOC544818
1449077_at	-9.15	Eraf	erythroid associated factor
1455005_s_at	-9.1	Slc5a2	solute carrier family 5 (sodium/glucose cotransporter), member 2
1423566_a_at	-9.05	Hsp110	heat shock protein 110
1426552_a_at	-9.05	Bcl11a	B-cell CLL/lymphoma 11A (zinc finger protein)
1434530_at	-9.05	Odz4	odd Oz/ten-m homolog 4 (Drosophila)
1416029_at	-9	Klf10	Kruppel-like factor 10
1424356_a_at	-9	Metrnl	meteorin, glial cell differentiation regulator-like
1426306_a_at	-9	Maged2	melanoma antigen, family D, 2
1439689_at	-8.95	9030224M15Rik	RIKEN cDNA 9030224M15 gene
1454708_at	-8.9	Ablim1	actin-binding LIM protein 1
1425841_at	-8.8	Slc26a7	solute carrier family 26, member 7
1437698_at	-8.8	Myo5b	myosin Vb
1417399_at	-8.75	Gas6	growth arrest specific 6
1428574_a_at	-8.75	Chn2	chimerin (chimaerin) 2
1455201_x_at	-8.75	Apoa1	apolipoprotein A-I
1456125_a_at	-8.75	Dynll1 /// EG627788 /// LOC672375	dynein light chain LC8-type 1 /// predicted gene, EG627788 /// similar to dynein, cytoplasmic, light peptide
1415996_at	-8.7	Txnip	thioredoxin interacting protein
1426981_at	-8.7	Pcsk6	proprotein convertase subtilisin/kexin type 6
1425985_s_at	-8.6	Masp1	mannan-binding lectin serine peptidase 1
1415947_at	-8.55	Creg1	cellular repressor of E1A-stimulated genes 1
1425759_at	-8.55	Nobox	NOBOX oogenesis homeobox
1448990_a_at	-8.55	Myo1b	myosin IB
1452913_at	-8.5	Pcp4l1	Purkinje cell protein 4-like 1
1416000_a_at	-8.4	Prdx1	peroxiredoxin 1
1435761_at	-8.4	BC100530	cDNA sequence BC100530
1436712_at	-8.4	Pla2g4c	phospholipase A2, group IVC (cytosolic, calcium-independent)
1448918_at	-8.35	Slco3a1	solute carrier organic anion transporter family, member 3a1
1416579_a_at	-8.3	Tacstd1	tumor-associated calcium signal transducer 1
1417860_a_at	-8.3	Spon2	spondin 2, extracellular matrix protein
1424812_at	-8.3	BC017158	cDNA sequence BC017158
1431088_at	-8.3	Foxp4	forkhead box P4
1435194_at	-8.3	Hspa4	heat shock protein 4
1435605_at	-8.3	Actr3b	ARP3 actin-related protein 3 homolog B (yeast)
1448260_at	-8.25	Uchl1	ubiquitin carboxy-terminal hydrolase L1
1452967_at	-8.25	1700006H03Rik	RIKEN cDNA 1700006H03 gene
1417094_at	-8.2	Acot7	acyl-CoA thioesterase 7
1435657_at	-8.2	AI425999	expressed sequence AI425999
1443434_s_at	-8.2	Plxnc1	plexin C1
1450369_at	-8.2	Figla	folliculogenesis specific basic helix-loop-helix
1419695_at	-8.15	St8sia1	ST8 alpha-N-acetyl-neuraminide alpha-2,8-sialyltransferase 1
1440879_at	-8.15	Abca9	ATP-binding cassette transporter sub-family A member 9
1448682_at	-8.15	Dynll1	dynein light chain LC8-type 1
1416097_at	-8.1	Lrrc4	leucine rich repeat containing 4
1417810_a_at	-8.1	Kcnb1 /// Pacsin2	potassium voltage gated channel, Shab-related subfamily, member 1 /// protein kinase C and casein kinase substrate in neurons 2
1415865_s_at	-8.05	Bpgm	2,3-bisphosphoglycerate mutase
1418153_at	-8.05	Lama1	laminin, alpha 1
1416910_at	-8	Dnajc15	DnaJ (Hsp40) homolog, subfamily C, member 15
1423602_at	-7.95	Traf1	Tnf receptor-associated factor 1
1426352_s_at	-7.95	Tial1	Tia1 cytotoxic granule-associated RNA binding protein-like 1
1434510_at	-7.95	Papss2	3'-phosphoadenosine 5'-phosphosulfate synthase 2
1420549_at	-7.9	Gbp1	guanylate nucleotide binding protein 1
1439880_at	-7.9	D630023F18Rik	RIKEN cDNA D630023F18 gene
1425336_x_at	-7.85	H2-K1	histocompatibility 2, K1, K region
1439088_at	-7.85	Pdzd8	PDZ domain containing 8
1439604_at	-7.85	Adamts16	a disintegrin-like and metallopetidase (reprolysin type) with thrombospondin type 1 motif, 16
1425927_a_at	-7.8	Atf5	activating transcription factor 5
1438224_at	-7.8	Zswim5	zinc finger, SWIM domain containing 5
1445758_at	-7.75	---	---
1421637_at	-7.7	Slc5a4a	solute carrier family 5, member 4a
1424785_at	-7.7	Angptl6	angiopoietin-like 6
1435268_at	-7.7	Gnaz	guanine nucleotide binding protein, alpha z subunit
1455564_at	-7.7	Bcr	breakpoint cluster region homolog
1455571_x_at	-7.7	Calm1	calmodulin 1
1415948_at	-7.65	Creg1	cellular repressor of E1A-stimulated genes 1
1448068_at	-7.65	Soat1	sterol O-acyltransferase 1
1417695_a_at	-7.6	Soat1	sterol O-acyltransferase 1
1418440_at	-7.6	Col8a1	procollagen, type VIII, alpha 1
1420113_s_at	-7.6	2410022L05Rik	RIKEN cDNA 2410022L05 gene
1451683_x_at	-7.6	H2-D1	histocompatibility 2, D region locus 1
1460015_at	-7.6	Sohlh1	spermatogenesis and oogenesis specific basic helix-loop-helix 1
1424383_at	-7.55	Tmem51	transmembrane protein 51
1454960_at	-7.55	Smad3	MAD homolog 3 (Drosophila)
1455454_at	-7.55	Akr1c19	aldo-keto reductase family 1, member C19
1456482_at	-7.55	Pik3r3	phosphatidylinositol 3 kinase, regulatory subunit, polypeptide 3 (p55)
1422808_s_at	-7.5	Dock2	dedicator of cyto-kinesis 2
1423709_s_at	-7.5	Farsb	phenylalanyl-tRNA synthetase, beta subunit
1437996_s_at	-7.5	1500012D20Rik	RIKEN cDNA 1500012D20 gene
1444165_at	-7.5	Layn	layilin
1452850_s_at	-7.5	Brms1l	breast cancer metastasis-suppressor 1-like
1435338_at	-7.45	Cdk6	cyclin-dependent kinase 6
1450213_at	-7.45	Pde7b	phosphodiesterase 7B
1454512_at	-7.45	9430018C23Rik	RIKEN cDNA 9430018C23 gene
1454611_a_at	-7.45	Calm1	calmodulin 1
1454813_at	-7.45	Ccdc72	coiled-coil domain containing 72
1418726_a_at	-7.4	Tnnt2	troponin T2, cardiac
1418762_at	-7.4	Cd55	CD55 antigen
1419166_at	-7.4	Slc5a2	solute carrier family 5 (sodium/glucose cotransporter), member 2
1428663_at	-7.4	5133401H06Rik	RIKEN cDNA 5133401H06 gene
1431897_at	-7.4	Chst9	carbohydrate (N-acetylgalactosamine 4-0) sulfotransferase 9
1436344_at	-7.4	5830404H04Rik	RIKEN cDNA 5830404H04 gene
1437800_at	-7.4	Edaradd	EDAR (ectodysplasin-A receptor)-associated death domain
1416288_at	-7.35	Dnaja1	DnaJ (Hsp40) homolog, subfamily A, member 1
1427981_a_at	-7.35	Csad	cysteine sulfinic acid decarboxylase
1433592_at	-7.35	Calm1	calmodulin 1
1450988_at	-7.35	Lgr5	leucine rich repeat containing G protein coupled receptor 5
1453983_a_at	-7.35	Mett10d	methyltransferase 10 domain containing
1459835_s_at	-7.35	Dnaja1	DnaJ (Hsp40) homolog, subfamily A, member 1
1417696_at	-7.3	Soat1	sterol O-acyltransferase 1
1428322_a_at	-7.3	Ndufb10	NADH dehydrogenase (ubiquinone) 1 beta subcomplex, 10
1432494_a_at	-7.3	1700019E19Rik	RIKEN cDNA 1700019E19 gene
1434362_at	-7.3	AW550831	expressed sequence AW550831
1458720_at	-7.3	D9Ertd356e	DNA segment, Chr 9, ERATO Doi 356, expressed
1460319_at	-7.3	Fut8	fucosyltransferase 8
1415997_at	-7.25	Txnip	thioredoxin interacting protein
1416461_at	-7.25	Caprin1	cell cycle associated protein 1
1422444_at	-7.25	Itga6	integrin alpha 6
1447776_x_at	-7.25	Rab6	RAB6, member RAS oncogene family
1451509_at	-7.25	Taf9	TAF9 RNA polymerase II, TATA box binding protein (TBP)-associated factor
1419340_at	-7.2	Mov10l1	Moloney leukemia virus 10-like 1
1456391_at	-7.2	Tdrd5	tudor domain containing 5
1456475_s_at	-7.2	Prkar2b	protein kinase, cAMP dependent regulatory, type II beta
1422177_at	-7.15	Il13ra2	interleukin 13 receptor, alpha 2
1426782_at	-7.15	Gpr125	G protein-coupled receptor 125
1428791_at	-7.15	Ube2h	ubiquitin-conjugating enzyme E2H
1435052_at	-7.15	4930455F23Rik	RIKEN cDNA 4930455F23 gene
1448147_at	-7.15	Tnfrsf19	tumor necrosis factor receptor superfamily, member 19
1441236_at	-7.1	Slc9a3	solute carrier family 9 (sodium/hydrogen exchanger), member 3
1449347_a_at	-7.1	Xlr4a /// Xlr4b /// Xlr4c /// Xlr4e	X-linked lymphocyte-regulated 4B /// X-linked lymphocyte-regulated 4C /// X-linked lymphocyte-regulated 4A /// X-linked lymphocyte-regulated 4E
1452719_at	-7.1	---	---
1455058_at	-7.1	Mtmr9	myotubularin related protein 9
1459354_at	-7.1	St3gal6	ST3 beta-galactoside alpha-2,3-sialyltransferase 6
1416053_at	-7.05	Lrrn1	leucine rich repeat protein 1, neuronal
1420762_a_at	-7.05	Ybx2	Y box protein 2
1422933_at	-7.05	LOC627081 /// Xlr5d	X-linked lymphocyte-regulated 5D /// X-linked lymphocyte-regulated 5-like
1429175_at	-7.05	Tmem178	transmembrane protein 178
1453271_at	-7.05	Phf14	PHD finger protein 14
1455512_at	-7.05	Gm879	gene model 879, (NCBI)
1425742_a_at	-7	Tsc22d1	TSC22 domain family, member 1
1438477_a_at	-7	Mcee	methylmalonyl CoA epimerase
1460698_a_at	-7	Sec11c	SEC11 homolog C (S. cerevisiae)
1418712_at	-6.95	Cdc42ep5	CDC42 effector protein (Rho GTPase binding) 5
1449083_at	-6.95	Ccdc91	coiled-coil domain containing 91
1417366_s_at	-6.9	Calm1	calmodulin 1
1433842_at	-6.9	Lrrfip1	leucine rich repeat (in FLII) interacting protein 1
1442608_at	-6.9	Layn	layilin
1451259_at	-6.9	Rexo2	REX2, RNA exonuclease 2 homolog (S. cerevisiae)
1454623_at	-6.9	Cpa2	carboxypeptidase A2, pancreatic
1456542_s_at	-6.9	Qrsl1	glutaminyl-tRNA synthase (glutamine-hydrolyzing)-like 1
1415921_a_at	-6.85	Tnfrsf19	tumor necrosis factor receptor superfamily, member 19
1424157_at	-6.85	Ehd2 /// LOC673251	EH-domain containing 2 /// similar to EH-domain containing 2
1427044_a_at	-6.85	Amph	amphiphysin
1435412_at	-6.85	1700007E06Rik	RIKEN cDNA 1700007E06 gene
1442090_at	-6.85	8030463A06Rik	RIKEN cDNA 8030463A06 gene
1443822_s_at	-6.85	---	---
1443847_x_at	-6.85	---	Transcribed locus
1449080_at	-6.85	Hdac2	histone deacetylase 2
1455374_at	-6.85	Kcnj3	Potassium inwardly-rectifying channel, subfamily J, member 3
1460443_at	-6.85	Brms1l	breast cancer metastasis-suppressor 1-like
1416462_at	-6.8	Caprin1	cell cycle associated protein 1
1417329_at	-6.8	Slc23a2	solute carrier family 23 (nucleobase transporters), member 2
1422764_at	-6.8	Mapre1	microtubule-associated protein, RP/EB family, member 1
1435211_at	-6.8	LOC640389 /// Ttc12	tetratricopeptide repeat domain 12 /// similar to tetratricopeptide repeat domain 12
1450660_at	-6.8	Pts	6-pyruvoyl-tetrahydropterin synthase
1455581_x_at	-6.8	9530028C05	hypothetical protein 9530028C05
1428685_at	-6.75	Syce1	synaptonemal complex central element protein 1
1433445_x_at	-6.75	Hmgcs1	3-hydroxy-3-methylglutaryl-Coenzyme A synthase 1
1434537_at	-6.75	Slco3a1	solute carrier organic anion transporter family, member 3a1
1439266_a_at	-6.75	Polr3k	polymerase (RNA) III (DNA directed) polypeptide K
1427746_x_at	-6.7	H2-K1	histocompatibility 2, K1, K region
1438782_at	-6.7	Cntn4	contactin 4
1446662_at	-6.7	4930562C15Rik	RIKEN cDNA 4930562C15 gene
1448307_at	-6.7	Dscr2	Down syndrome critical region homolog 2 (human)
1416147_at	-6.65	Hspa4	heat shock protein 4
1418030_at	-6.65	Slco3a1	solute carrier organic anion transporter family, member 3a1
1435315_s_at	-6.65	2900034E22Rik	RIKEN cDNA 2900034E22 gene
1439295_x_at	-6.65	EG434179	predicted gene, EG434179
1453191_at	-6.65	Col27a1	procollagen, type XXVII, alpha 1
1456740_x_at	-6.65	Cog1	component of oligomeric golgi complex 1
1417113_at	-6.6	Gmcl1	germ cell-less homolog 1 (Drosophila)
1422835_at	-6.6	Kcnd2	potassium voltage-gated channel, Shal-related family, member 2
1423119_at	-6.6	Rshl2a /// Rshl2b	radial spokehead-like 2A /// radial spokehead-like 2B
1430029_a_at	-6.6	Tspan31	tetraspanin 31
1452291_at	-6.6	Centd1	centaurin, delta 1
1460667_at	-6.6	U90926	cDNA sequence U90926
1437845_x_at	-6.55	Pofut2	protein O-fucosyltransferase 2
1453612_at	-6.55	Nek1	NIMA (never in mitosis gene a)-related expressed kinase 1
1417998_at	-6.5	Ptges3	prostaglandin E synthase 3 (cytosolic)
1427264_at	-6.5	Crygb	crystallin, gamma B
1429503_at	-6.5	2900024C23Rik	RIKEN cDNA 2900024C23 gene
1435195_at	-6.5	Vash1	vasohibin 1
1438701_at	-6.5	Bicd1	bicaudal D homolog 1 (Drosophila)
1417840_at	-6.45	1500031L02Rik	RIKEN cDNA 1500031L02 gene
1420374_at	-6.45	Foxj2	forkhead box J2
1421918_at	-6.45	Anp32a	acidic (leucine-rich) nuclear phosphoprotein 32 family, member A
1422502_at	-6.45	Parp1	poly (ADP-ribose) polymerase family, member 1
1435028_at	-6.45	Wdr7	WD repeat domain 7
1438971_x_at	-6.45	Ube2h	ubiquitin-conjugating enzyme E2H
1444538_at	-6.45	Snd1	Staphylococcal nuclease and tudor domain containing 1
1451141_at	-6.45	Mettl8	methyltransferase like 8
1454897_at	-6.45	6330509M05Rik	RIKEN cDNA 6330509M05 gene
1455880_s_at	-6.45	Becn1	beclin 1 (coiled-coil, myosin-like BCL2-interacting protein)
1415734_at	-6.4	Rab7	RAB7, member RAS oncogene family
1423398_at	-6.4	Taf12	TAF12 RNA polymerase II, TATA box binding protein (TBP)-associated factor
1448347_a_at	-6.4	Caprin1	cell cycle associated protein 1
1417181_a_at	-6.35	Kifap3	kinesin-associated protein 3
1417315_at	-6.35	Gripap1	GRIP1 associated protein 1
1421513_at	-6.35	Tdrd1	tudor domain containing 1
1425266_a_at	-6.35	Rap1gds1	RAP1, GTP-GDP dissociation stimulator 1
1430781_at	-6.35	Ak7	adenylate kinase 7
1437997_x_at	-6.35	Mrpl48	mitochondrial ribosomal protein L48
1451499_at	-6.35	Cadps2	Ca2+dependent activator protein for secretion 2
1415674_a_at	-6.3	Trappc4	trafficking protein particle complex 4
1417657_s_at	-6.3	Dnajc2	DnaJ (Hsp40) homolog, subfamily C, member 2
1422834_at	-6.3	Kcnd2	potassium voltage-gated channel, Shal-related family, member 2
1431203_at	-6.3	Sdccag8	serologically defined colon cancer antigen 8
1433871_at	-6.3	R3hdm1	R3H domain 1 (binds single-stranded nucleic acids)
1451592_at	-6.3	P42pop	Myb protein P42POP
1454633_at	-6.3	Etnk1	ethanolamine kinase 1
1455699_at	-6.3	---	Transcribed locus
1417235_at	-6.25	Ehd3	EH-domain containing 3
1417697_at	-6.25	Soat1	sterol O-acyltransferase 1
1421987_at	-6.25	Papss2	3'-phosphoadenosine 5'-phosphosulfate synthase 2
1424833_at	-6.25	Itpr2	inositol 1,4,5-triphosphate receptor 2
1425101_a_at	-6.25	Fkbp6	FK506 binding protein 6
1426694_at	-6.25	9030624J02Rik	RIKEN cDNA 9030624J02 gene
1428189_at	-6.25	5730494M16Rik	RIKEN cDNA 5730494M16 gene
1433386_at	-6.25	4933428C20Rik	RIKEN cDNA 4933428C20 gene
1433514_at	-6.25	Etnk1	ethanolamine kinase 1
1448947_at	-6.25	2810004N23Rik	RIKEN cDNA 2810004N23 gene
1450406_a_at	-6.25	St3gal3	ST3 beta-galactoside alpha-2,3-sialyltransferase 3
1452923_at	-6.25	Ndufa12l	Ndufa12-like
1415985_at	-6.2	Sf3b3	splicing factor 3b, subunit 3
1423295_at	-6.2	Tm9sf2	transmembrane 9 superfamily member 2
1428459_at	-6.2	Pramef12	PRAME family member 12
1434215_at	-6.2	B230308N11Rik	RIKEN cDNA B230308N11 gene
1438067_at	-6.2	Nf1	neurofibromatosis 1
1447899_x_at	-6.2	Tacstd1	tumor-associated calcium signal transducer 1
1457281_at	-6.2	4930461P20Rik	RIKEN cDNA 4930461P20 gene
1460544_at	-6.2	Mak10	MAK10 homolog, amino-acid N-acetyltransferase subunit, (S. cerevisiae)
1451684_a_at	-6.15	Bicd1	bicaudal D homolog 1 (Drosophila)
1416045_a_at	-6.1	Smarcb1	SWI/SNF related, matrix associated, actin dependent regulator of chromatin, subfamily b, member 1
1419727_at	-6.1	Daf2	decay accelerating factor 2
1420221_at	-6.1	4930461P20Rik	RIKEN cDNA 4930461P20 gene
1428256_at	-6.1	2310047H23Rik	RIKEN cDNA 2310047H23 gene
1428881_at	-6.1	Klc1	kinesin light chain 1
1439429_x_at	-6.1	Dtx2	deltex 2 homolog (Drosophila)
1451339_at	-6.1	Suox	sulfite oxidase
1455187_at	-6.1	LOC638050 /// Zbtb40	zinc finger and BTB domain containing 40 /// similar to zinc finger and BTB domain containing 40
1416508_at	-6.05	Med28	mediator of RNA polymerase II transcription, subunit 28 homolog (yeast)
1416750_at	-6.05	Oprs1	opioid receptor, sigma 1
1416849_at	-6.05	Zcd1	zinc finger, CDGSH-type domain 1
1417030_at	-6.05	2310028N02Rik	RIKEN cDNA 2310028N02 gene
1421368_at	-6.05	Scrt1	scratch homolog 1, zinc finger protein (Drosophila)
1427999_at	-6.05	Snapc5	small nuclear RNA activating complex, polypeptide 5
1437006_x_at	-6.05	Becn1	beclin 1 (coiled-coil, myosin-like BCL2-interacting protein)
1437693_at	-6.05	D1Pas1	DNA segment, Chr 1, Pasteur Institute 1
1437906_x_at	-6.05	Txnl1	thioredoxin-like 1
1450908_at	-6.05	Eif4e /// LOC630527	eukaryotic translation initiation factor 4E /// hypothetical LOC630527
1455857_a_at	-6.05	Rab2b	RAB2B, member RAS oncogene family
1422445_at	-6	Itga6	integrin alpha 6
1426024_a_at	-6	Dbn1	drebrin 1
1432004_a_at	-6	Dnm2	dynamin 2
1432022_at	-6	Cdgap	Cdc42 GTPase-activating protein
1434301_at	-6	D330050I23Rik	RIKEN cDNA D330050I23 gene
1434917_at	-6	Cobl	cordon-bleu
1438797_at	-6	6330509M05Rik	RIKEN cDNA 6330509M05 gene
1444420_at	-6	E230032D23Rik	RIKEN cDNA E230032D23 gene
1451668_at	-6	C530043G21Rik	RIKEN cDNA C530043G21 gene
1416108_a_at	-5.95	Tmed3	transmembrane emp24 domain containing 3
1418158_at	-5.95	Trp63	transformation related protein 63
1422458_at	-5.95	Tcl1	T-cell lymphoma breakpoint 1
1423153_x_at	-5.95	Cfh	complement component factor h
1423730_at	-5.95	Clptm1l	CLPTM1-like
1431295_a_at	-5.95	Stx18	syntaxin 18
1433620_at	-5.95	Wdr41	WD repeat domain 41
1433718_a_at	-5.95	Cbx1	chromobox homolog 1 (Drosophila HP1 beta)
1433774_x_at	-5.95	Cog1	component of oligomeric golgi complex 1
1434576_at	-5.95	Tsga14	testis specific gene A14
1435103_x_at	-5.95	Farsb	phenylalanyl-tRNA synthetase, beta subunit
1450070_s_at	-5.95	Pak1	p21 (CDKN1A)-activated kinase 1
1457766_at	-5.95	Wfdc6a	WAP four-disulfide core domain 6A
1460226_at	-5.95	Trap1a	tumor rejection antigen P1A
1415748_a_at	-5.9	Dctn5	dynactin 5
1415779_s_at	-5.9	Actg1	actin, gamma, cytoplasmic 1
1418457_at	-5.9	Cxcl14	chemokine (C-X-C motif) ligand 14
1427935_at	-5.9	Lyrm2	LYR motif containing 2
1433446_at	-5.9	Hmgcs1	3-hydroxy-3-methylglutaryl-Coenzyme A synthase 1
1456337_at	-5.9	Centd1	centaurin, delta 1
1416979_at	-5.85	Pomp	proteasome maturation protein
1425746_at	-5.85	D730039F16Rik	RIKEN cDNA D730039F16 gene
1429317_at	-5.85	Qrsl1	glutaminyl-tRNA synthase (glutamine-hydrolyzing)-like 1
1435018_at	-5.85	5930434B04Rik	RIKEN cDNA 5930434B04 gene
1437399_at	-5.85	Cldnd1	claudin domain containing 1
1447816_x_at	-5.85	Oxnad1	oxidoreductase NAD-binding domain containing 1
1449935_a_at	-5.85	Dnaja3	DnaJ (Hsp40) homolog, subfamily A, member 3
1450706_a_at	-5.85	Arl3	ADP-ribosylation factor-like 3
1450966_at	-5.85	Crot	carnitine O-octanoyltransferase
1455114_at	-5.85	Ccnu	cyclin U
1458299_s_at	-5.85	Nfkbie	nuclear factor of kappa light polypeptide gene enhancer in B-cells inhibitor, epsilon
1459967_at	-5.85	---	Transcribed locus
1460645_at	-5.85	Chordc1	cysteine and histidine-rich domain (CHORD)-containing, zinc-binding protein 1
1416668_at	-5.8	Ttc35	tetratricopeptide repeat domain 35
1420979_at	-5.8	Pak1	p21 (CDKN1A)-activated kinase 1
1422503_s_at	-5.8	Parp1	poly (ADP-ribose) polymerase family, member 1
1424699_at	-5.8	4921511K06Rik	RIKEN cDNA 4921511K06 gene
1433478_at	-5.8	Parl	presenilin associated, rhomboid-like
1438207_at	-5.8	Gbf1	golgi-specific brefeldin A-resistance factor 1
1449878_a_at	-5.8	Slc12a6	solute carrier family 12, member 6
1452307_at	-5.8	Cables2	Cdk5 and Abl enzyme substrate 2
1421678_at	-5.75	Itpr2	inositol 1,4,5-triphosphate receptor 2
1423030_at	-5.75	LOC675857 /// Vcp	valosin containing protein /// similar to Transitional endoplasmic reticulum ATPase (TER ATPase) (15S Mg(2)-ATPase p97 subunit) (Valosin-containing protein) (VCP)
1424210_at	-5.75	Erlin1	ER lipid raft associated 1
1427198_at	-5.75	BC022960	cDNA sequence BC022960
1428089_at	-5.75	Slitrk1	SLIT and NTRK-like family, member 1
1428616_at	-5.75	Zfp131	zinc finger protein 131
1429288_x_at	-5.75	Stx18	syntaxin 18
1437497_a_at	-5.75	Hsp90aa1	heat shock protein 90kDa alpha (cytosolic), class A member 1
1448487_at	-5.75	Lrrfip1	leucine rich repeat (in FLII) interacting protein 1
1450851_at	-5.75	Wdr1	WD repeat domain 1
1451217_a_at	-5.75	Immp1l	IMP1 inner mitochondrial membrane peptidase-like (S. cerevisiae)
1455106_a_at	-5.75	Ckb	creatine kinase, brain
1420433_at	-5.7	Taf7l	TAF7-like RNA polymerase II, TATA box binding protein (TBP)-associated factor
1425554_a_at	-5.7	Cdc16	CDC16 cell division cycle 16 homolog (S. cerevisiae)
1415764_at	-5.65	Zc3h11a	zinc finger CCCH type containing 11A
1422569_at	-5.65	Yy1	YY1 transcription factor
1426342_at	-5.65	Stt3b	STT3, subunit of the oligosaccharyltransferase complex, homolog B (S. cerevisiae)
1428541_at	-5.65	3321401G04Rik	RIKEN cDNA 3321401G04 gene
1429089_s_at	-5.65	2900026A02Rik	RIKEN cDNA 2900026A02 gene
1434728_at	-5.65	Gria3	glutamate receptor, ionotropic, AMPA3 (alpha 3)
1436376_s_at	-5.65	Srbd1	S1 RNA binding domain 1
1447005_at	-5.65	---	Transcribed locus
1449085_at	-5.65	Phf10	PHD finger protein 10
1418281_at	-5.6	Rad51	RAD51 homolog (S. cerevisiae)
1419457_at	-5.6	Rgnef	Rho-guanine nucleotide exchange factor
1428099_a_at	-5.6	Sfrs1	splicing factor, arginine/serine-rich 1 (ASF/SF2)
1428358_at	-5.6	1810010M01Rik	RIKEN cDNA 1810010M01 gene
1434742_s_at	-5.6	Aifm3	apoptosis-inducing factor, mitochondrion-associated 3
1435237_at	-5.6	2310009A05Rik	RIKEN cDNA 2310009A05 gene
1416015_s_at	-5.55	Abce1	ATP-binding cassette, sub-family E (OABP), member 1
1417688_at	-5.55	BC004044	cDNA sequence BC004044
1422003_at	-5.55	Blr1	Burkitt lymphoma receptor 1
1423241_a_at	-5.55	EG664889 /// LOC672007 /// LOC674691 /// Tfdp1	transcription factor Dp 1 /// predicted gene, EG664889 /// similar to Transcription factor Dp-1 (E2F dimerization partner 1) (DRTF1-polypeptide 1)
1424246_a_at	-5.55	Tes	testis derived transcript
1426813_at	-5.55	Ltv1	LTV1 homolog (S. cerevisiae)
1427265_at	-5.55	Bcr	breakpoint cluster region homolog
1434331_at	-5.55	Eif2c1	eukaryotic translation initiation factor 2C, 1
1434837_at	-5.55	Mdc1	mediator of DNA damage checkpoint 1
1435327_at	-5.55	AW112037	expressed sequence AW112037
1453079_at	-5.55	5730494M16Rik	RIKEN cDNA 5730494M16 gene
1456177_x_at	-5.55	Zfp706	zinc finger protein 706
1420410_at	-5.5	Nr5a2	nuclear receptor subfamily 5, group A, member 2
1421751_a_at	-5.5	Psmd14	proteasome (prosome, macropain) 26S subunit, non-ATPase, 14
1438006_at	-5.5	4933439F18Rik	RIKEN cDNA 4933439F18 gene
1443255_s_at	-5.5	Cdgap	Cdc42 GTPase-activating protein
1451272_a_at	-5.5	Ube2f	ubiquitin-conjugating enzyme E2F (putative)
1458247_s_at	-5.5	Dctn5	dynactin 5
1417386_at	-5.45	Npepps	aminopeptidase puromycin sensitive
1418612_at	-5.45	Slfn1	schlafen 1
1438705_at	-5.45	AI465270	expressed sequence AI465270
1454975_at	-5.45	Ccdc131	coiled-coil domain containing 131
1417932_at	-5.4	Il18	interleukin 18
1420125_at	-5.4	Tcta	T-cell leukemia translocation altered gene
1423952_a_at	-5.4	Krt7	keratin 7
1433430_s_at	-5.4	Cdc23	CDC23 (cell division cycle 23, yeast, homolog)
1435238_x_at	-5.4	2310009A05Rik	RIKEN cDNA 2310009A05 gene
1443250_at	-5.4	Rgs2	regulator of G-protein signaling 2
1454810_s_at	-5.4	Vps8	vacuolar protein sorting 8 homolog (S. cerevisiae)
1456132_x_at	-5.4	Tsc22d1	TSC22 domain family, member 1
1423707_at	-5.35	Tmem50b	transmembrane protein 50B
1427185_at	-5.35	Mef2a	myocyte enhancer factor 2A
1427345_a_at	-5.35	Sult1a1	sulfotransferase family 1A, phenol-preferring, member 1
1433767_at	-5.35	1110018G07Rik	RIKEN cDNA 1110018G07 gene
1435140_at	-5.35	Ide	insulin degrading enzyme
1447669_s_at	-5.35	Gng4	guanine nucleotide binding protein (G protein), gamma 4 subunit
1448305_at	-5.35	Rab6	RAB6, member RAS oncogene family
1452697_at	-5.35	Ctdp1	CTD (carboxy-terminal domain, RNA polymerase II, polypeptide A) phosphatase, subunit 1
1453386_at	-5.35	Tusc1	tumor suppressor candidate 1
1432270_a_at	-5.3	Chmp5	chromatin modifying protein 5
1434376_at	-5.3	Cd44	CD44 antigen
1447602_x_at	-5.3	Sulf2	sulfatase 2
1456538_at	-5.3	Sdccag8	serologically defined colon cancer antigen 8
1456665_at	-5.3	Eya4	eyes absent 4 homolog (Drosophila)
1460742_at	-5.3	Alg3	asparagine-linked glycosylation 3 homolog (yeast, alpha-1,3-mannosyltransferase)
1415799_at	-5.25	Wbp11	WW domain binding protein 11
1417032_at	-5.25	Ube2g2	ubiquitin-conjugating enzyme E2G 2
1426491_at	-5.25	Herc2	hect (homologous to the E6-AP (UBE3A) carboxyl terminus) domain and RCC1 (CHC1)-like domain (RLD) 2
1428334_at	-5.25	Ostm1	osteopetrosis associated transmembrane protein 1
1433515_s_at	-5.25	Etnk1	ethanolamine kinase 1
1436030_at	-5.25	Cachd1	cache domain containing 1
1443412_s_at	-5.25	Mmp16	matrix metallopeptidase 16
1448772_at	-5.25	Ube2a	ubiquitin-conjugating enzyme E2A, RAD6 homolog (S. cerevisiae)
1452820_at	-5.25	Brwd2	bromodomain and WD repeat domain containing 2
1454976_at	-5.25	Sod2	superoxide dismutase 2, mitochondrial
1456024_at	-5.25	Gtf3c1	general transcription factor III C 1
1460359_at	-5.25	Armcx3	armadillo repeat containing, X-linked 3
1423567_a_at	-5.2	Psma7	proteasome (prosome, macropain) subunit, alpha type 7
1425360_at	-5.2	LOC639490 /// LOC669933 /// Mllt6	myeloid/lymphoid or mixed lineage-leukemia translocation to 6 homolog (Drosophila) /// similar to myeloid/lymphoid or mixed lineage-leukemia translocation to 6 homolog
1426160_a_at	-5.2	Stk16	serine/threonine kinase 16
1431809_at	-5.2	4932442L08Rik	RIKEN cDNA 4932442L08 gene
1432716_at	-5.2	Lrrn1	leucine rich repeat protein 1, neuronal
1434123_at	-5.2	Fut11	fucosyltransferase 11
1444832_at	-5.2	Hip1r	Huntingtin interacting protein 1 related
1448652_at	-5.2	Ift88	intraflagellar transport 88 homolog (Chlamydomonas)
1451512_s_at	-5.2	Hibch	3-hydroxyisobutyryl-Coenzyme A hydrolase
1418240_at	-5.15	Gbp2	guanylate nucleotide binding protein 2
1423065_at	-5.15	Dnmt3a	DNA methyltransferase 3A
1423283_at	-5.15	Pitpna	phosphatidylinositol transfer protein, alpha
1423418_at	-5.15	Fdps	farnesyl diphosphate synthetase
1424271_at	-5.15	Dclk1	doublecortin-like kinase 1
1429796_at	-5.15	Kalrn	kalirin, RhoGEF kinase
1434184_s_at	-5.15	Map4k4	mitogen-activated protein kinase kinase kinase kinase 4
1452368_at	-5.15	Bcr	breakpoint cluster region homolog
1455777_x_at	-5.15	Hsd17b4	hydroxysteroid (17-beta) dehydrogenase 4
1460691_at	-5.15	Zfp598	zinc finger protein 598
1418185_at	-5.1	4733401H18Rik	RIKEN cDNA 4733401H18 gene
1434349_at	-5.1	Vars2	valyl-tRNA synthetase 2, mitochondrial (putative)
1435787_at	-5.1	Ppm1l	protein phosphatase 1 (formerly 2C)-like
1451729_at	-5.1	Bmpr1a	bone morphogenetic protein receptor, type 1A
1453331_at	-5.1	1700013H16Rik	RIKEN cDNA 1700013H16 gene
1417960_at	-5.05	Cpeb1	cytoplasmic polyadenylation element binding protein 1
1418895_at	-5.05	Skap2	src family associated phosphoprotein 2
1417635_at	-5	Spa17	sperm autoantigenic protein 17
1418128_at	-5	Adcy6	adenylate cyclase 6
1424640_at	-5	Arl8a	ADP-ribosylation factor-like 8A
1426279_at	-5	5830415L20Rik	RIKEN cDNA 5830415L20 gene
1427027_a_at	-5	Gtf3a	general transcription factor III A
1424999_at	-4.95	1700022C21Rik	RIKEN cDNA 1700022C21 gene
1446839_at	-4.95	---	---
1449122_at	-4.95	3110003A22Rik	RIKEN cDNA 3110003A22 gene
1458007_at	-4.95	Myo1b	myosin IB
1416494_at	-4.9	Ndufs5	NADH dehydrogenase (ubiquinone) Fe-S protein 5
1418568_x_at	-4.9	Srp14	signal recognition particle 14
1422357_at	-4.9	Magea6	melanoma antigen, family A, 6
1427579_at	-4.9	Rhbdl3	rhomboid, veinlet-like 3 (Drosophila)
1437415_at	-4.9	4933427D06Rik	RIKEN cDNA 4933427D06 gene
1459784_x_at	-4.9	Lonp2	lon peptidase 2, peroxisomal
1425613_at	-4.85	Pcdha11	protocadherin alpha 11
1426090_a_at	-4.85	Fert2	fer (fms/fps related) protein kinase, testis specific 2
1430052_at	-4.85	C030048H21Rik	RIKEN cDNA C030048H21 gene
1430292_a_at	-4.85	1810030N24Rik	RIKEN cDNA 1810030N24 gene
1443772_at	-4.85	---	---
1417857_at	-4.8	Mmaa	methylmalonic aciduria (cobalamin deficiency) type A
1423931_s_at	-4.8	Anapc4	anaphase promoting complex subunit 4
1427037_at	-4.8	Eif4g1	eukaryotic translation initiation factor 4, gamma 1
1447758_x_at	-4.8	Myst4	MYST histone acetyltransferase monocytic leukemia 4
1451405_at	-4.8	Pcca	propionyl-Coenzyme A carboxylase, alpha polypeptide
1432457_at	-4.75	4930448F12Rik	RIKEN cDNA 4930448F12 gene
1437938_x_at	-4.75	Dnm2	dynamin 2
1455670_at	-4.75	---	15 days embryo head cDNA, RIKEN full-length enriched library, clone:D930003N06 product:unclassifiable, full insert sequence
1416360_at	-4.7	Snag1	sorting nexin associated golgi protein 1
1441259_s_at	-4.7	Ift122	intraflagellar transport 122 homolog (Chlamydomonas)
1448700_at	-4.7	G0s2	G0/G1 switch gene 2
1416844_at	-4.65	Prmt2	protein arginine N-methyltransferase 2
1421309_at	-4.65	Mgmt	O-6-methylguanine-DNA methyltransferase
1435553_at	-4.65	Pdzd2	PDZ domain containing 2
1424487_x_at	-4.6	Txnrd1	thioredoxin reductase 1
1429751_at	-4.6	Zswim2	zinc finger, SWIM domain containing 2
1448643_at	-4.6	Ssna1	Sjogren's syndrome nuclear autoantigen 1
1459338_at	-4.6	Auts2	Autism susceptibility candidate 2
1422858_at	-4.55	Trip4	thyroid hormone receptor interactor 4
1428883_at	-4.55	Tmem57	transmembrane protein 57
1460189_at	-4.55	Wdr23	WD repeat domain 23
1423655_a_at	-4.5	1500010J02Rik	RIKEN cDNA 1500010J02 gene
1429602_at	-4.5	Cd164l2	CD164 sialomucin-like 2
1440964_s_at	-4.5	AI465270	expressed sequence AI465270
1421260_a_at	-4.45	Srm	spermidine synthase
1435209_at	-4.4	BC057079	cDNA sequence BC057079
1453819_x_at	-4.4	Stx18	syntaxin 18
1433481_at	-4.35	Fkbp14	FK506 binding protein 14
1423099_a_at	-4.3	Mettl3	methyltransferase-like 3
1425228_a_at	-4.2	Dguok	deoxyguanosine kinase
1455816_a_at	-4.2	Kctd3	potassium channel tetramerisation domain containing 3
1416261_at	-4.15	Tmem19	transmembrane protein 19
1444158_at	-4.15	Jarid1c	jumonji, AT rich interactive domain 1C (Rbp2 like)
1453180_at	-4.15	6530404N21Rik	RIKEN cDNA 6530404N21 gene

## Sheet: B
Additional file 4B. Genes that go up both in newborn ovaries lacking Foxl2 and Wnt4,
and in ovaries lacking Foxl2 and Kit, relative to their respective single knockout mutants
(i.e., lacking Wnt4 or Kit but expressing one allele of Foxl2)
Probe ID	Score	Gene Symbol	Gene Description
1418744_s_at	12.35	Tesc	tescalcin
1449804_at	11.6	Pnmt	phenylethanolamine-N-methyltransferase
1460269_at	11.25	Pnmt	Phenylethanolamine-N-methyltransferase
1423582_at	11.05	Dmrt1	doublesex and mab-3 related transcription factor 1
1451538_at	10.25	Sox9	SRY-box containing gene 9
1448241_at	10.1	Gm2a	GM2 ganglioside activator protein
1441213_at	10.05	BC021891	cDNA sequence BC021891
1428142_at	9.8	Etv5	ets variant gene 5
1450606_at	9.6	Pnmt	phenylethanolamine-N-methyltransferase
1438654_x_at	9.5	Mmd2	monocyte to macrophage differentiation-associated 2
1417343_at	9.4	Fxyd6	FXYD domain-containing ion transport regulator 6
1418743_a_at	9.2	Tesc	tescalcin
1424950_at	9.1	Sox9	SRY-box containing gene 9
1450082_s_at	9.05	Etv5	ets variant gene 5
1460011_at	8.95	Cyp26b1	cytochrome P450, family 26, subfamily b, polypeptide 1
1421239_at	8.9	Il6st	interleukin 6 signal transducer
1460049_s_at	8.85	1500015O10Rik	RIKEN cDNA 1500015O10 gene
1451047_at	8.85	Itm2a	integral membrane protein 2A
1423407_a_at	8.8	Fbln2	fibulin 2
1434959_at	8.75	Dhh	desert hedgehog
1424477_at	8.65	BC019731	cDNA sequence BC019731
1427247_at	8.6	D3Bwg0562e	DNA segment, Chr 3, Brigham & Women's Genetics 0562 expressed
1450990_at	8.55	Gpc3	glypican 3
1429233_at	8.45	Sept11	septin 11
1426706_s_at	8.45	Xylb	xylulokinase homolog (H. influenzae)
1424534_at	8.45	Mmd2	monocyte to macrophage differentiation-associated 2
1450684_at	8.4	Etv1	ets variant gene 1
1421011_at	8.35	Hsd17b11	hydroxysteroid (17-beta) dehydrogenase 11
1457140_s_at	8.3	4632411J06Rik	RIKEN cDNA 4632411J06 gene
1429276_at	8.3	Lba1	lupus brain antigen 1
1418109_at	8.3	Gspt2	G1 to S phase transition 2
1443814_x_at	8.25	Ctsh	cathepsin H
1434642_at	8.25	Hsd17b11	hydroxysteroid (17-beta) dehydrogenase 11
1417760_at	8.2	Nr0b1	nuclear receptor subfamily 0, group B, member 1
1417155_at	8.2	Mycn	v-myc myelocytomatosis viral related oncogene, neuroblastoma derived (avian)
1448660_at	8.15	Arhgdig	Rho GDP dissociation inhibitor (GDI) gamma
1439500_at	8.15	Scrn1	secernin 1
1453917_at	8.1	Ifitm7	interferon induced transmembrane protein 7
1448786_at	8.1	1100001H23Rik	RIKEN cDNA 1100001H23 gene
1440250_at	8.05	Col4a4	procollagen, type IV, alpha 4
1439568_at	8.05	Greb1	gene regulated by estrogen in breast cancer protein
1433674_a_at	8.05	Snord22	small nucleolar RNA, C/D box 22
1418270_at	8	Adamts8	a disintegrin-like and metallopeptidase (reprolysin type) with thrombospondin type 1 motif, 8
1416589_at	7.95	Sparc	secreted acidic cysteine rich glycoprotein
1448507_at	7.9	Efhd1	EF hand domain containing 1
1445323_at	7.85	Greb1	gene regulated by estrogen in breast cancer protein
1444516_at	7.85	Ppfibp2	Protein tyrosine phosphatase, receptor-type, F interacting protein, binding protein 2
1421922_at	7.85	Sh3bp5	SH3-domain binding protein 5 (BTK-associated)
1418057_at	7.85	Tiam1	T-cell lymphoma invasion and metastasis 1
1454967_at	7.8	---	Transcribed locus
1435135_at	7.8	Aadacl1	arylacetamide deacetylase-like 1
1429567_at	7.8	4632411J06Rik	RIKEN cDNA 4632411J06 gene
1453201_at	7.75	4632411J06Rik	RIKEN cDNA 4632411J06 gene
1418365_at	7.75	Ctsh	cathepsin H
1449996_a_at	7.7	Tpm3	tropomyosin 3, gamma
1436545_at	7.7	Dtx4	deltex 4 homolog (Drosophila)
1436326_at	7.7	Rora	RAR-related orphan receptor alpha
1433471_at	7.7	Tcf7	transcription factor 7, T-cell specific
1421385_a_at	7.7	Myo7a	myosin VIIa
1460117_at	7.65	---	---
1452843_at	7.65	Il6st	interleukin 6 signal transducer
1438540_at	7.65	---	---
1423375_at	7.65	1700023B02Rik	RIKEN cDNA 1700023B02 gene
1457304_at	7.6	D13Ertd787e	DNA segment, Chr 13, ERATO Doi 787, expressed
1449034_at	7.6	Klkb1	kallikrein B, plasma 1
1439306_at	7.6	Solh	Small optic lobes homolog (Drosophila)
1425848_a_at	7.6	Dusp26	dual specificity phosphatase 26 (putative)
1450767_at	7.55	Nedd9	neural precursor cell expressed, developmentally down-regulated gene 9
1428332_at	7.55	Pik3ip1	phosphoinositide-3-kinase interacting protein 1
1425807_at	7.5	BC021891	cDNA sequence BC021891
1431236_at	7.45	Stk32b	serine/threonine kinase 32B
1442454_at	7.4	Top2a	topoisomerase (DNA) II alpha
1436640_x_at	7.4	Agpat4	1-acylglycerol-3-phosphate O-acyltransferase 4 (lysophosphatidic acid acyltransferase, delta)
1431402_at	7.4	Kirrel3	kin of IRRE like 3 (Drosophila)
1423352_at	7.4	Crispld1	cysteine-rich secretory protein LCCL domain containing 1
1445685_at	7.35	Gas7	growth arrest specific 7
1423435_at	7.35	---	---
1416188_at	7.35	Gm2a	GM2 ganglioside activator protein
1459779_s_at	7.3	Setd8	SET domain containing (lysine methyltransferase) 8
1454930_at	7.3	Tbcel	tubulin folding cofactor E-like
1423478_at	7.3	Prkcb1	protein kinase C, beta 1
1420904_at	7.3	Il17ra	interleukin 17 receptor A
1448873_at	7.25	Ocln	occludin
1437132_x_at	7.25	Nedd9	neural precursor cell expressed, developmentally down-regulated gene 9
1445107_at	7.2	A530064N14Rik	RIKEN cDNA A530064N14 gene
1429682_at	7.2	4930431B09Rik	RIKEN cDNA 4930431B09 gene
1455440_at	7.15	Clcn6	chloride channel 6
1451806_at	7.15	Fnbp1	formin binding protein 1
1444130_at	7.15	1700081L11Rik	RIKEN cDNA 1700081L11 gene
1438559_x_at	7.15	Slc44a2	solute carrier family 44, member 2
1433255_at	7.15	8430437B07Rik	RIKEN cDNA 8430437B07 gene
1431336_at	7.15	Scara5	scavenger receptor class A, member 5 (putative)
1418065_at	7.15	Rag2	recombination activating gene 2
1440955_at	7.1	Crim2	cysteine rich BMP regulator 2 (chordin like)
1440780_x_at	7.1	1500015O10Rik	RIKEN cDNA 1500015O10 gene
1438245_at	7.1	---	---
1456623_at	7.05	Tpm1	tropomyosin 1, alpha
1433733_a_at	7.05	Cry1	cryptochrome 1 (photolyase-like)
1422545_at	7.05	Tbx2	T-box 2
1452914_at	7	2410024N18Rik	RIKEN cDNA 2410024N18 gene
1450011_at	7	Hsd17b12	hydroxysteroid (17-beta) dehydrogenase 12
1447951_at	7	5730403B10Rik	RIKEN cDNA 5730403B10 gene
1435493_at	7	Dsp	desmoplakin
1429292_a_at	7	2310046K01Rik	RIKEN cDNA 2310046K01 gene
1460419_a_at	6.95	Prkcb1	protein kinase C, beta 1
1451921_a_at	6.95	Nfat5	nuclear factor of activated T-cells 5
1428529_at	6.95	2810026P18Rik	RIKEN cDNA 2810026P18 gene
1452716_at	6.9	5730469M10Rik	RIKEN cDNA 5730469M10 gene
1452249_at	6.85	Prickle1	prickle like 1 (Drosophila)
1451411_at	6.85	Gprc5b	G protein-coupled receptor, family C, group 5, member B
1441644_at	6.85	Ptprk	Protein tyrosine phosphatase, receptor type, K
1439269_x_at	6.85	LOC433027 /// Mcm7	minichromosome maintenance deficient 7 (S. cerevisiae) /// minichromosome maintenance deficient 7 pseudogene
1428550_at	6.85	1810015A11Rik	RIKEN cDNA 1810015A11 gene
1423110_at	6.85	Col1a2	procollagen, type I, alpha 2
1460428_at	6.8	Ankrd13a	ankyrin repeat domain 13a
1437149_at	6.8	Slc6a6	solute carrier family 6 (neurotransmitter transporter, taurine), member 6
1426013_s_at	6.8	Plekha4	pleckstrin homology domain containing, family A (phosphoinositide binding specific) member 4
1422818_at	6.8	Nedd9	neural precursor cell expressed, developmentally down-regulated gene 9
1422803_at	6.8	Fstl3	follistatin-like 3
1420906_at	6.8	Cd2ap	CD2-associated protein
1457127_at	6.75	Defb42	defensin beta 42
1449178_at	6.75	Pdlim3	PDZ and LIM domain 3
1434957_at	6.75	Cdon	cell adhesion molecule-related/down-regulated by oncogenes
1428717_at	6.75	Scrn1	secernin 1
1459551_at	6.7	---	---
1444338_at	6.7	---	---
1438320_s_at	6.7	Mcm7	minichromosome maintenance deficient 7 (S. cerevisiae)
1451604_a_at	6.65	Acvrl1	activin A receptor, type II-like 1
1439663_at	6.65	Ptch1	Patched homolog 1
1439210_at	6.65	Mrps9	mitochondrial ribosomal protein S9
1424114_s_at	6.65	Lamb1-1	laminin B1 subunit 1
1447933_at	6.6	Kif26a /// LOC676226	kinesin family member 26A /// similar to CG14535-PA
1437114_at	6.6	A930001N09Rik	RIKEN cDNA A930001N09 gene
1427685_a_at	6.6	Synj2	synaptojanin 2
1416031_s_at	6.6	Mcm7	minichromosome maintenance deficient 7 (S. cerevisiae)
1453589_a_at	6.55	6820431F20Rik	RIKEN cDNA 6820431F20 gene
1448551_a_at	6.55	Trim2	tripartite motif protein 2
1444048_at	6.55	9530077C05Rik	RIKEN cDNA 9530077C05 gene
1438434_at	6.55	Arhgap11a	Rho GTPase activating protein 11A
1431237_at	6.55	Nr2f2	nuclear receptor subfamily 2, group F, member 2
1425891_a_at	6.55	Grtp1	GH regulated TBC protein 1
1423630_at	6.55	Cygb	cytoglobin
1419307_at	6.55	Tnfrsf13c	tumor necrosis factor receptor superfamily, member 13c
1449653_at	6.5	---	Transcribed locus
1445853_at	6.5	---	---
1445781_at	6.5	Sh3d19	SH3 domain protein D19
1441193_at	6.5	---	---
1431364_a_at	6.5	2810047C21Rik /// EG665577	RIKEN cDNA 2810047C21 gene /// predicted gene, EG665577
1419411_at	6.5	Tac2	tachykinin 2
1418919_at	6.5	Sgol1	shugoshin-like 1 (S. pombe)
1455711_at	6.45	Dtx4	deltex 4 homolog (Drosophila)
1455274_at	6.45	a	Nonagouti
1438097_at	6.45	Rab20	RAB20, member RAS oncogene family
1435169_at	6.45	A930001N09Rik	RIKEN cDNA A930001N09 gene
1434692_at	6.45	1110034B05Rik	RIKEN cDNA 1110034B05 gene
1421836_at	6.45	---	---
1460582_x_at	6.4	a	Nonagouti
1452257_at	6.4	Bdh1	3-hydroxybutyrate dehydrogenase, type 1
1432441_at	6.4	4933413J09Rik	RIKEN cDNA 4933413J09 gene
1428943_at	6.4	Nudt13	nudix (nucleoside diphosphate linked moiety X)-type motif 13
1428896_at	6.4	Pdgfrl	platelet-derived growth factor receptor-like
1450799_at	6.35	Adcyap1r1	adenylate cyclase activating polypeptide 1 receptor 1
1444763_at	6.35	Ptprk	protein tyrosine phosphatase, receptor type, K
1421346_a_at	6.35	Slc6a6	solute carrier family 6 (neurotransmitter transporter, taurine), member 6
1417037_at	6.35	Orc6l	origin recognition complex, subunit 6-like (S. cerevisiae)
1416310_at	6.35	Nusap1	nucleolar and spindle associated protein 1
1459581_at	6.3	Trp63	transformation related protein 63
1446525_at	6.3	Gpc3	Glypican 3
1434685_at	6.3	D3Bwg0562e	DNA segment, Chr 3, Brigham & Women's Genetics 0562 expressed
1432346_a_at	6.3	Cdh23	cadherin 23 (otocadherin)
1421452_at	6.3	Cdon	cell adhesion molecule-related/down-regulated by oncogenes
1418670_s_at	6.3	Hspg2	perlecan (heparan sulfate proteoglycan 2)
1417911_at	6.3	Ccna2	cyclin A2
1417782_at	6.3	Lass4	longevity assurance homolog 4 (S. cerevisiae)
1445296_at	6.25	D7Ertd715e	DNA segment, Chr 7, ERATO Doi 715, expressed
1442250_at	6.25	Xrcc6	X-ray repair complementing defective repair in Chinese hamster cells 6
1428565_at	6.25	Unkl	unkempt-like (Drosophila)
1460295_s_at	6.2	Il6st	interleukin 6 signal transducer
1447025_at	6.2	Ube2e2	Ubiquitin-conjugating enzyme E2E 2 (UBC4/5 homolog, yeast)
1435077_at	6.2	Asxl1	additional sex combs like 1 (Drosophila)
1434091_at	6.2	Faah	fatty acid amide hydrolase
1433893_s_at	6.2	Spag5	sperm associated antigen 5
1424516_at	6.2	B230354K17Rik	RIKEN cDNA B230354K17 gene
1423958_a_at	6.2	Ttc33	tetratricopeptide repeat domain 33
1423277_at	6.2	Ptprk	protein tyrosine phosphatase, receptor type, K
1422598_at	6.2	Casq1	calsequestrin 1
1457697_at	6.15	A330021E22Rik	RIKEN cDNA A330021E22 gene
1452234_s_at	6.15	D16Bwg1494e	DNA segment, Chr 16, Brigham & Women's Genetics 1494 expressed
1446929_at	6.15	ENSMUSG00000073981	predicted gene, ENSMUSG00000073981
1444080_at	6.15	---	---
1435351_at	6.15	2310026E23Rik	RIKEN cDNA 2310026E23 gene
1432019_at	6.15	Trub1	TruB pseudouridine (psi) synthase homolog 1 (E. coli)
1430543_at	6.15	Clip3	CAP-GLY domain containing linker protein 3
1417646_a_at	6.15	Snx5	sorting nexin 5
1446607_at	6.1	Mtap7	Microtubule-associated protein 7
1439498_at	6.1	Punc	putative neuronal cell adhesion molecule
1428889_at	6.1	Alkbh3	alkB, alkylation repair homolog 3 (E. coli)
1423521_at	6.1	Lmnb1	lamin B1
1423223_a_at	6.1	Prdx6	peroxiredoxin 6
1460253_at	6.05	Cmtm7	CKLF-like MARVEL transmembrane domain containing 7
1455104_at	6.05	Mxd1	MAX dimerization protein 1
1453976_at	6.05	4432414F05Rik	RIKEN cDNA 4432414F05 gene
1453448_at	6.05	2310067E19Rik	RIKEN cDNA 2310067E19 gene
1437244_at	6.05	Gas2l3	growth arrest-specific 2 like 3
1435134_at	6.05	Aadacl1	arylacetamide deacetylase-like 1
1429040_at	6.05	6820431F20Rik	RIKEN cDNA 6820431F20 gene
1455896_a_at	6	Kcnk1	potassium channel, subfamily K, member 1
1452367_at	6	Coro2a	coronin, actin binding protein 2A
1447446_at	6	Rerg	RAS-like, estrogen-regulated, growth-inhibitor
1430125_s_at	6	Pqlc1	PQ loop repeat containing 1
1421847_at	6	Wsb2	WD repeat and SOCS box-containing 2
1418434_at	6	Mkrn1	makorin, ring finger protein, 1
1417453_at	6	Cul4b	cullin 4B
1455227_at	5.95	Aadacl1	arylacetamide deacetylase-like 1
1442203_at	5.95	LOC552880	hypothetical LOC552880
1430151_at	5.95	Nisch	nischarin
1458779_at	5.9	8030445P17Rik	RIKEN cDNA 8030445P17 gene
1446429_at	5.9	P2rx4	purinergic receptor P2X, ligand-gated ion channel 4
1440271_at	5.9	---	Transcribed locus
1434270_at	5.9	Npcd /// Nptxr	neuronal pentraxin receptor /// neuronal pentraxin with chromo domain
1433728_at	5.9	BC038479	cDNA sequence BC038479
1423626_at	5.9	Dst	dystonin
1451935_a_at	5.85	Spint2	serine protease inhibitor, Kunitz type 2
1439963_x_at	5.85	1700129I04Rik	RIKEN cDNA 1700129I04 gene
1438893_at	5.85	5530601H04Rik	RIKEN cDNA 5530601H04 gene
1436193_at	5.85	Man1c1	mannosidase, alpha, class 1C, member 1
1435920_x_at	5.85	Atp1a1	ATPase, Na+/K+ transporting, alpha 1 polypeptide
1426378_at	5.85	Eif4b	eukaryotic translation initiation factor 4B
1425379_at	5.85	Hgf	hepatocyte growth factor
1423353_at	5.85	Crispld1	cysteine-rich secretory protein LCCL domain containing 1
1444174_at	5.8	ENSMUSG00000074462	predicted gene, ENSMUSG00000074462
1442646_at	5.8	---	---
1440633_at	5.8	Neil3	nei like 3 (E. coli)
1438184_a_at	5.8	Ankrd5	ankyrin repeat domain 5
1420998_at	5.8	Etv5	ets variant gene 5
1419890_at	5.8	---	---
1417673_at	5.8	Grb14	growth factor receptor bound protein 14
1416803_at	5.8	Fkbp7	FK506 binding protein 7
1457255_x_at	5.75	Kif5c	Kinesin family member 5C
1447010_at	5.75	Zfp609	Zinc finger protein 609
1445381_at	5.75	---	---
1442180_at	5.75	Dleu7	deleted in lymphocytic leukemia, 7
1439150_x_at	5.75	Grtp1	GH regulated TBC protein 1
1435278_at	5.75	Sft2d3	SFT2 domain containing 3
1431322_at	5.75	Igsf3	immunoglobulin superfamily, member 3
1423675_at	5.75	Usp1	ubiquitin specific peptdiase 1
1418009_at	5.75	1810007M14Rik	RIKEN cDNA 1810007M14 gene
1453470_a_at	5.7	Gna13	guanine nucleotide binding protein, alpha 13
1452040_a_at	5.7	Cdca3	cell division cycle associated 3
1426969_at	5.7	Trim23	tripartite motif protein 23
1423464_at	5.7	D2Ertd750e	DNA segment, Chr 2, ERATO Doi 750, expressed
1418167_at	5.7	Tcfap4	transcription factor AP4
1457068_at	5.65	Naaladl1	N-acetylated alpha-linked acidic dipeptidase-like 1
1443177_at	5.65	---	Transcribed locus
1442134_at	5.65	Prr11	proline rich 11
1440707_at	5.65	Dmrt3	doublesex and mab-3 related transcription factor 3
1433619_at	5.65	AI894139	expressed sequence AI894139
1417968_a_at	5.65	Mbd1	methyl-CpG binding domain protein 1
1435631_x_at	5.6	Exoc6	exocyst complex component 6
1431315_at	5.6	Hyls1	hydrolethalus syndrome 1
1458994_at	5.55	---	---
1447619_at	5.55	A830039H05Rik	RIKEN cDNA A830039H05 gene
1444345_at	5.55	---	---
1438098_at	5.55	Dlgap1	discs, large (Drosophila) homolog-associated protein 1
1430801_at	5.55	Vps13b	vacuolar protein sorting 13B (yeast)
1429438_at	5.55	Bcor	Bcl6 interacting corepressor
1424185_a_at	5.55	A730098P11Rik /// EG627352 /// LOC433955 /// LOC626309 /// Morf4l1	mortality factor 4 like 1 /// similar to mortality factor 4 like 1 isoform b /// RIKEN cDNA A730098P11 gene /// predicted gene, EG627352
1419593_at	5.55	Greb1	gene regulated by estrogen in breast cancer protein
1418370_at	5.55	Tnnc1	troponin C, cardiac/slow skeletal
1451721_a_at	5.5	H2-Ab1	histocompatibility 2, class II antigen A, beta 1
1448415_a_at	5.5	Sema3b	sema domain, immunoglobulin domain (Ig), short basic domain, secreted, (semaphorin) 3B
1443138_at	5.5	Sult5a1	Sulfotransferase family 5A, member 1
1436379_at	5.5	Crtc3	CREB regulated transcription coactivator 3
1429894_a_at	5.5	Mtap7	microtubule-associated protein 7
1427884_at	5.5	Col3a1	procollagen, type III, alpha 1
1454812_at	5.45	5730601F06Rik	RIKEN cDNA 5730601F06 gene
1454005_at	5.45	Fmo2	flavin containing monooxygenase 2
1443134_at	5.45	A930005G22Rik	RIKEN cDNA A930005G22 gene
1438591_at	5.45	2610019A05Rik	RIKEN cDNA 2610019A05 gene
1423095_s_at	5.45	Crbn	cereblon
1458914_at	5.4	---	---
1448485_at	5.4	Ggt1	gamma-glutamyltransferase 1
1442848_at	5.4	Hibadh	3-hydroxyisobutyrate dehydrogenase
1435735_x_at	5.4	H47	histocompatibility 47
1427058_at	5.4	Eif4a1	eukaryotic translation initiation factor 4A1
1424379_at	5.4	Car11	carbonic anhydrase 11
1417014_at	5.4	Hspb8	heat shock protein 8
1455385_at	5.35	Exoc6	exocyst complex component 6
1443400_at	5.35	Mier1	Mesoderm induction early response 1 homolog (Xenopus laevis
1436508_at	5.35	2410014A08Rik	RIKEN cDNA 2410014A08 gene
1425774_at	5.35	1500001A10Rik	RIKEN cDNA 1500001A10 gene
1454395_at	5.3	4632404M16Rik	RIKEN cDNA 4632404M16 gene
1439297_at	5.3	Pif1	PIF1 5'-to-3' DNA helicase homolog (S. cerevisiae)
1433365_at	5.3	4930563N14Rik	RIKEN cDNA 4930563N14 gene
1459332_at	5.25	Itch	itchy, E3 ubiquitin protein ligase
1458801_at	5.25	Fus	fusion, derived from t(12;16) malignant liposarcoma (human)
1450062_a_at	5.25	Maged1	melanoma antigen, family D, 1
1448081_at	5.25	Colq	Collagen-like tail subunit (single strand of homotrimer) of asymmetric acetylcholinesterase
1434645_at	5.25	C530008M17Rik	RIKEN cDNA C530008M17 gene
1448627_s_at	5.2	Pbk	PDZ binding kinase
1433027_at	5.2	5830485P09Rik	RIKEN cDNA 5830485P09 gene
1432800_at	5.2	C030011G24Rik	RIKEN cDNA C030011G24 gene
1419767_at	5.2	Padi3	peptidyl arginine deiminase, type III
1451693_a_at	5.15	Fgf12	fibroblast growth factor 12
1450842_a_at	5.15	Cenpa	centromere protein A
1456976_at	5.1	Wnt5a	wingless-related MMTV integration site 5A
1447488_at	5.1	---	Transcribed locus, weakly similar to XP_232785.4 similar to DNA repair and recombination protein RAD54B (RAD54 homolog B) [Rattus norvegicus]
1445357_at	5.1	AI851613	expressed sequence AI851613
1431873_a_at	5.1	Tube1	epsilon-tubulin 1
1427754_a_at	5.1	Dnm1	dynamin 1
1427654_a_at	5.1	Htr4	5 hydroxytryptamine (serotonin) receptor 4
1457616_at	5.05	ENSMUSG00000074853	predicted gene, ENSMUSG00000074853
1446493_at	5.05	Cdc14a	CDC14 cell division cycle 14 homolog A (S. cerevisiae)
1443263_at	5.05	Bach2	BTB and CNC homology 2
1442995_at	5.05	Ndst1	N-deacetylase/N-sulfotransferase (heparan glucosaminyl) 1
1432077_at	5.05	Pot1a	protection of telomeres 1A
1456543_at	5	Prokr1	prokineticin receptor 1
1456173_at	5	Il10ra	Interleukin 10 receptor, alpha
1445324_s_at	5	Greb1	gene regulated by estrogen in breast cancer protein
1443667_at	5	C79407	expressed sequence C79407
1441042_at	5	Fgf1	fibroblast growth factor 1
1438567_at	5	Vwa2	von Willebrand factor A domain containing 2
1421282_at	5	Bmp5	bone morphogenetic protein 5
1460247_a_at	4.95	Skp2	S-phase kinase-associated protein 2 (p45)
1451045_at	4.95	Syt13	synaptotagmin XIII
1446462_at	4.95	Dtd1	Histidyl tRNA synthetase 2
1443173_at	4.95	Ptn	pleiotrophin
1430766_at	4.95	5033403F01Rik	RIKEN cDNA 5033403F01 gene
1418932_at	4.95	Nfil3	nuclear factor, interleukin 3, regulated
1459733_at	4.9	Pea15	Phosphoprotein enriched in astrocytes 15
1453607_at	4.9	Mfap3l	microfibrillar-associated protein 3-like
1447165_at	4.9	Ankrd12	Ankyrin repeat domain 12
1441884_x_at	4.9	Cx3cl1	chemokine (C-X3-C motif) ligand 1
1421026_at	4.9	Gna12	guanine nucleotide binding protein, alpha 12
1446140_at	4.85	Pcm1	Pericentriolar material 1
1441381_at	4.85	9430029E18Rik	RIKEN cDNA 9430029E18 gene
1457684_at	4.8	1700037H04Rik	RIKEN cDNA 1700037H04 gene
1446810_at	4.8	A730062M13Rik	RIKEN cDNA A730062M13 gene
1418275_a_at	4.8	Elf2	E74-like factor 2
1447923_at	4.75	Chd2	Chromodomain helicase DNA binding protein 2
1443116_at	4.75	---	---
1458610_at	4.7	---	---
1444695_at	4.7	---	Adult male colon cDNA, RIKEN full-length enriched library, clone:9030003C19 product:unclassifiable, full insert sequence
1444665_at	4.7	4930402E16Rik	RIKEN cDNA 4930402E16 gene
1431387_at	4.7	ENSMUSG00000052323	predicted gene, ENSMUSG00000052323
1425396_a_at	4.7	Lck	lymphocyte protein tyrosine kinase
1446303_at	4.65	Igf1r	insulin-like growth factor I receptor
1442851_at	4.65	C79818	expressed sequence C79818
1439846_at	4.65	Klf12	Kruppel-like factor 12
1434766_at	4.65	---	Mus musculus, clone IMAGE:1512359, mRNA
1426084_a_at	4.65	Tor1aip1	torsin A interacting protein 1
1451796_s_at	4.6	Hdc	histidine decarboxylase
1444250_at	4.6	---	---
1437892_at	4.6	Zkscan3	zinc finger with KRAB and SCAN domains 3
1426146_a_at	4.6	Chpt1	choline phosphotransferase 1
1425430_at	4.6	Krtap16-5	keratin associated protein 16-5
1428458_at	4.55	Pop1	processing of precursor 1, ribonuclease P/MRP family, (S. cerevisiae)
1460141_at	4.5	Frrs1	Ferric-chelate reductase 1
1460035_at	4.5	Phb2	prohibitin 2
1456753_at	4.5	---	---
1445457_at	4.5	ENSMUSG00000073746	predicted gene, ENSMUSG00000073746
1442225_at	4.5	Cdc2l6	Cell division cycle 2-like 6 (CDK8-like)
1435934_at	4.5	Ndufab1	NADH dehydrogenase (ubiquinone) 1, alpha/beta subcomplex, 1
1459008_at	4.45	---	---
1447610_at	4.45	Tmem34	transmembrane protein 34
1456750_at	4.3	B230303O12Rik	RIKEN cDNA B230303O12 gene
1427368_x_at	4.3	Fes	feline sarcoma oncogene
1421588_at	4.3	Tnfsf14	tumor necrosis factor (ligand) superfamily, member 14
1418982_at	4.3	Cebpa	CCAAT/enhancer binding protein (C/EBP), alpha
1443301_at	4.25	C230086A09Rik	RIKEN cDNA C230086A09 gene
1427147_at	4.2	F730047E07Rik	RIKEN cDNA F730047E07 gene

## Sheet: C
Additional file 4C. Genes that go down in all fetal and newborn ovaries that lack Foxl2
(i.e., single knockout and double knockout ovaries lacking Wnt4 or Kit)
GeneId	Score	Definition
FOXL2	-16.1 -14.3	forkhead box L2
NTN4	-11.2	netrin 4
THBS1	-10.8 -10.3	THBS1
ADAMTS16	-10.6	a disintegrin-like metallopetidase thrombospondin type 1 motif, 16
COL8A1	-10.6 -10.1 -7.8	procollagen, type VIII, alpha 1
CLSTN2	-10.5	calsyntenin 2
CPA2	-10.2	carboxypeptidase A2, pancreatic
SMAD3	-10.2	MAD homolog 3 (Drosophila)
SLC26A7	-9.8 -9.3	solute carrier family 26, member 7
CHST9	-9.6	carbohydrate (N-acetylgalactosamine 4-0) sulfotransferase 9
LOC640441	-9.6	similar to thrombospondin 1
LRRC4	-9.5 -7.8	leucine rich repeat containing 4
BCAT1	-9.4	branched chain aminotransferase 1, cytosolic
ITGA6	-9.3 -8.6	integrin alpha 6
IL13RA2	-9.2	interleukin 13 receptor, alpha 2
NUPR1	-9 -8.8	nuclear protein 1
PLXNC1	-9 -8.6 -8.4 -8.1 -8	plexin C1
ANGPTL6	-8.9	angiopoietin-like 6
CHN2	-8.8	chimerin (chimaerin) 2
ODZ4	-8.8 -8	---
GAS6	-8.7	growth arrest specific 6
CFH	-8.6	complement component factor h
ITPR2	-8.6 -5.1	inositol 1,4,5-triphosphate receptor 2
SGMS2	-8.6	Sgms2
LOC434179	-8.5	hypothetical LOC434179
EDARADD	-8.3	EDAR (ectodysplasin-A receptor)-associated death domain
SLC18A2	-8.2	solute carrier family 18 (vesicular monoamine), member 2
9430018C23RIK	-8.1	RIKEN cDNA 9430018C23 gene
EPHX2	-8.1	epoxide hydrolase 2, cytoplasmic
KCNJ3	-8	---
COBL	-7.9	cordon-bleu
MYO1B	-7.9 -7.9 -7.6 -7.4 -7.1 -6.4	myosin IB
9430080K19RIK	-7.8	RIKEN cDNA 9430080K19 gene
LAMA1	-7.8	laminin, alpha 1
TGFB1I1	-7.8	transforming growth factor beta 1 induced transcript 1
XLR4B	-7.8	4E
2810417M05RIK	-7.7	RIKEN cDNA 2810417M05 gene
5730494M16RIK	-7.7 -4.7	RIKEN cDNA 5730494M16 gene
AMPH	-7.7	amphiphysin
ETNK1	-7.7 -6.2 -6	ethanolamine kinase 1
H2-K1	-7.7 -6	histocompatibility 2, K1, K region
C030014M07RIK	-7.6	C920006C10
CACHD1	-7.6	cache domain containing 1
PIK3R3	-7.5	phosphatidylinositol 3 kinase, regulatory subunit, polypep. 3 (p55)
TSC22D1	-7.5 -5.6	TSC22 domain family, member 1
SLC23A2	-7.4	solute carrier family 23 (nucleobase transporters), member 2
BICD1	-7.3	bicaudal D homolog 1 (Drosophila)
CD44	-7.3	CD44 antigen
DPPA3	-7.3	developmental pluripotency-associated 3
GM879	-7.2	gene model 879, (NCBI)
SLC5A4A	-7.2	solute carrier family 5, member 4a
SLCO3A1	-7.2 -6.7 -4.2	solute carrier organic anion transporter family, member 3a1
TNFRSF19	-7.2 -6.2	tumor necrosis factor receptor superfamily, member 19
R3HDM1	-7.1	R3H domain 1 (binds single-stranded nucleic acids)
AUTS2	-7	Autism susceptibility candidate 2
CNTN4	-7	contactin 4
METRNL	-7	meteorin, glial cell differentiation regulator-like
CREG1	-6.9 -6.1	cellular repressor of E1A-stimulated genes 1
GBF1	-6.9	golgi-specific brefeldin A-resistance factor 1
PLA2G4C	-6.9	phospholipase A2, group IVC (cytosolic, calcium-independent)
CENTD1	-6.7 -4	centaurin, delta 1
GPR125	-6.7	G protein-coupled receptor 125
ZSWIM5	-6.7	zinc finger, SWIM domain containing 5
LAYN	-6.6 -6.2	layilin
PDZD8	-6.6	PDZ domain containing 8
D9ERTD356E	-6.5	DNA segment, Chr 9, ERATO Doi 356, expressed
MYO5B	-6.5	myosin Vb
SOAT1	-6.5 -4.2	sterol O-acyltransferase 1
ST3GAL6	-6.5	ST3 beta-galactoside alpha-2,3-sialyltransferase 6
4930448F12RIK	-6.4	RIKEN cDNA 4930448F12 gene
SYCE1	-6.3	synaptonemal complex central element protein 1
1700006H03RIK	-6.2	RIKEN cDNA 1700006H03 gene
4933427D06RIK	-6.2	RIKEN cDNA 4933427D06 gene
AW550831	-6.2	expressed sequence AW550831
NR5A2	-6.2	nuclear receptor subfamily 5, group A, member 2
SLC12A6	-6.2	solute carrier family 12, member 6
BCR	-6.1 -5.9	breakpoint cluster region homolog
RAMP1	-6.1	receptor (calcitonin) activity modifying protein 1
TM9SF2	-6.1	transmembrane 9 superfamily member 2
1455699_AT	-6	Transcribed locus
ARL8A	-6	ADP-ribosylation factor-like 8A
FUT8	-6	fucosyltransferase 8
MDC1	-6	mediator of DNA damage checkpoint 1
SCRT1	-6	scratch homolog 1, zinc finger protein (Drosophila)
AL033314	-5.9	Expressed sequence AL033314
KCND2	-5.9 -5.4	potassium voltage-gated channel, Shal-related family, member 2
TRAPPC4	-5.9	trafficking protein particle complex 4
APOA1	-5.8 -4.4	apolipoprotein A-I
EHD3	-5.8	EH-domain containing 3
SDCCAG8	-5.8 -4.9	serologically defined colon cancer antigen 8
LRRN1	-5.7	leucine rich repeat protein 1, neuronal
8030463A06RIK	-5.6	RIKEN cDNA 8030463A06 gene
C530043G21RIK	-5.6	RIKEN cDNA C530043G21 gene
ABLIM1	-5.5	actin-binding LIM protein 1
CDC42EP5	-5.5	CDC42 effector protein (Rho GTPase binding) 5
NF1	-5.5	neurofibromatosis 1
PRMT2	-5.5	protein arginine N-methyltransferase 2
SLC5A2	-5.5	solute carrier family 5 (sodium/glucose cotransporter), member 2
TTC12	-5.5	12
YBX2	-5.5	Y box protein 2
MEF2A	-5.4	myocyte enhancer factor 2A
ANP32A	-5.3	acidic (leucine-rich) nuclear phosphoprotein 32 family, member A
CALM1	-5.3 -5	calmodulin 1
MTMR9	-5.3	myotubularin related protein 9
TIAL1	-5.3	Tial1 cytotoxic granule-associated RNA binding protein-like 1
TMEM57	-5.3	transmembrane protein 57
KCTD3	-5.2	potassium channel tetramerisation domain containing 3
NEK1	-5.2	NIMA (never in mitosis gene a)-related expressed kinase 1
NPEPPS	-5.2	aminopeptidase puromycin sensitive
1700013H16RIK	-5.1	RIKEN cDNA 1700013H16 gene
4930461P20RIK	-5.1 -4.5	RIKEN cDNA 4930461P20 gene
BC004044	-5.1	cDNA sequence BC004044
SULF2	-5.1	sulfatase 2
TDRD5	-5.1	tudor domain containing 5
BC022960	-5	cDNA sequence BC022960
SKAP2	-5	src kinase associated phosphoprotein 2
HSPA4	-4.9 -4.8	heat shock protein 4
C030048H21RIK	-4.8	RIKEN cDNA C030048H21 gene
RGS2	-4.8	---
3321401G04RIK	-4.7	RIKEN cDNA 3321401G04 gene
ADCY6	-4.7	adenylate cyclase 6
ARMCX3	-4.7	armadillo repeat containing, X-linked 3
CLDND1	-4.7	claudin domain containing 1
HSP90AA1	-4.7	heat shock protein 90kDa alpha (cytosolic), class A member 1
1443847_X_AT	-4.6	Transcribed locus
B230308N11RIK	-4.6	RIKEN cDNA B230308N11 gene
CROT	-4.6	carnitine O-octanoyltransferase
RAB6A	-4.6 -4.3	RAB6A, member RAS oncogene family
BECN1	-4.5	beclin 1 (coiled-coil, myosin-like BCL2-interacting protein)
CDK6	-4.5	cyclin-dependent kinase 6
MMP16	-4.5	matrix metallopeptidase 16
2310028N02RIK	-4.4	RIKEN cDNA 2310028N02 gene
EIF4E	-4.4	LOC630527
PCP4L1	-4.4	Purkinje cell protein 4-like 1
1810010M01RIK	-4.3	RIKEN cDNA 1810010M01 gene
AW112037	-4.3	expressed sequence AW112037
GMCL1	-4.3	germ cell-less homolog 1 (Drosophila)
PCSK6	-4.3	proprotein convertase subtilisin/kexin type 6
ZC3H11A	-4.3	zinc finger CCCH type containing 11A
4921531G14RIK	-4.2	RIKEN cDNA 4921531G14 gene
5830415L20RIK	-4.2	RIKEN cDNA 5830415L20 gene
DNMT3A	-4.2	DNA methyltransferase 3A
PHF14	-4.2	PHD finger protein 14
SPFH1	-4.2	SPFH domain family, member 1
SUOX	-4.2	sulfite oxidase
UBE2A	-4.2	ubiquitin-conjugating enzyme E2A, RAD6 homolog (S. cerevisiae)
5930434B04RIK	-4.1	RIKEN cDNA 5930434B04 gene
CPEB1	-4.1	cytoplasmic polyadenylation element binding protein 1
UBE2H	-4.1	ubiquitin-conjugating enzyme E2H
