# Supplementary material for: Foxl2 functions in sex determination and histogenesis throughout mouse ovary development
Source: BMC Dev Biol. 2009 Jun 18;9:36. doi: 10.1186/1471-213X-9-36 (PMC2711087; doi:10.1186/1471-213X-9-36)
Supplement: Additional file 6 — Genes that were differentially expressed in single knockout ovaries lacking genes different from Foxl2. A-B, genes that were down- or up-regulated in Wnt4-null ovaries aged 15.5 dpc relative to controls aged 13.5 dpc through birth. C-J, genes that were down- (C, E, G, I) or up- (D, F, H, J) regulated in Lhx8- (C, D), Nobox- (E, F), Foxo3-null (G, H) newborn ovaries or Emx2-/- (I, J) 10.5 dpc bipotential gonads relative to age-matched controls. [file 1471-213X-9-36-S6.xls]

## Sheet: A
Additional file 6A. Genes that go down in Wnt4-null fetal ovaries compared to controls.
Probe ID	Score	Gene Symbol	Gene Description
1457021_x_at	-11.7	Amhr2	anti-Mullerian hormone type 2 receptor
1425643_at	-11.6	Gypa	glycophorin A
1438365_x_at	-11.4	Laptm4b	lysosomal-associated protein transmembrane 4B
1418517_at	-11.1	Irx3	Iroquois related homeobox 3 (Drosophila)
1448147_at	-11	Tnfrsf19	tumor necrosis factor receptor superfamily, member 19
1421072_at	-11	Irx5	Iroquois related homeobox 5 (Drosophila)
1436657_at	-11	LOC629972 /// OTTMUSG00000003947	hypothetical protein LOC629972 /// predicted gene, OTTMUSG00000003947
1433988_s_at	-11	C230098O21Rik	RIKEN cDNA C230098O21 gene
1424479_at	-10.9	Cst8	cystatin 8 (cystatin-related epididymal spermatogenic)
1451411_at	-10.8	Gprc5b	G protein-coupled receptor, family C, group 5, member B
1456258_at	-10.7	Emx2	empty spiracles homolog 2 (Drosophila)
1438967_x_at	-10.6	Amhr2	anti-Mullerian hormone type 2 receptor
1438200_at	-10.6	Sulf1	sulfatase 1
1433489_s_at	-10.5	Fgfr2	fibroblast growth factor receptor 2
1425125_at	-10.5	Oit3	oncoprotein induced transcript 3
1448688_at	-10.2	Podxl	podocalyxin-like
1457052_at	-10.2	AW536275	expressed sequence AW536275
1435741_at	-10.2	Pde8b	phosphodiesterase 8B
1454159_a_at	-10.2	Igfbp2	insulin-like growth factor binding protein 2
1421781_at	-10.1	Upk2	uroplakin 2
1452483_a_at	-10	Cd44	CD44 antigen
1417649_at	-9.9	Cdkn1c	cyclin-dependent kinase inhibitor 1C (P57)
1450621_a_at	-9.9	Hbb-y	hemoglobin Y, beta-like embryonic chain
1448194_a_at	-9.9	H19	H19 fetal liver mRNA
1423836_at	-9.9	Zfp503	zinc finger protein 503
1419466_at	-9.9	Nkd2	naked cuticle 2 homolog (Drosophila)
1425212_a_at	-9.9	Tnfrsf19	tumor necrosis factor receptor superfamily, member 19
1427989_at	-9.8	Amhr2	anti-Mullerian hormone type 2 receptor
1423005_a_at	-9.7	Espn	espin
1435980_x_at	-9.7	Wnt6	wingless-related MMTV integration site 6
1431743_a_at	-9.6	Slc4a1	solute carrier family 4 (anion exchanger), member 1
1448601_s_at	-9.6	Msx1	homeo box, msh-like 1
1438059_at	-9.6	ENSMUSG00000069372	predicted gene, ENSMUSG00000069372
1422177_at	-9.6	Il13ra2	interleukin 13 receptor, alpha 2
1416411_at	-9.6	Gstm2	glutathione S-transferase, mu 2
1438625_s_at	-9.6	Pctk1	PCTAIRE-motif protein kinase 1
1448752_at	-9.5	Car2	carbonic anhydrase 2
1434988_x_at	-9.5	Aldh2	aldehyde dehydrogenase 2, mitochondrial
1418095_at	-9.4	Smpx	small muscle protein, X-linked
1433604_x_at	-9.4	Aldoa	aldolase 1, A isoform
1416630_at	-9.4	Id3	inhibitor of DNA binding 3
1440930_a_at	-9.4	Scrt2	scratch homolog 2, zinc finger protein (Drosophila)
1434376_at	-9.4	Cd44	CD44 antigen
1418199_at	-9.3	Hemgn	hemogen
1448143_at	-9.3	Aldh2	aldehyde dehydrogenase 2, mitochondrial
1442702_at	-9.3	---	Transcribed locus
1448152_at	-9.3	Igf2	insulin-like growth factor 2
1416292_at	-9.3	Prdx3	peroxiredoxin 3
1453844_at	-9.3	Chit1	chitinase 1 (chitotriosidase)
1457140_s_at	-9.3	4632411J06Rik	RIKEN cDNA 4632411J06 gene
1416416_x_at	-9.3	Gstm1	glutathione S-transferase, mu 1
1448716_at	-9.3	Hba-x	hemoglobin X, alpha-like embryonic chain in Hba complex
1448052_at	-9.2	Cgnl1 /// LOC677485	cingulin-like 1 /// similar to cingulin-like 1 isoform 1
1436845_at	-9.2	Axin2	axin2
1448117_at	-9.2	Kitl	kit ligand
1429032_at	-9.2	Micalcl	MICAL C-terminal like
1426875_s_at	-9.2	Srxn1	sulfiredoxin 1 homolog (S. cerevisiae)
1454698_at	-9.2	Ptplad1	protein tyrosine phosphatase-like A domain containing 1
1438711_at	-9.2	Pklr	pyruvate kinase liver and red blood cell
1448330_at	-9.2	Gstm1	glutathione S-transferase, mu 1
1433775_at	-9.2	C77080	expressed sequence C77080
1434275_at	-9.1	---	Transcribed locus
1415921_a_at	-9.1	Tnfrsf19	tumor necrosis factor receptor superfamily, member 19
1428867_at	-9.1	4933417E01Rik	RIKEN cDNA 4933417E01 gene
1437462_x_at	-9.1	Mmp15	matrix metallopeptidase 15
1416148_at	-9.1	Laptm4b	lysosomal-associated protein transmembrane 4B
1453317_a_at	-9.1	Khdrbs3	KH domain containing, RNA binding, signal transduction associated 3
1424613_at	-9.1	Gprc5b	G protein-coupled receptor, family C, group 5, member B
1419145_at	-9.1	Smtnl1	smoothelin-like 1
1417368_s_at	-9.1	Ndufa2	NADH dehydrogenase (ubiquinone) 1 alpha subcomplex, 2
1442762_at	-9	Ttll10	tubulin tyrosine ligase-like family, member 10
1428536_at	-9	Kcng4	potassium voltage-gated channel, subfamily G, member 4
1419737_a_at	-9	Ldha	lactate dehydrogenase A
1429929_at	-9	Mei1	meiosis defective 1
1438698_at	-9	Tmem132c	transmembrane protein 132C
1422670_at	-9	Rnd2	Rho family GTPase 2
1415948_at	-9	Creg1	cellular repressor of E1A-stimulated genes 1
1434799_x_at	-9	Aldoa	aldolase 1, A isoform
1434378_a_at	-8.9	Mxd4	Max dimerization protein 4
1428744_s_at	-8.9	Bri3bp	Bri3 binding protein
1448241_at	-8.9	Gm2a	GM2 ganglioside activator protein
1436314_at	-8.9	Scyl2	SCY1-like 2 (S. cerevisiae)
1437085_at	-8.9	D630039A03Rik	RIKEN cDNA D630039A03 gene
1436342_a_at	-8.9	D19Ertd721e	DNA segment, Chr 19, ERATO Doi 721, expressed
1429276_at	-8.9	Lba1	lupus brain antigen 1
1416053_at	-8.8	Lrrn1	leucine rich repeat protein 1, neuronal
1452670_at	-8.8	Myl9	myosin, light polypeptide 9, regulatory
1437989_at	-8.8	Pde8b	phosphodiesterase 8B
1427339_at	-8.8	Slc30a2	solute carrier family 30 (zinc transporter), member 2
1435452_at	-8.8	Tmem20	transmembrane protein 20
1418355_at	-8.8	Nucb2	nucleobindin 2
1427008_at	-8.8	Rnf43	ring finger protein 43
1439443_x_at	-8.8	Tkt	transketolase
1451461_a_at	-8.8	Aldoc	aldolase 3, C isoform
1438822_at	-8.8	Dmt2	dorso-medial telencephalon gene 2
1454623_at	-8.7	Cpa2	carboxypeptidase A2, pancreatic
1432259_s_at	-8.7	2810487C13Rik /// 4931415C17Rik	RIKEN cDNA 4931415C17 gene /// RIKEN cDNA 2810487C13 gene
1456410_at	-8.7	AU045128	expressed sequence AU045128
1456967_at	-8.7	Trim66	tripartite motif-containing 66
1450988_at	-8.7	Lgr5	leucine rich repeat containing G protein coupled receptor 5
1447839_x_at	-8.7	Adm	adrenomedullin
1420630_at	-8.7	8430419L09Rik	RIKEN cDNA 8430419L09 gene
1416921_x_at	-8.7	Aldoa	aldolase 1, A isoform
1435412_at	-8.6	1700007E06Rik	RIKEN cDNA 1700007E06 gene
1435963_at	-8.6	---	---
1416361_a_at	-8.6	Dync1i1	dynein cytoplasmic 1 intermediate chain 1
1416673_at	-8.6	Bace2	beta-site APP-cleaving enzyme 2
1424008_a_at	-8.6	Rbpms2	RNA binding protein with multiple splicing 2
1417504_at	-8.5	Calb1	calbindin-28K
1433706_a_at	-8.5	Ptplad1	protein tyrosine phosphatase-like A domain containing 1
1455800_x_at	-8.5	Samm50	sorting and assembly machinery component 50 homolog (S. cerevisiae)
1437197_at	-8.5	Sorbs2	sorbin and SH3 domain containing 2
1424994_at	-8.5	6230410P16Rik	RIKEN cDNA 6230410P16 gene
1420619_a_at	-8.5	Aes	amino-terminal enhancer of split
1444527_at	-8.5	Runx1	Runt related transcription factor 1
1436915_x_at	-8.5	Laptm4b	lysosomal-associated protein transmembrane 4B
1417056_at	-8.5	Psme1	proteasome (prosome, macropain) 28 subunit, alpha
1451745_a_at	-8.5	Znhit1	zinc finger, HIT domain containing 1
1423635_at	-8.4	Bmp2	bone morphogenetic protein 2
1418858_at	-8.4	Aox3	aldehyde oxidase 3
1428758_at	-8.4	Tmem86a	transmembrane protein 86A
1421088_at	-8.4	Gpc4	glypican 4
1449077_at	-8.4	Eraf	erythroid associated factor
1448664_a_at	-8.4	Speg	SPEG complex locus
1420847_a_at	-8.4	Fgfr2	fibroblast growth factor receptor 2
1427044_a_at	-8.4	Amph	amphiphysin
1451608_a_at	-8.4	Tspan33	tetraspanin 33
1451015_at	-8.4	Tkt	transketolase
1422914_at	-8.4	Sp5	trans-acting transcription factor 5
1423119_at	-8.3	Rshl2a /// Rshl2b	radial spokehead-like 2A /// radial spokehead-like 2B
1451260_at	-8.3	Aldh1b1	aldehyde dehydrogenase 1 family, member B1
1442763_s_at	-8.3	Ttll10	tubulin tyrosine ligase-like family, member 10
1424254_at	-8.3	Ifitm1	interferon induced transmembrane protein 1
1443794_x_at	-8.3	Noc4l	nucleolar complex associated 4 homolog (S. cerevisiae)
1448123_s_at	-8.3	Tgfbi	transforming growth factor, beta induced
1434170_at	-8.3	Wdr40b	WD repeat domain 40B
1418908_at	-8.3	Pam	peptidylglycine alpha-amidating monooxygenase
1421365_at	-8.3	Fst	follistatin
1422948_s_at	-8.3	Hist1h4a /// Hist1h4b /// Hist1h4c /// Hist1h4h /// Hist1h4i /// Hist1h4j /// Hist1h4k /// Hist1h4m	histone cluster 1, H4h /// histone cluster 1, H4c /// histone cluster 1, H4i /// histone cluster 1, H4j /// histone cluster 1, H4k /// histone cluster 1, H4m /// histone cluster 1, H4a /// histone cluster 1, H4b
1448284_a_at	-8.3	Ndufc1	NADH dehydrogenase (ubiquinone) 1, subcomplex unknown, 1
1439375_x_at	-8.3	Aldoa /// EG667483 /// LOC671023	aldolase 1, A isoform /// predicted gene, EG667483 /// similar to Fructose-bisphosphate aldolase A (Muscle-type aldolase) (Aldolase 1)
1416464_at	-8.3	Slc4a1	solute carrier family 4 (anion exchanger), member 1
1427405_s_at	-8.3	Rab11fip5	RAB11 family interacting protein 5 (class I)
1454757_s_at	-8.3	D12Ertd647e	DNA segment, Chr 12, ERATO Doi 647, expressed
1446706_at	-8.3	C79123	expressed sequence C79123
1448136_at	-8.2	Enpp2	ectonucleotide pyrophosphatase/phosphodiesterase 2
1418909_at	-8.2	Ermap	erythroblast membrane-associated protein
1419624_a_at	-8.2	1700010I14Rik	RIKEN cDNA 1700010I14 gene
1434502_x_at	-8.2	Slc4a1	solute carrier family 4 (anion exchanger), member 1
1450144_at	-8.2	Pla2r1	phospholipase A2 receptor 1
1422836_at	-8.2	Mbnl3	muscleblind-like 3 (Drosophila)
1419023_x_at	-8.2	Eno1	enolase 1, alpha non-neuron
1454800_at	-8.2	Morn2	MORN repeat containing 2
1421498_a_at	-8.2	2010204K13Rik	RIKEN cDNA 2010204K13 gene
1420979_at	-8.2	Pak1	p21 (CDKN1A)-activated kinase 1
1448245_at	-8.2	Rpsa	ribosomal protein SA
1431349_at	-8.1	Hnrpab	heterogeneous nuclear ribonucleoprotein A/B
1421338_at	-8.1	Elf4 /// LOC676319	E74-like factor 4 (ets domain transcription factor) /// hypothetical protein LOC676319
1435694_at	-8.1	Arhgap26	Rho GTPase activating protein 26
1422597_at	-8.1	Mmp15	matrix metallopeptidase 15
1453554_a_at	-8.1	Wdr33	WD repeat domain 33
1436297_a_at	-8.1	Grina	glutamate receptor, ionotropic, N-methyl D-asparate-associated protein 1 (glutamate binding)
1418453_a_at	-8.1	Atp1b1	ATPase, Na+/K+ transporting, beta 1 polypeptide
1434013_at	-8.1	Ablim3	actin binding LIM protein family, member 3
1434168_at	-8.1	Peo1	progressive external ophthalmoplegia 1 (human)
1450961_a_at	-8.1	Tceal3 /// Tceal5 /// Tceal6	transcription elongation factor A (SII)-like 6 /// transcription elongation factor A (SII)-like 5 /// transcription elongation factor A (SII)-like 3
1422835_at	-8.1	Kcnd2	potassium voltage-gated channel, Shal-related family, member 2
1417698_at	-8.1	Gtf2f1	general transcription factor IIF, polypeptide 1
1450663_at	-8	Thbs2	thrombospondin 2
1427820_at	-8	---	---
1437454_a_at	-8	EG433144 /// Txndc14	thioredoxin domain containing 14 /// predicted gene, EG433144
1421424_a_at	-8	Anpep	alanyl (membrane) aminopeptidase
1442379_at	-8	EG574403	predicted gene, EG574403
1450995_at	-8	Folr1	folate receptor 1 (adult)
1453717_s_at	-8	Ttll10	tubulin tyrosine ligase-like family, member 10
1435679_at	-8	Optn	optineurin
1450502_at	-8	Dpysl2	dihydropyrimidinase-like 2
1458654_at	-8	---	Transcribed locus
1423686_a_at	-8	Prr13	proline rich 13
1419072_at	-8	Gstm7	glutathione S-transferase, mu 7
1415961_at	-8	Itm2c	integral membrane protein 2C
1452130_at	-8	Txndc14	thioredoxin domain containing 14
1427901_at	-8	Mrps18c	mitochondrial ribosomal protein S18C
1421267_a_at	-8	Cited2	Cbp/p300-interacting transactivator, with Glu/Asp-rich carboxy-terminal domain, 2
1454734_at	-7.9	---	---
1421158_at	-7.9	Cgnl1	cingulin-like 1
1435981_at	-7.9	---	10 days neonate cerebellum cDNA, RIKEN full-length enriched library, clone:6530415D11 product:unclassifiable, full insert sequence
1451658_a_at	-7.9	Polr3c	polymerase (RNA) III (DNA directed) polypeptide C
1437985_a_at	-7.9	2310061I04Rik	RIKEN cDNA 2310061I04 gene
1448169_at	-7.9	Krt18	keratin 18
1458780_at	-7.9	D8Ertd620e	DNA segment, Chr 8, ERATO Doi 620, expressed
1416824_at	-7.9	B230118H07Rik	RIKEN cDNA B230118H07 gene
1418298_s_at	-7.9	Dpysl4	dihydropyrimidinase-like 4
1429074_at	-7.9	1700026D08Rik	RIKEN cDNA 1700026D08 gene
1455341_at	-7.9	2010003J03Rik	RIKEN cDNA 2010003J03 gene
1426247_at	-7.9	Stk24	serine/threonine kinase 24 (STE20 homolog, yeast)
1455217_at	-7.9	Lrig2	leucine-rich repeats and immunoglobulin-like domains 2
1424877_a_at	-7.9	Alad	aminolevulinate, delta-, dehydratase
1415854_at	-7.9	Kitl	kit ligand
1422185_a_at	-7.8	Cyb5r3	cytochrome b5 reductase 3
1427774_at	-7.8	Defb7	defensin beta 7
1415970_at	-7.8	Cox6c	cytochrome c oxidase, subunit VIc
1428489_at	-7.8	Zcrb1	zinc finger CCHC-type and RNA binding motif 1
1450782_at	-7.8	Wnt4	wingless-related MMTV integration site 4
1420831_at	-7.8	Qscn6	quiescin Q6
1451182_s_at	-7.8	Ankrd54	ankyrin repeat domain 54
1422864_at	-7.8	Runx1	runt related transcription factor 1
1446121_at	-7.8	---	15 days embryo head cDNA, RIKEN full-length enriched library, clone:D930007D21 product:unclassifiable, full insert sequence
1425680_a_at	-7.8	Btrc	beta-transducin repeat containing protein
1434987_at	-7.8	Aldh2	aldehyde dehydrogenase 2, mitochondrial
1418474_at	-7.8	1500005A01Rik	RIKEN cDNA 1500005A01 gene
1421341_at	-7.8	Axin2	axin2
1448609_at	-7.8	Tst	thiosulfate sulfurtransferase, mitochondrial
1455991_at	-7.8	Ccbl2	cysteine conjugate-beta lyase 2
1456335_at	-7.8	Gm106	gene model 106, (NCBI)
1434261_at	-7.8	Sipa1l2	signal-induced proliferation-associated 1 like 2
1416567_s_at	-7.8	Atp5e	ATP synthase, H+ transporting, mitochondrial F1 complex, epsilon subunit
1442664_at	-7.8	Mbnl3	Muscleblind-like 3 (Drosophila)
1453622_s_at	-7.7	Mllt3	myeloid/lymphoid or mixed lineage-leukemia translocation to 3 homolog (Drosophila)
1422398_at	-7.7	Hist1h1e	histone cluster 1, H1e
1431530_a_at	-7.7	Tspan5	tetraspanin 5
1423760_at	-7.7	Cd44	CD44 antigen
1452078_a_at	-7.7	Slc11a2	solute carrier family 11 (proton-coupled divalent metal ion transporters), member 2
1418251_at	-7.7	Tulp3	tubby-like protein 3
1431310_s_at	-7.7	Ttll10	tubulin tyrosine ligase-like family, member 10
1424833_at	-7.7	Itpr2	inositol 1,4,5-triphosphate receptor 2
1417013_at	-7.7	Hspb8	heat shock protein 8
1452207_at	-7.7	Cited2 /// LOC671495	Cbp/p300-interacting transactivator, with Glu/Asp-rich carboxy-terminal domain, 2 /// similar to Cbp/p300-interacting transactivator, with Glu/Asp-rich carboxy-terminal domain, 2
1451249_at	-7.7	Trmt1	TRM1 tRNA methyltransferase 1 homolog (S. cerevisiae)
1427600_at	-7.7	Tnfrsf19	Tumor necrosis factor receptor superfamily, member 19
1423506_a_at	-7.7	Nnat	neuronatin
1438095_x_at	-7.7	Noc4l	Nucleolar complex associated 4 homolog (S. cerevisiae)
1426574_a_at	-7.7	Add3	adducin 3 (gamma)
1456559_at	-7.7	Emx2os	empty spiracles homolog 2 (Drosophila) opposite strand
1452734_at	-7.6	Rnaset2a /// Rnaset2b	ribonuclease T2B /// ribonuclease T2A
1427404_x_at	-7.6	EG433182	predicted gene, EG433182
1455063_at	-7.6	4921513D11Rik /// AW061290	RIKEN cDNA 4921513D11 gene /// expressed sequence AW061290
1419719_at	-7.6	B230208N19Rik /// Gabrb1	gamma-aminobutyric acid (GABA-A) receptor, subunit beta 1 /// RIKEN cDNA B230208N19 gene
1415681_at	-7.6	Mrpl43	mitochondrial ribosomal protein L43
1449646_s_at	-7.6	Tigd5	tigger transposable element derived 5
1447338_at	-7.6	---	Transcribed locus, strongly similar to XP_001001755.1 hypothetical protein [Mus musculus]
1450455_s_at	-7.6	Akr1c12	aldo-keto reductase family 1, member C12
1416345_at	-7.6	Timm8a1	translocase of inner mitochondrial membrane 8 homolog a1 (yeast)
1434322_at	-7.6	Micall2	MICAL-like 2
1454727_at	-7.6	Afap1l1	actin filament associated protein 1-like 1
1416452_at	-7.6	Oat	ornithine aminotransferase
1447623_s_at	-7.6	Prkcm	Protein kinase C, mu
1433509_s_at	-7.6	Reep1	receptor accessory protein 1
1428381_a_at	-7.6	2700038C09Rik	RIKEN cDNA 2700038C09 gene
1417760_at	-7.6	Nr0b1	nuclear receptor subfamily 0, group B, member 1
1435345_at	-7.6	Ceecam1	cerebral endothelial cell adhesion molecule 1
1436692_at	-7.6	---	12 days embryo head cDNA, RIKEN full-length enriched library, clone:3000003N14 product:hypothetical protein, full insert sequence
1451207_at	-7.6	Cbara1	calcium binding atopy-related autoantigen 1
1437450_x_at	-7.6	2700060E02Rik	RIKEN cDNA 2700060E02 gene
1417631_at	-7.6	Mknk1	MAP kinase-interacting serine/threonine kinase 1
1416910_at	-7.6	Dnajc15	DnaJ (Hsp40) homolog, subfamily C, member 15
1451265_at	-7.6	Ccdc115	coiled-coil domain containing 115
1429270_a_at	-7.6	Syce2	synaptonemal complex central element protein 2
1434624_x_at	-7.6	Rps9	ribosomal protein S9
1419708_at	-7.6	Wnt6	wingless-related MMTV integration site 6
1419614_at	-7.6	Pla2g12b	phospholipase A2, group XIIB
1431403_a_at	-7.6	Mtap7d2	MAP7 domain containing 2
1451538_at	-7.6	Sox9	SRY-box containing gene 9
1437999_x_at	-7.6	Pigq	phosphatidylinositol glycan anchor biosynthesis, class Q
1415977_at	-7.5	Isyna1	myo-inositol 1-phosphate synthase A1
1451226_at	-7.5	Pex6	peroxisomal biogenesis factor 6
1449021_at	-7.5	Rpp21	ribonuclease P 21 subunit (human)
1426152_a_at	-7.5	Kitl	kit ligand
1460169_a_at	-7.5	Pctk1	PCTAIRE-motif protein kinase 1
1438652_x_at	-7.5	Pigq	phosphatidylinositol glycan anchor biosynthesis, class Q
1458549_at	-7.5	---	2 days pregnant adult female ovary cDNA, RIKEN full-length enriched library, clone:E330027M22 product:Hypothetical homeodomain-like structure containing protein, full insert sequence
1430188_at	-7.5	1700037C18Rik	RIKEN cDNA 1700037C18 gene
1421995_at	-7.5	Tcfap2a	transcription factor AP-2, alpha
1451886_at	-7.5	Speg	SPEG complex locus
1421789_s_at	-7.5	Arf3	ADP-ribosylation factor 3
1457298_at	-7.5	---	---
1457785_at	-7.5	Zswim3	Zinc finger, SWIM domain containing 3
1419052_at	-7.5	Ovol1	OVO homolog-like 1 (Drosophila)
1429567_at	-7.5	4632411J06Rik	RIKEN cDNA 4632411J06 gene
1417798_at	-7.5	1810019J16Rik	RIKEN cDNA 1810019J16 gene
1415855_at	-7.5	Kitl	kit ligand
1440538_at	-7.5	---	---
1449026_at	-7.5	Ifnar1	interferon (alpha and beta) receptor 1
1450647_at	-7.4	Hps3	Hermansky-Pudlak syndrome 3 homolog (human)
1424456_at	-7.4	Pvrl2	poliovirus receptor-related 2
1427586_at	-7.4	Sema4b	sema domain, immunoglobulin domain (Ig), transmembrane domain (TM) and short cytoplasmic domain, (semaphorin) 4B
1418518_at	-7.4	Furin	furin (paired basic amino acid cleaving enzyme)
1421778_at	-7.4	V1rb2	vomeronasal 1, receptor B2
1431132_x_at	-7.4	0610007P22Rik	RIKEN cDNA 0610007P22 gene
1455006_at	-7.4	2310016M24Rik	RIKEN cDNA 2310016M24 gene
1416243_a_at	-7.4	Rpl35	ribosomal protein L35
1416217_a_at	-7.4	Rpl37a	ribosomal protein L37a
1428495_at	-7.4	2410003K15Rik	RIKEN cDNA 2410003K15 gene
1426785_s_at	-7.4	Mgll	monoglyceride lipase
1434458_at	-7.4	Fst	follistatin
1452586_at	-7.4	Anapc13	anaphase promoting complex subunit 13
1440495_at	-7.4	Dmt2	dorso-medial telencephalon gene 2
1419942_at	-7.4	Srxn1	Sulfiredoxin 1 homolog (S. cerevisiae)
1436739_at	-7.4	Agtr1a	angiotensin II receptor, type 1a
1443143_at	-7.4	Flrt1	fibronectin leucine rich transmembrane protein 3
1441105_at	-7.4	---	NOD-derived CD11c +ve dendritic cells cDNA, RIKEN full-length enriched library, clone:F630006H17 product:hypothetical protein, full insert sequence
1416380_at	-7.4	Mov10	Moloney leukemia virus 10
1423817_s_at	-7.4	2010315L10Rik	RIKEN cDNA 2010315L10 gene
1450970_at	-7.4	Got1	glutamate oxaloacetate transaminase 1, soluble
1417879_at	-7.4	Nenf	neuron derived neurotrophic factor
1434543_a_at	-7.4	Bola2	bolA-like 2 (E. coli)
1426114_at	-7.4	Hnrpab	heterogeneous nuclear ribonucleoprotein A/B
1460674_at	-7.4	Paqr7	progestin and adipoQ receptor family member VII
1443265_at	-7.3	Cd44	CD44 antigen
1422930_at	-7.3	Icam4	intercellular adhesion molecule 4, Landsteiner-Wiener blood group
1457246_at	-7.3	Rai16	retinoic acid induced 16
1422811_at	-7.3	Slc27a1	solute carrier family 27 (fatty acid transporter), member 1
1427516_a_at	-7.3	Boc	biregional cell adhesion molecule-related/down-regulated by oncogenes (Cdon) binding protein
1438782_at	-7.3	Cntn4	contactin 4
1431850_at	-7.3	3200001D21Rik	RIKEN cDNA 3200001D21 gene
1417211_a_at	-7.3	1110032A03Rik	RIKEN cDNA 1110032A03 gene
1449031_at	-7.3	Cited1	Cbp/p300-interacting transactivator with Glu/Asp-rich carboxy-terminal domain 1
1437448_s_at	-7.3	Ctnnd1	catenin (cadherin associated protein), delta 1
1434678_at	-7.3	Mbnl3	muscleblind-like 3 (Drosophila)
1433581_at	-7.3	1190002N15Rik	RIKEN cDNA 1190002N15 gene
1417814_at	-7.3	Pla2g5	phospholipase A2, group V
1425531_at	-7.3	Znhit1	zinc finger, HIT domain containing 1
1455717_s_at	-7.3	Daam2	dishevelled associated activator of morphogenesis 2
1424461_at	-7.3	Dctn2	dynactin 2
1454665_at	-7.3	Irf2bp2 /// LOC672960	interferon regulatory factor 2 binding protein 2 /// similar to interferon regulatory factor 2 binding protein 2
1424550_at	-7.3	Zfyve27	zinc finger, FYVE domain containing 27
1440113_at	-7.3	Mta1	metastasis associated 1
1424968_at	-7.3	2210023G05Rik	RIKEN cDNA 2210023G05 gene
1440181_at	-7.3	Gm1568	gene model 1568, (NCBI)
1424999_at	-7.3	1700022C21Rik	RIKEN cDNA 1700022C21 gene
1441926_x_at	-7.3	Tmie	transmembrane inner ear
1437301_a_at	-7.3	Dvl1	dishevelled, dsh homolog 1 (Drosophila)
1434438_at	-7.3	Samhd1	SAM domain and HD domain, 1
1436311_at	-7.3	Gemin5	gem (nuclear organelle) associated protein 5
1444254_at	-7.3	Tns4	tensin 4
1452601_a_at	-7.3	Acbd6	acyl-Coenzyme A binding domain containing 6
1415956_a_at	-7.3	Pctk1	PCTAIRE-motif protein kinase 1
1455618_x_at	-7.3	Tspan33	tetraspanin 33
1429175_at	-7.2	Tmem178	transmembrane protein 178
1448839_at	-7.2	Ankrd47	ankyrin repeat domain 47
1424661_at	-7.2	Pmpca	peptidase (mitochondrial processing) alpha
1431428_a_at	-7.2	Nosip	nitric oxide synthase interacting protein
1449018_at	-7.2	Pfn1	profilin 1
1460570_at	-7.2	Pgbd5	piggyBac transposable element derived 5
1417527_at	-7.2	Ap3m2	adaptor-related protein complex 3, mu 2 subunit
1418781_at	-7.2	Nat9	NAT9
1448141_at	-7.2	1110014J01Rik	RIKEN cDNA 1110014J01 gene
1434155_a_at	-7.2	2310061I04Rik	RIKEN cDNA 2310061I04 gene
1451452_a_at	-7.2	Rgs16	regulator of G-protein signaling 16
1438351_at	-7.2	Msx2	homeo box, msh-like 2
1416495_s_at	-7.2	Ndufs5	NADH dehydrogenase (ubiquinone) Fe-S protein 5
1442072_at	-7.2	C230081A13Rik	RIKEN cDNA C230081A13 gene
1418625_s_at	-7.2	###############################################################################################################################################################################################################################################################	glyceraldehyde-3-phosphate dehydrogenase /// similar to glyceraldehyde-3-phosphate dehydrogenase (phosphorylating)-like /// similar to Glyceraldehyde-3-phosphate dehydrogenase (GAPDH) (38 kDa BFA-dependent ADP-ribosylation substrate) (BARS-38) /// similar to Glyceraldehyde-3-phosphate dehydrogenase (GAPDH) /// RIKEN cDNA 3000002C10 gene /// predicted gene, EG384643 /// predicted gene, EG432919 //…
1423835_at	-7.2	Zfp503	zinc finger protein 503
1438165_x_at	-7.2	Vat1	vesicle amine transport protein 1 homolog (T californica)
1418257_at	-7.2	Slc12a7	solute carrier family 12, member 7
1417141_at	-7.2	Igtp	interferon gamma induced GTPase
1424085_at	-7.2	Ndufa4	NADH dehydrogenase (ubiquinone) 1 alpha subcomplex, 4
1438974_x_at	-7.2	Pitpnm1	phosphatidylinositol membrane-associated 1
1454716_x_at	-7.2	Cox5b	cytochrome c oxidase, subunit Vb
1450055_at	-7.2	Vsnl1	visinin-like 1
1452579_at	-7.2	Iscu	IscU iron-sulfur cluster scaffold homolog (E. coli)
1417431_a_at	-7.2	Sphk2	sphingosine kinase 2
1448770_a_at	-7.2	Atpif1	ATPase inhibitory factor 1
1429557_at	-7.1	Mcm8	minichromosome maintenance deficient 8 (S. cerevisiae)
1420399_at	-7.1	Gfi1b	growth factor independent 1B
1435413_x_at	-7.1	2700060E02Rik	RIKEN cDNA 2700060E02 gene
1429181_at	-7.1	1700009P17Rik	RIKEN cDNA 1700009P17 gene
1417517_at	-7.1	Plagl2	pleiomorphic adenoma gene-like 2
1439664_at	-7.1	Wdr68	WD repeat domain 68
1442434_at	-7.1	D8Ertd82e	DNA segment, Chr 8, ERATO Doi 82, expressed
1433151_at	-7.1	4933415B22Rik	RIKEN cDNA 4933415B22 gene
1424976_at	-7.1	Rhov	ras homolog gene family, member V
1450150_a_at	-7.1	Rpl13	ribosomal protein L13
1419550_a_at	-7.1	Stk39	serine/threonine kinase 39, STE20/SPS1 homolog (yeast)
1452701_x_at	-7.1	RP23-24J10.5 /// Uba52	ubiquitin A-52 residue ribosomal protein fusion product 1 /// ubiquitin A-52 residue ribosomal protein fusion product 1-like
1426443_at	-7.1	Rhbdd2	rhomboid domain containing 2
1434112_at	-7.1	Lphn2	latrophilin 2
1451130_at	-7.1	2010315L10Rik	RIKEN cDNA 2010315L10 gene
1450432_s_at	-7.1	Mus81	MUS81 endonuclease homolog (yeast)
1435951_at	-7.1	Grip1	glutamate receptor interacting protein 1
1437418_at	-7.1	---	---
1427925_at	-7.1	Stx17	syntaxin 17
1431922_at	-7.1	Isx	intestine specific homeobox
1416188_at	-7.1	Gm2a	GM2 ganglioside activator protein
1425784_a_at	-7.1	Olfm1	olfactomedin 1
1426441_at	-7.1	Slc11a2	solute carrier family 11 (proton-coupled divalent metal ion transporters), member 2
1452309_at	-7.1	Cgnl1 /// LOC677485	cingulin-like 1 /// similar to cingulin-like 1 isoform 1
1416199_at	-7.1	Kifc3	kinesin family member C3
1460607_at	-7.1	Igsf11	immunoglobulin superfamily, member 11
1429681_a_at	-7.1	Gpsn2	glycoprotein, synaptic 2
1438370_x_at	-7.1	Dos	downstream of Stk11
1420530_at	-7.1	Neud4	neuronal d4 domain family member
1451152_a_at	-7.1	Atp1b1	ATPase, Na+/K+ transporting, beta 1 polypeptide
1434920_a_at	-7.1	Evl	Ena-vasodilator stimulated phosphoprotein
1449341_a_at	-7.1	Stom	stomatin
1432125_at	-7.1	Ap3m2	adaptor-related protein complex 3, mu 2 subunit
1423636_at	-7	Wdr31	WD repeat domain 31
1426379_at	-7	Eif4b	eukaryotic translation initiation factor 4B
1452557_a_at	-7	---	---
1442765_at	-7	---	Transcribed locus
1453487_at	-7	Dhdh	dihydrodiol dehydrogenase (dimeric)
1427316_s_at	-7	AA881470	EST AA881470
1427670_a_at	-7	Tcf12	transcription factor 12
1456085_x_at	-7	Cd151	CD151 antigen
1449662_at	-7	Reep1	Receptor accessory protein 1
1417502_at	-7	Tspan7	tetraspanin 7
1436840_x_at	-7	Rpl35	ribosomal protein L35
1452096_s_at	-7	D230025D16Rik	RIKEN cDNA D230025D16 gene
1442058_s_at	-7	Psmc3ip	proteasome (prosome, macropain) 26S subunit, ATPase 3, interacting protein
1424049_at	-7	Lrrc42	leucine rich repeat containing 42
1415833_x_at	-7	LOC629957 /// LOC637599 /// Rps29	ribosomal protein S29 /// similar to 40S ribosomal protein S29
1453091_s_at	-7	Letmd1	LETM1 domain containing 1
1456047_at	-7	Pla2g4b	phospholipase A2, group IVB (cytosolic)
1422557_s_at	-7	Mt1	metallothionein 1
1455950_x_at	-7	Rpl35	ribosomal protein L35
1436327_a_at	-7	Vps53	vacuolar protein sorting 53 (yeast)
1427442_a_at	-7	App	amyloid beta (A4) precursor protein
1433510_x_at	-7	LOC622534	similar to ribosomal protein L36
1431345_a_at	-7	Taf1b	TATA box binding protein (Tbp)-associated factor, RNA polymerase I, B
1425163_at	-7	AI661453	expressed sequence AI661453
1416651_at	-7	Znhit2	zinc finger, HIT domain containing 2
1448350_at	-7	Asl	argininosuccinate lyase
1431228_s_at	-7	4930526I15Rik	RIKEN cDNA 4930526I15 gene
1438979_s_at	-7	1700029I15Rik	RIKEN cDNA 1700029I15 gene
1449119_at	-7	Arih2	ariadne homolog 2 (Drosophila)
1457826_a_at	-7	1810043H04Rik	RIKEN cDNA 1810043H04 gene
1426250_s_at	-7	9130404D08Rik	RIKEN cDNA 9130404D08 gene
1416417_a_at	-7	Ndufb7	NADH dehydrogenase (ubiquinone) 1 beta subcomplex, 7
1423109_s_at	-7	Slc25a20	solute carrier family 25 (mitochondrial carnitine/acylcarnitine translocase), member 20
1428766_at	-7	Rnmtl1	RNA methyltransferase like 1
1432110_at	-7	4930402F06Rik	RIKEN cDNA 4930402F06 gene
1435052_at	-7	4930455F23Rik	RIKEN cDNA 4930455F23 gene
1450705_at	-7	Rdbp	RD RNA-binding protein
1456434_x_at	-7	Hspb8	heat shock protein 8
1438090_x_at	-7	Ankrd54	ankyrin repeat domain 54
1423108_at	-7	Slc25a20	solute carrier family 25 (mitochondrial carnitine/acylcarnitine translocase), member 20
1420843_at	-7	Ptprf	protein tyrosine phosphatase, receptor type, F
1435395_s_at	-7	Atp5j2	ATP synthase, H+ transporting, mitochondrial F0 complex, subunit f, isoform 2
1448984_at	-7	Ercc4	excision repair cross-complementing rodent repair deficiency, complementation group 4
1418860_a_at	-6.9	Letmd1	LETM1 domain containing 1
1438697_at	-6.9	Tmem132c	transmembrane protein 132C
1452913_at	-6.9	Pcp4l1	Purkinje cell protein 4-like 1
1421908_a_at	-6.9	Tcf12	transcription factor 12
1438518_at	-6.9	9930021J03Rik	RIKEN cDNA 9930021J03 gene
1441687_at	-6.9	Wnt4	wingless-related MMTV integration site 4
1418922_at	-6.9	Cadm3	cell adhesion molecule 3
1438885_at	-6.9	BB182387	expressed sequence BB182387
1422243_at	-6.9	Fgf7	fibroblast growth factor 7
1423890_x_at	-6.9	Atp1b1	ATPase, Na+/K+ transporting, beta 1 polypeptide
1441937_s_at	-6.9	Pink1	PTEN induced putative kinase 1
1432458_at	-6.9	1700011F14Rik	RIKEN cDNA 1700011F14 gene
1438159_x_at	-6.9	Ndufv2	NADH dehydrogenase (ubiquinone) flavoprotein 2
1421595_at	-6.9	9630031F12Rik	RIKEN cDNA 9630031F12 gene
1451893_s_at	-6.9	Magi1	membrane associated guanylate kinase, WW and PDZ domain containing 1
1449914_at	-6.9	Ribc1	RIB43A domain with coiled-coils 1
1448737_at	-6.9	Tspan7	tetraspanin 7
1418672_at	-6.9	Akr1c13	aldo-keto reductase family 1, member C13
1418947_at	-6.9	Nek3	NIMA (never in mitosis gene a)-related expressed kinase 3
1437015_x_at	-6.9	Pla2g1b	phospholipase A2, group IB, pancreas
1451357_at	-6.9	Mpnd	MPN domain containing
1416013_at	-6.9	Pld3	phospholipase D family, member 3
1416519_at	-6.9	LOC622534	similar to ribosomal protein L36
1427909_at	-6.9	2410015M20Rik	RIKEN cDNA 2410015M20 gene
1417354_at	-6.9	Sil1	endoplasmic reticulum chaperone SIL1 homolog (S. cerevisiae)
1428082_at	-6.9	Acsl5	acyl-CoA synthetase long-chain family member 5
1423716_s_at	-6.9	Atp5d	ATP synthase, H+ transporting, mitochondrial F1 complex, delta subunit
1416468_at	-6.9	Aldh1a1	aldehyde dehydrogenase family 1, subfamily A1
1436890_at	-6.9	Uap1l1	UDP-N-acteylglucosamine pyrophosphorylase 1-like 1
1449983_a_at	-6.9	Nqo2	NAD(P)H dehydrogenase, quinone 2
1451541_at	-6.9	Bcs1l	BCS1-like (yeast)
1416269_at	-6.9	Atp5j2	ATP synthase, H+ transporting, mitochondrial F0 complex, subunit f, isoform 2
1438694_at	-6.8	Csn1s2a	casein alpha s2-like A
1418946_at	-6.8	St3gal1	ST3 beta-galactoside alpha-2,3-sialyltransferase 1
1440000_at	-6.8	E330013P04Rik	RIKEN cDNA E330013P04 gene
1428902_at	-6.8	Chst11	carbohydrate sulfotransferase 11
1431833_a_at	-6.8	Hmgcs2	3-hydroxy-3-methylglutaryl-Coenzyme A synthase 2
1433811_at	-6.8	LOC639490 /// LOC669933 /// Mllt6	myeloid/lymphoid or mixed lineage-leukemia translocation to 6 homolog (Drosophila) /// similar to myeloid/lymphoid or mixed lineage-leukemia translocation to 6 homolog
1424327_at	-6.8	3200002M19Rik	RIKEN cDNA 3200002M19 gene
1445597_s_at	-6.8	Hrasls3	HRAS like suppressor 3
1417742_a_at	-6.8	Dmap1	DNA methyltransferase 1-associated protein 1
1419099_x_at	-6.8	Stom	stomatin
1434295_at	-6.8	Rasgrp1	RAS guanyl releasing protein 1
1420260_at	-6.8	Phf7	PHD finger protein 7
1448238_at	-6.8	2700060E02Rik	RIKEN cDNA 2700060E02 gene
1422673_at	-6.8	Prkcm	protein kinase C, mu
1450106_a_at	-6.8	Evl	Ena-vasodilator stimulated phosphoprotein
1452692_a_at	-6.8	Ndufv2	NADH dehydrogenase (ubiquinone) flavoprotein 2
1416051_at	-6.8	C2	complement component 2 (within H-2S)
1440103_at	-6.8	EG665540	Predicted gene, EG665540
1416401_at	-6.8	Cd82	CD82 antigen
1418976_s_at	-6.8	Cideb	cell death-inducing DNA fragmentation factor, alpha subunit-like effector B
1426248_at	-6.8	Stk24	serine/threonine kinase 24 (STE20 homolog, yeast)
1448920_at	-6.8	Zkscan6	zinc finger with KRAB and SCAN domains 6
1451110_at	-6.8	Egln1	EGL nine homolog 1 (C. elegans)
1417772_at	-6.8	Grhpr	glyoxylate reductase/hydroxypyruvate reductase
1446956_at	-6.8	BC004022	cDNA sequence BC004022
1447550_at	-6.8	EG666892 /// LOC671332	predicted gene, EG666892 /// hypothetical protein LOC671332
1423077_at	-6.8	Snx9	sorting nexin 9
1417750_a_at	-6.8	Slc25a37	solute carrier family 25, member 37
1418712_at	-6.8	Cdc42ep5	CDC42 effector protein (Rho GTPase binding) 5
1448331_at	-6.8	Ndufb7	NADH dehydrogenase (ubiquinone) 1 beta subcomplex, 7
1418075_at	-6.8	St6galnac4	ST6 (alpha-N-acetyl-neuraminyl-2,3-beta-galactosyl-1,3)-N-acetylgalactosaminide alpha-2,6-sialyltransferase 4
1428669_at	-6.8	Bmyc	brain expressed myelocytomatosis oncogene
1434879_at	-6.8	Cdc34	cell division cycle 34 homolog (S. cerevisiae)
1417666_at	-6.8	Dnttip1	deoxynucleotidyltransferase, terminal, interacting protein 1
1430018_at	-6.8	Cdc42ep5	CDC42 effector protein (Rho GTPase binding) 5
1440207_at	-6.8	Agpat7	1-acylglycerol-3-phosphate O-acyltransferase 7 (lysophosphatidic acid acyltransferase, eta)
1433618_at	-6.8	C330006A16Rik	RIKEN cDNA C330006A16 gene
1417293_at	-6.8	Hs6st1	heparan sulfate 6-O-sulfotransferase 1
1440654_at	-6.8	Dock2	Dedicator of cyto-kinesis 2
1429321_at	-6.8	Rnf149	ring finger protein 149
1416099_at	-6.8	EG621100 /// LOC669376 /// LOC675088 /// Rpl27	ribosomal protein L27 /// predicted gene, EG621100 /// similar to ribosomal protein L27
1438292_x_at	-6.8	Adk	adenosine kinase
1444278_at	-6.8	---	---
1416319_at	-6.7	Adk	adenosine kinase
1434642_at	-6.7	Hsd17b11	hydroxysteroid (17-beta) dehydrogenase 11
1460731_at	-6.7	Slc35c2	solute carrier family 35, member C2
1453257_at	-6.7	Agpat5	1-acylglycerol-3-phosphate O-acyltransferase 5 (lysophosphatidic acid acyltransferase, epsilon)
1441367_a_at	-6.7	---	Transcribed locus
1418209_a_at	-6.7	Pfn2	profilin 2
1451433_at	-6.7	Mfsd3	major facilitator superfamily domain containing 3
1444128_at	-6.7	Arhgap26	Rho GTPase activating protein 26
1423737_at	-6.7	Ndufs3	NADH dehydrogenase (ubiquinone) Fe-S protein 3
1447736_at	-6.7	Fkbp5	FK506 binding protein 5
1459751_s_at	-6.7	Ppp1r16a	protein phosphatase 1, regulatory (inhibitor) subunit 16A
1423116_at	-6.7	Dom3z	DOM-3 homolog Z (C. elegans)
1416520_x_at	-6.7	LOC622534	similar to ribosomal protein L36
1454738_x_at	-6.7	Pex6	peroxisomal biogenesis factor 6
1415842_at	-6.7	Gbl	G protein beta subunit-like
1416086_at	-6.7	Tpst2	protein-tyrosine sulfotransferase 2
1455678_at	-6.7	Sema4b	sema domain, immunoglobulin domain (Ig), transmembrane domain (TM) and short cytoplasmic domain, (semaphorin) 4B
1440817_x_at	-6.7	Zfp771	zinc finger protein 771
1430448_at	-6.7	6720418B01Rik	RIKEN cDNA 6720418B01 gene
1420664_s_at	-6.7	Procr	protein C receptor, endothelial
1435495_at	-6.7	Adora1	adenosine A1 receptor
1424229_at	-6.7	Dyrk3	dual-specificity tyrosine-(Y)-phosphorylation regulated kinase 3
1415947_at	-6.7	Creg1	cellular repressor of E1A-stimulated genes 1
1417388_at	-6.7	Bex2	brain expressed X-linked 2
1427550_at	-6.7	Peg10	paternally expressed 10
1448445_at	-6.7	Acp6	acid phosphatase 6, lysophosphatidic
1434823_x_at	-6.7	Myeov2	myeloma overexpressed 2
1452625_at	-6.7	Kctd2	potassium channel tetramerisation domain containing 2
1418131_at	-6.7	Samhd1	SAM domain and HD domain, 1
1428164_at	-6.7	Nudt9	nudix (nucleoside diphosphate linked moiety X)-type motif 9
1421179_at	-6.7	Ttyh2	tweety homolog 2 (Drosophila)
1419545_a_at	-6.7	Atp6v1c1	ATPase, H+ transporting, lysosomal V1 subunit C1
1431619_a_at	-6.7	Dtnbp1	dystrobrevin binding protein 1
1426485_at	-6.7	Ubxd2	UBX domain containing 2
1437100_x_at	-6.7	Pim3	proviral integration site 3
1448269_a_at	-6.7	Klhl13	kelch-like 13 (Drosophila)
1438854_x_at	-6.7	Pitpnm1	phosphatidylinositol membrane-associated 1
1421667_at	-6.7	Nmur1	neuromedin U receptor 1
1415879_a_at	-6.7	Rplp2	ribosomal protein, large P2
1423691_x_at	-6.7	Krt8	keratin 8
1419814_s_at	-6.7	S100a1	S100 calcium binding protein A1
1455791_at	-6.7	Cdt1	chromatin licensing and DNA replication factor 1
1449036_at	-6.7	Rnf128	ring finger protein 128
1416394_at	-6.7	Bag1	Bcl2-associated athanogene 1
1427391_a_at	-6.7	Col12a1	procollagen, type XII, alpha 1
1455359_at	-6.7	Ptpn14	protein tyrosine phosphatase, non-receptor type 14
1453201_at	-6.7	4632411J06Rik	RIKEN cDNA 4632411J06 gene
1424388_at	-6.7	Cluap1	clusterin associated protein 1
1433651_at	-6.7	Wtip	WT1-interacting protein
1427178_at	-6.6	Tmc4	transmembrane channel-like gene family 4
1451543_at	-6.6	Fbxo21	F-box protein 21
1452828_at	-6.6	Fbxo21	F-box protein 21
1442912_at	-6.6	---	---
1436244_a_at	-6.6	Tle2	transducin-like enhancer of split 2, homolog of Drosophila E(spl)
1421967_at	-6.6	B4galt5	UDP-Gal:betaGlcNAc beta 1,4-galactosyltransferase, polypeptide 5
1422834_at	-6.6	Kcnd2	potassium voltage-gated channel, Shal-related family, member 2
1423858_a_at	-6.6	Hmgcs2	3-hydroxy-3-methylglutaryl-Coenzyme A synthase 2
1449635_at	-6.6	Prpf19	PRP19/PSO4 pre-mRNA processing factor 19 homolog (S. cerevisiae)
1452956_a_at	-6.6	D12Ertd647e	DNA segment, Chr 12, ERATO Doi 647, expressed
1436995_a_at	-6.6	Rpl26	ribosomal protein L26
1435757_a_at	-6.6	Uqcrc2	ubiquinol cytochrome c reductase core protein 2
1428893_at	-6.6	Osbpl7	oxysterol binding protein-like 7
1437189_x_at	-6.6	Ga17	dendritic cell protein GA17
1457152_at	-6.6	Kcnb2	Potassium voltage gated channel, Shab-related subfamily, member 2
1421679_a_at	-6.6	Cdkn1a	cyclin-dependent kinase inhibitor 1A (P21)
1423754_at	-6.6	Ifitm3	interferon induced transmembrane protein 3
1456065_at	-6.6	Ubash3a	ubiquitin associated and SH3 domain containing, A
1454869_at	-6.6	Wdr40b	WD repeat domain 40B
1431609_a_at	-6.6	Acp5	acid phosphatase 5, tartrate resistant
1422831_at	-6.6	Fbn2	fibrillin 2
1436373_at	-6.6	Map3k10	mitogen activated protein kinase kinase kinase 10
1458499_at	-6.6	Pde10a	phosphodiesterase 10A
1456247_x_at	-6.6	EG620648 /// LOC669344 /// LOC672630 /// Plp2	proteolipid protein 2 /// predicted gene, EG620648 /// similar to Proteolipid protein 2
1435785_at	-6.6	LOC673251	similar to EH-domain containing 2
1426967_at	-6.6	Axin1	axin 1
1437233_x_at	-6.6	1110049F12Rik	RIKEN cDNA 1110049F12 gene
1454856_x_at	-6.6	Rpl35	ribosomal protein L35
1433617_s_at	-6.6	B4galt5	UDP-Gal:betaGlcNAc beta 1,4-galactosyltransferase, polypeptide 5
1443849_x_at	-6.6	Urod	uroporphyrinogen decarboxylase
1454970_at	-6.6	---	---
1425097_a_at	-6.6	Zfp106	zinc finger protein 106
1424771_at	-6.6	H2afj /// LOC632401	H2A histone family, member J /// similar to H2A histone family, member J isoform 2
1449338_at	-6.6	D10Ertd641e	DNA segment, Chr 10, ERATO Doi 641, expressed
1448481_at	-6.6	Neu1	neuraminidase 1
1451131_at	-6.6	Arl6ip1	ADP-ribosylation factor-like 6 interacting protein 1
1426456_a_at	-6.6	Pias2	protein inhibitor of activated STAT 2
1439046_at	-6.6	Ccdc55	coiled-coil domain containing 55
1437986_x_at	-6.6	Fuk	fucokinase
1433516_a_at	-6.6	Myeov2	myeloma overexpressed 2
1428152_a_at	-6.5	Rpl18a	Ribosomal protein L18A
1436454_x_at	-6.5	Fen1	flap structure specific endonuclease 1
1426763_at	-6.5	Oaz2	ornithine decarboxylase antizyme 2
1449518_at	-6.5	Qpctl	glutaminyl-peptide cyclotransferase-like
1450863_a_at	-6.5	Dclk1	doublecortin-like kinase 1
1428106_at	-6.5	1300001I01Rik	RIKEN cDNA 1300001I01 gene
1415966_a_at	-6.5	Ndufv1	NADH dehydrogenase (ubiquinone) flavoprotein 1
1453118_s_at	-6.5	Rpl22	ribosomal protein L22
1434854_a_at	-6.5	Rps10	ribosomal protein S10
1422072_a_at	-6.5	Gstm6	glutathione S-transferase, mu 6
1452739_at	-6.5	Fbxo7	F-box protein 7
1448759_at	-6.5	Il2rb	interleukin 2 receptor, beta chain
1439560_x_at	-6.5	EG432995	predicted gene, EG432995
1437342_x_at	-6.5	Pttg1ip	pituitary tumor-transforming 1 interacting protein
1435259_s_at	-6.5	Tmem141	transmembrane protein 141
1435897_at	-6.5	Rpl32	ribosomal protein L32
1422847_a_at	-6.5	Prkcd	protein kinase C, delta
1452151_at	-6.5	BC021523	cDNA sequence BC021523
1437651_a_at	-6.5	Dtnb	dystrobrevin, beta
1456467_s_at	-6.5	Nlk	nemo like kinase
1427267_at	-6.5	Zfp469	zinc finger protein 469
1424758_s_at	-6.5	Serpina10	serine (or cysteine) peptidase inhibitor, clade A (alpha-1 antiproteinase, antitrypsin), member 10
1425271_at	-6.5	Psmc3ip	proteasome (prosome, macropain) 26S subunit, ATPase 3, interacting protein
1451008_at	-6.5	St8sia3	ST8 alpha-N-acetyl-neuraminide alpha-2,8-sialyltransferase 3
1417396_at	-6.5	Podxl	podocalyxin-like
1434792_at	-6.5	2010320M18Rik	RIKEN cDNA 2010320M18 gene
1439323_a_at	-6.5	LOC672367 /// Map4k1	mitogen activated protein kinase kinase kinase kinase 1 /// similar to Mitogen-activated protein kinase kinase kinase kinase 1 (MAPK/ERK kinase kinase kinase 1) (MEK kinase kinase 1) (MEKKK 1) (Hematopoietic progenitor kinase) (HPK)
1418078_at	-6.5	Psme3	proteaseome (prosome, macropain) 28 subunit, 3
1443205_at	-6.5	D5Buc30e	DNA segment, Chr 5, Bucan 30 expressed
1435460_at	-6.5	Prkg2	protein kinase, cGMP-dependent, type II
1439690_at	-6.5	5133401N09Rik	RIKEN cDNA 5133401N09 gene
1460321_at	-6.5	Cntn4	contactin 4
1450638_at	-6.5	Pdcd5	programmed cell death 5
1459833_x_at	-6.5	Cib2	calcium and integrin binding family member 2
1419022_a_at	-6.5	EG433182 /// Eno1 /// LOC672232	enolase 1, alpha non-neuron /// predicted gene, EG433182 /// similar to Alpha-enolase (2-phospho-D-glycerate hydro-lyase) (Non-neural enolase) (NNE) (Enolase 1)
1453256_at	-6.5	Polr3c	polymerase (RNA) III (DNA directed) polypeptide C
1417463_a_at	-6.5	2400001E08Rik /// EG433216	RIKEN cDNA 2400001E08 gene /// predicted gene, EG433216
1439374_x_at	-6.5	EG666274 /// EG668457 /// LOC621772 /// LOC636539 /// Rps10	ribosomal protein S10 /// similar to ribosomal protein S10 /// predicted gene, EG666274 /// predicted gene, EG668457
1433688_x_at	-6.5	Rpl14	ribosomal protein L14
1424248_at	-6.5	Arpp21	cyclic AMP-regulated phosphoprotein, 21
1456829_at	-6.5	Pnma3	paraneoplastic antigen MA3
1445063_at	-6.5	D1Ertd228e	DNA segment, Chr 1, ERATO Doi 228, expressed
1435889_at	-6.5	Mark2	MAP/microtubule affinity-regulating kinase 2
1418490_at	-6.5	Sdsl	serine dehydratase-like
1456409_at	-6.5	Klhdc7a	kelch domain containing 7A
1417305_at	-6.5	Speg	SPEG complex locus
1449048_s_at	-6.5	Rab4a	RAB4A, member RAS oncogene family
1425669_at	-6.5	Mobkl2b	MOB1, Mps One Binder kinase activator-like 2B (yeast)
1451017_at	-6.5	Ergic3	ERGIC and golgi 3
1453207_at	-6.5	2900053A13Rik	RIKEN cDNA 2900053A13 gene
1431946_a_at	-6.5	Apba2bp	amyloid beta (A4) precursor protein-binding, family A, member 1 binding protein
1424760_a_at	-6.4	Smyd2	SET and MYND domain containing 2
1432346_a_at	-6.4	Cdh23	cadherin 23 (otocadherin)
1427287_s_at	-6.4	Itpr2	inositol 1,4,5-triphosphate receptor 2
1450449_a_at	-6.4	2900002H16Rik	RIKEN cDNA 2900002H16 gene
1439393_x_at	-6.4	Ppp2r4	protein phosphatase 2A, regulatory subunit B (PR 53)
1426522_at	-6.4	Hadhb /// LOC623031	hydroxyacyl-Coenzyme A dehydrogenase/3-ketoacyl-Coenzyme A thiolase/enoyl-Coenzyme A hydratase (trifunctional protein), beta subunit /// similar to hydroxyacyl-Coenzyme A dehydrogenase/3-ketoacyl-Coenzyme A thiolase/enoyl-Coenzyme A hydratase (trifunctional protein), beta subunit
1448326_a_at	-6.4	Crabp1	cellular retinoic acid binding protein I
1424741_s_at	-6.4	Creb3	cAMP responsive element binding protein 3
1425157_x_at	-6.4	Tspan33	tetraspanin 33
1435255_at	-6.4	Plxnb1	plexin B1
1448122_at	-6.4	Tcp1	t-complex protein 1
1453209_at	-6.4	Brf1	BRF1 homolog, subunit of RNA polymerase III transcription initiation factor IIIB (S. cerevisiae)
1435849_at	-6.4	6330417G02Rik	RIKEN cDNA 6330417G02 gene
1436365_at	-6.4	Zbtb7c	zinc finger and BTB domain containing 7C
1423692_at	-6.4	Ndufa8	NADH dehydrogenase (ubiquinone) 1 alpha subcomplex, 8
1423483_s_at	-6.4	Taf1c	TATA box binding protein (Tbp)-associated factor, RNA polymerase I, C
1418391_at	-6.4	Phf21a	PHD finger protein 21A
1445185_at	-6.4	Ttll10	tubulin tyrosine ligase-like family, member 10
1429778_at	-6.4	Optn	optineurin
1455397_at	-6.4	Caskin1	CASK interacting protein 1
1442256_at	-6.4	Prkcd	protein kinase C, delta
1434611_at	-6.4	Rnf123	ring finger protein 123
1416270_at	-6.4	Polr2g	polymerase (RNA) II (DNA directed) polypeptide G
1424740_at	-6.4	Creb3	cAMP responsive element binding protein 3
1449569_at	-6.4	Thpo	thrombopoietin
1433787_at	-6.4	Nell1	NEL-like 1 (chicken)
1422241_a_at	-6.4	Ndufa1	NADH dehydrogenase (ubiquinone) 1 alpha subcomplex, 1
1433764_at	-6.4	Clec2l /// LOC665180	C-type lectin domain family, member l /// similar to CD69 antigen (p60, early T-cell activation antigen)
1451611_at	-6.4	Hrasls3	HRAS like suppressor 3
1435254_at	-6.4	Plxnb1	plexin B1
1417425_at	-6.4	Prkrip1	Prkr interacting protein 1 (IL11 inducible)
1447904_s_at	-6.4	Fnta	farnesyltransferase, CAAX box, alpha
1448909_a_at	-6.4	Mrpl39	mitochondrial ribosomal protein L39
1437624_x_at	-6.4	Nudt16l1	nudix (nucleoside diphosphate linked moiety X)-type motif 16-like 1
1444605_at	-6.4	1700061F12Rik	RIKEN cDNA 1700061F12 gene
1417174_at	-6.4	1810021J13Rik	RIKEN cDNA 1810021J13 gene
1417487_at	-6.4	Fosl1	fos-like antigen 1
1424079_x_at	-6.4	Urm1	ubiquitin related modifier 1 homolog (S. cerevisiae)
1430565_at	-6.4	1700030J22Rik	RIKEN cDNA 1700030J22 gene
1436434_at	-6.4	9230110J10	hypothetical protein 9230110J10
1435231_at	-6.4	Coq4	coenzyme Q4 homolog (yeast)
1453767_a_at	-6.4	Nt5m	5',3'-nucleotidase, mitochondrial
1434655_at	-6.4	Foxk1	forkhead box K1
1439439_x_at	-6.4	Eef1d	eukaryotic translation elongation factor 1 delta (guanine nucleotide exchange protein)
1443861_at	-6.4	Cgnl1 /// LOC677485	cingulin-like 1 /// similar to cingulin-like 1 isoform 1
1426553_at	-6.4	Dnajc14	DnaJ (Hsp40) homolog, subfamily C, member 14
1456497_x_at	-6.4	Rps10	ribosomal protein S10
1416726_s_at	-6.4	Ube2s	ubiquitin-conjugating enzyme E2S
1455126_x_at	-6.4	2310028O11Rik	RIKEN cDNA 2310028O11 gene
1433882_at	-6.4	Cnot10	CCR4-NOT transcription complex, subunit 10
1419014_at	-6.4	Rhag	Rhesus blood group-associated A glycoprotein
1451255_at	-6.4	Lsr	lipolysis stimulated lipoprotein receptor
1442549_at	-6.4	Mbnl3	muscleblind-like 3 (Drosophila)
1426816_at	-6.4	Ccdc64	coiled-coil domain containing 64
1428245_at	-6.4	G6pc3	glucose 6 phosphatase, catalytic, 3
1435677_at	-6.4	C85492	expressed sequence C85492
1415736_at	-6.4	Pfdn5	prefoldin 5
1416963_at	-6.4	Ubadc1	ubiquitin associated domain containing 1
1421833_at	-6.4	Pip5k1b	phosphatidylinositol-4-phosphate 5-kinase, type 1 beta
1423448_at	-6.4	EG665419 /// Rab11b	RAB11B, member RAS oncogene family /// predicted gene, EG665419
1449316_at	-6.4	Cyp4f15	cytochrome P450, family 4, subfamily f, polypeptide 15
1426530_a_at	-6.4	Klhl5	kelch-like 5 (Drosophila)
1419551_s_at	-6.4	Stk39	serine/threonine kinase 39, STE20/SPS1 homolog (yeast)
1454587_at	-6.4	9330199C07Rik	RIKEN cDNA 9330199C07 gene
1452805_at	-6.3	D11Wsu47e	DNA segment, Chr 11, Wayne State University 47, expressed
1423300_at	-6.3	Zdhhc6	zinc finger, DHHC domain containing 6
1417452_a_at	-6.3	Fau	Finkel-Biskis-Reilly murine sarcoma virus (FBR-MuSV) ubiquitously expressed (fox derived)
1435424_x_at	-6.3	---	Transcribed locus
1456580_s_at	-6.3	Atp5d	ATP synthase, H+ transporting, mitochondrial F1 complex, delta subunit
1416885_at	-6.3	1110038F14Rik	RIKEN cDNA 1110038F14 gene
1419098_at	-6.3	Stom	stomatin
1456393_at	-6.3	2310002J21Rik	RIKEN cDNA 2310002J21 gene
1420826_at	-6.3	Letm1	leucine zipper-EF-hand containing transmembrane protein 1
1424986_s_at	-6.3	Fbxw7	F-box and WD-40 domain protein 7, archipelago homolog (Drosophila)
1428743_at	-6.3	Bri3bp	Bri3 binding protein
1421264_at	-6.3	Butr1	butyrophilin related 1
1436886_x_at	-6.3	Xab2	XPA binding protein 2
1416593_at	-6.3	Glrx	glutaredoxin
1438721_a_at	-6.3	Irf3	interferon regulatory factor 3
1452889_at	-6.3	2310007H09Rik	RIKEN cDNA 2310007H09 gene
1434231_x_at	-6.3	Rpl35	ribosomal protein L35
1455545_at	-6.3	1110065P20Rik	RIKEN cDNA 1110065P20 gene
1416183_a_at	-6.3	Ldhb	lactate dehydrogenase B
1437846_x_at	-6.3	Bace2	beta-site APP-cleaving enzyme 2
1428924_at	-6.3	Mocs3	molybdenum cofactor synthesis 3
1426603_at	-6.3	Rnasel	ribonuclease L (2', 5'-oligoisoadenylate synthetase-dependent)
1447844_at	-6.3	---	Transcribed locus
1454859_a_at	-6.3	Rpl23	ribosomal protein L23
1438693_at	-6.3	Tmem110	transmembrane protein 110
1423403_at	-6.3	Mapkbp1	mitogen activated protein kinase binding protein 1
1423317_at	-6.3	3110001D03Rik	RIKEN cDNA 3110001D03 gene
1417615_a_at	-6.3	Rpl11	ribosomal protein L11
1434500_at	-6.3	Ttyh2	tweety homolog 2 (Drosophila)
1428303_at	-6.3	1500005I02Rik	RIKEN cDNA 1500005I02 gene
1454658_at	-6.3	Ilvbl	ilvB (bacterial acetolactate synthase)-like
1421402_at	-6.3	Mta3	metastasis associated 3
1456726_x_at	-6.3	Qars	glutaminyl-tRNA synthetase
1444504_at	-6.3	Dhrs7c	dehydrogenase/reductase (SDR family) member 7C
1440484_at	-6.3	Unc5d	unc-5 homolog D (C. elegans)
1450287_at	-6.3	Npas3	neuronal PAS domain protein 3
1426600_at	-6.3	Slc2a1	solute carrier family 2 (facilitated glucose transporter), member 1
1416074_a_at	-6.3	Rpl28	ribosomal protein L28
1423998_at	-6.3	Gtf3c5	general transcription factor IIIC, polypeptide 5
1448427_at	-6.3	Ndufa6	NADH dehydrogenase (ubiquinone) 1 alpha subcomplex, 6 (B14)
1424696_at	-6.3	Gpr89	G protein-coupled receptor 89
1451261_s_at	-6.3	AW049765	expressed sequence AW049765
1419480_at	-6.3	Sell	selectin, lymphocyte
1415871_at	-6.3	Tgfbi	transforming growth factor, beta induced
1419839_x_at	-6.3	Prpf19	PRP19/PSO4 pre-mRNA processing factor 19 homolog (S. cerevisiae)
1418178_at	-6.3	Ina	internexin neuronal intermediate filament protein, alpha
1436719_at	-6.3	Slc35f1	solute carrier family 35, member F1
1433582_at	-6.3	1190002N15Rik	RIKEN cDNA 1190002N15 gene
1434435_s_at	-6.3	Cox17	cytochrome c oxidase, subunit XVII assembly protein homolog (yeast)
1419497_at	-6.3	Cdkn1b	cyclin-dependent kinase inhibitor 1B
1428156_at	-6.3	Gng2	guanine nucleotide binding protein (G protein), gamma 2 subunit
1421099_at	-6.3	Bhlhb3	basic helix-loop-helix domain containing, class B3
1419103_a_at	-6.3	Abhd6	abhydrolase domain containing 6
1454789_x_at	-6.3	Prpf6	PRP6 pre-mRNA splicing factor 6 homolog (yeast)
1446068_at	-6.3	Adk	adenosine kinase
1427890_a_at	-6.3	Lrrc56	leucine rich repeat containing 56
1445014_at	-6.3	AU019157	expressed sequence AU019157
1448992_at	-6.2	Ina	internexin neuronal intermediate filament protein, alpha
1449800_x_at	-6.2	Phf7	PHD finger protein 7
1431291_at	-6.2	Cdc16	CDC16 cell division cycle 16 homolog (S. cerevisiae)
1423398_at	-6.2	Taf12	TAF12 RNA polymerase II, TATA box binding protein (TBP)-associated factor
1448784_at	-6.2	Taf10	TAF10 RNA polymerase II, TATA box binding protein (TBP)-associated factor
1428296_at	-6.2	Polr2l	polymerase (RNA) II (DNA directed) polypeptide L
1448811_at	-6.2	Mrpl2	mitochondrial ribosomal protein L2
1437337_x_at	-6.2	Fuk	fucokinase
1422967_a_at	-6.2	Tfrc	transferrin receptor
1417840_at	-6.2	1500031L02Rik	RIKEN cDNA 1500031L02 gene
1431752_a_at	-6.2	Urm1	ubiquitin related modifier 1 homolog (S. cerevisiae)
1448419_at	-6.2	Pop4	processing of precursor 4, ribonuclease P/MRP family, (S. cerevisiae)
1415744_at	-6.2	H2-Ke2	H2-K region expressed gene 2
1453031_at	-6.2	Tmem174	transmembrane protein 174
1415713_a_at	-6.2	Ddx24	DEAD (Asp-Glu-Ala-Asp) box polypeptide 24
1426571_at	-6.2	Tmem16a	transmembrane protein 16A
1425161_a_at	-6.2	Trabd	TraB domain containing
1451288_s_at	-6.2	1810043G02Rik	RIKEN cDNA 1810043G02 gene
1416546_a_at	-6.2	Rpl6	ribosomal protein L6
1442711_at	-6.2	---	Transcribed locus
1435403_at	-6.2	1700007L15Rik	RIKEN cDNA 1700007L15 gene
1442291_at	-6.2	Edg4	endothelial differentiation, lysophosphatidic acid G-protein-coupled receptor 4
1435227_at	-6.2	Bcl11b	B-cell leukemia/lymphoma 11B
1449731_s_at	-6.2	Nfkbia	nuclear factor of kappa light chain gene enhancer in B-cells inhibitor, alpha
1436042_at	-6.2	Tln1	talin 1
1425627_x_at	-6.2	Gstm1 /// LOC433943 /// LOC674086	glutathione S-transferase, mu 1 /// similar to Glutathione S-transferase Mu 1 (GST class-mu 1) (Glutathione S-transferase GT8.7) (pmGT10) (GST 1-1)
1422727_at	-6.2	Nme5	expressed in non-metastatic cells 5
1456446_at	-6.2	4930523C07Rik	RIKEN cDNA 4930523C07 gene
1426756_at	-6.2	Galnt2	UDP-N-acetyl-alpha-D-galactosamine:polypeptide N-acetylgalactosaminyltransferase 2
1418371_at	-6.2	Dynll2	dynein light chain LC8-type 2
1425309_at	-6.2	Catsper2	cation channel, sperm associated 2
1457844_a_at	-6.2	8430427H17Rik	RIKEN cDNA 8430427H17 gene
1450441_at	-6.2	Lrrc50	leucine rich repeat containing 50
1420056_s_at	-6.2	Jmjd6	jumonji domain containing 6
1448237_x_at	-6.2	Ldhb	lactate dehydrogenase B
1439387_x_at	-6.2	2310061F22Rik	RIKEN cDNA 2310061F22 gene
1453601_at	-6.2	Zfp710	zinc finger protein 710
1444821_at	-6.2	D8Ertd82e	DNA segment, Chr 8, ERATO Doi 82, expressed
1454855_at	-6.2	Magi2	membrane associated guanylate kinase, WW and PDZ domain containing 2
1458634_at	-6.2	Cd47	CD47 antigen (Rh-related antigen, integrin-associated signal transducer)
1440534_at	-6.2	ENSMUSG00000056615	predicted gene, ENSMUSG00000056615
1460216_at	-6.2	Acads	acyl-Coenzyme A dehydrogenase, short chain
1416056_a_at	-6.2	Ndufb11	NADH dehydrogenase (ubiquinone) 1 beta subcomplex, 11
1453016_at	-6.2	2900042B11Rik	RIKEN cDNA 2900042B11 gene
1423673_at	-6.2	Ldoc1l	leucine zipper, down-regulated in cancer 1-like
1433280_at	-6.2	4933417G07Rik	RIKEN cDNA 4933417G07 gene
1435200_at	-6.2	6330419J24Rik	RIKEN cDNA 6330419J24 gene
1415964_at	-6.2	Scd1	stearoyl-Coenzyme A desaturase 1
1439814_at	-6.2	Atp8b4	ATPase, class I, type 8B, member 4
1416850_s_at	-6.2	Zcd1	zinc finger, CDGSH-type domain 1
1436510_a_at	-6.2	Lrrfip2	leucine rich repeat (in FLII) interacting protein 2
1459713_s_at	-6.2	Tmem16a	transmembrane protein 16A
1415760_s_at	-6.2	Atox1	ATX1 (antioxidant protein 1) homolog 1 (yeast)
1433743_at	-6.2	Dach1	dachshund 1 (Drosophila)
1416219_at	-6.2	Rpl19	ribosomal protein L19
1417467_a_at	-6.2	Tada3l	transcriptional adaptor 3 (NGG1 homolog, yeast)-like
1452580_a_at	-6.2	Mrpl21	mitochondrial ribosomal protein L21
1448866_at	-6.2	Senp3	SUMO/sentrin specific peptidase 3
1449291_a_at	-6.2	Dcbld1	discoidin, CUB and LCCL domain containing 1
1422501_s_at	-6.2	Idh3a	isocitrate dehydrogenase 3 (NAD+) alpha
1434545_x_at	-6.2	Bola2	bolA-like 2 (E. coli)
1437413_x_at	-6.2	LOC629957 /// LOC637599 /// Rps29	ribosomal protein S29 /// similar to 40S ribosomal protein S29
1452365_at	-6.2	4732435N03Rik	RIKEN cDNA 4732435N03 gene
1419136_at	-6.2	Akr1c18	aldo-keto reductase family 1, member C18
1418319_at	-6.2	1810047C23Rik	RIKEN cDNA 1810047C23 gene
1460543_x_at	-6.2	Rpl37a	ribosomal protein L37a
1452530_a_at	-6.2	Runx1	runt related transcription factor 1
1448727_at	-6.2	Tle6	transducin-like enhancer of split 6, homolog of Drosophila E(spl)
1435589_at	-6.2	Ccdc85b	coiled-coil domain containing 85B
1432875_at	-6.2	4632409D06Rik	RIKEN cDNA 4632409D06 gene
1425040_at	-6.1	Cybrd1	cytochrome b reductase 1
1438218_at	-6.1	Zbtb24	zinc finger and BTB domain containing 24
1449841_at	-6.1	Kif3a	kinesin family member 3A
1440293_at	-6.1	C230081A13Rik	RIKEN cDNA C230081A13 gene
1430296_at	-6.1	4733401H21Rik	RIKEN cDNA 4733401H21 gene
1416597_at	-6.1	Hdgfrp2	hepatoma-derived growth factor, related protein 2
1446294_at	-6.1	---	Transcribed locus
1452133_at	-6.1	Uqcrh	ubiquinol-cytochrome c reductase hinge protein
1435481_at	-6.1	Zfp653	zinc finger protein 653
1421602_at	-6.1	Shbg	sex hormone binding globulin
1450259_a_at	-6.1	Stat5a	signal transducer and activator of transcription 5A
1454830_at	-6.1	Fbn2	fibrillin 2
1423240_at	-6.1	Src	Rous sarcoma oncogene
1450925_a_at	-6.1	EG667571 /// Rps27l	ribosomal protein S27-like /// predicted gene, EG667571
1422189_x_at	-6.1	LOC670271 /// Tcrg	T-cell receptor gamma chain /// region containing T-cell receptor gamma chain; T-cell receptor gamma, variable 4
1437592_x_at	-6.1	Ccdc101	coiled-coil domain containing 101
1438659_x_at	-6.1	Chchd6	coiled-coil-helix-coiled-coil-helix domain containing 6
1451153_a_at	-6.1	Cyhr1	cysteine and histidine rich 1
1430119_at	-6.1	Fndc1	fibronectin type III domain containing 1
1441542_at	-6.1	Drp2	dystrophin related protein 2
1423164_at	-6.1	LOC664862	similar to transmembrane 7 superfamily member 1
1433429_at	-6.1	Pigs	phosphatidylinositol glycan anchor biosynthesis, class S
1415974_at	-6.1	Map2k2	mitogen activated protein kinase kinase 2
1428678_s_at	-6.1	Wdr73	WD repeat domain 73
1448292_at	-6.1	Uqcr	ubiquinol-cytochrome c reductase (6.4kD) subunit
1454615_x_at	-6.1	Srp14	signal recognition particle 14
1421772_a_at	-6.1	Cox7a2l	cytochrome c oxidase subunit VIIa polypeptide 2-like
1441863_x_at	-6.1	Krt13	keratin 13
1451744_a_at	-6.1	Zadh1	zinc binding alcohol dehydrogenase, domain containing 1
1416626_at	-6.1	Pla2g1b	phospholipase A2, group IB, pancreas
1456083_x_at	-6.1	Eif3s8	eukaryotic translation initiation factor 3, subunit 8
1451393_at	-6.1	Pex26	peroxisome biogenesis factor 26
AFFX-GapdhMur/M32599_3_at	-6.1	Gapdh	glyceraldehyde-3-phosphate dehydrogenase
1415701_x_at	-6.1	Rpl23	ribosomal protein L23
1417276_at	-6.1	Tulp2	tubby-like protein 2
1431636_at	-6.1	4930558K02Rik	RIKEN cDNA 4930558K02 gene
1438252_at	-6.1	Qscn6	quiescin Q6
1429278_at	-6.1	Nubpl	nucleotide binding protein-like
1427578_a_at	-6.1	Itgb4bp	integrin beta 4 binding protein
1452102_at	-6.1	Copb2	coatomer protein complex, subunit beta 2 (beta prime)
1433728_at	-6.1	BC038479	cDNA sequence BC038479
1426341_at	-6.1	Slc1a3	solute carrier family 1 (glial high affinity glutamate transporter), member 3
1418840_at	-6.1	LOC670861 /// Pdcd4	programmed cell death 4 /// similar to programmed cell death 4
1429385_at	-6.1	Wdr68	WD repeat domain 68
1453126_at	-6.1	Lrfn2	leucine rich repeat and fibronectin type III domain containing 2
1439153_at	-6.1	Ibrdc2	IBR domain containing 2
1416170_at	-6.1	Trap1	TNF receptor-associated protein 1
1438679_at	-6.1	Trim8	Tripartite motif protein 8
1432016_a_at	-6.1	Idh3a	isocitrate dehydrogenase 3 (NAD+) alpha
1426787_at	-6.1	LOC673404 /// LOC673420 /// LOC673566 /// Sfi1	Sfi1 homolog, spindle assembly associated (yeast) /// similar to spindle assembly associated Sfi1 homolog isoform b /// similar to Sfi1 homolog, spindle assembly associated (yeast)
1424219_at	-6.1	Mrm1	mitochondrial rRNA methyltransferase 1 homolog (S. cerevisiae)
1428352_at	-6.1	Arrdc2	arrestin domain containing 2
1425925_at	-6.1	Fcamr	Fc receptor, IgA, IgM, high affinity
1437148_at	-6.1	Arpc2	actin related protein 2/3 complex, subunit 2
1449062_at	-6.1	Khk	ketohexokinase
1416285_at	-6.1	Ndufc1	NADH dehydrogenase (ubiquinone) 1, subcomplex unknown, 1
1430398_at	-6	4921517O11Rik	RIKEN cDNA 4921517O11 gene
1427777_x_at	-6	Fgfr4	fibroblast growth factor receptor 4
1420668_a_at	-6	Yipf2	Yip1 domain family, member 2
1421317_x_at	-6	Myb	myeloblastosis oncogene
1422446_x_at	-6	Ins2	insulin II
AFFX-TransRecMur/X57349_5_at	-6	Tfrc	transferrin receptor
1448034_at	-6	AI842396	expressed sequence AI842396
1454961_at	-6	Synj1	synaptojanin 1
1419198_at	-6	Cbx8	chromobox homolog 8 (Drosophila Pc class)
1434637_x_at	-6	Sin3b	transcriptional regulator, SIN3B (yeast)
1439429_x_at	-6	Dtx2	deltex 2 homolog (Drosophila)
1453380_a_at	-6	Xrcc6bp1	XRCC6 binding protein 1
1423923_a_at	-6	Wdr8	WD repeat domain 8
1454825_at	-6	1110014N23Rik	RIKEN cDNA 1110014N23 gene
1428465_at	-6	Tmem147	transmembrane protein 147
1431085_a_at	-6	Pcmt1	protein-L-isoaspartate (D-aspartate) O-methyltransferase 1
1432314_at	-6	4930554C24Rik	RIKEN cDNA 4930554C24 gene
1444380_at	-6	AI844869	expressed sequence AI844869
1429795_at	-6	1700001L05Rik	RIKEN cDNA 1700001L05 gene
1434932_at	-6	Adarb1	adenosine deaminase, RNA-specific, B1
1437839_x_at	-6	Mrpl11	mitochondrial ribosomal protein L11
1450710_at	-6	Jarid2	jumonji, AT rich interactive domain 2
1436803_a_at	-6	Ndufb9	NADH dehydrogenase (ubiquinone) 1 beta subcomplex, 9
1436688_x_at	-6	Rpl14	ribosomal protein L14
1417696_at	-6	Soat1	sterol O-acyltransferase 1
1424078_s_at	-6	Pex6	peroxisomal biogenesis factor 6
1417966_at	-6	Mrpl39	mitochondrial ribosomal protein L39
1452037_at	-6	Mgat2	mannoside acetylglucosaminyltransferase 2
1447572_at	-6	1700052I22Rik	RIKEN cDNA 1700052I22 gene
1454326_at	-6	1700017H01Rik	RIKEN cDNA 1700017H01 gene
1435416_x_at	-6	Pigq	phosphatidylinositol glycan anchor biosynthesis, class Q
1438001_x_at	-6	Reep5	receptor accessory protein 5
1444519_at	-6	Lgr5	leucine rich repeat containing G protein coupled receptor 5
1423889_at	-6	EG434402	predicted gene, EG434402
1443964_at	-6	Tmie	transmembrane inner ear
1452661_at	-6	Tfrc	transferrin receptor
1422571_at	-6	Thbs2	thrombospondin 2
1416810_at	-6	Mea1	male enhanced antigen 1
1420266_at	-6	---	---
1456912_at	-6	Zfp691	zinc finger protein 691
1451023_at	-6	Hcn3	hyperpolarization-activated, cyclic nucleotide-gated K+ 3
1451148_at	-6	Pink1	PTEN induced putative kinase 1
1438507_x_at	-6	Rpl14	ribosomal protein L14
1443851_at	-6	8430415E04Rik	RIKEN cDNA 8430415E04 gene
1444486_at	-6	Klhl5	kelch-like 5 (Drosophila)
1427979_at	-6	4732418C07Rik	RIKEN cDNA 4732418C07 gene
1451046_at	-6	Zfpm1	zinc finger protein, multitype 1
1421292_a_at	-6	A730008L03Rik	RIKEN cDNA A730008L03 gene
1428711_at	-6	Mon1b	MON1 homolog b (yeast)
1431505_at	-6	LOC629952 /// LOC666411 /// LOC671009	similar to Peptidyl-prolyl cis-trans isomerase H (PPIase H) (Rotamase H)
1422711_a_at	-6	Pnck	pregnancy upregulated non-ubiquitously expressed CaM kinase
1423450_a_at	-6	Hs3st1	heparan sulfate (glucosamine) 3-O-sulfotransferase 1
1459197_at	-6	---	---
1430120_at	-6	4930519G04Rik	RIKEN cDNA 4930519G04 gene
1448825_at	-6	Pdk2	pyruvate dehydrogenase kinase, isoenzyme 2
1442145_at	-6	Atp13a3	ATPase type 13A3
1423617_at	-6	Cog8	component of oligomeric golgi complex 8
1438626_x_at	-6	Rpl14	ribosomal protein L14
1457305_at	-5.9	---	Transcribed locus
1445679_at	-5.9	Atp2b3	ATPase, Ca++ transporting, plasma membrane 3
1442999_at	-5.9	B930036G03Rik	RIKEN cDNA B930036G03 gene
AFFX-r2-Bs-phe-M_at	-5.9	---	---
1418979_at	-5.9	Akr1c14	aldo-keto reductase family 1, member C14
1455039_a_at	-5.9	Sin3b	transcriptional regulator, SIN3B (yeast)
1437486_at	-5.9	Gprc5a	G protein-coupled receptor, family C, group 5, member A
1450783_at	-5.9	Ifit1	interferon-induced protein with tetratricopeptide repeats 1
1439410_x_at	-5.9	Slc25a39	solute carrier family 25, member 39
1428309_s_at	-5.9	Pdrg1	p53 and DNA damage regulated 1
1442363_at	-5.9	1110012J17Rik	RIKEN cDNA 1110012J17 gene
1425623_a_at	-5.9	Cbs	cystathionine beta-synthase
1454427_at	-5.9	---	---
1453604_a_at	-5.9	Hbs1l	Hbs1-like (S. cerevisiae)
1437724_x_at	-5.9	Pitpnm1	phosphatidylinositol membrane-associated 1
1443449_at	-5.9	---	---
1449597_at	-5.9	LOC236874	similar to odorant binding protein Ia
1448779_at	-5.9	Ciz1	CDKN1A interacting zinc finger protein 1
1420089_at	-5.9	Nfkbia	Nuclear factor of kappa light chain gene enhancer in B-cells inhibitor, alpha
1438415_s_at	-5.9	Yipf2	Yip1 domain family, member 2
1418814_s_at	-5.9	Ndufa12	NADH dehydrogenase (ubiquinone) 1 alpha subcomplex, 12
1438425_at	-5.9	Gtf3c1	general transcription factor III C 1
1441278_at	-5.9	4930513N10Rik	RIKEN cDNA 4930513N10 gene
1436319_at	-5.9	Sulf1	sulfatase 1
1428263_a_at	-5.9	Tceb2	transcription elongation factor B (SIII), polypeptide 2
1416277_a_at	-5.9	Rplp1	ribosomal protein, large, P1
1445035_at	-5.9	Igk-V	immunoglobulin kappa chain complex variable region
1436249_at	-5.9	Ttll4	tubulin tyrosine ligase-like family, member 4
1450575_at	-5.9	Chrm4	cholinergic receptor, muscarinic 4
1460194_at	-5.9	Phyh	phytanoyl-CoA hydroxylase
1432828_at	-5.9	---	---
1452024_a_at	-5.9	Ldb1	LIM domain binding 1
1422920_at	-5.9	Cldn13	claudin 13
1451774_at	-5.9	OTTMUSG00000002196	predicted gene, OTTMUSG00000002196
1418345_at	-5.9	Tnfsf12-tnfsf13 /// Tnfsf13	tumor necrosis factor (ligand) superfamily, member 13 /// tumor necrosis factor (ligand) superfamily, member 12-member 13
1446192_at	-5.9	Amph	Amphiphysin
1420370_s_at	-5.9	Csn2	casein beta
1427947_at	-5.9	BC028440	cDNA sequence BC028440
1457429_s_at	-5.9	Gm106	gene model 106, (NCBI)
1417100_at	-5.9	Cd320	CD320 antigen
1428996_at	-5.9	4833426J09Rik	RIKEN cDNA 4833426J09 gene
1439144_at	-5.9	Cwf19l1	CWF19-like 1, cell cycle control (S. pombe)
1435687_at	-5.9	Sv2b	synaptic vesicle glycoprotein 2 b
1441366_at	-5.9	---	---
1453919_at	-5.9	2610028H24Rik	RIKEN cDNA 2610028H24 gene
1433485_x_at	-5.9	Gpr56	G protein-coupled receptor 56
1425196_a_at	-5.9	Hint2	histidine triad nucleotide binding protein 2
1435712_a_at	-5.9	Rps18	ribosomal protein S18
1455911_x_at	-5.9	Ndufb11	NADH dehydrogenase (ubiquinone) 1 beta subcomplex, 11
1418607_at	-5.9	Zkscan14	zinc finger with KRAB and SCAN domains 14
1425803_a_at	-5.9	Mbd2	methyl-CpG binding domain protein 2
1418646_at	-5.9	Gna-rs1	guanine nucleotide binding protein, related sequence 1
1426876_at	-5.9	4732466D17Rik	RIKEN cDNA 4732466D17 gene
1417346_at	-5.9	Pycard	PYD and CARD domain containing
1441624_at	-5.9	Sorbs2	sorbin and SH3 domain containing 2
1429948_x_at	-5.9	Crygf	crystallin, gamma F
1437013_x_at	-5.9	Atp6v0b	ATPase, H+ transporting, lysosomal V0 subunit B
1448934_at	-5.9	Ndufa10	NADH dehydrogenase (ubiquinone) 1 alpha subcomplex 10
1419743_s_at	-5.9	Carm1	coactivator-associated arginine methyltransferase 1
1423803_s_at	-5.9	Gltscr2	glioma tumor suppressor candidate region gene 2
1423563_at	-5.9	Prrt1	proline-rich transmembrane protein 1
1448465_at	-5.9	Nipsnap1	4-nitrophenylphosphatase domain and non-neuronal SNAP25-like protein homolog 1 (C. elegans)
1445734_at	-5.9	Tdh	L-threonine dehydrogenase
1453229_s_at	-5.9	Uqcrh	ubiquinol-cytochrome c reductase hinge protein
1449008_at	-5.9	Tulp3	tubby-like protein 3
1428927_at	-5.9	Shq1	SHQ1 homolog (S. cerevisiae)
1422852_at	-5.9	Cib2	calcium and integrin binding family member 2
1424736_at	-5.9	Eef2	eukaryotic translation elongation factor 2
1418318_at	-5.9	Rnf128	ring finger protein 128
1451352_s_at	-5.9	Mta3	metastasis associated 3
1427917_s_at	-5.9	Ssbp3	single-stranded DNA binding protein 3
1433966_x_at	-5.9	Asns	asparagine synthetase
1427923_at	-5.9	Zmpste24	zinc metallopeptidase, STE24 homolog (S. cerevisiae)
1448358_s_at	-5.8	EG666609 /// LOC671824 /// Snrpg	small nuclear ribonucleoprotein polypeptide G /// predicted gene, EG666609 /// similar to small nuclear ribonucleoprotein polypeptide G
1429076_a_at	-5.8	Gdpd2	glycerophosphodiester phosphodiesterase domain containing 2
1451465_at	-5.8	Ubl7	ubiquitin-like 7 (bone marrow stromal cell-derived)
1451166_a_at	-5.8	Ccdc101	coiled-coil domain containing 101
1424000_a_at	-5.8	Rps11	ribosomal protein S11
1437315_at	-5.8	Gpr172b	G protein-coupled receptor 172B
1438980_x_at	-5.8	4732466D17Rik	RIKEN cDNA 4732466D17 gene
1423951_at	-5.8	Tm2d3	TM2 domain containing 3
1441844_at	-5.8	Eps15l1	Epidermal growth factor receptor pathway substrate 15-like 1
1457291_at	-5.8	---	Adult male hypothalamus cDNA, RIKEN full-length enriched library, clone:A230080O15 product:unclassifiable, full insert sequence
1448857_a_at	-5.8	Zdhhc12	zinc finger, DHHC domain containing 12
1416947_s_at	-5.8	Acaa1a /// Acaa1b	acetyl-Coenzyme A acyltransferase 1A /// acetyl-Coenzyme A acyltransferase 1B
1420832_at	-5.8	Qscn6	quiescin Q6
1442028_at	-5.8	B4galnt2	beta-1,4-N-acetyl-galactosaminyl transferase 2
1437281_x_at	-5.8	Xab2	XPA binding protein 2
1433332_at	-5.8	C030004M13Rik	RIKEN cDNA C030004M13 gene
1437344_x_at	-5.8	Krt13	Keratin 13
1448552_s_at	-5.8	2310028N02Rik	RIKEN cDNA 2310028N02 gene
1420997_a_at	-5.8	Gpi1 /// LOC676596	glucose phosphate isomerase 1 /// similar to Glucose-6-phosphate isomerase (GPI) (Phosphoglucose isomerase) (PGI) (Phosphohexose isomerase) (PHI) (Neuroleukin) (NLK)
1438499_at	-5.8	1700029I15Rik	RIKEN cDNA 1700029I15 gene
1451481_s_at	-5.8	Osta	organic solute transporter alpha
1454021_a_at	-5.8	Exosc10	exosome component 10
1441325_at	-5.8	Nkrf	NF-kappaB repressing factor
1452927_x_at	-5.8	Tpi1	triosephosphate isomerase 1
1418129_at	-5.8	Dhcr24	24-dehydrocholesterol reductase
1433827_at	-5.8	Atp8a1	ATPase, aminophospholipid transporter (APLT), class I, type 8A, member 1
1438963_s_at	-5.8	Tfpt	TCF3 (E2A) fusion partner
1426048_s_at	-5.8	Hrc /// Tcfap2a	histidine rich calcium binding protein /// transcription factor AP-2, alpha
1416184_s_at	-5.8	Hmga1	high mobility group AT-hook 1
1436902_x_at	-5.8	Tmsb10	thymosin, beta 10
1426793_a_at	-5.8	Rpl14	ribosomal protein L14
1426085_a_at	-5.8	Pxn	paxillin
1435429_x_at	-5.8	Rps27l	ribosomal protein S27-like
1440795_x_at	-5.8	Rabep2	rabaptin, RAB GTPase binding effector protein 2
1460701_a_at	-5.8	Mrpl52	mitochondrial ribosomal protein L52
1417665_a_at	-5.8	Cpsf1	cleavage and polyadenylation specific factor 1
1448380_at	-5.8	Lgals3bp	lectin, galactoside-binding, soluble, 3 binding protein
1421324_a_at	-5.8	Akt2	thymoma viral proto-oncogene 2
1421992_a_at	-5.8	Igfbp4	insulin-like growth factor binding protein 4
1422451_at	-5.8	Mrps21	mitochondrial ribosomal protein S21
1459762_x_at	-5.8	Wdr12	WD repeat domain 12
1453675_at	-5.8	Slc16a10	solute carrier family 16 (monocarboxylic acid transporters), member 10
1458677_at	-5.8	Entpd5	ectonucleoside triphosphate diphosphohydrolase 5
1460389_at	-5.8	Cdk8	cyclin-dependent kinase 8
1452680_at	-5.8	Snrpd2	small nuclear ribonucleoprotein D2
1438859_x_at	-5.8	LOC629957 /// LOC637599 /// Rps29	ribosomal protein S29 /// similar to 40S ribosomal protein S29
1452414_s_at	-5.8	Ccdc86	coiled-coil domain containing 86
1440452_at	-5.8	Drp2	dystrophin related protein 2
1432263_a_at	-5.8	Cox7a2l	cytochrome c oxidase subunit VIIa polypeptide 2-like
1449145_a_at	-5.8	Cav1	caveolin, caveolae protein 1
1428206_at	-5.8	Ccdc69	coiled-coil domain containing 69
1430354_x_at	-5.8	Scyl1	SCY1-like 1 (S. cerevisiae)
1416601_a_at	-5.8	Dscr1	Down syndrome critical region homolog 1 (human)
1424624_at	-5.8	2900011O08Rik	RIKEN cDNA 2900011O08 gene
1451734_a_at	-5.8	Dbn1	drebrin 1
1454969_at	-5.8	Lypd6	LY6/PLAUR domain containing 6
1460340_at	-5.8	Piwil1	piwi-like homolog 1 (Drosophila)
1422575_at	-5.8	LOC635153 /// Mxd4	Max dimerization protein 4 /// similar to Max dimerization protein 4
1416577_a_at	-5.8	Rbx1	ring-box 1
1440878_at	-5.8	Runx1	runt related transcription factor 1
1426069_s_at	-5.8	Slc7a4	solute carrier family 7 (cationic amino acid transporter, y+ system), member 4
1429713_at	-5.8	Sumf2	sulfatase modifying factor 2
1425556_at	-5.8	Crkrs	Cdc2-related kinase, arginine/serine-rich
1423086_at	-5.8	Npc1	Niemann Pick type C1
1437549_at	-5.8	2810408I11Rik	RIKEN cDNA 2810408I11 gene
1433770_at	-5.8	Dpysl2	dihydropyrimidinase-like 2
1426297_at	-5.8	Tcfe2a	transcription factor E2a
1420694_a_at	-5.8	Dach1	dachshund 1 (Drosophila)
1454881_s_at	-5.8	Upk3b	uroplakin 3B
1452445_at	-5.8	Slc41a2	solute carrier family 41, member 2
1440621_at	-5.8	Kitl	Kit ligand
1442097_at	-5.8	EG665393	Predicted gene, EG665393
1452865_at	-5.8	Lrrc27	leucine rich repeat containing 27
1450946_at	-5.8	Nrl	neural retina leucine zipper gene
1438993_a_at	-5.8	Atp6v1d	ATPase, H+ transporting, lysosomal V1 subunit D
1423103_at	-5.8	Rfx5	regulatory factor X, 5 (influences HLA class II expression)
1432264_x_at	-5.8	Cox7a2l	cytochrome c oxidase subunit VIIa polypeptide 2-like
1447541_s_at	-5.8	Itgae	integrin, alpha E, epithelial-associated
1436398_at	-5.8	---	---
1460319_at	-5.8	Fut8	fucosyltransferase 8
1439405_x_at	-5.8	Cntd1	Cyclin N-terminal domain containing 1
1429098_s_at	-5.7	Nhej1	nonhomologous end-joining factor 1
1434003_a_at	-5.7	Dhps	deoxyhypusine synthase
1443493_at	-5.7	Dhx37	DEAH (Asp-Glu-Ala-His) box polypeptide 37
1439630_x_at	-5.7	Sbsn	suprabasin
1430799_at	-5.7	5830432E09Rik	RIKEN cDNA 5830432E09 gene
1418004_a_at	-5.7	Tmem176b	transmembrane protein 176B
1425135_a_at	-5.7	Dnm2	dynamin 2
1456138_at	-5.7	Lypd6	LY6/PLAUR domain containing 6
1422865_at	-5.7	Runx1	runt related transcription factor 1
1458326_at	-5.7	Polr2e	polymerase (RNA) II (DNA directed) polypeptide E
1435466_at	-5.7	A830091I15Rik	RIKEN cDNA A830091I15 gene
1416111_at	-5.7	Cd83	CD83 antigen
1421409_at	-5.7	Msi1	Musashi homolog 1(Drosophila)
1422808_s_at	-5.7	Dock2	dedicator of cyto-kinesis 2
1460190_at	-5.7	Ap1m2	adaptor protein complex AP-1, mu 2 subunit
1423715_a_at	-5.7	Nedd8	neural precursor cell expressed, developmentally down-regulated gene 8
1421193_a_at	-5.7	Pbx3	pre B-cell leukemia transcription factor 3
1416286_at	-5.7	Rgs4	regulator of G-protein signaling 4
1456588_x_at	-5.7	Cox5b	cytochrome c oxidase, subunit Vb
1437975_a_at	-5.7	EG666448 /// EG666501 /// EG666548 /// EG666738 /// LOC385336 /// Rpl23a	ribosomal protein L23a /// hypothetical gene supported by BC029892 /// predicted gene, EG666448 /// predicted gene, EG666501 /// predicted gene, EG666548 /// predicted gene, EG666738
1437621_x_at	-5.7	EG668771 /// LOC671972 /// LOC673015 /// Phgdh	3-phosphoglycerate dehydrogenase /// predicted gene, EG668771 /// similar to 3-phosphoglycerate dehydrogenase
1435803_a_at	-5.7	Eif4e2	eukaryotic translation initiation factor 4E member 2
1417156_at	-5.7	Krt19	keratin 19
1448846_a_at	-5.7	EG666642 /// EG667466 /// LOC433350 /// LOC433706 /// LOC433941 /// LOC622707 /// LOC626772 /// LOC665032 /// LOC669999 /// LOC670211 /// LOC670334 /// LOC675846 /// Rpl29	ribosomal protein L29 /// similar to 60S ribosomal protein L29 /// predicted gene, EG666642 /// predicted gene, EG667466 /// hypothetical protein LOC669999 /// similar to 60S ribosomal protein L29 (P23)
1436919_at	-5.7	Trp53i11	transformation related protein 53 inducible protein 11
1453725_a_at	-5.7	Mrps7	mitchondrial ribosomal protein S7
1449202_at	-5.7	Sema4g	sema domain, immunoglobulin domain (Ig), transmembrane domain (TM) and short cytoplasmic domain, (semaphorin) 4G
1453557_at	-5.7	4930562F07Rik	RIKEN cDNA 4930562F07 gene
1434505_a_at	-5.7	6430548M08Rik	RIKEN cDNA 6430548M08 gene
1445084_at	-5.7	---	---
1419980_at	-5.7	Gba2	glucosidase beta 2
1427238_at	-5.7	Fbxo15	F-box protein 15
1422467_at	-5.7	Ppt1	palmitoyl-protein thioesterase 1
1455174_at	-5.7	Rps19bp1	ribosomal protein S19 binding protein 1
1437211_x_at	-5.7	Elovl5	ELOVL family member 5, elongation of long chain fatty acids (yeast)
1418567_a_at	-5.7	Srp14	signal recognition particle 14
1416615_at	-5.7	Clpp	caseinolytic peptidase, ATP-dependent, proteolytic subunit homolog (E. coli)
1428548_at	-5.7	Pak4	p21 (CDKN1A)-activated kinase 4
1428659_at	-5.7	Phf7	PHD finger protein 7
1438655_a_at	-5.7	Rpl34	ribosomal protein L34
1456151_at	-5.7	Zfp358	zinc finger protein 358
1436703_x_at	-5.7	Snapc2	small nuclear RNA activating complex, polypeptide 2
1419544_at	-5.7	Atp6v1c1	ATPase, H+ transporting, lysosomal V1 subunit C1
1445364_at	-5.7	---	---
1445916_at	-5.7	Atp6v1a	ATPase, H+ transporting, lysosomal V1 subunit A
1436332_at	-5.7	Hspb6	heat shock protein, alpha-crystallin-related, B6
1446069_at	-5.7	Ablim3	Actin binding LIM protein family, member 3
1460175_at	-5.7	Rps23	ribosomal protein S23
1422943_a_at	-5.7	Hspb1	heat shock protein 1
1429884_at	-5.7	Srgap2	SLIT-ROBO Rho GTPase activating protein 2
1417864_at	-5.7	EG433594 /// EG668435 /// Pgk1	phosphoglycerate kinase 1 /// predicted gene, EG433594 /// predicted gene, EG668435
1446092_at	-5.7	---	Transcribed locus
1438639_x_at	-5.7	4933417E01Rik	RIKEN cDNA 4933417E01 gene
1444790_at	-5.7	1810005K13Rik	RIKEN cDNA 1810005K13 gene
1422022_at	-5.7	Zfp319	zinc finger protein 319
1430588_at	-5.7	Mro	Maestro
1431358_at	-5.7	4930547N16Rik	RIKEN cDNA 4930547N16 gene
1416902_a_at	-5.7	Cox5b	cytochrome c oxidase, subunit Vb
1426659_a_at	-5.7	Rpl23a	ribosomal protein L23a
1457248_x_at	-5.7	Hsd17b7	hydroxysteroid (17-beta) dehydrogenase 7
1446111_at	-5.7	D14Ertd611e	DNA segment, Chr 14, ERATO Doi 611, expressed
1437437_x_at	-5.7	Dnpep	aspartyl aminopeptidase
1460237_at	-5.7	Trim8	tripartite motif protein 8
1422231_a_at	-5.7	Tnfrsf25	tumor necrosis factor receptor superfamily, member 25
1433962_at	-5.7	6720458F09Rik	RIKEN cDNA 6720458F09 gene
1430329_at	-5.7	Cgn	cingulin
1423254_x_at	-5.7	Rps27l	ribosomal protein S27-like
1456889_at	-5.7	---	Transcribed locus
1457016_at	-5.7	---	Transcribed locus
1429640_at	-5.7	1700025F22Rik	RIKEN cDNA 1700025F22 gene
1430247_at	-5.7	Daam2	dishevelled associated activator of morphogenesis 2
1451088_a_at	-5.7	Oxa1l	oxidase assembly 1-like
1455919_at	-5.7	Gm879	Gene model 879, (NCBI)
1456587_x_at	-5.7	2010005J08Rik	RIKEN cDNA 2010005J08 gene
1426940_at	-5.7	Sidt2	SID1 transmembrane family, member 2
1434454_at	-5.7	D16Wsu65e	DNA segment, Chr 16, Wayne State University 65, expressed
1425979_a_at	-5.7	Fbf1	Fas (TNFRSF6) binding factor 1
1421141_a_at	-5.6	Foxp1	forkhead box P1
1418548_at	-5.6	Svs6	seminal vesicle secretory protein 6
1418130_at	-5.6	Dhcr24	24-dehydrocholesterol reductase
1419332_at	-5.6	Egfl6	EGF-like-domain, multiple 6
1426661_at	-5.6	EG665189 /// Rpl27a	ribosomal protein L27a /// predicted gene, EG665189
1438644_x_at	-5.6	Commd9	COMM domain containing 9
1453168_at	-5.6	1700029J07Rik	RIKEN cDNA 1700029J07 gene
1447621_s_at	-5.6	2610307O08Rik	RIKEN cDNA 2610307O08 gene
1441439_at	-5.6	Ucn3	urocortin 3
1422809_at	-5.6	Rims2	regulating synaptic membrane exocytosis 2
1447620_at	-5.6	Cno	cappuccino
1424630_a_at	-5.6	Brca1	breast cancer 1
1428180_at	-5.6	2810422J05Rik	RIKEN cDNA 2810422J05 gene
1453254_at	-5.6	1700034O15Rik	RIKEN cDNA 1700034O15 gene
1452835_a_at	-5.6	Polrmt	polymerase (RNA) mitochondrial (DNA directed)
1428003_s_at	-5.6	Thtpa /// Zfhx2as	thiamine triphosphatase /// zinc finger homeobox 2, antisense
1424728_at	-5.6	BC011248	cDNA sequence BC011248
1460233_at	-5.6	Guca2b	guanylate cyclase activator 2b (retina)
1419366_at	-5.6	Zmat5	zinc finger, matrin type 5
1441638_at	-5.6	A630014C17Rik	RIKEN cDNA A630014C17 gene
1426764_at	-5.6	Oaz2	ornithine decarboxylase antizyme 2
1435666_at	-5.6	Mast3	microtubule associated serine/threonine kinase 3
1416084_at	-5.6	Zfand5	zinc finger, AN1-type domain 5
1429528_at	-5.6	Rae1	RAE1 RNA export 1 homolog (S. pombe)
1417797_a_at	-5.6	1810019J16Rik	RIKEN cDNA 1810019J16 gene
1454439_at	-5.6	4833419G08Rik	RIKEN cDNA 4833419G08 gene
1451108_at	-5.6	Rnf185	ring finger protein 185
1417886_at	-5.6	1810009A15Rik	RIKEN cDNA 1810009A15 gene
1426742_at	-5.6	Atp5f1	ATP synthase, H+ transporting, mitochondrial F0 complex, subunit b, isoform 1
1436046_x_at	-5.6	EG666642 /// EG667466 /// LOC433350 /// LOC433941 /// LOC622707 /// LOC626772 /// LOC665032 /// LOC669999 /// LOC670334 /// LOC675846 /// Rpl29	ribosomal protein L29 /// similar to 60S ribosomal protein L29 /// predicted gene, EG666642 /// predicted gene, EG667466 /// hypothetical protein LOC669999
1460637_s_at	-5.6	Pfdn5	prefoldin 5
1434100_x_at	-5.6	Ppargc1a	Peroxisome proliferative activated receptor, gamma, coactivator 1 alpha
1417718_at	-5.6	Eif3s4	eukaryotic translation initiation factor 3, subunit 4 (delta)
1421570_at	-5.6	Il9r	interleukin 9 receptor
1423266_at	-5.6	2810405K02Rik	RIKEN cDNA 2810405K02 gene
1424237_at	-5.6	Zfp639	zinc finger protein 639
1435937_at	-5.6	Sptlc2	serine palmitoyltransferase, long chain base subunit 2
1433633_at	-5.6	Irf2bp2 /// LOC672960	interferon regulatory factor 2 binding protein 2 /// similar to interferon regulatory factor 2 binding protein 2
1420392_at	-5.6	Ubl4b	ubiquitin-like 4B
1459206_at	-5.6	---	---
1449770_x_at	-5.6	D16Bwg1494e	DNA segment, Chr 16, Brigham & Women's Genetics 1494 expressed
1437688_x_at	-5.6	Atp6ap2	ATPase, H+ transporting, lysosomal accessory protein 2
1452672_at	-5.6	Thoc5	THO complex 5
1450773_at	-5.6	Kcnd2	potassium voltage-gated channel, Shal-related family, member 2
1425539_a_at	-5.6	Rtn3	reticulon 3
1430421_a_at	-5.6	BC010787	cDNA sequence BC010787
1454620_x_at	-5.6	EG434404 /// EG626259 /// EG629575 /// EG666577 /// EG667717 /// LOC545640 /// LOC624159 /// LOC638497 /// LOC639124 /// LOC639593 /// LOC667739 /// LOC667922 /// LOC671306 /// LOC671432 /// LOC672192 /// LOC672620 /// LOC676999 /// Rps6	ribosomal protein S6 /// predicted gene, EG434404 /// similar to 40S ribosomal protein S6 /// predicted gene, EG626259 /// predicted gene, EG629575 /// predicted gene, EG666577 /// predicted gene, EG667717
1452122_at	-5.6	AI314180	expressed sequence AI314180
1420647_a_at	-5.6	Krt8 /// LOC434261 /// LOC675884	keratin 8 /// similar to Keratin, type II cytoskeletal 8 (Cytokeratin 8) (Cytokeratin endo A) /// similar to Keratin, type II cytoskeletal 8 (Cytokeratin-8) (CK-8) (Keratin-8) (K8) (Cytokeratin endo A)
1448112_at	-5.6	Cox7c	cytochrome c oxidase, subunit VIIc
1420273_x_at	-5.6	---	---
1447444_at	-5.6	Ubxd5	UBX domain containing 5
1437174_at	-5.6	Tfdp2	transcription factor Dp 2
1459897_a_at	-5.6	Sbsn	suprabasin
1434517_at	-5.6	Wdfy2	WD repeat and FYVE domain containing 2
1420192_at	-5.6	D16Bwg1494e	DNA segment, Chr 16, Brigham & Women's Genetics 1494 expressed
1454115_at	-5.6	4930572J10Rik	RIKEN cDNA 4930572J10 gene
1420888_at	-5.6	Bcl2l1	Bcl2-like 1
1416085_s_at	-5.6	Zfand5	zinc finger, AN1-type domain 5
1428215_x_at	-5.6	Tomm7	translocase of outer mitochondrial membrane 7 homolog (yeast)
1415840_at	-5.6	Elovl5	ELOVL family member 5, elongation of long chain fatty acids (yeast)
1428882_at	-5.6	Wipi2	WD repeat domain, phosphoinositide interacting 2
1426323_x_at	-5.6	Siva1	SIVA1, apoptosis-inducing factor
1431177_a_at	-5.6	Rpl10a	ribosomal protein L10A
1435659_a_at	-5.6	Tpi1	triosephosphate isomerase 1
1420054_s_at	-5.6	Slc35c2	solute carrier family 35, member C2
1428989_at	-5.6	0710001D07Rik	RIKEN cDNA 0710001D07 gene
1428406_s_at	-5.6	Hcfc1r1	host cell factor C1 regulator 1 (XPO1-dependent)
1433977_at	-5.6	Hs3st3b1	heparan sulfate (glucosamine) 3-O-sulfotransferase 3B1
1456343_at	-5.6	Slc35f1	solute carrier family 35, member F1
1447612_x_at	-5.6	Jmjd3	Jumonji domain containing 3
1457676_at	-5.6	Tirap	toll-interleukin 1 receptor (TIR) domain-containing adaptor protein
1456245_x_at	-5.6	Vamp3	vesicle-associated membrane protein 3
1424291_at	-5.6	Nup93	nucleoporin 93
1428405_at	-5.6	Hcfc1r1	host cell factor C1 regulator 1 (XPO1-dependent)
1460314_s_at	-5.6	Hist1h3a /// Hist1h3b /// Hist1h3c /// Hist1h3d /// Hist1h3e /// Hist1h3f /// Hist1h3g /// Hist1h3h /// Hist1h3i /// Hist2h3b /// Hist2h3c1 /// Hist2h3c2	histone cluster 2, H3c1 /// histone cluster 2, H3c2 /// histone cluster 1, H3g /// histone cluster 1, H3f /// histone cluster 1, H3c /// histone cluster 1, H3d /// histone cluster 1, H3b /// histone cluster 1, H3e /// histone cluster 1, H3h /// histone cluster 1, H3i /// histone cluster 2, H3b /// histone cluster 1, H3a
1415952_at	-5.6	Mark2	MAP/microtubule affinity-regulating kinase 2
1421465_at	-5.6	Wnt2b	wingless related MMTV integration site 2b
1425964_x_at	-5.6	Hspb1	heat shock protein 1
1421550_a_at	-5.6	LOC434218 /// LOC640746 /// Trim34	tripartite motif protein 34 /// similar to Tripartite motif protein 34
1417031_at	-5.6	2310028N02Rik	RIKEN cDNA 2310028N02 gene
1444559_at	-5.6	Phtf2	Putative homeodomain transcription factor 2
1425856_at	-5.6	Cib1	Calcium and integrin binding 1 (calmyrin)
1458851_at	-5.6	---	Transcribed locus
1424242_at	-5.6	Bphl	biphenyl hydrolase-like (serine hydrolase, breast epithelial mucin-associated antigen)
1417793_at	-5.6	Iigp2	interferon inducible GTPase 2
1428446_at	-5.6	Dync2li1	dynein cytoplasmic 2 light intermediate chain 1
1426874_at	-5.6	Edc4	enhancer of mRNA decapping 4
1425749_at	-5.6	Stxbp6	syntaxin binding protein 6 (amisyn)
1434544_at	-5.6	Bola2	bolA-like 2 (E. coli)
1422308_a_at	-5.6	Lgals7	lectin, galactose binding, soluble 7
1428179_at	-5.5	Ndufv2	NADH dehydrogenase (ubiquinone) flavoprotein 2
1418348_a_at	-5.5	Ascc2	activating signal cointegrator 1 complex subunit 2
1435780_at	-5.5	Psd	pleckstrin and Sec7 domain containing
1437827_s_at	-5.5	Pfpl	pore forming protein-like
1435569_at	-5.5	D630029K05Rik	RIKEN cDNA D630029K05 gene
1422675_at	-5.5	Smarce1	SWI/SNF related, matrix associated, actin dependent regulator of chromatin, subfamily e, member 1
1455012_s_at	-5.5	Trim37	tripartite motif protein 37
1421176_at	-5.5	Rasgrp1	RAS guanyl releasing protein 1
1459405_at	-5.5	Iqgap3	IQ motif containing GTPase activating protein 3
1417657_s_at	-5.5	Dnajc2	DnaJ (Hsp40) homolog, subfamily C, member 2
1416254_a_at	-5.5	Vps16	vacuolar protein sorting 16 (yeast)
1418720_at	-5.5	Cops7b	COP9 (constitutive photomorphogenic) homolog, subunit 7b (Arabidopsis thaliana)
1420911_a_at	-5.5	Mfge8	milk fat globule-EGF factor 8 protein
1454103_at	-5.5	Dnahc2	dynein, axonemal, heavy chain 2
1431204_at	-5.5	4930578N16Rik	RIKEN cDNA 4930578N16 gene
1455796_x_at	-5.5	Olfm1	olfactomedin 1
1416624_a_at	-5.5	RP23-24J10.5 /// Uba52	ubiquitin A-52 residue ribosomal protein fusion product 1 /// ubiquitin A-52 residue ribosomal protein fusion product 1-like
1423030_at	-5.5	LOC675857 /// Vcp	valosin containing protein /// similar to Transitional endoplasmic reticulum ATPase (TER ATPase) (15S Mg(2+)-ATPase p97 subunit) (Valosin-containing protein) (VCP)
1422554_at	-5.5	Ndnl2	necdin-like 2
1428884_at	-5.5	Tmem57	transmembrane protein 57
1418986_a_at	-5.5	Uxt	ubiquitously expressed transcript
1419354_at	-5.5	Klf7	Kruppel-like factor 7 (ubiquitous)
1434057_at	-5.5	Ndufb6	NADH dehydrogenase (ubiquinone) 1 beta subcomplex, 6
1455364_a_at	-5.5	EG640050 /// Rps7	ribosomal protein S7 /// predicted gene, EG640050
1453008_at	-5.5	2300002D11Rik	RIKEN cDNA 2300002D11 gene
1416089_at	-5.5	Rps15	ribosomal protein S15
1456641_at	-5.5	1190007F08Rik	RIKEN cDNA 1190007F08 gene
1430881_at	-5.5	7630403G23Rik	RIKEN cDNA 7630403G23 gene
1422238_at	-5.5	Rhbdd2	rhomboid domain containing 2
1418568_x_at	-5.5	Srp14	signal recognition particle 14
1421971_a_at	-5.5	Mrps34	mitochondrial ribosomal protein S34
1444468_at	-5.5	Paqr8	progestin and adipoQ receptor family member VIII
1423610_at	-5.5	Metap2	methionine aminopeptidase 2
1436628_at	-5.5	Ulk4	unc-51-like kinase 4 (C. elegans)
1452353_at	-5.5	Gpr155	G protein-coupled receptor 155
1433705_at	-5.5	Zfp213	zinc finger protein 213
1417713_at	-5.5	Eif2s2	eukaryotic translation initiation factor 2, subunit 2 (beta)
1433616_a_at	-5.5	2310028O11Rik	RIKEN cDNA 2310028O11 gene
1442565_at	-5.5	Pcdh10	protocadherin 10
1419045_at	-5.5	Slc25a23	solute carrier family 25 (mitochondrial carrier; phosphate carrier), member 23
1424102_at	-5.5	Atg4b	autophagy-related 4B (yeast)
1435591_at	-5.5	AI426330	expressed sequence AI426330
1428494_a_at	-5.5	Polr2i	polymerase (RNA) II (DNA directed) polypeptide I
1417731_at	-5.5	Pqbp1	polyglutamine binding protein 1
1456354_at	-5.5	Chrna4	cholinergic receptor, nicotinic, alpha polypeptide 4
1460703_at	-5.5	Ascc1	activating signal cointegrator 1 complex subunit 1
1426320_at	-5.5	4933437K13Rik	RIKEN cDNA 4933437K13 gene
AFFX-GapdhMur/M32599_M_at	-5.5	Gapdh	glyceraldehyde-3-phosphate dehydrogenase
1447695_at	-5.5	2610035D17Rik	RIKEN cDNA 2610035D17 gene
1460687_at	-5.5	Setd8	SET domain containing (lysine methyltransferase) 8
1423826_at	-5.5	Noc4l	nucleolar complex associated 4 homolog (S. cerevisiae)
1434362_at	-5.5	AW550831	expressed sequence AW550831
1433707_at	-5.5	Gabra4	gamma-aminobutyric acid (GABA-A) receptor, subunit alpha 4
1456982_at	-5.5	6430562O15Rik	RIKEN cDNA 6430562O15 gene
1426517_at	-5.5	Gnaz	guanine nucleotide binding protein, alpha z subunit
1416592_at	-5.5	Glrx	glutaredoxin
1451917_a_at	-5.5	Dclk1	doublecortin-like kinase 1
1438662_at	-5.5	Ajap1	adherens junction associated protein 1
1448657_a_at	-5.5	Dnajb10	DnaJ (Hsp40) homolog, subfamily B, member 10
1458533_at	-5.5	9330169L03Rik	RIKEN cDNA 9330169L03 gene
1449272_at	-5.5	Cadm3	cell adhesion molecule 3
1435127_a_at	-5.5	Osgepl1	O-sialoglycoprotein endopeptidase-like 1
1420191_s_at	-5.5	D16Bwg1494e	DNA segment, Chr 16, Brigham & Women's Genetics 1494 expressed
1415950_a_at	-5.5	Pebp1	phosphatidylethanolamine binding protein 1
1452106_at	-5.5	Npnt	nephronectin
1421227_at	-5.5	Gzme	granzyme E
1426767_at	-5.5	Wdr90	WD repeat domain 90
1423695_at	-5.5	Edem2	ER degradation enhancer, mannosidase alpha-like 2
1425042_s_at	-5.5	Pelp1	proline, glutamic acid and leucine rich protein 1
1423779_at	-5.5	Chchd6	coiled-coil-helix-coiled-coil-helix domain containing 6
1451680_at	-5.5	Srxn1	sulfiredoxin 1 homolog (S. cerevisiae)
1421553_at	-5.5	Epm2a	epilepsy, progressive myoclonic epilepsy, type 2 gene alpha
1420874_at	-5.5	Twf1	twinfilin, actin-binding protein, homolog 1 (Drosophila)
1435872_at	-5.5	---	Transcribed locus
1459527_at	-5.5	---	---
1457378_at	-5.5	Mrpl54	Mitochondrial ribosomal protein L54
1423763_x_at	-5.5	Rps28	ribosomal protein S28
1453362_x_at	-5.5	Rps24	ribosomal protein S24
1416057_at	-5.5	Ndufb11	NADH dehydrogenase (ubiquinone) 1 beta subcomplex, 11
1443999_at	-5.5	Nek2	NIMA (never in mitosis gene a)-related expressed kinase 2
1450761_s_at	-5.5	Rims2	regulating synaptic membrane exocytosis 2
1428957_at	-5.5	Tmem177	transmembrane protein 177
1421812_at	-5.5	Tapbp	TAP binding protein
1429876_at	-5.5	Supt7l	suppressor of Ty 7 (S. cerevisiae)-like
1417887_at	-5.4	Ints5	integrator complex subunit 5
1436852_at	-5.4	E130308A19Rik	RIKEN cDNA E130308A19 gene
1451210_at	-5.4	Ppap2c	phosphatidic acid phosphatase type 2c
1428076_s_at	-5.4	Ndufb4	NADH dehydrogenase (ubiquinone) 1 beta subcomplex 4
1438164_x_at	-5.4	Flot2	flotillin 2
1430661_at	-5.4	Myl6b	myosin, light polypeptide 6B
1455354_at	-5.4	Wdr22	WD repeat domain 22
1429160_at	-5.4	Mtif3	mitochondrial translational initiation factor 3
1430907_at	-5.4	4930455J16Rik	RIKEN cDNA 4930455J16 gene
1421538_at	-5.4	Kcnd1	potassium voltage-gated channel, Shal-related family, member 1
1417373_a_at	-5.4	Tuba4a	tubulin, alpha 4A
1415796_at	-5.4	Dazap2	DAZ associated protein 2
1452855_at	-5.4	Ly6k	lymphocyte antigen 6 complex, locus K
1437131_x_at	-5.4	Mrpl11	mitochondrial ribosomal protein L11
1451106_at	-5.4	Tut1	terminal uridylyl transferase 1, U6 snRNA-specific
1429010_at	-5.4	Snrp70	U1 small nuclear ribonucleoprotein polypeptide A
1433861_at	-5.4	Cc2d1b	coiled-coil and C2 domain containing 1B
1415946_at	-5.4	Pigq	phosphatidylinositol glycan anchor biosynthesis, class Q
1444517_at	-5.4	---	---
1422732_at	-5.4	Poldip2	polymerase (DNA-directed), delta interacting protein 2
1454571_at	-5.4	A930036A04Rik	RIKEN cDNA A930036A04 gene
1431010_a_at	-5.4	Rdh12	retinol dehydrogenase 12
1419608_a_at	-5.4	Mia1	melanoma inhibitory activity 1
1428261_at	-5.4	Ccdc134	coiled-coil domain containing 134
1425635_at	-5.4	Tnk1	tyrosine kinase, non-receptor, 1
1456463_at	-5.4	A230106M20Rik	RIKEN cDNA A230106M20 gene
1448687_at	-5.4	C1qdc2	C1q domain containing 2
1424610_at	-5.4	Trub2	TruB pseudouridine (psi) synthase homolog 2 (E. coli)
1460639_a_at	-5.4	Atox1	ATX1 (antioxidant protein 1) homolog 1 (yeast)
1442164_at	-5.4	Blzf1	basic leucine zipper nuclear factor 1
1418577_at	-5.4	Trim8	tripartite motif protein 8
1421974_at	-5.4	Lrrc50	leucine rich repeat containing 50
1460010_a_at	-5.4	Ptdss2	phosphatidylserine synthase 2
1445503_at	-5.4	Gm715 /// LOC671594	gene model 715, (NCBI) /// similar to CG4768-PA
1417705_at	-5.4	Otub1	OTU domain, ubiquitin aldehyde binding 1
1436514_at	-5.4	Gpc4	glypican 4
1429212_a_at	-5.4	Lrrc51	leucine rich repeat containing 51
1452597_at	-5.4	2310061C15Rik	RIKEN cDNA 2310061C15 gene
1436816_at	-5.4	Nup133	Nucleoporin 133
1438199_at	-5.4	AI316807	expressed sequence AI316807
1424095_at	-5.4	Rtcd1	RNA terminal phosphate cyclase domain 1
1437954_at	-5.4	---	---
1447220_at	-5.4	1700125H20Rik	RIKEN cDNA 1700125H20 gene
1434560_at	-5.4	Wdtc1	WD and tetratricopeptide repeats 1
1425822_a_at	-5.4	Dtx1	deltex 1 homolog (Drosophila)
1434963_at	-5.4	Supt3h	suppressor of Ty 3 homolog (S. cerevisiae)
1429078_a_at	-5.4	Cops7a	COP9 (constitutive photomorphogenic) homolog, subunit 7a (Arabidopsis thaliana)
1451124_at	-5.4	Sod1	superoxide dismutase 1, soluble
1416088_a_at	-5.4	Rps15	ribosomal protein S15
1418841_s_at	-5.4	Cdc2l1	cell division cycle 2-like 1
1423857_at	-5.4	Mrpl30	mitochondrial ribosomal protein L30
1439296_at	-5.4	---	---
1424316_at	-5.4	Slc25a19	solute carrier family 25 (mitochondrial thiamine pyrophosphate carrier), member 19
1453467_s_at	-5.4	Rps15a	ribosomal protein S15a
1451111_at	-5.4	Nup133	nucleoporin 133
1460008_x_at	-5.4	EG667682 /// Ero1l /// LOC672957 /// LOC676592 /// Rpl31	ERO1-like (S. cerevisiae) /// ribosomal protein L31 /// predicted gene, EG667682 /// similar to ribosomal protein L31
1439983_a_at	-5.4	Accn3	amiloride-sensitive cation channel 3
1437005_a_at	-5.4	Rpl18	ribosomal protein L18
1454197_a_at	-5.4	Ccdc86	coiled-coil domain containing 86
1425558_at	-5.4	Klc3	kinesin light chain 3
1426055_a_at	-5.4	Pigq	phosphatidylinositol glycan anchor biosynthesis, class Q
1416037_a_at	-5.4	Cct2	chaperonin subunit 2 (beta)
1417720_at	-5.4	Polr2j	polymerase (RNA) II (DNA directed) polypeptide J
1448689_at	-5.4	Rras2	related RAS viral (r-ras) oncogene homolog 2
1424048_a_at	-5.4	Cyb5r1	cytochrome b5 reductase 1
1415945_at	-5.4	Mcm5	minichromosome maintenance deficient 5, cell division cycle 46 (S. cerevisiae)
1440672_at	-5.4	LOC638394 /// Zfp541	similar to zinc finger protein 541 /// zinc finger protein 541
1416218_x_at	-5.3	LOC629949 /// LOC640991 /// LOC668935 /// LOC674834 /// Rpl37a	ribosomal protein L37a /// similar to 60S ribosomal protein L37a
1451095_at	-5.3	Asns	asparagine synthetase
1420159_at	-5.3	Myo1e	myosin IE
1435725_x_at	-5.3	EG241053 /// EG622589 /// EG633570 /// EG668844 /// LOC546695 /// LOC622098 /// LOC630855 /// LOC639471 /// LOC639477 /// LOC668706 /// LOC671640 /// LOC672158 /// LOC672173 /// LOC672854 /// LOC676326 /// Rpl12	predicted gene, EG241053 /// ribosomal protein L12 /// similar to 60S ribosomal protein L12 /// predicted gene, EG622589 /// predicted gene, EG633570 /// predicted gene, EG668844
1459986_a_at	-5.3	Rps17	ribosomal protein S17
1423852_at	-5.3	Tmem46	transmembrane protein 46
1449415_at	-5.3	Chd1l	chromodomain helicase DNA binding protein 1-like
1448357_at	-5.3	EG666609 /// LOC671824 /// Snrpg	small nuclear ribonucleoprotein polypeptide G /// predicted gene, EG666609 /// similar to small nuclear ribonucleoprotein polypeptide G
1438026_at	-5.3	Zfp560	zinc finger protein 560
1427198_at	-5.3	BC022960	cDNA sequence BC022960
1439057_x_at	-5.3	Zdhhc6	zinc finger, DHHC domain containing 6
1459781_x_at	-5.3	Trp53	transformation related protein 53
1440168_x_at	-5.3	Kctd7	potassium channel tetramerisation domain containing 7
1422017_s_at	-5.3	4833439L19Rik	RIKEN cDNA 4833439L19 gene
1445049_at	-5.3	C80893	expressed sequence C80893
1417728_at	-5.3	Mbd3	methyl-CpG binding domain protein 3
1460026_s_at	-5.3	Zfyve27	zinc finger, FYVE domain containing 27
1416010_a_at	-5.3	Ehd1	EH-domain containing 1
1419402_at	-5.3	Mns1	meiosis-specific nuclear structural protein 1
1444165_at	-5.3	Layn	layilin
1415793_at	-5.3	Pnpo	pyridoxine 5'-phosphate oxidase
1417360_at	-5.3	Mlh1	mutL homolog 1 (E. coli)
1452304_a_at	-5.3	Arhgef5	Rho guanine nucleotide exchange factor (GEF) 5
1426805_at	-5.3	Smarca4	SWI/SNF related, matrix associated, actin dependent regulator of chromatin, subfamily a, member 4
1451076_s_at	-5.3	Ga17	dendritic cell protein GA17
1452626_a_at	-5.3	1810014F10Rik	RIKEN cDNA 1810014F10 gene
1428798_s_at	-5.3	Setd6	SET domain containing 6
1422492_at	-5.3	Cpox	coproporphyrinogen oxidase
1451845_a_at	-5.3	Ptrh2	peptidyl-tRNA hydrolase 2
1419648_at	-5.3	Myo1c	myosin IC
1420841_at	-5.3	Ptprf	protein tyrosine phosphatase, receptor type, F
1450648_s_at	-5.3	H2-Ab1	histocompatibility 2, class II antigen A, beta 1
1424315_at	-5.3	1110004E09Rik	RIKEN cDNA 1110004E09 gene
1429205_at	-5.3	Mllt3	myeloid/lymphoid or mixed lineage-leukemia translocation to 3 homolog (Drosophila)
1457280_at	-5.3	---	---
1435989_x_at	-5.3	Krt8 /// LOC434261 /// LOC675884	keratin 8 /// similar to Keratin, type II cytoskeletal 8 (Cytokeratin 8) (Cytokeratin endo A) /// similar to Keratin, type II cytoskeletal 8 (Cytokeratin-8) (CK-8) (Keratin-8) (K8) (Cytokeratin endo A)
1437119_at	-5.3	Ern1	Endoplasmic reticulum (ER) to nucleus signalling 1
1422303_a_at	-5.3	Tnfrsf18	tumor necrosis factor receptor superfamily, member 18
1429200_at	-5.3	Saal1	serum amyloid A-like 1
1432218_a_at	-5.3	Nol9	nucleolar protein 9
1433565_at	-5.3	Prpf38a	PRP38 pre-mRNA processing factor 38 (yeast) domain containing A
1419463_at	-5.3	Clca2	chloride channel calcium activated 2
1424148_a_at	-5.3	AW049765	expressed sequence AW049765
1435726_at	-5.3	Lima1	LIM domain and actin binding 1
1419377_at	-5.3	Med9	mediator of RNA polymerase II transcription, subunit 9 homolog (yeast)
1420755_a_at	-5.3	Park2	parkin
1427933_at	-5.3	Vps33b	vacuolar protein sorting 33B (yeast)
1422081_at	-5.3	Ky	kyphoscoliosis peptidase
1455879_at	-5.3	Gcn1l1	GCN1 general control of amino-acid synthesis 1-like 1 (yeast)
1453149_at	-5.3	Slc25a32	solute carrier family 25, member 32
1424879_at	-5.3	Sap25	mSin3A-binding protein
1456155_x_at	-5.3	Fuca1	fucosidase, alpha-L- 1, tissue
1422493_at	-5.3	Cpox	coproporphyrinogen oxidase
1423134_at	-5.3	BC003324	cDNA sequence BC003324
1417551_at	-5.3	Cln3	ceroid lipofuscinosis, neuronal 3, juvenile (Batten, Spielmeyer-Vogt disease)
1423625_a_at	-5.3	Dnajc19	DnaJ (Hsp40) homolog, subfamily C, member 19
1431980_a_at	-5.3	As3mt	arsenic (+3 oxidation state) methyltransferase
1427913_at	-5.3	Rwdd1	RWD domain containing 1
1416989_at	-5.3	Vps53	vacuolar protein sorting 53 (yeast)
1432536_at	-5.3	1700055M20Rik	RIKEN cDNA 1700055M20 gene
1421299_a_at	-5.3	Lef1	lymphoid enhancer binding factor 1
1460671_at	-5.3	Gpx1	glutathione peroxidase 1
1456584_x_at	-5.3	EG627427 /// EG666422 /// EG666875 /// EG668771 /// LOC382931 /// LOC384524 /// LOC385344 /// LOC669671 /// LOC669985 /// LOC670155 /// LOC670187 /// LOC671102 /// LOC671972 /// LOC673015 /// LOC675010 /// Phgdh	3-phosphoglycerate dehydrogenase /// similar to 3-phosphoglycerate dehydrogenase /// predicted gene, EG627427 /// predicted gene, EG666422 /// predicted gene, EG666875 /// predicted gene, EG668771
1424425_a_at	-5.3	Mtap	methylthioadenosine phosphorylase
1444023_at	-5.3	Ank2	ankyrin 2, brain
1420621_a_at	-5.3	App	amyloid beta (A4) precursor protein
1454046_x_at	-5.3	Pgs1	phosphatidylglycerophosphate synthase 1
1455220_at	-5.3	Frat2	frequently rearranged in advanced T-cell lymphomas 2
1424428_at	-5.3	Ccdc95	coiled-coil domain containing 95
1430624_at	-5.3	4921511M17Rik /// EG434874 /// EG434879 /// EG546397 /// EG667285 /// LOC625650 /// LOC625679 /// LOC635580 /// LOC670713 /// LOC673177 /// OTTMUSG00000019256 /// OTTMUSG00000019268	RIKEN cDNA 4921511M17 gene /// predicted gene, EG434874 /// predicted gene, EG434879 /// predicted gene, EG546397 /// hypothetical LOC625650 /// hypothetical LOC625679 /// predicted gene, OTTMUSG00000019256 /// hypothetical protein LOC635580 /// predicted gene, OTTMUSG00000019268 /// predicted gene, EG667285 /// hypothetical protein LOC670713 /// hypothetical protein LOC673177
1426599_a_at	-5.3	Slc2a1	solute carrier family 2 (facilitated glucose transporter), member 1
1425606_at	-5.3	Slc5a8	solute carrier family 5 (iodide transporter), member 8
1456380_x_at	-5.3	Cnn3	calponin 3, acidic
1460741_x_at	-5.3	D17Wsu92e	DNA segment, Chr 17, Wayne State University 92, expressed
1417916_a_at	-5.3	Fxc1	fractured callus expressed transcript 1
1419112_at	-5.3	Nlk	nemo like kinase
1448697_s_at	-5.3	Rpl36al	ribosomal protein L36a-like
1450245_at	-5.3	Slc10a2	solute carrier family 10, member 2
1453156_s_at	-5.3	Zadh1	zinc binding alcohol dehydrogenase, domain containing 1
1448500_a_at	-5.3	Lime1	Lck interacting transmembrane adaptor 1
1450236_at	-5.3	Foxo3a	forkhead box O3a
1416583_at	-5.3	Bad	Bcl-associated death promoter
1448895_a_at	-5.3	Ctnna2	catenin (cadherin associated protein), alpha 2
1438060_at	-5.3	Npas3	neuronal PAS domain protein 3
1438761_a_at	-5.3	EG666231 /// EG668343 /// LOC670279 /// LOC671973 /// LOC673302 /// Odc1	ornithine decarboxylase, structural 1 /// predicted gene, EG666231 /// predicted gene, EG668343 /// similar to Ornithine decarboxylase (ODC) /// hypothetical protein LOC671973
1448088_at	-5.3	C78228	expressed sequence C78228
1418679_at	-5.3	Gzmf	granzyme F
1450344_a_at	-5.3	Ptger3	prostaglandin E receptor 3 (subtype EP3)
1448273_at	-5.3	Gss	glutathione synthetase
1432268_at	-5.3	2310068J16Rik	RIKEN cDNA 2310068J16 gene
1435283_s_at	-5.3	Gm967	gene model 967, (NCBI)
1423523_at	-5.3	Aass	aminoadipate-semialdehyde synthase
1437712_x_at	-5.3	Exosc4	exosome component 4
1435085_at	-5.3	Crebl2	cAMP responsive element binding protein-like 2
1448489_at	-5.3	Pafah2	platelet-activating factor acetylhydrolase 2
1433360_at	-5.3	1700023B13Rik	RIKEN cDNA 1700023B13 gene
1455956_x_at	-5.3	Ccnd2	cyclin D2
1437242_at	-5.3	Ttll12	tubulin tyrosine ligase-like family, member 12
1431892_a_at	-5.3	Plcd3	phospholipase C, delta 3
1428904_at	-5.3	Ammecr1l	AMME chromosomal region gene 1-like
1434771_at	-5.3	0610011F06Rik	RIKEN cDNA 0610011F06 gene
1416349_at	-5.3	Mrpl34	mitochondrial ribosomal protein L34
1433533_x_at	-5.3	Prkag1	protein kinase, AMP-activated, gamma 1 non-catalytic subunit
1433113_at	-5.3	4921504P20Rik	RIKEN cDNA 4921504P20 gene
1450674_at	-5.3	Cdk5	cyclin-dependent kinase 5
1452468_s_at	-5.3	Mmab	methylmalonic aciduria (cobalamin deficiency) type B homolog (human)
1427689_a_at	-5.3	Tnip1	TNFAIP3 interacting protein 1
1424419_at	-5.3	Lrrc14	leucine rich repeat containing 14
1437456_x_at	-5.3	Ythdf1	YTH domain family 1
1455235_x_at	-5.3	Ldhb	lactate dehydrogenase B
1421015_s_at	-5.2	Pole3	polymerase (DNA directed), epsilon 3 (p17 subunit)
1425461_at	-5.2	Fbxw11	F-box and WD-40 domain protein 11
1435152_at	-5.2	Leng8	leukocyte receptor cluster (LRC) member 8
1415876_a_at	-5.2	Rps26	ribosomal protein S26
1424383_at	-5.2	Tmem51	transmembrane protein 51
1460283_at	-5.2	Mefv	Mediterranean fever
1427863_at	-5.2	Hist1h3d	histone cluster 1, H3d
1440826_s_at	-5.2	Tmem103	transmembrane protein 103
AFFX-r2-Bs-dap-M_at	-5.2	---	---
1457664_x_at	-5.2	C2	Complement component 2 (within H-2S)
1450817_at	-5.2	Solh	small optic lobes homolog (Drosophila)
1418598_at	-5.2	Ubox5	U box domain containing 5
1425599_a_at	-5.2	Gatad1	GATA zinc finger domain containing 1
1427492_at	-5.2	Pof1b	premature ovarian failure 1B
1430988_at	-5.2	2810407C02Rik	RIKEN cDNA 2810407C02 gene
1436199_at	-5.2	---	---
1420114_s_at	-5.2	2410022L05Rik	RIKEN cDNA 2410022L05 gene
1420892_at	-5.2	Wnt7b	wingless-related MMTV integration site 7B
1422577_at	-5.2	Cs	citrate synthase
1417737_at	-5.2	Mrps31	mitochondrial ribosomal protein S31
1448321_at	-5.2	Smoc1	SPARC related modular calcium binding 1
1453572_a_at	-5.2	Plp2	proteolipid protein 2
1432087_at	-5.2	4933406G16Rik	RIKEN cDNA 4933406G16 gene
1455857_a_at	-5.2	Rab2b	RAB2B, member RAS oncogene family
1434159_at	-5.2	Stk4	serine/threonine kinase 4
1436699_x_at	-5.2	LOC672898 /// Rpl18	ribosomal protein L18 /// similar to 60S ribosomal protein L18
1460501_at	-5.2	4930521G14Rik	RIKEN cDNA 4930521G14 gene
1433046_at	-5.2	4930535F04Rik	RIKEN cDNA 4930535F04 gene
1451377_a_at	-5.2	Aaas	achalasia, adrenocortical insufficiency, alacrimia
1460585_x_at	-5.2	Pisd	phosphatidylserine decarboxylase
1428148_s_at	-5.2	Coro7	coronin 7
1445551_at	-5.2	Nfrkb	nuclear factor related to kappa B binding protein
1426211_at	-5.2	Tmem161a	transmembrane protein 161A
1429555_at	-5.2	Cldnd1	claudin domain containing 1
1451410_a_at	-5.2	Crip3	cysteine-rich protein 3
1436797_a_at	-5.2	Surf4	surfeit gene 4
1441139_at	-5.2	ENSMUSG00000071543	predicted gene, ENSMUSG00000071543
1427911_at	-5.2	2610307O08Rik	RIKEN cDNA 2610307O08 gene
1431335_a_at	-5.2	Wfdc1	WAP four-disulfide core domain 1
1436758_at	-5.2	Hdac4	histone deacetylase 4
1422566_at	-5.2	Tcfeb	transcription factor EB
1416739_a_at	-5.2	Brap	BRCA1 associated protein
1422567_at	-5.2	Niban	niban protein
1451121_a_at	-5.2	Gltscr2	glioma tumor suppressor candidate region gene 2
1417406_at	-5.2	Sertad1	SERTA domain containing 1
1423972_at	-5.2	Etfa	electron transferring flavoprotein, alpha polypeptide
1455192_at	-5.2	A230078I05Rik	RIKEN cDNA A230078I05 gene
1460308_a_at	-5.2	Ict1	immature colon carcinoma transcript 1
1428475_at	-5.2	1190005P17Rik	RIKEN cDNA 1190005P17 gene
1427082_at	-5.2	4632417N05Rik	RIKEN cDNA 4632417N05 gene
1448068_at	-5.2	Soat1	sterol O-acyltransferase 1
1416079_a_at	-5.2	Arpc1a	actin related protein 2/3 complex, subunit 1A
1435622_at	-5.2	Hs3st3a1	heparan sulfate (glucosamine) 3-O-sulfotransferase 3A1
1456509_at	-5.2	1110032F04Rik	RIKEN cDNA 1110032F04 gene
1447802_x_at	-5.2	---	---
1424785_at	-5.2	Angptl6	angiopoietin-like 6
1428257_s_at	-5.2	Dynlrb1	dynein light chain roadblock-type 1
1424961_at	-5.2	Tapbpl	TAP binding protein-like
1442269_at	-5.2	---	Adult male epididymis cDNA, RIKEN full-length enriched library, clone:9230001K01 product:unclassifiable, full insert sequence
1426022_a_at	-5.2	Vill	villin-like
1458331_x_at	-5.2	Ces7	carboxylesterase 7
1430378_at	-5.2	2900011G08Rik	RIKEN cDNA 2900011G08 gene
1448415_a_at	-5.2	Sema3b	sema domain, immunoglobulin domain (Ig), short basic domain, secreted, (semaphorin) 3B
1435057_x_at	-5.2	Polr1e	polymerase (RNA) I polypeptide E
1416533_at	-5.2	Egln2	EGL nine homolog 2 (C. elegans)
1440797_at	-5.2	Dlx6os2	Dlx6 opposite strand transcript 2
1431569_a_at	-5.2	Lypd1	Ly6/Plaur domain containing 1
1452020_a_at	-5.2	Siva1	SIVA1, apoptosis-inducing factor
1424068_at	-5.2	Tcta	T-cell leukemia translocation altered gene
1443026_at	-5.2	Grip1	Glutamate receptor interacting protein 1
1422141_s_at	-5.2	Csprs	component of Sp100-rs
1425887_at	-5.1	4930511J11Rik	RIKEN cDNA 4930511J11 gene
1435258_at	-5.1	Tmem141	transmembrane protein 141
1423863_at	-5.1	Abcf2	ATP-binding cassette, sub-family F (GCN20), member 2
1437463_x_at	-5.1	Tgfbi	transforming growth factor, beta induced
1416026_a_at	-5.1	Rpl12	ribosomal protein L12
1434518_at	-5.1	Phka2	phosphorylase kinase alpha 2
1423196_at	-5.1	Nedd1	neural precursor cell expressed, developmentally down-regulated gene 1
1415995_at	-5.1	Casp6	caspase 6
1433878_at	-5.1	Mrps26	mitochondrial ribosomal protein S26
1447387_at	-5.1	---	---
1426944_at	-5.1	Fbxw8	F-box and WD-40 domain protein 8
1444547_at	-5.1	---	---
1458132_at	-5.1	ENSMUSG00000067124	predicted gene, ENSMUSG00000067124
1429151_at	-5.1	Wdr68	WD repeat domain 68
1442441_at	-5.1	D11Bwg0434e	DNA segment, Chr 11, Brigham & Women's Genetics 0434 expressed
1442297_at	-5.1	BB212172	expressed sequence BB212172
1429536_at	-5.1	2310040C09Rik	RIKEN cDNA 2310040C09 gene
1449724_s_at	-5.1	D8Ertd738e	DNA segment, Chr 8, ERATO Doi 738, expressed
1436828_a_at	-5.1	Tpd52l2	tumor protein D52-like 2
1431051_at	-5.1	4930577N17Rik	RIKEN cDNA 4930577N17 gene
1451322_at	-5.1	Cmbl	carboxymethylenebutenolidase-like (Pseudomonas)
1424070_at	-5.1	Napg	N-ethylmaleimide sensitive fusion protein attachment protein gamma
1421102_a_at	-5.1	Vamp3	vesicle-associated membrane protein 3
1442937_at	-5.1	C77190	expressed sequence C77190
1439135_at	-5.1	---	Adult male spinal cord cDNA, RIKEN full-length enriched library, clone:A330034O07 product:unclassifiable, full insert sequence
1455168_a_at	-5.1	Gnb2l1	guanine nucleotide binding protein (G protein), beta polypeptide 2 like 1
1433032_at	-5.1	2900064K03Rik	RIKEN cDNA 2900064K03 gene
1435544_at	-5.1	Exosc6	exosome component 6
1426030_a_at	-5.1	Apeh	acylpeptide hydrolase
1418989_at	-5.1	Ctse	cathepsin E
1452026_a_at	-5.1	Pla2g12a	phospholipase A2, group XIIA
1424611_x_at	-5.1	Trub2	TruB pseudouridine (psi) synthase homolog 2 (E. coli)
1436012_s_at	-5.1	Scrn2	secernin 2
1453182_a_at	-5.1	Smpd4	sphingomyelin phosphodiesterase 4
1449235_at	-5.1	Fasl	Fas ligand (TNF superfamily, member 6)
1434851_s_at	-5.1	Crb3	crumbs homolog 3 (Drosophila)
1415699_a_at	-5.1	Gps1	G protein pathway suppressor 1
1458532_at	-5.1	Mtr	5-methyltetrahydrofolate-homocysteine methyltransferase
1428143_a_at	-5.1	Pnpla2	patatin-like phospholipase domain containing 2
1442355_at	-5.1	LOC546100	hypothetical LOC546100
1416842_at	-5.1	Gstm5	glutathione S-transferase, mu 5
1451120_at	-5.1	Rpo1-3	RNA polymerase 1-3
1419985_s_at	-5.1	Ccdc69	coiled-coil domain containing 69
1458528_at	-5.1	C330002I19Rik	RIKEN cDNA C330002I19 gene
1421350_a_at	-5.1	Grip1	glutamate receptor interacting protein 1
1449158_at	-5.1	Kcnk2	potassium channel, subfamily K, member 2
1440233_at	-5.1	A930013B10Rik	RIKEN cDNA A930013B10 gene
1445771_at	-5.1	---	---
1427678_at	-5.1	Zim3	zinc finger, imprinted 3
1450112_a_at	-5.1	Gas2	growth arrest specific 2
1445949_at	-5.1	Tnfrsf19	Tumor necrosis factor receptor superfamily, member 19
1460664_at	-5.1	Ikzf4	IKAROS family zinc finger 4
1448491_at	-5.1	Ech1	enoyl coenzyme A hydratase 1, peroxisomal
1431208_a_at	-5.1	Slc9a3r2	solute carrier family 9 (sodium/hydrogen exchanger), isoform 3 regulator 2
1426869_at	-5.1	Boc	biregional cell adhesion molecule-related/down-regulated by oncogenes (Cdon) binding protein
1437095_at	-5.1	Tspan18	tetraspanin 18
1419104_at	-5.1	Abhd6	abhydrolase domain containing 6
1433544_at	-5.1	Als2cr2	amyotrophic lateral sclerosis 2 (juvenile) chromosome region, candidate 2 (human)
1438645_x_at	-5.1	Bace2	beta-site APP-cleaving enzyme 2
1436368_at	-5.1	Slc16a10	solute carrier family 16 (monocarboxylic acid transporters), member 10
1428340_s_at	-5.1	Atp13a2	ATPase type 13A2
1424132_at	-5.1	Hras1	Harvey rat sarcoma virus oncogene 1
1458420_at	-5.1	9430057O19Rik	RIKEN cDNA 9430057O19 gene
1452079_s_at	-5.1	Dcun1d1	DCUN1D1 DCN1, defective in cullin neddylation 1, domain containing 1 (S. cerevisiae)
1423125_at	-5.1	Dclk1	doublecortin-like kinase 1
1423791_at	-5.1	Ik	IK cytokine
1455485_x_at	-5.1	Rpl13a	ribosomal protein L13a
1440760_at	-5.1	---	---
1426105_a_at	-5.1	Ubxd5	UBX domain containing 5
1417252_at	-5.1	Nt5c	5',3'-nucleotidase, cytosolic
1418732_s_at	-5.1	1500041N16Rik	RIKEN cDNA 1500041N16 gene
1449108_at	-5.1	Fdx1	ferredoxin 1
1424430_at	-5.1	Mterfd2	MTERF domain containing 2
1443980_at	-5.1	Agrn	agrin
1451922_at	-5.1	Lman1l	lectin, mannose-binding 1 like
1426931_s_at	-5.1	D19Bwg1357e	DNA segment, Chr 19, Brigham & Women's Genetics 1357 expressed
1418057_at	-5.1	Tiam1	T-cell lymphoma invasion and metastasis 1
1424145_at	-5.1	Prr3	proline-rich polypeptide 3
1426243_at	-5.1	Cth	cystathionase (cystathionine gamma-lyase)
1435365_at	-5.1	4732415M23Rik	RIKEN cDNA 4732415M23 gene
1444153_at	-5.1	---	16 days neonate heart cDNA, RIKEN full-length enriched library, clone:D830033B01 product:unclassifiable, full insert sequence
1447285_at	-5.1	---	---
1457798_at	-5.1	C130039O16Rik	RIKEN cDNA C130039O16 gene
1449003_a_at	-5.1	Vti1b	vesicle transport through interaction with t-SNAREs 1B homolog
1455662_x_at	-5	Rps17	ribosomal protein S17
1426278_at	-5	Ifi27	interferon, alpha-inducible protein 27
1451633_a_at	-5	Gngt1	guanine nucleotide binding protein (G protein), gamma transducing activity polypeptide 1
1417683_at	-5	Diablo	diablo homolog (Drosophila)
1453228_at	-5	Stx11	syntaxin 11
1431285_at	-5	Mgrn1	mahogunin, ring finger 1
1417259_a_at	-5	Capzb	capping protein (actin filament) muscle Z-line, beta
1428134_at	-5	Coq9	coenzyme Q9 homolog (yeast)
1416728_at	-5	Csnk2b	casein kinase 2, beta polypeptide
1424465_at	-5	Ccdc58	coiled-coil domain containing 58
1422480_at	-5	Snx3	sorting nexin 3
1446373_at	-5	---	---
1455767_x_at	-5	Rpl21	ribosomal protein L21
1429365_at	-5	1700016M24Rik	RIKEN cDNA 1700016M24 gene
1451363_a_at	-5	Dennd2d	DENN/MADD domain containing 2D
1434402_at	-5	Samd8	sterile alpha motif domain containing 8
1425400_a_at	-5	Cited4	Cbp/p300-interacting transactivator, with Glu/Asp-rich carboxy-terminal domain, 4
1451707_s_at	-5	Slc41a3	solute carrier family 41, member 3
1453773_at	-5	4931406I20Rik	RIKEN cDNA 4931406I20 gene
1436605_at	-5	Tkt	transketolase
1415816_at	-5	Cct7	chaperonin subunit 7 (eta)
1452637_a_at	-5	Bola1	bolA-like 1 (E. coli)
1418657_at	-5	Znhit4	zinc finger, HIT type 4
1450378_at	-5	Tapbp	TAP binding protein
1428393_at	-5	Nrn1	neuritin 1
1426422_at	-5	Cc2d1a	coiled-coil and C2 domain containing 1A
1422938_at	-5	Bcl2	B-cell leukemia/lymphoma 2
1454781_x_at	-5	Commd9	COMM domain containing 9
1415759_a_at	-5	Hbxip	hepatitis B virus x interacting protein
1423855_x_at	-5	Rpl17	ribosomal protein L17
1448300_at	-5	Mgst3	microsomal glutathione S-transferase 3
1424888_at	-5	March2	membrane-associated ring finger (C3HC4) 2
1460268_at	-5	---	---
1441785_at	-5	Gm879	gene model 879, (NCBI)
1426017_a_at	-5	0610011L14Rik	RIKEN cDNA 0610011L14 gene
1426216_at	-5	Cog6	component of oligomeric golgi complex 6
1423016_a_at	-5	Gypa	glycophorin A
1443673_x_at	-5	---	---
1451583_a_at	-5	BC025076	cDNA sequence BC025076
1415859_at	-5	Eif3s8	eukaryotic translation initiation factor 3, subunit 8
1419949_at	-5	Tmem38b	Transmembrane protein 38B
1451575_a_at	-5	Nudt3	nudix (nucleotide diphosphate linked moiety X)-type motif 3
1418631_at	-5	Ube2h	ubiquitin-conjugating enzyme E2H
1449865_at	-5	Sema3a	sema domain, immunoglobulin domain (Ig), short basic domain, secreted, (semaphorin) 3A
1436442_at	-5	Ptpn14	protein tyrosine phosphatase, non-receptor type 14
1424267_at	-5	1810043G02Rik	RIKEN cDNA 1810043G02 gene
1445897_s_at	-5	Ifi35	interferon-induced protein 35
1450509_at	-5	Chst11	carbohydrate sulfotransferase 11
1460552_at	-5	Ascc3l1	activating signal cointegrator 1 complex subunit 3-like 1
1424531_a_at	-5	Tcea3	transcription elongation factor A (SII), 3
1422146_at	-5	Sema5b	sema domain, seven thrombospondin repeats (type 1 and type 1-like), transmembrane domain (TM) and short cytoplasmic domain, (semaphorin) 5B
1420505_a_at	-5	Stxbp1	syntaxin binding protein 1
1419138_at	-5	B3galt4	UDP-Gal:betaGalNAc beta 1,3-galactosyltransferase, polypeptide 4
1451544_at	-5	Tapbpl	TAP binding protein-like
1423465_at	-5	Frrs1 /// LOC635993	ferric-chelate reductase 1 /// similar to stromal cell derived factor receptor 2
1450461_at	-5	Tcf7	transcription factor 7, T-cell specific
1435003_at	-5	Pik4ca	phosphatidylinositol 4-kinase, catalytic, alpha polypeptide
1456277_at	-5	7530414M10Rik	RIKEN cDNA 7530414M10 gene
1429452_x_at	-5	4933439C20Rik	RIKEN cDNA 4933439C20 gene
1423814_at	-5	Ddx41	DEAD (Asp-Glu-Ala-Asp) box polypeptide 41
1430520_at	-5	Cpne8	copine VIII
1436810_x_at	-5	2900010M23Rik	RIKEN cDNA 2900010M23 gene
1427529_at	-5	Fzd9	frizzled homolog 9 (Drosophila)
1425525_a_at	-5	P2rx4	purinergic receptor P2X, ligand-gated ion channel 4
1443401_at	-5	---	10 days neonate cerebellum cDNA, RIKEN full-length enriched library, clone:B930025K11 product:unclassifiable, full insert sequence
1423986_a_at	-5	Scotin	scotin gene
1417278_a_at	-5	LOC634379 /// LOC671838 /// Nkd1	naked cuticle 1 homolog (Drosophila) /// similar to naked cuticle 1 homolog
1421016_at	-5	Ighmbp2	immunoglobulin mu binding protein 2
1443604_at	-5	---	---
1450314_at	-5	Dqx1	DEAQ RNA-dependent ATPase
1459664_at	-5	Wdr31	WD repeat domain 31
1443337_at	-5	Grip1	Glutamate receptor interacting protein 1
1416817_at	-5	Nek7	NIMA (never in mitosis gene a)-related expressed kinase 7
1429127_at	-5	Nradd	neurotrophin receptor associated death domain
1423552_at	-5	Leprotl1	leptin receptor overlapping transcript-like 1
1422743_at	-5	Phka1	phosphorylase kinase alpha 1
1439422_a_at	-5	C1qdc2	C1q domain containing 2
1443274_at	-5	4932435O22Rik	RIKEN cDNA 4932435O22 gene
1455385_at	-5	Exoc6	exocyst complex component 6
1446977_at	-5	Traf6	Tnf receptor-associated factor 6
1460243_at	-5	Sptlc2	serine palmitoyltransferase, long chain base subunit 2
1424282_at	-5	Pet112l	PET112-like (yeast)
1422297_at	-5	Pfdn5	prefoldin 5
1437341_x_at	-5	Cnp1	cyclic nucleotide phosphodiesterase 1
1451242_a_at	-5	Ppp5c	protein phosphatase 5, catalytic subunit
1456748_a_at	-5	Nipsnap1	4-nitrophenylphosphatase domain and non-neuronal SNAP25-like protein homolog 1 (C. elegans)
1438641_x_at	-5	1500016O10Rik	RIKEN cDNA 1500016O10 gene
1439148_a_at	-5	Pfkl	phosphofructokinase, liver, B-type
1422339_at	-5	Gja3	gap junction membrane channel protein alpha 3
1425760_a_at	-5	Pitpnm1	phosphatidylinositol membrane-associated 1
1419687_at	-5	D930010J01Rik	RIKEN cDNA D930010J01 gene
1451020_at	-5	Gsk3b	glycogen synthase kinase 3 beta
1456766_at	-5	C330001K17Rik	RIKEN cDNA C330001K17 gene
1454987_a_at	-5	H2-Ke6	H2-K region expressed gene 6
1415836_at	-5	Aldh18a1	aldehyde dehydrogenase 18 family, member A1
1457157_at	-5	Plch1	phospholipase C, eta 1
1455229_x_at	-5	Pgs1	phosphatidylglycerophosphate synthase 1
1428558_at	-5	Osgepl1	O-sialoglycoprotein endopeptidase-like 1
1439132_at	-5	Phf8	PHD finger protein 8
1438438_at	-5	2900002H16Rik	RIKEN cDNA 2900002H16 gene
1439734_at	-5	---	Transcribed locus
1438522_at	-4.9	1700054H16Rik	RIKEN cDNA 1700054H16 gene
1434173_s_at	-4.9	D19Bwg1357e	DNA segment, Chr 19, Brigham & Women's Genetics 1357 expressed
1422444_at	-4.9	Itga6	integrin alpha 6
1449318_at	-4.9	Tubg2	tubulin, gamma 2
1451104_a_at	-4.9	Snrp70	U1 small nuclear ribonucleoprotein polypeptide A
1442743_at	-4.9	---	Adult male olfactory brain cDNA, RIKEN full-length enriched library, clone:6430530F17 product:unclassifiable, full insert sequence
1423344_at	-4.9	Epor	erythropoietin receptor
1416522_a_at	-4.9	Grcc10	gene rich cluster, C10 gene
1426734_at	-4.9	BC022623	cDNA sequence BC022623
1432383_a_at	-4.9	Armc9	armadillo repeat containing 9
1452254_at	-4.9	Mtmr9	myotubularin related protein 9
1446881_at	-4.9	AU022749	expressed sequence AU022749
1455858_x_at	-4.9	Pomc1	pro-opiomelanocortin-alpha
1439873_at	-4.9	Dgkd	diacylglycerol kinase, delta
1423832_at	-4.9	Prkag2	protein kinase, AMP-activated, gamma 2 non-catalytic subunit
1451582_at	-4.9	Tulp1	tubby like protein 1
1416054_at	-4.9	Rps5	ribosomal protein S5
1424497_at	-4.9	1110032O16Rik	RIKEN cDNA 1110032O16 gene
1426943_at	-4.9	Ints1	integrator complex subunit 1
1454627_a_at	-4.9	EG666642 /// EG667466 /// LOC433350 /// LOC433941 /// LOC622707 /// LOC626772 /// LOC665032 /// LOC669999 /// LOC670334 /// LOC675846 /// Rpl29	ribosomal protein L29 /// similar to 60S ribosomal protein L29 /// predicted gene, EG666642 /// predicted gene, EG667466 /// hypothetical protein LOC669999
1452890_at	-4.9	Ttll5	tubulin tyrosine ligase-like family, member 5
1435142_at	-4.9	Sft2d2	SFT2 domain containing 2
1448902_at	-4.9	Ttc23	tetratricopeptide repeat domain 23
1427060_at	-4.9	Mapk3	mitogen activated protein kinase 3
1460467_at	-4.9	Iqcg	IQ motif containing G
1420359_at	-4.9	Sva	seminal vesicle antigen
1441931_x_at	-4.9	Gss	glutathione synthetase
1433603_at	-4.9	Ndufs6	NADH dehydrogenase (ubiquinone) Fe-S protein 6
1422562_at	-4.9	Rrad	Ras-related associated with diabetes
1435743_at	-4.9	Klhl23	kelch-like 23 (Drosophila)
1417635_at	-4.9	Spa17	sperm autoantigenic protein 17
1457431_at	-4.9	---	Transcribed locus
1457745_at	-4.9	Gpr4	G protein-coupled receptor 4
1452584_at	-4.9	1500032L24Rik	RIKEN cDNA 1500032L24 gene
1417398_at	-4.9	Rras2	related RAS viral (r-ras) oncogene homolog 2
1427423_at	-4.9	2810410C14Rik	RIKEN cDNA 2810410C14 gene
1456355_s_at	-4.9	2810002G02Rik /// LOC671202	RIKEN cDNA 2810002G02 gene /// region containing RIKEN cDNA 2810002G02 gene; tuftelin interacting protein 11
1437800_at	-4.9	Edaradd	EDAR (ectodysplasin-A receptor)-associated death domain
1421746_a_at	-4.9	Fbxo17	F-box protein 17
1453026_at	-4.9	BC061039	cDNA sequence BC061039
1420414_at	-4.9	Hoxa11	homeo box A11
1449250_at	-4.9	Prcc	papillary renal cell carcinoma (translocation-associated)
1436322_a_at	-4.9	2810001A02Rik	RIKEN cDNA 2810001A02 gene
1441191_at	-4.9	2810454H06Rik	RIKEN cDNA 2810454H06 gene
1433850_at	-4.9	LOC627908 /// Ppp4r2	protein phosphatase 4, regulatory subunit 2 /// similar to protein phosphatase 4, regulatory subunit 2
1422797_at	-4.9	Mapbpip	mitogen activated protein binding protein interacting protein
1417371_at	-4.9	Peli1	pellino 1
1440718_at	-4.9	BC052328	cDNA sequence BC052328
1422800_at	-4.9	Bat2	HLA-B associated transcript 2
1432394_a_at	-4.9	Aatf	apoptosis antagonizing transcription factor
1458627_at	-4.9	---	9 days embryo whole body cDNA, RIKEN full-length enriched library, clone:D030053I05 product:unclassifiable, full insert sequence
1456616_a_at	-4.9	Bsg	basigin
1426660_x_at	-4.9	Rpl23a	ribosomal protein L23a
1453592_at	-4.9	Lrrc39	leucine rich repeat containing 39
1437976_x_at	-4.9	Rpl23a	ribosomal protein L23a
1454803_a_at	-4.9	Hdac11	histone deacetylase 11
1450973_s_at	-4.9	Mapkbp1	mitogen activated protein kinase binding protein 1
1433952_at	-4.9	Tufm	Tu translation elongation factor, mitochondrial
1417220_at	-4.9	Fah	fumarylacetoacetate hydrolase
1450358_at	-4.9	Arl4d	ADP-ribosylation factor-like 4D
1422211_a_at	-4.9	B3gnt3	UDP-GlcNAc:betaGal beta-1,3-N-acetylglucosaminyltransferase 3
1434380_at	-4.9	Gbp6	guanylate binding protein 6
1438003_at	-4.9	Pols	polymerase (DNA directed) sigma
1455343_at	-4.9	Plekha7	pleckstrin homology domain containing, family A member 7
1439562_at	-4.9	F730047E07Rik	RIKEN cDNA F730047E07 gene
1459742_at	-4.9	---	15 days embryo brain cDNA, RIKEN full-length enriched library, clone:G630032A08 product:unclassifiable, full insert sequence
1454470_at	-4.9	4930404F17Rik	RIKEN cDNA 4930404F17 gene
1417393_a_at	-4.9	C1qdc2	C1q domain containing 2
1421860_at	-4.9	Clstn1	calsyntenin 1
1420680_at	-4.9	Cts8	cathepsin 8
1417564_at	-4.9	Crsp9	cofactor required for Sp1 transcriptional activation, subunit 9
1439794_at	-4.9	---	---
1431547_at	-4.9	4930435F18Rik	RIKEN cDNA 4930435F18 gene
1448298_at	-4.9	Tnk2	tyrosine kinase, non-receptor, 2
1436064_x_at	-4.9	Rps24	ribosomal protein S24
1417418_s_at	-4.9	Cox6a1 /// EG665806 /// LOC673054	cytochrome c oxidase, subunit VI a, polypeptide 1 /// predicted gene, EG665806 /// similar to Cytochrome c oxidase polypeptide VIa-liver, mitochondrial precursor
1432323_at	-4.9	8430436N08Rik	RIKEN cDNA 8430436N08 gene
1426325_at	-4.9	Kif1c	kinesin family member 1C
1434671_at	-4.9	B230337E12Rik	RIKEN cDNA B230337E12 gene
1421932_at	-4.9	Cbx5	chromobox homolog 5 (Drosophila HP1a)
1415739_at	-4.9	3100004P22Rik	RIKEN cDNA 3100004P22 gene
1459726_at	-4.9	Ptprn2	Protein tyrosine phosphatase, receptor type, N polypeptide 2
1450232_at	-4.9	Birc4	baculoviral IAP repeat-containing 4
1418973_at	-4.9	Blzf1	basic leucine zipper nuclear factor 1
1455348_x_at	-4.9	EG666642 /// EG667466 /// LOC433350 /// LOC433941 /// LOC622707 /// LOC626772 /// LOC665032 /// LOC669999 /// LOC670334 /// LOC675846 /// Rpl29	ribosomal protein L29 /// similar to 60S ribosomal protein L29 /// predicted gene, EG666642 /// predicted gene, EG667466 /// hypothetical protein LOC669999
1435688_at	-4.9	Chd9	Chromodomain helicase DNA binding protein 9
1435133_at	-4.9	Ugcg	UDP-glucose ceramide glucosyltransferase
1454000_s_at	-4.9	4930578N16Rik	RIKEN cDNA 4930578N16 gene
AFFX-PyruCarbMur/L09192_3_at	-4.9	Pcx	pyruvate carboxylase
1416526_a_at	-4.9	Park7	Parkinson disease (autosomal recessive, early onset) 7
1418242_at	-4.9	Faf1	Fas-associated factor 1
1437740_at	-4.9	Plekhm2	pleckstrin homology domain containing, family M (with RUN domain) member 2
1453339_at	-4.9	1700008I05Rik	RIKEN cDNA 1700008I05 gene
1429991_at	-4.9	Fezf1	Fez family zinc finger 1
1452804_at	-4.9	1700010A17Rik	RIKEN cDNA 1700010A17 gene
1436635_at	-4.9	Ube2z	ubiquitin-conjugating enzyme E2Z (putative)
1451815_at	-4.9	B3gnt4	UDP-GlcNAc:betaGal beta-1,3-N-acetylglucosaminyltransferase 4
1460135_at	-4.9	A930005H10Rik	RIKEN cDNA A930005H10 gene
1430504_at	-4.9	Gprc2a-rs5	G protein-coupled receptor, family C, group 2, member A, related sequence 5
1437196_x_at	-4.9	Rps16	ribosomal protein S16
1439158_at	-4.9	Tlk1	tousled-like kinase 1
1431199_at	-4.9	0610031G08Rik	RIKEN cDNA 0610031G08 gene
1423627_at	-4.9	Nqo1	NAD(P)H dehydrogenase, quinone 1
1454864_at	-4.8	Zfp592	zinc finger protein 592
1426747_at	-4.8	Abcf3	ATP-binding cassette, sub-family F (GCN20), member 3
1417172_at	-4.8	Ube2l6	ubiquitin-conjugating enzyme E2L 6
1447860_x_at	-4.8	Cog8	component of oligomeric golgi complex 8
1428222_at	-4.8	Dclk2	doublecortin-like kinase 2
1417034_at	-4.8	Trappc6a	trafficking protein particle complex 6A
1454236_a_at	-4.8	C030004A17Rik	RIKEN cDNA C030004A17 gene
1455212_at	-4.8	Wdr24	WD repeat domain 24
1448313_at	-4.8	Tpp1	tripeptidyl peptidase I
1421262_at	-4.8	Lipg	lipase, endothelial
1437554_at	-4.8	Plec1	plectin 1
1424087_at	-4.8	1810042K04Rik	RIKEN cDNA 1810042K04 gene
1435396_at	-4.8	Stxbp6	syntaxin binding protein 6 (amisyn)
1437653_at	-4.8	Irgq	immunity-related GTPase family, Q
1445043_at	-4.8	---	---
1427912_at	-4.8	Cbr3	carbonyl reductase 3
1428530_x_at	-4.8	EG629116 /// LOC677113 /// Rps24	ribosomal protein S24 /// predicted gene, EG629116 /// similar to ribosomal protein S24
1423031_at	-4.8	Maea	macrophage erythroblast attacher
1420558_at	-4.8	Selp	selectin, platelet
1439728_at	-4.8	D330027H18Rik	RIKEN cDNA D330027H18 gene
1435787_at	-4.8	Ppm1l	protein phosphatase 1 (formerly 2C)-like
1431835_at	-4.8	Tcerg1l	transcription elongation regulator 1-like
1430616_at	-4.8	4930528A17Rik	RIKEN cDNA 4930528A17 gene
1424052_at	-4.8	Thap4	THAP domain containing 4
1425884_at	-4.8	Bxdc1	brix domain containing 1
1436732_s_at	-4.8	Fbxw8	F-box and WD-40 domain protein 8
1445945_at	-4.8	AU021880	expressed sequence AU021880
1438047_at	-4.8	Zfp384	zinc finger protein 384
1422612_at	-4.8	Hk2	hexokinase 2
1440422_at	-4.8	Htr1f	5-hydroxytryptamine (serotonin) receptor 1F
1438627_x_at	-4.8	Pgd	phosphogluconate dehydrogenase
1425190_a_at	-4.8	Phospho2	phosphatase, orphan 2
1453788_at	-4.8	---	---
1420642_a_at	-4.8	2010100O12Rik	RIKEN cDNA 2010100O12 gene
1434934_at	-4.8	Atpaf1	ATP synthase mitochondrial F1 complex assembly factor 1
1436031_at	-4.8	Cachd1	cache domain containing 1
1441454_at	-4.8	Zhx3	zinc fingers and homeoboxes 3
1457087_at	-4.8	2900083I11Rik	RIKEN cDNA 2900083I11 gene
1422309_a_at	-4.8	Lenep	lens epithelial protein
1415906_at	-4.8	Tmsb4x	thymosin, beta 4, X chromosome
1422164_at	-4.8	Pou3f4	POU domain, class 3, transcription factor 4
1435321_at	-4.8	3732412D22Rik	RIKEN cDNA 3732412D22 gene
1427874_at	-4.8	Zfp313	zinc finger protein 313
1445169_at	-4.8	---	---
1422208_a_at	-4.8	Gnb5	guanine nucleotide binding protein, beta 5
1449779_at	-4.8	---	---
1431148_at	-4.8	---	---
1458643_at	-4.8	Dtx1	deltex 1 homolog (Drosophila)
1441945_s_at	-4.8	Abhd14a	abhydrolase domain containing 14A
1450260_at	-4.8	Grpr	gastrin releasing peptide receptor
1428712_at	-4.8	Mon1b	MON1 homolog b (yeast)
1436394_at	-4.8	Trim37	tripartite motif protein 37
1455243_at	-4.8	Brpf3	bromodomain and PHD finger containing, 3
1451987_at	-4.8	Arrb2	arrestin, beta 2
1437683_x_at	-4.8	Serf2	small EDRK-rich factor 2
1443536_at	-4.8	Slc7a11	solute carrier family 7 (cationic amino acid transporter, y+ system), member 11
1419091_a_at	-4.8	Anxa2	annexin A2
1438472_at	-4.8	---	---
1458659_at	-4.8	Plac9	placenta specific 9
1427870_x_at	-4.8	Igh-6	Immunoglobulin heavy chain 6 (heavy chain of IgM)
1457696_at	-4.8	Rilp	Rab interacting lysosomal protein
1433487_at	-4.8	Clcn3	chloride channel 3
1422998_a_at	-4.8	Glrx2	glutaredoxin 2 (thioltransferase)
1445880_at	-4.8	---	---
1434214_at	-4.8	0910001L09Rik	RIKEN cDNA 0910001L09 gene
1443133_at	-4.8	A230070E04Rik	RIKEN cDNA A230070E04 gene
1454543_at	-4.8	Stk40	serine/threonine kinase 40
AFFX-TransRecMur/X57349_3_at	-4.8	Tfrc	transferrin receptor
1450813_a_at	-4.8	Tnni1	troponin I, skeletal, slow 1
1417179_at	-4.8	Tspan5	tetraspanin 5
1425090_s_at	-4.8	Kcnc4	potassium voltage gated channel, Shaw-related subfamily, member 4
1416127_a_at	-4.8	Dnpep	aspartyl aminopeptidase
1421982_a_at	-4.8	Unc50	unc-50 homolog (C. elegans)
1422500_at	-4.8	Idh3a	isocitrate dehydrogenase 3 (NAD+) alpha
1448153_at	-4.8	Cox5a	cytochrome c oxidase, subunit Va
1416710_at	-4.8	Tmem35	transmembrane protein 35
1418580_at	-4.8	Rtp4	receptor transporter protein 4
1418311_at	-4.8	Fn3k	fructosamine 3 kinase
1458152_at	-4.8	Etfdh	electron transferring flavoprotein, dehydrogenase
1431882_at	-4.8	Als2cr12	amyotrophic lateral sclerosis 2 (juvenile) chromosome region, candidate 12 (human)
1451229_at	-4.8	Hdac11	histone deacetylase 11
1416362_a_at	-4.8	Fkbp4	FK506 binding protein 4
1454810_s_at	-4.8	Vps8	vacuolar protein sorting 8 homolog (S. cerevisiae)
1435917_at	-4.8	Ociad2	OCIA domain containing 2
1452146_a_at	-4.8	Cox15	COX15 homolog, cytochrome c oxidase assembly protein (yeast)
1435695_a_at	-4.8	A030007L17Rik	RIKEN cDNA A030007L17 gene
1421399_at	-4.8	Insm1	insulinoma-associated 1
1457791_at	-4.8	B830008H07Rik	RIKEN cDNA B830008H07 gene
1447930_at	-4.8	Baz1a	bromodomain adjacent to zinc finger domain 1A
1440502_at	-4.8	4930485B16Rik	RIKEN cDNA 4930485B16 gene
1419881_x_at	-4.8	---	---
1431327_at	-4.8	Vps13a	vacuolar protein sorting 13A (yeast)
1427681_s_at	-4.8	V2r3	vomeronasal 2, receptor, 3
1436428_at	-4.8	Chrnb2	cholinergic receptor, nicotinic, beta polypeptide 2 (neuronal)
1452808_at	-4.8	Snupn	snurportin 1
1415718_at	-4.8	Sap30l	SAP30-like
[truncated: 932 more rows]

## Sheet: B
Additional file 6B. Genes that go up in Wnt4-null fetal ovaries compared to controls.
Probe ID	Score	Gene Symbol	Gene Description
1417574_at	12	Cxcl12	chemokine (C-X-C motif) ligand 12
1419665_a_at	11.9	Nupr1	nuclear protein 1
1419666_x_at	11.8	Nupr1	nuclear protein 1
1449392_at	11.7	Hsd17b1	hydroxysteroid (17-beta) dehydrogenase 1
1448823_at	11.6	Cxcl12	chemokine (C-X-C motif) ligand 12
1448529_at	11.5	Thbd	thrombomodulin
1423288_s_at	11.5	Cbln1	cerebellin 1 precursor protein
1422053_at	11.2	Inhba	inhibin beta-A
1416666_at	11.1	Serpine2	serine (or cysteine) peptidase inhibitor, clade E, member 2
1423286_at	11.1	Cbln1	cerebellin 1 precursor protein
1440156_s_at	11	AI851523	expressed sequence AI851523
1447602_x_at	10.8	Sulf2	sulfatase 2
1422706_at	10.8	LOC637870 /// LOC676013 /// Tmepai	transmembrane, prostate androgen induced RNA /// similar to Nedd4 WW binding protein 4
1437079_at	10.8	Slc18a2	solute carrier family 18 (vesicular monoamine), member 2
1438878_at	10.7	6430537K16Rik	RIKEN cDNA 6430537K16 gene
1423547_at	10.7	Lyzs	lysozyme
1423287_at	10.6	Cbln1	cerebellin 1 precursor protein
1448499_a_at	10.6	Ephx2	epoxide hydrolase 2, cytoplasmic
1450533_a_at	10.6	Plagl1	pleiomorphic adenoma gene-like 1
1422529_s_at	10.6	Casq2	calsequestrin 2
1450905_at	10.6	Plxnc1	plexin C1
1449340_at	10.6	Sostdc1	sclerostin domain containing 1
1423214_at	10.5	Plxnc1	plexin C1
1434137_x_at	10.4	1810010M01Rik	RIKEN cDNA 1810010M01 gene
1449368_at	10.3	Dcn	decorin
1421917_at	10.3	Pdgfra	platelet derived growth factor receptor, alpha polypeptide
1436996_x_at	10.2	Lyz	lysozyme
1447624_s_at	10.2	Stox2	storkhead box 2
1443933_at	10.2	Mtac2d1	membrane targeting (tandem) C2 domain containing 1
1455870_at	10.1	Akap2	A kinase (PRKA) anchor protein 2
1438251_x_at	10.1	Htra1	HtrA serine peptidase 1
1421041_s_at	10.1	Gsta1 /// Gsta2	glutathione S-transferase, alpha 1 (Ya) /// glutathione S-transferase, alpha 2 (Yc2)
1460258_at	10.1	Lect1	leukocyte cell derived chemotaxin 1
1453593_at	10	Vgll3	vestigial like 3 (Drosophila)
1449522_at	10	Unc5c	unc-5 homolog C (C. elegans)
1426103_a_at	9.9	Esr2	estrogen receptor 2 (beta)
1448591_at	9.9	Ctss	cathepsin S
1416652_at	9.9	Aspn	asporin
1430685_at	9.9	6330503C03Rik	RIKEN cDNA 6330503C03 gene
1424114_s_at	9.9	Lamb1-1	laminin B1 subunit 1
1434089_at	9.9	Synpo	synaptopodin
1448154_at	9.8	Ndrg2	N-myc downstream regulated gene 2
1449939_s_at	9.8	Dlk1	delta-like 1 homolog (Drosophila)
1433525_at	9.8	Ednra	endothelin receptor type A
1452905_at	9.8	Gtl2 /// Lphn1	GTL2, imprinted maternally expressed untranslated mRNA /// latrophilin 1
1430080_at	9.8	Fcnb	ficolin B
1438588_at	9.8	Plagl1	Pleiomorphic adenoma gene-like 1
1455627_at	9.7	Col8a1	procollagen, type VIII, alpha 1
1424113_at	9.7	Lamb1-1	laminin B1 subunit 1
1444009_at	9.7	Rassf4	Ras association (RalGDS/AF-6) domain family 4
1439088_at	9.7	Pdzd8	PDZ domain containing 8
1427231_at	9.7	Robo1	roundabout homolog 1 (Drosophila)
1426858_at	9.7	Inhbb	inhibin beta-B
1448558_a_at	9.7	Pla2g4a	phospholipase A2, group IVA (cytosolic, calcium-dependent)
1449178_at	9.7	Pdlim3	PDZ and LIM domain 3
1415972_at	9.7	Marcks	myristoylated alanine rich protein kinase C substrate
1435337_at	9.7	Tshz3	teashirt zinc finger family member 3
1429233_at	9.7	Sept11	septin 11
1419979_s_at	9.7	Creb3	cAMP responsive element binding protein 3
1418726_a_at	9.7	Tnnt2	troponin T2, cardiac
1439426_x_at	9.7	Lyz	lysozyme
1450448_at	9.6	Stc1	stanniocalcin 1
1460513_a_at	9.6	Ednra	endothelin receptor type A
1448804_at	9.6	Cyp11a1	cytochrome P450, family 11, subfamily a, polypeptide 1
1430388_a_at	9.6	Sulf2	sulfatase 2
1422790_at	9.6	Nppc	natriuretic peptide precursor type C
1450042_at	9.6	Arx	aristaless related homeobox gene (Drosophila)
1423381_at	9.6	4921521F21Rik	RIKEN cDNA 4921521F21 gene
1427919_at	9.6	Srpx2	sushi-repeat-containing protein, X-linked 2
1458229_at	9.6	Robo2	roundabout homolog 2 (Drosophila)
1424967_x_at	9.6	Tnnt2	troponin T2, cardiac
1430596_s_at	9.6	Vgll3	vestigial like 3 (Drosophila)
1427076_at	9.6	LOC671359 /// Mpeg1	macrophage expressed gene 1 /// similar to macrophage expressed gene 1
1425620_at	9.5	Tgfbr3	transforming growth factor, beta receptor III
1450906_at	9.5	Plxnc1	plexin C1
1456344_at	9.5	Tnc	Tenascin C
1423407_a_at	9.5	Fbln2	fibulin 2
1446086_s_at	9.5	Gli2	GLI-Kruppel family member GLI2
1457440_at	9.5	Sstr4	somatostatin receptor 4
1448756_at	9.5	S100a9	S100 calcium binding protein A9 (calgranulin B)
1437339_s_at	9.5	Pcsk5	proprotein convertase subtilisin/kexin type 5
1426880_at	9.5	Etl4	enhancer trap locus 4
1421916_at	9.5	Pdgfra	platelet derived growth factor receptor, alpha polypeptide
1453191_at	9.5	Col27a1	procollagen, type XXVII, alpha 1
1452452_at	9.5	---	Intracisternal A-particle-related retroviral elements and envelope pseudogene
1449706_s_at	9.5	Nr5a2	nuclear receptor subfamily 5, group A, member 2
1447763_at	9.4	---	---
1417625_s_at	9.4	Cxcr7	chemokine (C-X-C motif) receptor 7
1418450_at	9.4	Islr	immunoglobulin superfamily containing leucine-rich repeat
1450716_at	9.4	Adamts1	a disintegrin-like and metallopeptidase (reprolysin type) with thrombospondin type 1 motif, 1
1420965_a_at	9.4	Enc1	ectodermal-neural cortex 1
1444097_at	9.4	Metrnl	meteorin, glial cell differentiation regulator-like
1459211_at	9.4	Gli2	GLI-Kruppel family member GLI2
1449528_at	9.4	Figf	c-fos induced growth factor
1436092_at	9.4	---	Transcribed locus
1446497_at	9.4	Nav1	Neuron navigator 1
1455794_at	9.4	D130058I21Rik	RIKEN cDNA D130058I21 gene
1428853_at	9.4	Ptch1	patched homolog 1
1415935_at	9.3	Smoc2	SPARC related modular calcium binding 2
1429214_at	9.3	Adamtsl2	ADAMTS-like 2
1450792_at	9.3	Tyrobp	TYRO protein tyrosine kinase binding protein
1442285_at	9.3	Syne2	synaptic nuclear envelope 2
1459491_at	9.3	D12Ertd673e	DNA segment, Chr 12, ERATO Doi 673, expressed
1423091_a_at	9.3	Gpm6b	glycoprotein m6b
1421295_at	9.3	Chrdl1	chordin-like 1
1454877_at	9.3	Sertad4	SERTA domain containing 4
1444822_at	9.3	Sgcd	Sarcoglycan, delta (dystrophin-associated glycoprotein)
1448606_at	9.3	Edg2	endothelial differentiation, lysophosphatidic acid G-protein-coupled receptor, 2
1418441_at	9.3	Col8a1	procollagen, type VIII, alpha 1
1418818_at	9.3	Aqp5	aquaporin 5
1452214_at	9.3	Skil	SKI-like
1431709_at	9.3	Mtl5	metallothionein-like 5, testis-specific (tesmin)
1437195_x_at	9.3	Mapk10	mitogen activated protein kinase 10
1429918_at	9.3	Arhgap20	Rho GTPase activating protein 20
1455426_at	9.3	Epha3	Eph receptor A3
1439380_x_at	9.3	Gtl2	GTL2, imprinted maternally expressed untranslated mRNA
1460250_at	9.2	Sostdc1	sclerostin domain containing 1
1425028_a_at	9.2	Tpm2	tropomyosin 2, beta
1454141_at	9.2	5730416O20Rik	RIKEN cDNA 5730416O20 gene
1450468_at	9.2	Myoc	myocilin
1419292_at	9.2	Htra3	HtrA serine peptidase 3
1415973_at	9.2	Marcks	myristoylated alanine rich protein kinase C substrate
1428437_at	9.2	Lsm14a	LSM14 homolog A (SCD6, S. cerevisiae)
1429234_s_at	9.2	Sept11	septin 11
1443970_at	9.2	Ntrk3	neurotrophic tyrosine kinase, receptor, type 3
1449577_x_at	9.2	Tpm2	tropomyosin 2, beta
1417756_a_at	9.2	Lsp1	lymphocyte specific 1
1442339_at	9.2	Stfa2l1	stefin A2 like 1
1422596_at	9.2	C030019F02Rik	RIKEN cDNA C030019F02 gene
1446172_at	9.2	Etl4	Enhancer trap locus 4
1435605_at	9.2	Actr3b	ARP3 actin-related protein 3 homolog B (yeast)
1421171_at	9.1	Adam12	a disintegrin and metallopeptidase domain 12 (meltrin alpha)
1436866_at	9.1	Efna5	ephrin A5
1439732_at	9.1	---	16 days neonate cerebellum cDNA, RIKEN full-length enriched library, clone:9630041I08 product:unclassifiable, full insert sequence
1426113_x_at	9.1	A430107P09Rik /// Tcra	T-cell receptor alpha chain /// RIKEN cDNA A430107P09 gene
1423516_a_at	9.1	Nid2	nidogen 2
1458813_at	9.1	Scn5a	sodium channel, voltage-gated, type V, alpha
1418063_at	9.1	Kera	keratocan
1419394_s_at	9.1	S100a8	S100 calcium binding protein A8 (calgranulin A)
1437397_at	9.1	Prlr	prolactin receptor
1431658_at	9.1	Hist1h4j	histone cluster 1, H4j
1456156_at	9.1	Lepr	leptin receptor
1436713_s_at	9.1	Gtl2	GTL2, imprinted maternally expressed untranslated mRNA
1436736_x_at	9.1	D0H4S114	DNA segment, human D4S114
1455136_at	9	Atp1a2	ATPase, Na+/K+ transporting, alpha 2 polypeptide
1424010_at	9	Mfap4	microfibrillar-associated protein 4
1443113_at	9	Jmjd2b	Jumonji domain containing 2B
1440884_s_at	9	A530047J11Rik	RIKEN cDNA A530047J11 gene
1447806_s_at	9	Srpk3	serine/arginine-rich protein specific kinase 3
1450923_at	9	Tgfb2	transforming growth factor, beta 2
1441577_at	9	C530014P21Rik	RIKEN cDNA C530014P21 gene
1458892_at	9	9430047G12Rik	RIKEN cDNA 9430047G12 gene
1443617_at	9	Exoc6b	Exocyst complex component 6B
1432509_at	9	5033430I15Rik	RIKEN cDNA 5033430I15 gene
1416211_a_at	9	Ptn	pleiotrophin
1423110_at	8.9	Col1a2	procollagen, type I, alpha 2
1443735_at	8.9	8430426H19Rik	RIKEN cDNA 8430426H19 gene
1415971_at	8.9	Marcks	myristoylated alanine rich protein kinase C substrate
1455050_at	8.9	E130203B14Rik	RIKEN cDNA E130203B14 gene
1421040_a_at	8.9	Gsta2	glutathione S-transferase, alpha 2 (Yc2)
1440001_at	8.9	Rian	RNA imprinted and accumulated in nucleus
1441483_at	8.9	Slitrk2	SLIT and NTRK-like family, member 2
1438007_at	8.9	AI851790	expressed sequence AI851790
1436399_s_at	8.9	Nrk	Nik related kinase
1423608_at	8.9	Itm2a	integral membrane protein 2A
1449226_at	8.9	Hic1	hypermethylated in cancer 1
1450078_at	8.9	Nrk	Nik related kinase
1427522_at	8.9	Arhgap20	Rho GTPase activating protein 20
1418086_at	8.8	Ppp1r14a	protein phosphatase 1, regulatory (inhibitor) subunit 14A
1450278_at	8.8	Tacr3	tachykinin receptor 3
1457823_at	8.8	Cyr61	cysteine rich protein 61
1435385_at	8.8	Tshz2	teashirt zinc finger family member 2
1438585_at	8.8	Syne2	synaptic nuclear envelope 2
1428485_at	8.8	Car12	carbonic anyhydrase 12
1431863_at	8.8	4931430N09Rik	RIKEN cDNA 4931430N09 gene
1441502_at	8.8	Lrfn5	Leucine rich repeat and fibronectin type III domain containing 5
1457505_at	8.8	---	---
1436166_at	8.8	Stox2	storkhead box 2
1435459_at	8.8	Fmo2	flavin containing monooxygenase 2
1424214_at	8.8	9130213B05Rik	RIKEN cDNA 9130213B05 gene
1416998_at	8.8	Rrs1	RRS1 ribosome biogenesis regulator homolog (S. cerevisiae)
1438658_a_at	8.8	Edg3	endothelial differentiation, sphingolipid G-protein-coupled receptor, 3
1424768_at	8.8	Cald1	caldesmon 1
1458738_at	8.8	Gna14	Guanine nucleotide binding protein, alpha 14
1451911_a_at	8.8	Ace	angiotensin I converting enzyme (peptidyl-dipeptidase A) 1
1453916_at	8.8	4933431K23Rik	RIKEN cDNA 4933431K23 gene
1457407_at	8.8	Robo1	roundabout homolog 1 (Drosophila)
1427115_at	8.8	Myh3	myosin, heavy polypeptide 3, skeletal muscle, embryonic
1438743_at	8.8	Cyp7a1	cytochrome P450, family 7, subfamily a, polypeptide 1
1441236_at	8.8	Slc9a3	solute carrier family 9 (sodium/hydrogen exchanger), member 3
1451342_at	8.8	Spon1	spondin 1, (f-spondin) extracellular matrix protein
1435720_at	8.8	Kcnd3	potassium voltage-gated channel, Shal-related family, member 3
1419738_a_at	8.8	Tpm2	tropomyosin 2, beta
1434285_at	8.8	Frmd4a	FERM domain containing 4A
1416158_at	8.8	Nr2f2	nuclear receptor subfamily 2, group F, member 2
1437871_at	8.7	Pgm5	phosphoglucomutase 5
1416749_at	8.7	Htra1	HtrA serine peptidase 1
1433607_at	8.7	Cbln4	cerebellin 4 precursor protein
1446046_at	8.7	Tmtc1	Transmembrane and tetratricopeptide repeat containing 1
1417214_at	8.7	Rab27b	RAB27b, member RAS oncogene family
1417482_at	8.7	Tex19	testis expressed gene 19
1423499_at	8.7	Sncaip	synuclein, alpha interacting protein (synphilin)
1433645_at	8.7	Slc44a1	solute carrier family 44, member 1
1457778_at	8.7	Stox2	storkhead box 2
1446823_at	8.7	D4Ertd103e	DNA segment, Chr 4, ERATO Doi 103, expressed
1437417_s_at	8.7	Gpc6	glypican 6
1420577_at	8.7	Aicda	activation-induced cytidine deaminase
1443219_at	8.7	---	---
1448475_at	8.7	Olfml3	olfactomedin-like 3
1421078_at	8.7	Tcf23	transcription factor 23
1420394_s_at	8.7	Gp49a /// Lilrb4	glycoprotein 49 A /// leukocyte immunoglobulin-like receptor, subfamily B, member 4
1434891_at	8.7	Ptgfrn	prostaglandin F2 receptor negative regulator
1437785_at	8.7	Adamts9	a disintegrin-like and metallopeptidase (reprolysin type) with thrombospondin type 1 motif, 9
1448254_at	8.7	Ptn	pleiotrophin
1442408_at	8.7	Sulf2	sulfatase 2
1416808_at	8.7	Nid1	nidogen 1
1458412_at	8.7	Zfp78	zinc finger protein 78
1457397_at	8.7	Klf14	Kruppel-like factor 14
1438241_at	8.7	Rgma	RGM domain family, member A
1436013_at	8.7	Gsg1l	GSG1-like
1418445_at	8.7	Slc16a2	solute carrier family 16 (monocarboxylic acid transporters), member 2
1427256_at	8.7	Vcan	versican
1422751_at	8.7	Tle1	transducin-like enhancer of split 1, homolog of Drosophila E(spl)
1425506_at	8.7	Mylk	myosin, light polypeptide kinase
1448594_at	8.7	Wisp1	WNT1 inducible signaling pathway protein 1
1451865_at	8.7	Cxadr	coxsackievirus and adenovirus receptor
1429401_at	8.7	Stox2	storkhead box 2
1442214_at	8.7	Nfib	Nuclear factor I/B
1443434_s_at	8.6	Plxnc1	plexin C1
1431038_at	8.6	Rassf4	Ras association (RalGDS/AF-6) domain family 4
1427086_at	8.6	Slit3	slit homolog 3 (Drosophila)
1458954_at	8.6	---	---
1432592_at	8.6	Pappa	pregnancy-associated plasma protein A
1449251_at	8.6	Ndph	Norrie disease homolog
1443421_s_at	8.6	Pcdhb15	protocadherin beta 15
1422953_at	8.6	Fpr-rs2	formyl peptide receptor, related sequence 2
1416828_at	8.6	Snap25	synaptosomal-associated protein 25
1447948_at	8.6	A430107O13Rik	RIKEN cDNA A430107O13 gene
1456700_x_at	8.6	Marcks	myristoylated alanine rich protein kinase C substrate
1425574_at	8.6	Epha3	Eph receptor A3
1446395_at	8.6	---	---
1456524_at	8.6	Nrg1	neuregulin 1
1419653_a_at	8.6	Ddx5	DEAD (Asp-Glu-Ala-Asp) box polypeptide 5
1415978_at	8.6	Tubb3	tubulin, beta 3
1442115_at	8.6	9430028L06Rik	RIKEN cDNA 9430028L06 gene
1457589_at	8.5	Fat3	FAT tumor suppressor homolog 3 (Drosophila)
1445712_at	8.5	---	Transcribed locus
1444937_at	8.5	---	---
1456307_s_at	8.5	Adcy7	adenylate cyclase 7
1427580_a_at	8.5	Rian	RNA imprinted and accumulated in nucleus
1453448_at	8.5	2310067E19Rik	RIKEN cDNA 2310067E19 gene
1433907_at	8.5	Pknox2	Pbx/knotted 1 homeobox 2
1455234_at	8.5	B3galt1	UDP-Gal:betaGlcNAc beta 1,3-galactosyltransferase, polypeptide 1
1449201_at	8.5	Star	steroidogenic acute regulatory protein
1437247_at	8.5	Fosl2 /// LOC634417	fos-like antigen 2 /// similar to fos-like antigen 2
1450805_at	8.5	Sgcd	sarcoglycan, delta (dystrophin-associated glycoprotein)
1456404_at	8.5	Adamts5	a disintegrin-like and metallopeptidase (reprolysin type) with thrombospondin type 1 motif, 5 (aggrecanase-2)
1437029_at	8.5	Tacr3	tachykinin receptor 3
1438434_at	8.5	Arhgap11a	Rho GTPase activating protein 11A
1422206_at	8.5	B3galt1	UDP-Gal:betaGlcNAc beta 1,3-galactosyltransferase, polypeptide 1
1420534_at	8.5	Gucy1a3	guanylate cyclase 1, soluble, alpha 3
1435026_at	8.5	Spock2	sparc/osteonectin, cwcv and kazal-like domains proteoglycan 2
1451782_a_at	8.5	Slc29a1	solute carrier family 29 (nucleoside transporters), member 1
1456028_x_at	8.5	Marcks	Myristoylated alanine rich protein kinase C substrate
1432362_at	8.5	Cenpp	centromere protein P
1456261_at	8.5	Sh3kbp1	SH3-domain kinase binding protein 1
1421851_at	8.5	Mtap1b	microtubule-associated protein 1 B
1436966_at	8.5	Peli2	pellino 2
1430694_at	8.5	---	---
1418492_at	8.5	Grem2	gremlin 2 homolog, cysteine knot superfamily (Xenopus laevis)
1457035_at	8.4	AI607873	expressed sequence AI607873
1449826_a_at	8.4	Fgf2	fibroblast growth factor 2
1431362_a_at	8.4	Smoc2	SPARC related modular calcium binding 2
1449465_at	8.4	Reln	reelin
1419662_at	8.4	Ogn	osteoglycin
1455297_at	8.4	Spin2	spindlin family, member 2
1444229_at	8.4	Nr2f2	nuclear receptor subfamily 2, group F, member 2
1434959_at	8.4	Dhh	desert hedgehog
1443544_at	8.4	D18Ertd653e	DNA segment, Chr 18, ERATO Doi 653, expressed
1419006_s_at	8.4	Peli2	pellino 2
1454344_at	8.4	Slc44a1	solute carrier family 44, member 1
1434548_at	8.4	Serinc3	serine incorporator 3
1425452_s_at	8.4	AW125753 /// Ptprj	protein tyrosine phosphatase, receptor type, J /// expressed sequence AW125753
1446799_at	8.4	---	---
1456165_at	8.4	4921521F21Rik	RIKEN cDNA 4921521F21 gene
1437064_at	8.4	Ar	androgen receptor
1424653_at	8.4	LOC669875 /// Tspan15	tetraspanin 15 /// similar to Tetraspanin-15 (Tspan-15) (Transmembrane 4 superfamily member 15) (Tetraspan NET-7)
1450206_at	8.4	Dlc1	deleted in liver cancer 1
1426973_at	8.4	Gpr153	G protein-coupled receptor 153
1440803_x_at	8.4	Tacr3	tachykinin receptor 3
1436035_at	8.4	3830431G21Rik	RIKEN cDNA 3830431G21 gene
1450857_a_at	8.4	Col1a2	procollagen, type I, alpha 2
1427038_at	8.4	Penk1	preproenkephalin 1
1456108_x_at	8.4	Zfp179	zinc finger protein 179
1440964_s_at	8.4	AI465270	expressed sequence AI465270
1450079_at	8.4	Nrk	Nik related kinase
1439420_x_at	8.4	Ggtla1	gamma-glutamyltransferase-like activity 1
1452382_at	8.4	Dnm3os	dynamin 3, opposite strand
1452784_at	8.4	Itgav	integrin alpha V
1434141_at	8.3	Gucy1a3	guanylate cyclase 1, soluble, alpha 3
1426255_at	8.3	Nefl	neurofilament, light polypeptide
1422540_at	8.3	Fbln1	fibulin 1
1418729_at	8.3	Star	steroidogenic acute regulatory protein
1437422_at	8.3	Sema5a	sema domain, seven thrombospondin repeats (type 1 and type 1-like), transmembrane domain (TM) and short cytoplasmic domain, (semaphorin) 5A
1455257_at	8.3	Itgb3	integrin beta 3
1417231_at	8.3	Cldn2	claudin 2
1434201_at	8.3	Chrdl1	Chordin-like 1
1422544_at	8.3	Myo10	myosin X
1420385_at	8.3	Gna14	guanine nucleotide binding protein, alpha 14
1451863_at	8.3	Uts2r	urotensin 2 receptor
1428774_at	8.3	Gpc6	glypican 6
1430946_at	8.3	2600014E21Rik	RIKEN cDNA 2600014E21 gene
1460208_at	8.3	Fbn1	fibrillin 1
1436545_at	8.3	Dtx4	deltex 4 homolog (Drosophila)
1449707_at	8.3	Nr5a2	nuclear receptor subfamily 5, group A, member 2
1420141_at	8.3	AA517023	expressed sequence AA517023
1436961_at	8.3	Hspa12a	heat shock protein 12A
1426208_x_at	8.3	Plagl1	pleiomorphic adenoma gene-like 1
1437181_at	8.3	Peli2	pellino 2
1435628_x_at	8.3	###############################################################################################################################################################################################################################################################	hypothetical gene LOC72520 /// cDNA sequence BC005512 /// hypothetical protein LOC629242 /// predicted gene, EG630525 /// similar to melanoma antigen /// predicted gene, EG641366 /// predicted gene, EG668904 /// hypothetical protein LOC670270 /// hypothetical protein LOC672969
1447825_x_at	8.3	Pcdh8	protocadherin 8
1415778_at	8.3	Morf4l2	mortality factor 4 like 2
1438248_at	8.3	Pcsk5	proprotein convertase subtilisin/kexin type 5
1451691_at	8.3	Ednra	endothelin receptor type A
1444026_at	8.2	AI593442	expressed sequence AI593442
1441425_at	8.2	---	Transcribed locus
1418204_s_at	8.2	Aif1	allograft inflammatory factor 1
1423213_at	8.2	Plxnc1	plexin C1
1455993_at	8.2	Odz4	odd Oz/ten-m homolog 4 (Drosophila)
1456777_at	8.2	Mgam	maltase-glucoamylase
1452217_at	8.2	Ahnak	AHNAK nucleoprotein (desmoyokin)
1416454_s_at	8.2	Acta2	actin, alpha 2, smooth muscle, aorta
1456741_s_at	8.2	Gpm6a	glycoprotein m6a
1437036_at	8.2	Snd1	Staphylococcal nuclease and tudor domain containing 1
1455711_at	8.2	Dtx4	deltex 4 homolog (Drosophila)
1455325_at	8.2	A230057G18Rik	RIKEN cDNA A230057G18 gene
1416160_at	8.2	Nr2f2	nuclear receptor subfamily 2, group F, member 2
1444985_at	8.2	---	Transcribed locus
1424356_a_at	8.2	Metrnl	meteorin, glial cell differentiation regulator-like
1454834_at	8.2	Nfib	nuclear factor I/B
1442090_at	8.2	8030463A06Rik	RIKEN cDNA 8030463A06 gene
1438705_at	8.2	AI465270	expressed sequence AI465270
1433795_at	8.2	Tgfbr3	transforming growth factor, beta receptor III
1428203_at	8.2	Gabrb2	gamma-aminobutyric acid (GABA-A) receptor, subunit beta 2
1424769_s_at	8.2	Cald1	caldesmon 1
1452083_a_at	8.2	Pja1	praja1, RING-H2 motif containing
1460285_at	8.2	Itga9	integrin alpha 9
1426766_at	8.2	6330403K07Rik	RIKEN cDNA 6330403K07 gene
1444800_at	8.2	Nfib	Nuclear factor I/B
1460259_s_at	8.2	Clca1 /// Clca2	chloride channel calcium activated 1 /// chloride channel calcium activated 2
1453646_at	8.2	3110005L21Rik	RIKEN cDNA 3110005L21 gene
1417143_at	8.2	Edg2	endothelial differentiation, lysophosphatidic acid G-protein-coupled receptor, 2
1458742_at	8.2	Lphn3	latrophilin 3
1452961_at	8.2	1200009O22Rik	RIKEN cDNA 1200009O22 gene
1418440_at	8.2	Col8a1	procollagen, type VIII, alpha 1
1416889_at	8.2	Tnni2	troponin I, skeletal, fast 2
1416529_at	8.2	Emp1	epithelial membrane protein 1
1445701_at	8.2	Atp2b4	ATPase, Ca++ transporting, plasma membrane 4
1425985_s_at	8.2	Masp1	mannan-binding lectin serine peptidase 1
1424295_at	8.2	Dppa3	developmental pluripotency-associated 3
1428359_s_at	8.1	1810010M01Rik	RIKEN cDNA 1810010M01 gene
1419875_at	8.1	---	Transcribed locus
1429693_at	8.1	Dab2	disabled homolog 2 (Drosophila)
1444152_at	8.1	Cugbp2	CUG triplet repeat, RNA binding protein 2
1430311_at	8.1	Marcks	Myristoylated alanine rich protein kinase C substrate
1416342_at	8.1	Tnc	tenascin C
1441064_at	8.1	E330039K12Rik	RIKEN cDNA E330039K12 gene
1421172_at	8.1	Adam12	a disintegrin and metallopeptidase domain 12 (meltrin alpha)
1419906_at	8.1	Hpgd	Hydroxyprostaglandin dehydrogenase 15 (NAD)
1443989_at	8.1	Trim9	tripartite motif protein 9
1428187_at	8.1	Cd47	CD47 antigen (Rh-related antigen, integrin-associated signal transducer)
1440250_at	8.1	Col4a4	procollagen, type IV, alpha 4
1442740_at	8.1	---	---
1430934_at	8.1	2810043G22Rik	RIKEN cDNA 2810043G22 gene
1438759_x_at	8.1	Adi1	acireductone dioxygenase 1
1425575_at	8.1	Epha3	Eph receptor A3
1426063_a_at	8.1	Gem	GTP binding protein (gene overexpressed in skeletal muscle)
1417133_at	8.1	Pmp22	peripheral myelin protein
1426936_at	8.1	###############################################################################################################################################################################################################################################################	hypothetical gene LOC72520 /// cDNA sequence BC005512 /// hypothetical protein LOC215866 /// hypothetical protein LOC629242 /// predicted gene, EG630153 /// predicted gene, EG630525 /// similar to melanoma antigen /// predicted gene, EG641366 /// predicted gene, EG668904 /// hypothetical protein LOC669019 /// hypothetical protein LOC669436 /// hypothetical protein LOC670270
1460300_a_at	8.1	Ltk	leukocyte tyrosine kinase
1432901_at	8.1	Etl4	enhancer trap locus 4
1460732_a_at	8.1	Ppl	periplakin
1459355_at	8.1	Tgfbr3	Transforming growth factor, beta receptor III
1434102_at	8.1	Nfib	nuclear factor I/B
1429951_at	8.1	Ssbp2	single-stranded DNA binding protein 2
1425896_a_at	8.1	Fbn1	fibrillin 1
1417439_at	8.1	Cd248	CD248 antigen, endosialin
1450930_at	8.1	Hpca	hippocalcin
1456060_at	8.1	Maf	avian musculoaponeurotic fibrosarcoma (v-maf) AS42 oncogene homolog
1447513_at	8.1	Kcnd3	potassium voltage-gated channel, Shal-related family, member 3
1440441_at	8.1	Fbxl7	F-box and leucine-rich repeat protein 7
1434101_at	8.1	Nfib	nuclear factor I/B
1455150_at	8.1	---	13 days embryo forelimb cDNA, RIKEN full-length enriched library, clone:5930438H13 product:unclassifiable, full insert sequence
1456665_at	8	Eya4	eyes absent 4 homolog (Drosophila)
1448070_at	8	Xpo1	exportin 1, CRM1 homolog (yeast)
1440701_at	8	C530008M17Rik	RIKEN cDNA C530008M17 gene
1419663_at	8	Ogn	osteoglycin
1445965_at	8	---	---
1452284_at	8	Ptprz1	protein tyrosine phosphatase, receptor type Z, polypeptide 1
1443433_at	8	Plxnc1	plexin C1
1440037_at	8	Pbx1	pre B-cell leukemia transcription factor 1
1427298_at	8	Dnm3os	dynamin 3, opposite strand
1450014_at	8	Cldn1	claudin 1
1434298_at	8	Zeb2	zinc finger E-box binding homeobox 2
1417858_at	8	Rasal1	RAS protein activator like 1 (GAP1 like)
1436772_at	8	Gria4	Glutamate receptor, ionotropic, AMPA4 (alpha 4)
1457635_s_at	8	Nr3c1	nuclear receptor subfamily 3, group C, member 1
1438245_at	8	---	---
1431424_at	8	2810055G20Rik	RIKEN cDNA 2810055G20 gene
1429206_at	8	Rhobtb1	Rho-related BTB domain containing 1
1424770_at	8	Cald1	caldesmon 1
1437142_a_at	8	Pigo	phosphatidylinositol glycan anchor biosynthesis, class O
1425875_a_at	8	Lepr	leptin receptor
1450822_at	8	Lyz	lysozyme
1421342_at	8	Kcns2	K+ voltage-gated channel, subfamily S, 2
1431592_a_at	8	Sh3kbp1	SH3-domain kinase binding protein 1
1444703_at	8	2810403D21Rik	RIKEN cDNA 2810403D21 gene
1430379_at	8	5830411K21Rik	RIKEN cDNA 5830411K21 gene
1448788_at	8	Cd200	Cd200 antigen
1428891_at	8	---	---
1455907_x_at	8	Phox2b	paired-like homeobox 2b
1450570_a_at	8	Cd19	CD19 antigen
1457030_at	8	Mirg	miRNA containing gene
1442077_at	8	2310076G05Rik	RIKEN cDNA 2310076G05 gene
1423150_at	8	Scg5	secretogranin V
1423062_at	8	Igfbp3	insulin-like growth factor binding protein 3
1427932_s_at	7.9	1200003I10Rik /// 1200015M12Rik /// 1200016E24Rik /// A130040M12Rik /// E430024C06Rik	RIKEN cDNA 1200003I10 gene /// RIKEN cDNA 1200015M12 gene /// RIKEN cDNA 1200016E24 gene /// RIKEN cDNA A130040M12 gene /// RIKEN cDNA E430024C06 gene
1452250_a_at	7.9	Col6a2	procollagen, type VI, alpha 2
1433508_at	7.9	Klf6	Kruppel-like factor 6
1447791_s_at	7.9	Gna14	guanine nucleotide binding protein, alpha 14
1455607_at	7.9	Rspo3	R-spondin 3 homolog (Xenopus laevis)
1429993_s_at	7.9	Speer4b	spermatogenesis associated glutamate (E)-rich protein 4b
1459506_at	7.9	---	---
1426442_at	7.9	Gpm6a	glycoprotein m6a
1451770_s_at	7.9	Dhx9	DEAH (Asp-Glu-Ala-His) box polypeptide 9
1416405_at	7.9	Bgn	biglycan
1442700_at	7.9	Pde4b	phosphodiesterase 4B, cAMP specific
1418446_at	7.9	Slc16a2	solute carrier family 16 (monocarboxylic acid transporters), member 2
1440093_at	7.9	Ednra	endothelin receptor type A
1437473_at	7.9	Maf	avian musculoaponeurotic fibrosarcoma (v-maf) AS42 oncogene homolog
1454460_at	7.9	5730433N10Rik	RIKEN cDNA 5730433N10 gene
1446348_at	7.9	Map4k5	Mitogen-activated protein kinase kinase kinase kinase 5
1458137_at	7.9	Clip2	CAP-GLY domain containing linker protein 2
1434249_s_at	7.9	---	---
1439775_at	7.9	Brwd3	bromodomain and WD repeat domain containing 3
1429267_at	7.9	Acot11	acyl-CoA thioesterase 11
1424605_at	7.9	Pcsk5	proprotein convertase subtilisin/kexin type 5
1419750_at	7.9	Trdmt1	tRNA aspartic acid methyltransferase 1
1449999_a_at	7.9	Cacna2d1	calcium channel, voltage-dependent, alpha2/delta subunit 1
1423854_a_at	7.9	Rasl11b	RAS-like, family 11, member B
1429021_at	7.9	Epha4	Eph receptor A4
1451867_x_at	7.9	Arhgap6	Rho GTPase activating protein 6
1459124_at	7.9	Pcsk5	Proprotein convertase subtilisin/kexin type 5
1429210_at	7.9	Col23a1	procollagen, type XXIII, alpha 1
1427680_a_at	7.9	Nfib	nuclear factor I/B
1457806_at	7.9	Dock1	dedicator of cyto-kinesis 1
1424854_at	7.9	Hist1h4i	histone cluster 1, H4i
1449848_at	7.9	Gna14	guanine nucleotide binding protein, alpha 14
1428055_at	7.9	Rian	RNA imprinted and accumulated in nucleus
1420533_at	7.9	Gucy1a3	guanylate cyclase 1, soluble, alpha 3
1418141_at	7.9	Dcx	doublecortin
1418480_at	7.9	Ppbp	pro-platelet basic protein
1456632_at	7.9	Bcl11a	B-cell CLL/lymphoma 11A (zinc finger protein)
1443299_at	7.9	Pdlim3	PDZ and LIM domain 3
1443646_at	7.9	Igsf10	immunoglobulin superfamily, member 10
1453514_at	7.8	Gpm6b	glycoprotein m6b
1428083_at	7.8	2310043N10Rik	RIKEN cDNA 2310043N10 gene
1446421_at	7.8	Schip1	Schwannomin interacting protein 1
1417836_at	7.8	Gpx7	glutathione peroxidase 7
1454613_at	7.8	Dpysl3	dihydropyrimidinase-like 3
1421977_at	7.8	Mmp19	matrix metallopeptidase 19
1428764_at	7.8	Gtl2	GTL2, imprinted maternally expressed untranslated mRNA
1460440_at	7.8	Lphn3	latrophilin 3
1460337_at	7.8	Sh3kbp1	SH3-domain kinase binding protein 1
1425398_at	7.8	LOC665622 /// RP23-38E20.1	H2b histone family, member A /// histone pseudogene
1454886_x_at	7.8	---	---
1451866_a_at	7.8	Hgf	hepatocyte growth factor
1433147_at	7.8	Cald1	caldesmon 1
1421281_at	7.8	Gabra1	gamma-aminobutyric acid (GABA-A) receptor, subunit alpha 1
1452767_at	7.8	Rrbp1	ribosome binding protein 1
1422281_at	7.8	Sstr4	somatostatin receptor 4
1433434_at	7.8	AW551984	expressed sequence AW551984
1433956_at	7.8	Cdh5	cadherin 5
1456319_at	7.8	EG665081	predicted gene, EG665081
1455299_at	7.8	Vgll3	vestigial like 3 (Drosophila)
1452906_at	7.8	Gtl2	GTL2, imprinted maternally expressed untranslated mRNA
1451843_a_at	7.8	Ggta1	glycoprotein galactosyltransferase alpha 1, 3
1438072_at	7.8	Nfib	Nuclear factor I/B
1449748_at	7.8	AA517023	expressed sequence AA517023
1425379_at	7.8	Hgf	hepatocyte growth factor
1436658_at	7.8	B130024G19Rik	RIKEN cDNA B130024G19 gene
1459377_at	7.8	Palm2	paralemmin 2
1456787_at	7.8	---	---
1446265_at	7.8	Dnm3	dynamin 3
1436791_at	7.8	Wnt5a	wingless-related MMTV integration site 5A
1455691_at	7.8	Cyp21a1	cytochrome P450, family 21, subfamily a, polypeptide 1
1439174_at	7.8	Unc5c	Unc-5 homolog C (C. elegans)
1437176_at	7.8	AI451557	expressed sequence AI451557
1457986_at	7.8	---	Transcribed locus
1455269_a_at	7.8	Coro1a	coronin, actin binding protein 1A
1441137_at	7.8	Bicc1	bicaudal C homolog 1 (Drosophila)
1440823_x_at	7.8	D130058I21Rik	RIKEN cDNA D130058I21 gene
1440041_at	7.8	Tgfbr3	Transforming growth factor, beta receptor III
1451407_at	7.8	Jam4	junction adhesion molecule 4
1442417_at	7.8	Med8	mediator of RNA polymerase II transcription, subunit 8 homolog (yeast)
1428062_at	7.8	Cpa1	carboxypeptidase A1
1433532_a_at	7.8	Mbp	myelin basic protein
1450392_at	7.8	Abca1	ATP-binding cassette, sub-family A (ABC1), member 1
1457358_at	7.8	---	---
1453656_a_at	7.8	4933431G14Rik	RIKEN cDNA 4933431G14 gene
1456984_at	7.7	Scml2	sex comb on midleg-like 2 (Drosophila)
1448818_at	7.7	Wnt5a	wingless-related MMTV integration site 5A
1423696_a_at	7.7	Psmd6	proteasome (prosome, macropain) 26S subunit, non-ATPase, 6
1421694_a_at	7.7	Vcan	versican
1434070_at	7.7	Jag1	jagged 1
1436590_at	7.7	Ppp1r3b	protein phosphatase 1, regulatory (inhibitor) subunit 3B
1456611_at	7.7	D430015B01Rik	RIKEN cDNA D430015B01 gene
1445510_at	7.7	C79601	expressed sequence C79601
1456556_at	7.7	A230009B12Rik	RIKEN cDNA A230009B12 gene
1450850_at	7.7	Vil2	villin 2
1450939_at	7.7	Entpd1	ectonucleoside triphosphate diphosphohydrolase 1
1445061_at	7.7	Pcdh9	Protocadherin 9
1423830_a_at	7.7	Mier2	mesoderm induction early response 1, family member 2
1446889_at	7.7	D2Ertd105e	DNA segment, Chr 2, ERATO Doi 105, expressed
1432900_at	7.7	Etl4	enhancer trap locus 4
1417884_at	7.7	Slc16a6	solute carrier family 16 (monocarboxylic acid transporters), member 6
1447303_at	7.7	---	---
1441953_at	7.7	Stox2	Storkhead box 2
1454838_s_at	7.7	AW548124	expressed sequence AW548124
1440214_at	7.7	A630001G21Rik	RIKEN cDNA A630001G21 gene
1435117_a_at	7.7	C330021A05Rik	RIKEN cDNA C330021A05 gene
1437735_at	7.7	Ppp1r12a	protein phosphatase 1, regulatory (inhibitor) subunit 12A
1440440_at	7.7	---	---
1457196_at	7.7	---	Transcribed locus
1458601_at	7.7	8030447M02Rik	RIKEN cDNA 8030447M02 gene
1446525_at	7.7	Gpc3	Glypican 3
1419314_at	7.7	Tinag	tubulointerstitial nephritis antigen
1452718_at	7.7	Edd1	E3 ubiquitin protein ligase, HECT domain containing, 1
1419872_at	7.7	Csf1r	colony stimulating factor 1 receptor
1439067_at	7.7	Lair1	leukocyte-associated Ig-like receptor 1
1425942_a_at	7.7	Gpm6b	glycoprotein m6b
1442033_at	7.7	C1qtnf9	C1q and tumor necrosis factor related protein 9
1418271_at	7.7	Bhlhb5	basic helix-loop-helix domain containing, class B5
1450839_at	7.7	D0H4S114	DNA segment, human D4S114
1455300_at	7.7	E130014J05Rik	RIKEN cDNA E130014J05 gene
1423556_at	7.7	Akr1b7	aldo-keto reductase family 1, member B7
1456553_at	7.7	Zcchc11	Zinc finger, CCHC domain containing 11
1446981_at	7.7	A830010M20Rik	RIKEN cDNA A830010M20 gene
1451478_at	7.7	Angptl7	angiopoietin-like 7
1454656_at	7.7	Spata13	spermatogenesis associated 13
1430151_at	7.7	Nisch	nischarin
1448593_at	7.7	Wisp1	WNT1 inducible signaling pathway protein 1
1460411_s_at	7.7	AW548124	expressed sequence AW548124
1434647_at	7.7	Egflam	EGF-like, fibronectin type III and laminin G domains
1438781_at	7.7	E130014J05Rik	RIKEN cDNA E130014J05 gene
1422633_at	7.7	1700020D05Rik	RIKEN cDNA 1700020D05 gene
1459681_at	7.7	---	---
1446839_at	7.7	---	---
1450029_s_at	7.7	Itga9	integrin alpha 9
1416136_at	7.7	Mmp2	matrix metallopeptidase 2
1437673_at	7.7	---	Transcribed locus
1419361_at	7.7	Ss18	synovial sarcoma translocation, Chromosome 18
1456621_at	7.6	D430015B01Rik	RIKEN cDNA D430015B01 gene
1417633_at	7.6	Sod3	superoxide dismutase 3, extracellular
1455556_at	7.6	Notch2	Notch gene homolog 2 (Drosophila)
1431237_at	7.6	Nr2f2	nuclear receptor subfamily 2, group F, member 2
1453286_at	7.6	Plxna2	plexin A2
1427410_at	7.6	Dleu2	deleted in lymphocytic leukemia, 2
1420994_at	7.6	B3gnt5	UDP-GlcNAc:betaGal beta-1,3-N-acetylglucosaminyltransferase 5
1451755_a_at	7.6	Apobec1	apolipoprotein B editing complex 1
1445238_at	7.6	Ccl21b	chemokine (C-C motif) ligand 21b
1443648_at	7.6	9530003O04Rik	RIKEN cDNA 9530003O04 gene
1422561_at	7.6	Adamts5	a disintegrin-like and metallopeptidase (reprolysin type) with thrombospondin type 1 motif, 5 (aggrecanase-2)
1443375_at	7.6	Gnas	GNAS (guanine nucleotide binding protein, alpha stimulating) complex locus
1441040_at	7.6	Klf12	Kruppel-like factor 12
1449843_at	7.6	St8sia2	ST8 alpha-N-acetyl-neuraminide alpha-2,8-sialyltransferase 2
1448027_at	7.6	2010305B15Rik	RIKEN cDNA 2010305B15 gene
1420804_s_at	7.6	Clec4d	C-type lectin domain family 4, member d
1429273_at	7.6	Bmper	BMP-binding endothelial regulator
1447231_at	7.6	---	0 day neonate cerebellum cDNA, RIKEN full-length enriched library, clone:C230084M03 product:unclassifiable, full insert sequence
1444717_at	7.6	Zwint	ZW10 interactor
1419118_at	7.6	2900093B09Rik	RIKEN cDNA 2900093B09 gene
1459348_at	7.6	Ebf1	Early B-cell factor 1
1433102_at	7.6	3100002H20Rik	RIKEN cDNA 3100002H20 gene
1440911_at	7.6	Col23a1	procollagen, type XXIII, alpha 1
1427162_a_at	7.6	Elk4	ELK4, member of ETS oncogene family
1421280_at	7.6	Gabra1	gamma-aminobutyric acid (GABA-A) receptor, subunit alpha 1
1458464_at	7.6	Hecw2	HECT, C2 and WW domain containing E3 ubiquitin protein ligase 2
1442504_at	7.6	D18Ertd653e	DNA segment, Chr 18, ERATO Doi 653, expressed
1422748_at	7.6	Zeb2	zinc finger E-box binding homeobox 2
1450821_at	7.6	Pcaf	p300/CBP-associated factor
1417688_at	7.6	BC004044	cDNA sequence BC004044
1460365_a_at	7.6	Dnm1	dynamin 1
1441977_at	7.6	9630023C09Rik	RIKEN cDNA 9630023C09 gene
1445718_at	7.6	Wdfy3	WD repeat and FYVE domain containing 3
1448747_at	7.6	Fbxo32	F-box protein 32
1432172_at	7.6	LOC670300	hypothetical protein LOC670300
1450090_at	7.6	Zfp101	zinc finger protein 101
1440431_at	7.6	Meis1	Myeloid ecotropic viral integration site 1
1417568_at	7.6	Ncald	neurocalcin delta
1419201_at	7.6	Klk11	kallikrein related-peptidase 11
1423043_s_at	7.6	Ddx3x	DEAD/H (Asp-Glu-Ala-Asp/His) box polypeptide 3, X-linked
1437322_at	7.6	Rbm4	RNA binding motif protein 4
1443988_at	7.6	Rbm39	RNA binding motif protein 39
1450020_at	7.6	Cx3cr1	chemokine (C-X3-C) receptor 1
1450241_a_at	7.6	Evi2a	ecotropic viral integration site 2a
1458095_at	7.6	Gtl2	GTL2, imprinted maternally expressed untranslated mRNA
1436304_at	7.6	C030003D03Rik	RIKEN cDNA C030003D03 gene
1448395_at	7.6	Sfrp1	secreted frizzled-related sequence protein 1
1438783_at	7.6	LOC637870	similar to Nedd4 WW binding protein 4
1419582_at	7.6	Cyp2c55	cytochrome P450, family 2, subfamily c, polypeptide 55
1430604_a_at	7.6	Dab2	disabled homolog 2 (Drosophila)
1417401_at	7.6	Rai14	retinoic acid induced 14
1454731_at	7.5	Myo10	myosin X
1456505_at	7.5	Braf	Braf transforming gene
1425668_a_at	7.5	St3gal4	ST3 beta-galactoside alpha-2,3-sialyltransferase 4
1428922_at	7.5	1200009O22Rik	RIKEN cDNA 1200009O22 gene
1427452_at	7.5	Rpl7	ribosomal protein L7
1459908_at	7.5	Cd47	CD47 antigen (Rh-related antigen, integrin-associated signal transducer)
1458730_at	7.5	Bach2	BTB and CNC homology 2
1430342_at	7.5	4930518J20Rik	RIKEN cDNA 4930518J20 gene
1415735_at	7.5	Ddb1	damage specific DNA binding protein 1
1418280_at	7.5	Klf6	Kruppel-like factor 6
1419288_at	7.5	Jam2	junction adhesion molecule 2
1460274_at	7.5	4921530G04Rik	RIKEN cDNA 4921530G04 gene
1455484_at	7.5	2600009P04Rik	RIKEN cDNA 2600009P04 gene
1448469_at	7.5	LOC630776 /// Nid1	nidogen 1 /// similar to Nidogen precursor (Entactin)
1449514_at	7.5	Gprk5	G protein-coupled receptor kinase 5
1425341_at	7.5	Kcnk3	potassium channel, subfamily K, member 3
1441494_at	7.5	Rb1	Retinoblastoma 1
1439855_at	7.5	Tmtc1	transmembrane and tetratricopeptide repeat containing 1
1444803_at	7.5	Zfpm2	Zinc finger protein, multitype 2
1441781_at	7.5	AI317158	expressed sequence AI317158
1420838_at	7.5	Ntrk2	neurotrophic tyrosine kinase, receptor, type 2
1446734_at	7.5	C77438	expressed sequence C77438
1452894_at	7.5	Elavl4	ELAV (embryonic lethal, abnormal vision, Drosophila)-like 4 (Hu antigen D)
1429549_at	7.5	Col27a1	procollagen, type XXVII, alpha 1
1445411_at	7.5	---	---
1431416_a_at	7.5	Jam2	junction adhesion molecule 2
1447448_s_at	7.5	Klf6	Kruppel-like factor 6
1424807_at	7.5	Lama4	laminin, alpha 4
1418599_at	7.5	Col11a1	procollagen, type XI, alpha 1
1442343_at	7.5	Txndc11	Thioredoxin domain containing 11
1448975_s_at	7.5	Ren1 /// Ren2	renin 1 structural /// renin 2 tandem duplication of Ren1
1449850_at	7.5	Scube1	signal peptide, CUB domain, EGF-like 1
1455554_at	7.5	A830039N20Rik	RIKEN cDNA A830039N20 gene
1433906_at	7.4	4933402J24Rik	RIKEN cDNA 4933402J24 gene
1444506_at	7.4	Tram1	Translocating chain-associating membrane protein 1
1452552_at	7.4	Npn2	neoplastic progression 2
1449314_at	7.4	Zfpm2	zinc finger protein, multitype 2
1443361_at	7.4	Tspan9	Tetraspanin 9
1421727_at	7.4	Eya1	eyes absent 1 homolog (Drosophila)
1426918_at	7.4	Itgb1	integrin beta 1 (fibronectin receptor beta)
1416266_at	7.4	Pdyn	prodynorphin
1423626_at	7.4	Dst	dystonin
1421965_s_at	7.4	Notch3	Notch gene homolog 3 (Drosophila)
1416700_at	7.4	Rnd3	Rho family GTPase 3
1452590_a_at	7.4	Plac9	placenta specific 9
1442332_at	7.4	Tgfbr3	Transforming growth factor, beta receptor III
1451924_a_at	7.4	Edn1	endothelin 1
1450501_at	7.4	Itga2	integrin alpha 2
1446303_at	7.4	Igf1r	insulin-like growth factor I receptor
1459150_at	7.4	Lrch1	Leucine-rich repeats and calponin homology (CH) domain containing 1
1458194_at	7.4	---	---
1449141_at	7.4	Fblim1	filamin binding LIM protein 1
1459675_at	7.4	---	---
1446043_at	7.4	C81086	expressed sequence C81086
1438946_at	7.4	Pdgfra	platelet derived growth factor receptor, alpha polypeptide
1436413_at	7.4	Frk	fyn-related kinase
1416701_at	7.4	Rnd3	Rho family GTPase 3
1448590_at	7.4	Col6a1	procollagen, type VI, alpha 1
1440052_at	7.4	Efna5	Ephrin A5
1445473_at	7.4	Diras2	DIRAS family, GTP-binding RAS-like 2
1440147_at	7.4	Lgi2	leucine-rich repeat LGI family, member 2
1447245_at	7.4	---	Transcribed locus
1427168_a_at	7.4	Col14a1	procollagen, type XIV, alpha 1
1452899_at	7.4	Rian	RNA imprinted and accumulated in nucleus
1416293_at	7.4	Nfib	nuclear factor I/B
1428789_at	7.4	Ralgps2	Ral GEF with PH domain and SH3 binding motif 2
1436293_x_at	7.4	D1Ertd471e	DNA segment, Chr 1, ERATO Doi 471, expressed
1458616_at	7.4	B4galt1	UDP-Gal:betaGlcNAc beta 1,4- galactosyltransferase, polypeptide 1
1451406_a_at	7.4	Pcsk5	proprotein convertase subtilisin/kexin type 5
1448421_s_at	7.4	Aspn	asporin
1451506_at	7.4	Mef2c	myocyte enhancer factor 2C
1456765_at	7.4	6430511F03	hypothetical protein 6430511F03
1459547_at	7.4	---	Transcribed locus
1429679_at	7.4	Lrrc17	leucine rich repeat containing 17
1449570_at	7.4	Klrb1c	killer cell lectin-like receptor subfamily B member 1C
1427982_s_at	7.4	Syne2	synaptic nuclear envelope 2
1426792_s_at	7.4	Rusc2	RUN and SH3 domain containing 2
1440246_at	7.4	Lass6	longevity assurance homolog 6 (S. cerevisiae)
1436870_s_at	7.4	Afap1l2	actin filament associated protein 1-like 2
1430554_at	7.4	Lrig3	leucine-rich repeats and immunoglobulin-like domains 3
1435137_s_at	7.4	1200015M12Rik /// 1200016E24Rik /// A130040M12Rik /// E430024C06Rik	RIKEN cDNA 1200015M12 gene /// RIKEN cDNA 1200016E24 gene /// RIKEN cDNA A130040M12 gene /// RIKEN cDNA E430024C06 gene
1436672_at	7.4	Gprk5	G protein-coupled receptor kinase 5
1420257_at	7.4	1700073E17Rik	RIKEN cDNA 1700073E17 gene
1452656_at	7.4	Zdhhc2	zinc finger, DHHC domain containing 2
1453248_at	7.4	2810039B14Rik	RIKEN cDNA 2810039B14 gene
1417263_at	7.4	Ptgs2	prostaglandin-endoperoxide synthase 2
1453391_at	7.4	Speer7-ps1	spermatogenesis associated glutamate (E)-rich protein 7, pseudogene 1
1442620_at	7.4	Psd3	Pleckstrin and Sec7 domain containing 3
1435136_at	7.4	Whsc1	Wolf-Hirschhorn syndrome candidate 1 (human)
1418848_at	7.4	Aqp7	aquaporin 7
1418239_at	7.4	Apof	apolipoprotein F
1422866_at	7.4	Col13a1	procollagen, type XIII, alpha 1
1419182_at	7.4	Svep1	sushi, von Willebrand factor type A, EGF and pentraxin domain containing 1
1420498_a_at	7.4	Dab2	disabled homolog 2 (Drosophila)
1456389_at	7.4	Zeb2	zinc finger E-box binding homeobox 2
1449168_a_at	7.4	Akap2	A kinase (PRKA) anchor protein 2
1434479_at	7.4	Col5a1	Procollagen, type V, alpha 1
1421811_at	7.4	LOC640441 /// Thbs1	thrombospondin 1 /// similar to thrombospondin 1
1441679_at	7.4	---	---
1452014_a_at	7.4	Igf1	insulin-like growth factor 1
1428136_at	7.3	Sfrp1	secreted frizzled-related sequence protein 1
1419175_a_at	7.3	Btn1a1	butyrophilin, subfamily 1, member A1
1433995_s_at	7.3	D16Bwg1543e	DNA segment, Chr 16, Brigham & Women's Genetics 1543 expressed
1416101_a_at	7.3	Hist1h1c	histone cluster 1, H1c
1440812_at	7.3	---	Transcribed locus
1450397_at	7.3	Mtap1b	microtubule-associated protein 1 B
1430952_at	7.3	3110039C02Rik	RIKEN cDNA 3110039C02 gene
1417464_at	7.3	Tnnc2	troponin C2, fast
1460303_at	7.3	Nr3c1	nuclear receptor subfamily 3, group C, member 1
1437160_at	7.3	Nlgn1	neuroligin 1
1456945_at	7.3	Nudt6	nudix (nucleoside diphosphate linked moiety X)-type motif 6
1445968_at	7.3	Tmtc2	Transmembrane and tetratricopeptide repeat containing 2
1446180_at	7.3	Lamb1-1	laminin B1 subunit 1
1441375_at	7.3	Lrig1	Leucine-rich repeats and immunoglobulin-like domains 1
1456139_at	7.3	Air	antisense Igf2r RNA
1435693_at	7.3	Mall	mal, T-cell differentiation protein-like
1427592_at	7.3	Pcdh7	protocadherin 7
1460133_at	7.3	---	---
1428670_at	7.3	EG668904 /// LOC669436 /// LOC670270 /// LOC672052 /// LOC672939 /// LOC677506 /// LOC72520	hypothetical gene LOC72520 /// predicted gene, EG668904 /// hypothetical protein LOC669436 /// hypothetical protein LOC670270 /// hypothetical protein LOC672052 /// similar to melanoma antigen
1425350_a_at	7.3	Myef2	myelin basic protein expression factor 2, repressor
1448961_at	7.3	Plscr2	phospholipid scramblase 2
1445697_at	7.3	Ddef2	Development and differentiation enhancing factor 2
1427623_at	7.3	Herc2	hect (homologous to the E6-AP (UBE3A) carboxyl terminus) domain and RCC1 (CHC1)-like domain (RLD) 2
1445481_at	7.3	AI317158	expressed sequence AI317158
1446033_at	7.3	C87882	expressed sequence C87882
1432656_at	7.3	3222402N08Rik	RIKEN cDNA 3222402N08 gene
1458505_at	7.3	LOC552901	hypothetical LOC552901
1453327_at	7.3	Krt24	keratin 24
1455679_at	7.3	Obfc2a	oligonucleotide/oligosaccharide-binding fold containing 2A
1443321_at	7.3	Tmtc2	Transmembrane and tetratricopeptide repeat containing 2
1428851_at	7.3	1300014I06Rik	RIKEN cDNA 1300014I06 gene
1445886_at	7.3	Elk3	ELK3, member of ETS oncogene family
1423088_at	7.3	Tmod3	tropomodulin 3
1437894_at	7.3	Prox1	prospero-related homeobox 1
1445328_at	7.3	Col4a4	procollagen, type IV, alpha 4
1456772_at	7.3	Ncf1	neutrophil cytosolic factor 1
1444139_at	7.3	Ddit4l	DNA-damage-inducible transcript 4-like
1429726_at	7.3	Slc16a9	solute carrier family 16 (monocarboxylic acid transporters), member 9
1452545_a_at	7.3	Itgb1	integrin beta 1 (fibronectin receptor beta)
1439991_a_at	7.3	Pabpnl1	poly(A)binding protein nuclear-like 1
1435777_at	7.3	E030018N11Rik	RIKEN cDNA E030018N11 gene
1439051_a_at	7.3	Mark4	MAP/microtubule affinity-regulating kinase 4
1424131_at	7.3	Col6a3 /// LOC674521	procollagen, type VI, alpha 3 /// similar to alpha 3 type VI collagen isoform 1 precursor
1429687_at	7.3	4930503B16Rik	RIKEN cDNA 4930503B16 gene
1425567_a_at	7.3	Anxa5	annexin A5
1452183_a_at	7.3	Gtl2	GTL2, imprinted maternally expressed untranslated mRNA
1422573_at	7.3	Ampd3	AMP deaminase 3
1455978_a_at	7.3	Matn2	matrilin 2
1429893_at	7.3	Il17rd	interleukin 17 receptor D
1454435_at	7.3	5530400N10Rik	RIKEN cDNA 5530400N10 gene
1437060_at	7.3	Olfm4	olfactomedin 4
1428400_at	7.3	2200002K05Rik	RIKEN cDNA 2200002K05 gene
1435559_at	7.3	Myo6	myosin VI
1458965_at	7.3	---	---
1417090_at	7.3	Rcn1	reticulocalbin 1
1446257_at	7.3	Hs6st2	heparan sulfate 6-O-sulfotransferase 2
1433701_at	7.3	Mpped1	metallophosphoesterase domain containing 1
1437219_at	7.3	---	Adult male pituitary gland cDNA, RIKEN full-length enriched library, clone:5330403E07 product:unclassifiable, full insert sequence
1436072_at	7.3	5830428H23Rik	RIKEN cDNA 5830428H23 gene
1446254_at	7.3	Depdc6	DEP domain containing 6
1452821_at	7.3	Tial1	Tia1 cytotoxic granule-associated RNA binding protein-like 1
1432570_at	7.3	6030458E02Rik	RIKEN cDNA 6030458E02 gene
1416159_at	7.3	Nr2f2	nuclear receptor subfamily 2, group F, member 2
1423521_at	7.3	Lmnb1	lamin B1
1452651_a_at	7.3	Myl1	myosin, light polypeptide 1
1437214_at	7.3	Lrrtm4	leucine rich repeat transmembrane neuronal 4
1436905_x_at	7.3	Laptm5	lysosomal-associated protein transmembrane 5
1416687_at	7.3	Plod2	procollagen lysine, 2-oxoglutarate 5-dioxygenase 2
1432906_at	7.3	1700126A01Rik	RIKEN cDNA 1700126A01 gene
1416382_at	7.3	Ctsc	cathepsin C
1449198_a_at	7.3	St3gal5	ST3 beta-galactoside alpha-2,3-sialyltransferase 5
1422638_s_at	7.3	Rassf5	Ras association (RalGDS/AF-6) domain family 5
1416805_at	7.3	1110032E23Rik	RIKEN cDNA 1110032E23 gene
1454704_at	7.3	Scarb2	scavenger receptor class B, member 2
1457551_at	7.3	Acvr1	Activin A receptor, type 1
1449408_at	7.3	Jam2	junction adhesion molecule 2
1429420_at	7.2	4931414P19Rik	RIKEN cDNA 4931414P19 gene
1447851_x_at	7.2	---	---
1443154_at	7.2	6030438J01	hypothetical protein 6030438J01
1428392_at	7.2	Rassf2	Ras association (RalGDS/AF-6) domain family 2
1440342_at	7.2	G530011O06Rik	RIKEN cDNA G530011O06 gene
1422929_s_at	7.2	Atoh7	atonal homolog 7 (Drosophila)
1437279_x_at	7.2	Sdc1	syndecan 1
1430139_at	7.2	Hells	helicase, lymphoid specific
1427508_at	7.2	Arsi	arylsulfatase i
1420093_s_at	7.2	Hnrpdl	heterogeneous nuclear ribonucleoprotein D-like
1450065_at	7.2	Adcy7	adenylate cyclase 7
1458546_at	7.2	D18Ertd653e	DNA segment, Chr 18, ERATO Doi 653, expressed
1456521_at	7.2	---	Transcribed locus
1458082_at	7.2	---	---
1442317_at	7.2	Tcp1	T-complex protein 1
1429772_at	7.2	Plxna2	plexin A2
1433110_at	7.2	5830474E16Rik	RIKEN cDNA 5830474E16 gene
1441359_at	7.2	Zcchc11	zinc finger, CCHC domain containing 11
1419360_a_at	7.2	Ss18	synovial sarcoma translocation, Chromosome 18
1452016_at	7.2	Alox5ap	arachidonate 5-lipoxygenase activating protein
1429417_at	7.2	4833446K15Rik	RIKEN cDNA 4833446K15 gene
1418733_at	7.2	Twist1	twist gene homolog 1 (Drosophila)
1416359_at	7.2	Snag1	sorting nexin associated golgi protein 1
1428908_at	7.2	Rbm25	RNA binding motif protein 25
1432266_at	7.2	Etl4	enhancer trap locus 4
1442392_at	7.2	---	0 day neonate thymus cDNA, RIKEN full-length enriched library, clone:A430024M08 product:unclassifiable, full insert sequence
1454333_at	7.2	Cryga	crystallin, gamma A
1438303_at	7.2	Tgfb2	transforming growth factor, beta 2
1442393_at	7.2	Zeb2	Zinc finger E-box binding homeobox 2
1419519_at	7.2	Igf1	insulin-like growth factor 1
1425070_at	7.2	Ntrk3	neurotrophic tyrosine kinase, receptor, type 3
1422912_at	7.2	Bmp4	bone morphogenetic protein 4
1436149_at	7.2	Cox5b	cytochrome c oxidase, subunit Vb
1421952_at	7.2	Capn6	calpain 6
1455779_at	7.2	Mtap1a	microtubule-associated protein 1 A
1458684_at	7.2	Ss18	synovial sarcoma translocation, Chromosome 18
1452771_s_at	7.2	Acsl3	acyl-CoA synthetase long-chain family member 3
1427760_s_at	7.2	Prl2c2 /// Prl2c3 /// Prl2c4	prolactin family 2, subfamily c, member 2 /// prolactin family 2, subfamily c, member 3 /// prolactin family 2, subfamily c, member 4
1458096_at	7.2	---	---
1438785_at	7.2	Enpp6	ectonucleotide pyrophosphatase/phosphodiesterase 6
1443963_at	7.2	---	Transcribed locus
1433935_at	7.2	AU020206	expressed sequence AU020206
1420914_at	7.2	---	---
1421898_a_at	7.2	Mr1	major histocompatibility complex, class I-related
1419905_s_at	7.2	Hpgd	hydroxyprostaglandin dehydrogenase 15 (NAD)
1457508_at	7.2	C430003N24Rik	RIKEN cDNA C430003N24 gene
1440990_at	7.2	Kif26b	kinesin family member 26B
1456739_x_at	7.2	Armcx2	armadillo repeat containing, X-linked 2
1451963_at	7.2	Ighv6-6	Immunoglobulin heavy variable V6-6
1437401_at	7.2	---	---
1417569_at	7.2	Ncald	neurocalcin delta
1421120_at	7.2	Myo6	myosin VI
1433184_at	7.2	6720477C19Rik	RIKEN cDNA 6720477C19 gene
1438954_x_at	7.2	---	---
1448760_at	7.2	Zfp68	zinc finger protein 68
1428786_at	7.2	Nckap1l	NCK associated protein 1 like
1451047_at	7.2	Itm2a	integral membrane protein 2A
1429348_at	7.2	Sema3c	sema domain, immunoglobulin domain (Ig), short basic domain, secreted, (semaphorin) 3C
1441328_at	7.2	---	---
1447345_at	7.2	A430107O13Rik	RIKEN cDNA A430107O13 gene
1433626_at	7.2	Plscr4	phospholipid scramblase 4
1422397_a_at	7.2	Il15ra	interleukin 15 receptor, alpha chain
1421290_at	7.2	Hspb7	heat shock protein family, member 7 (cardiovascular)
1446141_at	7.1	Tgfb2	Transforming growth factor, beta 2
1441647_at	7.1	Fyn	Fyn proto-oncogene
1436650_at	7.1	Filip1	filamin A interacting protein 1
1452642_at	7.1	Tmem16f	Transmembrane protein 16F
1427883_a_at	7.1	Col3a1	procollagen, type III, alpha 1
1441175_at	7.1	Arx	Aristaless related homeobox gene (Drosophila)
1451530_at	7.1	Egfr	epidermal growth factor receptor
1435493_at	7.1	Dsp	desmoplakin
1450109_s_at	7.1	Abcc2	ATP-binding cassette, sub-family C (CFTR/MRP), member 2
1420588_at	7.1	Spinlw1	serine protease inhibitor-like, with Kunitz and WAP domains 1 (eppin)
1439929_at	7.1	---	---
1421441_at	7.1	Angpt1	angiopoietin 1
1426360_at	7.1	Zc3h11a	zinc finger CCCH type containing 11A
1421934_at	7.1	Cbx5	chromobox homolog 5 (Drosophila HP1a)
1422334_a_at	7.1	Sftpa1	surfactant associated protein A1
1451634_at	7.1	2810051F02Rik	RIKEN cDNA 2810051F02 gene
1440692_at	7.1	Gm364	gene model 364, (NCBI)
1442603_at	7.1	Pb1	Polybromo 1
1427164_at	7.1	Il13ra1	interleukin 13 receptor, alpha 1
1422671_s_at	7.1	Naalad2	N-acetylated alpha-linked acidic dipeptidase 2
1460242_at	7.1	Cd55	CD55 antigen
1446910_at	7.1	---	Transcribed locus
1441102_at	7.1	Prlr	prolactin receptor
1433942_at	7.1	Myo6	myosin VI
1448288_at	7.1	Nfib	nuclear factor I/B
1428107_at	7.1	Sh3bgrl	SH3-binding domain glutamic acid-rich protein like
1428914_at	7.1	2310014D11Rik	RIKEN cDNA 2310014D11 gene
1455342_at	7.1	A230083H22Rik	RIKEN cDNA A230083H22 gene
1434811_at	7.1	Cage1	cancer antigen 1
1446334_at	7.1	---	---
1428696_at	7.1	Rftn1	raftlin lipid raft linker 1
1437916_at	7.1	---	---
1443483_at	7.1	Xlr5d	X-linked lymphocyte-regulated 5D
1442340_x_at	7.1	Cyr61	cysteine rich protein 61
1438227_at	7.1	She	src homology 2 domain-containing transforming protein E
1431336_at	7.1	Scara5	scavenger receptor class A, member 5 (putative)
1421850_at	7.1	Mtap1b	microtubule-associated protein 1 B
1440522_at	7.1	ENSMUSG00000073019	predicted gene, ENSMUSG00000073019
1423607_at	7.1	Lum	lumican
1418718_at	7.1	Cxcl16	chemokine (C-X-C motif) ligand 16
1416204_at	7.1	Gpd1	glycerol-3-phosphate dehydrogenase 1 (soluble)
1419798_at	7.1	2610019E17Rik	RIKEN cDNA 2610019E17 gene
1434595_at	7.1	Trim9	tripartite motif protein 9
1429438_at	7.1	Bcor	Bcl6 interacting corepressor
1439846_at	7.1	Klf12	Kruppel-like factor 12
1446293_at	7.1	Bcl11a	B-cell CLL/lymphoma 11A (zinc finger protein)
1457435_x_at	7.1	Myom2	myomesin 2
1432769_at	7.1	Slc44a1	solute carrier family 44, member 1
1459183_at	7.1	LOC666048	Similar to C05G5.5
1418370_at	7.1	Tnnc1	troponin C, cardiac/slow skeletal
1432254_at	7.1	C030013D06Rik	RIKEN cDNA C030013D06 gene
1429920_at	7.1	Ifltd1	intermediate filament tail domain containing 1
1440655_at	7.1	---	Transcribed locus
1437132_x_at	7.1	Nedd9	neural precursor cell expressed, developmentally down-regulated gene 9
1454095_at	7.1	4930579H20Rik	RIKEN cDNA 4930579H20 gene
1457973_at	7.1	Pcdh9	Protocadherin 9
1438620_x_at	7.1	Sfrp1	secreted frizzled-related sequence protein 1
1452675_at	7.1	Rbm22	RNA binding motif protein 22
1415822_at	7.1	Scd2	stearoyl-Coenzyme A desaturase 2
1416594_at	7.1	Sfrp1	secreted frizzled-related sequence protein 1
1454711_at	7.1	Trio	triple functional domain (PTPRF interacting)
1455296_at	7.1	Adcy5	adenylate cyclase 5
1441187_at	7.1	E330037M01Rik	RIKEN cDNA E330037M01 gene
1443852_at	7.1	---	Transcribed locus
1450044_at	7.1	Fzd7	frizzled homolog 7 (Drosophila)
1458379_at	7.1	9330159F19Rik	RIKEN cDNA 9330159F19 gene
1420410_at	7.1	Nr5a2	nuclear receptor subfamily 5, group A, member 2
1441129_at	7.1	Sept11	Septin 11
1457297_at	7.1	Mef2a	Myocyte enhancer factor 2A
1440112_at	7.1	Lrrtm3	leucine rich repeat transmembrane neuronal 3
1459619_at	7.1	Epb4.1l2	erythrocyte protein band 4.1-like 2
1440262_at	7.1	---	---
1446420_at	7.1	---	---
1446127_at	7	Zeb1	Zinc finger E-box binding homeobox 1
1448962_at	7	Myh11	myosin, heavy polypeptide 11, smooth muscle
1440671_at	7	A130012E19Rik	RIKEN cDNA A130012E19 gene
1438040_a_at	7	Hsp90b1	heat shock protein 90kDa beta (Grp94), member 1
1417923_at	7	Pak3	p21 (CDKN1A)-activated kinase 3
1426859_at	7	Inhbb	inhibin beta-B
1436660_at	7	Rrbp1	ribosome binding protein 1
1455316_x_at	7	ENSMUSG00000073624	predicted gene, ENSMUSG00000073624
1421319_at	7	Ptgfrn	prostaglandin F2 receptor negative regulator
1431116_at	7	C030003D03Rik	RIKEN cDNA C030003D03 gene
1450061_at	7	Enc1	ectodermal-neural cortex 1
1421201_a_at	7	Tro	trophinin
1450429_at	7	Capn6	calpain 6
1444345_at	7	---	---
1455521_at	7	Klf12	Kruppel-like factor 12
1434670_at	7	Kif5a	kinesin family member 5A
1454610_at	7	Sept7	septin 7
1435730_at	7	D930026N18Rik	RIKEN cDNA D930026N18 gene
1448681_at	7	Il15ra	interleukin 15 receptor, alpha chain
1440727_at	7	---	Transcribed locus
1456209_x_at	7	---	---
1428102_at	7	Cpb1	carboxypeptidase B1 (tissue)
1425504_at	7	Mylk	myosin, light polypeptide kinase
1447946_at	7	Adam23	a disintegrin and metallopeptidase domain 23
1425180_at	7	Sgip1	SH3-domain GRB2-like (endophilin) interacting protein 1
1445322_x_at	7	E430025E21Rik	RIKEN cDNA E430025E21 gene
1417129_a_at	7	Mrg1	myeloid ecotropic viral integration site-related gene 1
1442555_at	7	Kcnd3	potassium voltage-gated channel, Shal-related family, member 3
1433248_at	7	2310075M01Rik	RIKEN cDNA 2310075M01 gene
1455647_at	7	Ar	androgen receptor
1422586_at	7	Ecel1	endothelin converting enzyme-like 1
1442169_at	7	Vldlr	very low density lipoprotein receptor
1447510_at	7	C530014P21Rik	RIKEN cDNA C530014P21 gene
1423014_at	7	Pcdhb6	protocadherin beta 6
1443976_at	7	Cdk5rap2	CDK5 regulatory subunit associated protein 2
1444691_at	7	Prkcn	protein kinase C, nu
1453542_at	7	2610007B07Rik	RIKEN cDNA 2610007B07 gene
1426865_a_at	7	Ncam1	neural cell adhesion molecule 1
1418014_a_at	7	B4galt1	UDP-Gal:betaGlcNAc beta 1,4- galactosyltransferase, polypeptide 1
1434530_at	7	Odz4	odd Oz/ten-m homolog 4 (Drosophila)
1442276_at	7	---	---
1418802_at	7	R74862	expressed sequence R74862
1415963_at	7	Hnrph2	heterogeneous nuclear ribonucleoprotein H2
1425470_at	7	---	---
1436216_s_at	7	2610204M08Rik	RIKEN cDNA 2610204M08 gene
1424808_at	7	Lama4	laminin, alpha 4
1437416_at	7	BC034902	cDNA sequence BC034902
1419796_at	7	---	---
1450823_at	7	Og9x	OG9 homeobox gene
1449270_at	7	Plxdc2	plexin domain containing 2
1423321_at	7	Myadm	myeloid-associated differentiation marker
1444288_at	7	Pnpt1	polyribonucleotide nucleotidyltransferase 1
1453841_at	7	2310050P20Rik	RIKEN cDNA 2310050P20 gene
1438714_at	7	Zfp207	zinc finger protein 207
1459993_at	7	---	---
1445143_at	7	Vash1	vasohibin 1
1437040_at	7	Etnk2	ethanolamine kinase 2
1419164_at	7	Zfp260	zinc finger protein 260
1451644_a_at	7	0610037M15Rik /// H2-Q1	histocompatibility 2, Q region locus 1 /// RIKEN cDNA 0610037M15 gene
1439847_s_at	7	Klf12	Kruppel-like factor 12
1438886_at	7	Heyl	hairy/enhancer-of-split related with YRPW motif-like
1458994_at	7	---	---
1436925_at	7	Ches1	checkpoint suppressor 1
1459113_at	7	Nfasc	Neurofascin
1424373_at	7	Armcx3	armadillo repeat containing, X-linked 3
1431294_at	6.9	Speer7-ps1 /// Speer8-ps1	spermatogenesis associated glutamate (E)-rich protein 8, pseudogene 1 /// spermatogenesis associated glutamate (E)-rich protein 7, pseudogene 1
1448556_at	6.9	Prlr	prolactin receptor
1444683_at	6.9	---	---
1431921_a_at	6.9	Stag1	stromal antigen 1
1422728_at	6.9	Inha	inhibin alpha
1438407_at	6.9	Dsel	dermatan sulfate epimerase-like
1429755_a_at	6.9	4933406F09Rik	RIKEN cDNA 4933406F09 gene
1444028_s_at	6.9	Dock9 /// LOC670309	dedicator of cytokinesis 9 /// similar to Dedicator of cytokinesis protein 9 (Cdc42 guanine nucleotide exchange factor zizimin 1)
1454926_at	6.9	4930544G21Rik	RIKEN cDNA 4930544G21 gene
1429661_at	6.9	Rhobtb3	Rho-related BTB domain containing 3
1418417_at	6.9	Msc	musculin
1460158_at	6.9	LOC667170	Similar to Glyceraldehyde-3-phosphate dehydrogenase (GAPDH)
1455415_at	6.9	A730056A06Rik	RIKEN cDNA A730056A06 gene
1438175_x_at	6.9	Myom2	myomesin 2
1456897_at	6.9	---	---
1433078_at	6.9	5830435N06Rik	RIKEN cDNA 5830435N06 gene
1415838_at	6.9	Serinc1	serine incorporator 1
1433130_at	6.9	8430418B16Rik	RIKEN cDNA 8430418B16 gene
1443728_at	6.9	---	Transcribed locus
1452092_at	6.9	4631426J05Rik	RIKEN cDNA 4631426J05 gene
1455037_at	6.9	Plxna2	plexin A2
1451241_at	6.9	Lamb1-1	laminin B1 subunit 1
1432269_a_at	6.9	Sh3kbp1	SH3-domain kinase binding protein 1
1422080_at	6.9	Il7	interleukin 7
1439543_at	6.9	1110064A23Rik	RIKEN cDNA 1110064A23 gene
1421362_a_at	6.9	Frk	fyn-related kinase
1457935_at	6.9	Tshz2	Teashirt zinc finger family member 2
1451842_a_at	6.9	Chrnb3	cholinergic receptor, nicotinic, beta polypeptide 3
1427057_at	6.9	C630002B14Rik	RIKEN cDNA C630002B14 gene
1447903_x_at	6.9	Ap1s2	adaptor-related protein complex 1, sigma 2 subunit
1454867_at	6.9	Mn1	meningioma 1
1420860_at	6.9	Itga9	integrin alpha 9
1426947_x_at	6.9	Col6a2	procollagen, type VI, alpha 2
1452404_at	6.9	Phactr2	phosphatase and actin regulator 2
1434541_x_at	6.9	Khdrbs1	KH domain containing, RNA binding, signal transduction associated 1
1440859_at	6.9	Akap6	A kinase (PRKA) anchor protein 6
1456905_at	6.9	Ccdc24	coiled-coil domain containing 24
1420970_at	6.9	Adcy7	adenylate cyclase 7
1444494_at	6.9	Kbtbd10	kelch repeat and BTB (POZ) domain containing 10
1458102_at	6.9	---	---
1433575_at	6.9	LOC672274	similar to Transcription factor SOX-4
1419540_at	6.9	EG434726 /// EG434727 /// EG434728 /// Fthl17	ferritin, heavy polypeptide-like 17 /// predicted gene, EG434726 /// predicted gene, EG434727 /// predicted gene, EG434728
1447532_at	6.9	1700025G04Rik	RIKEN cDNA 1700025G04 gene
1436907_at	6.9	Nav1	neuron navigator 1
1416554_at	6.9	Pdlim1	PDZ and LIM domain 1 (elfin)
1445017_at	6.9	Cnot2	CCR4-NOT transcription complex, subunit 2
1447631_at	6.9	Myst2	MYST histone acetyltransferase 2
1417753_at	6.9	Pkd2	polycystic kidney disease 2
1419380_at	6.9	Zfp423	zinc finger protein 423
1442423_at	6.9	Nrxn3	Neurexin III
1457462_at	6.9	---	---
1432132_at	6.9	4933401D09Rik	RIKEN cDNA 4933401D09 gene
1455494_at	6.9	Col1a1	procollagen, type I, alpha 1
1431408_at	6.9	4930412B13Rik	RIKEN cDNA 4930412B13 gene
1455970_at	6.9	Pde5a	Phosphodiesterase 5A, cGMP-specific
1418629_a_at	6.9	Khdrbs1	KH domain containing, RNA binding, signal transduction associated 1
1428251_at	6.9	Smchd1	SMC hinge domain containing 1
1436889_at	6.9	Gabra1	gamma-aminobutyric acid (GABA-A) receptor, subunit alpha 1
1434423_at	6.9	---	---
1417063_at	6.9	C1qb	complement component 1, q subcomponent, beta polypeptide
1433842_at	6.9	Lrrfip1	leucine rich repeat (in FLII) interacting protein 1
1436994_a_at	6.9	Hist1h1c	histone cluster 1, H1c
1457757_at	6.9	LOC269389	similar to granulosa cell HMG-box protein-1
1415889_a_at	6.9	Hsp90b1	heat shock protein 90kDa beta (Grp94), member 1
1433265_at	6.9	2810416A17Rik	RIKEN cDNA 2810416A17 gene
1425471_x_at	6.9	---	---
1452155_a_at	6.9	Ddx17	DEAD (Asp-Glu-Ala-Asp) box polypeptide 17
1416552_at	6.9	Dppa5	developmental pluripotency associated 5
1425457_a_at	6.9	Grb10	growth factor receptor bound protein 10
1420312_s_at	6.9	---	---
1446669_at	6.9	Ebf1	Early B-cell factor 1
1449519_at	6.9	Gadd45a	growth arrest and DNA-damage-inducible 45 alpha
1454636_at	6.9	Cbx5	chromobox homolog 5 (Drosophila HP1a)
1442245_at	6.9	Yipf2	Yip1 domain family, member 2
1443801_at	6.9	AW822216	Expressed sequence AW822216
1434875_a_at	6.9	Hmgn3	high mobility group nucleosomal binding domain 3
1425853_s_at	6.9	Prlr	prolactin receptor
1435163_at	6.9	9030612M13Rik	RIKEN cDNA 9030612M13 gene
1444309_at	6.9	Suclg2	Succinate-Coenzyme A ligase, GDP-forming, beta subunit
1444459_at	6.9	---	---
1458497_at	6.9	---	Transcribed locus
1450752_at	6.9	Cyct	cytochrome c, testis
1435361_at	6.9	---	---
1440992_at	6.9	3110052M02Rik	RIKEN cDNA 3110052M02 gene
1452513_a_at	6.9	Fanca	Fanconi anemia, complementation group A
1450646_at	6.9	Cyp51	cytochrome P450, family 51
1422625_at	6.9	Ly6h	lymphocyte antigen 6 complex, locus H
1443524_x_at	6.8	Bcl10	B-cell leukemia/lymphoma 10
1429727_at	6.8	Slc16a9	solute carrier family 16 (monocarboxylic acid transporters), member 9
1426778_at	6.8	Dag1	dystroglycan 1
1443764_x_at	6.8	Rab27b	RAB27b, member RAS oncogene family
1436475_at	6.8	Nr2f2	nuclear receptor subfamily 2, group F, member 2
1420834_at	6.8	Vamp2	vesicle-associated membrane protein 2
1419442_at	6.8	Matn2	matrilin 2
1455819_at	6.8	Rod1	ROD1 regulator of differentiation 1 (S. pombe)
1432607_at	6.8	2610012C04Rik	RIKEN cDNA 2610012C04 gene
1451888_a_at	6.8	Odz4	odd Oz/ten-m homolog 4 (Drosophila)
1429999_at	6.8	4933403M19Rik	RIKEN cDNA 4933403M19 gene
1460436_at	6.8	Ndst1	N-deacetylase/N-sulfotransferase (heparan glucosaminyl) 1
1432334_at	6.8	4930488P18Rik	RIKEN cDNA 4930488P18 gene
1439066_at	6.8	Angpt1	angiopoietin 1
1421899_a_at	6.8	Mr1	major histocompatibility complex, class I-related
1444074_at	6.8	LOC677266 /// Syne2	synaptic nuclear envelope 2 /// similar to Nesprin-2 (Nuclear envelope spectrin repeat protein 2) (Syne-2) (Synaptic nuclear envelope protein 2) (Nucleus and actin connecting element protein) (NUANCE protein)
1436302_at	6.8	Slc10a7	solute carrier family 10 (sodium/bile acid cotransporter family), member 7
1428760_at	6.8	Snapc3	small nuclear RNA activating complex, polypeptide 3
1456220_at	6.8	Fbxl7	F-box and leucine-rich repeat protein 7
1459494_at	6.8	Rabep1	Rabaptin, RAB GTPase binding effector protein 1
1417852_x_at	6.8	Clca1	chloride channel calcium activated 1
1435389_at	6.8	Reps2	RALBP1 associated Eps domain containing protein 2
1452141_a_at	6.8	Sepp1	selenoprotein P, plasma, 1
1427378_at	6.8	Krt75	keratin 75
1433718_a_at	6.8	Cbx1	chromobox homolog 1 (Drosophila HP1 beta)
1424567_at	6.8	Tspan2	tetraspanin 2
1452073_at	6.8	6720460F02Rik	RIKEN cDNA 6720460F02 gene
1422933_at	6.8	LOC627081 /// Xlr5d	X-linked lymphocyte-regulated 5D /// X-linked lymphocyte-regulated 5-like
1433919_at	6.8	Asb4	ankyrin repeat and SOCS box-containing protein 4
1460218_at	6.8	Cd52	CD52 antigen
1423084_at	6.8	B3galt2	UDP-Gal:betaGlcNAc beta 1,3-galactosyltransferase, polypeptide 2
1435656_at	6.8	Gmps	guanine monphosphate synthetase
1442041_at	6.8	LOC552876	hypothetical LOC552876
1451699_at	6.8	EG668468 /// EG668525 /// LOC668631 /// LOC675654	predicted gene, EG668468 /// predicted gene, EG668525 /// hypothetical protein LOC668631 /// similar to putative retrovirus-related gag protein
1422818_at	6.8	Nedd9	neural precursor cell expressed, developmentally down-regulated gene 9
1454471_at	6.8	3110062G12Rik	RIKEN cDNA 3110062G12 gene
1442849_at	6.8	Lrp1	low density lipoprotein receptor-related protein 1
1432380_s_at	6.8	4933426G20Rik /// LOC665769	RIKEN cDNA 4933426G20 gene /// similar to gasdermin 1
1459017_at	6.8	---	---
1442703_at	6.8	AK220484	cDNA sequence AK220484
1421038_a_at	6.8	Kcnn4	potassium intermediate/small conductance calcium-activated channel, subfamily N, member 4
1423145_a_at	6.8	Tcap	titin-cap
1425918_at	6.8	Egln3	EGL nine homolog 3 (C. elegans)
1454329_at	6.8	4933415J04Rik	RIKEN cDNA 4933415J04 gene
1429240_at	6.8	Stard4	StAR-related lipid transfer (START) domain containing 4
1437902_s_at	6.8	Rarres2	retinoic acid receptor responder (tazarotene induced) 2
1429190_at	6.8	Arsb	arylsulfatase B
1430003_at	6.8	6330412A17Rik	RIKEN cDNA 6330412A17 gene
1429656_at	6.8	Rhobtb1	Rho-related BTB domain containing 1
1427476_a_at	6.8	Trim32	tripartite motif protein 32
1443078_at	6.8	6030439D06Rik	RIKEN cDNA 6030439D06 gene
1426645_at	6.8	Hsp90aa1	heat shock protein 90kDa alpha (cytosolic), class A member 1
1450607_s_at	6.8	Ucn2	urocortin 2
1453238_s_at	6.8	1200016E24Rik /// 3930401B19Rik /// A130040M12Rik /// E430024C06Rik	RIKEN cDNA 3930401B19 gene /// RIKEN cDNA 1200016E24 gene /// RIKEN cDNA A130040M12 gene /// RIKEN cDNA E430024C06 gene
1420939_at	6.8	Hs6st2	heparan sulfate 6-O-sulfotransferase 2
1443463_at	6.8	Wnt5b	Wingless-related MMTV integration site 5B
1443549_at	6.8	4930579E17Rik	RIKEN cDNA 4930579E17 gene
1452315_at	6.8	Kif11	kinesin family member 11
1450922_a_at	6.8	Tgfb2	transforming growth factor, beta 2
1460187_at	6.8	Sfrp1	secreted frizzled-related sequence protein 1
1452453_a_at	6.8	Camk2a	calcium/calmodulin-dependent protein kinase II alpha
1437548_at	6.8	Bicd1	bicaudal D homolog 1 (Drosophila)
1427182_s_at	6.8	D18Ertd653e	DNA segment, Chr 18, ERATO Doi 653, expressed
1427996_at	6.8	BC028528	cDNA sequence BC028528
1416325_at	6.8	Crisp1	cysteine-rich secretory protein 1
1434638_at	6.8	---	Adult male corpora quadrigemina cDNA, RIKEN full-length enriched library, clone:B230036G05 product:unclassifiable, full insert sequence
1427607_at	6.8	Cacna1h	calcium channel, voltage-dependent, T type, alpha 1H subunit
1437188_at	6.8	Gabbr1	gamma-aminobutyric acid (GABA-B) receptor, 1
1456816_at	6.8	Zmiz1	Zinc finger, MIZ-type containing 1
1448715_x_at	6.8	Ccrn4l /// Cog6 /// ENSMUSG00000073624 /// Sgip1	CCR4 carbon catabolite repression 4-like (S. cerevisiae) /// component of oligomeric golgi complex 6 /// SH3-domain GRB2-like (endophilin) interacting protein 1 /// predicted gene, ENSMUSG00000073624
1418099_at	6.8	Tnfrsf1b	tumor necrosis factor receptor superfamily, member 1b
1436755_at	6.8	Itih5	inter-alpha (globulin) inhibitor H5
1445616_at	6.8	Eif4g3	Eukaryotic translation initiation factor 4 gamma, 3
1416813_at	6.8	Tia1	cytotoxic granule-associated RNA binding protein 1
1450155_at	6.8	Itga4	integrin alpha 4
1453814_at	6.8	Bcl11a	B-cell CLL/lymphoma 11A (zinc finger protein)
1442707_at	6.8	Camk2a	calcium/calmodulin-dependent protein kinase II alpha
1452344_at	6.8	Synj2	synaptojanin 2
1435707_at	6.8	Nars2	asparaginyl-tRNA synthetase 2 (mitochondrial)(putative)
1431179_at	6.8	Entpd7	ectonucleoside triphosphate diphosphohydrolase 7
1442482_at	6.8	1700106N22Rik	RIKEN cDNA 1700106N22 gene
1454200_at	6.8	Zeb2	zinc finger E-box binding homeobox 2
1429685_at	6.8	Gabrb2	gamma-aminobutyric acid (GABA-A) receptor, subunit beta 2
1445444_at	6.8	---	0 day neonate cerebellum cDNA, RIKEN full-length enriched library, clone:C230092G11 product:unclassifiable, full insert sequence
1446918_at	6.8	---	Transcribed locus
1419543_a_at	6.8	Sfrs10	splicing factor, arginine/serine-rich 10 (transformer 2 homolog, Drosophila)
1432258_at	6.8	9430014N10Rik	RIKEN cDNA 9430014N10 gene
1419126_at	6.8	Hoxd9	homeo box D9
1433868_at	6.7	Btbd3	BTB (POZ) domain containing 3
1433623_at	6.7	Zfp367	zinc finger protein 367
1440051_at	6.7	Ppp3ca	Protein phosphatase 3, catalytic subunit, alpha isoform
1417400_at	6.7	Rai14	retinoic acid induced 14
1418926_at	6.7	Zeb1	zinc finger E-box binding homeobox 1
1418690_at	6.7	Ptprz1	protein tyrosine phosphatase, receptor type Z, polypeptide 1
1422720_at	6.7	Isl1	ISL1 transcription factor, LIM/homeodomain
1429718_at	6.7	Slitrk5	SLIT and NTRK-like family, member 5
1440069_at	6.7	Efnb2	Ephrin B2
1447025_at	6.7	Ube2e2	Ubiquitin-conjugating enzyme E2E 2 (UBC4/5 homolog, yeast)
1459322_at	6.7	Syne2	Synaptic nuclear envelope 2
1426042_at	6.7	Fgd4	FYVE, RhoGEF and PH domain containing 4
1443491_at	6.7	Ptprk	Protein tyrosine phosphatase, receptor type, K
1436200_at	6.7	Lonrf3	LON peptidase N-terminal domain and ring finger 3
1459767_x_at	6.7	Vcan	versican
1457896_at	6.7	Esrrg	estrogen-related receptor gamma
1447871_at	6.7	---	Transcribed locus
1428492_at	6.7	Glipr2	GLI pathogenesis-related 2
1440604_at	6.7	8030494B02Rik	Riken cDNA 8030494B02 gene
1456725_x_at	6.7	Vil2	villin 2
1428976_at	6.7	Tmpo	thymopoietin
1424252_at	6.7	Hnrpdl	heterogeneous nuclear ribonucleoprotein D-like
1442051_at	6.7	---	---
1426155_a_at	6.7	Osr2	odd-skipped related 2 (Drosophila)
1431248_at	6.7	5031426D15Rik	RIKEN cDNA 5031426D15 gene
1455610_at	6.7	Dmn	desmuslin
1417830_at	6.7	Smc1a	structural maintenance of chromosomes 1A
1451990_at	6.7	Mapre2	microtubule-associated protein, RP/EB family, member 2
1460016_at	6.7	Tmem164	transmembrane protein 164
1446477_at	6.7	Zfp622	zinc finger protein 622
1439642_at	6.7	5930403N24Rik	RIKEN cDNA 5930403N24 gene
1416161_at	6.7	Rad21	RAD21 homolog (S. pombe)
1424783_a_at	6.7	Ugt1a1 /// Ugt1a10 /// Ugt1a2 /// Ugt1a5 /// Ugt1a6a /// Ugt1a6b /// Ugt1a7c /// Ugt1a9 /// Ugt1a@	UDP glucuronosyltransferase 1 family, polypeptide A2 /// UDP glucuronosyltransferase 1 family, polypeptide A6A /// UDP glycosyltransferase 1 family, polypeptide A10 /// UDP glycosyltransferase 1 family, polypeptide A cluster /// UDP glucuronosyltransferase 1 family, polypeptide A7C /// UDP glucuronosyltransferase 1 family, polypeptide A5 /// UDP glucuronosyltransferase 1 family, polypeptide A9 //…
1438249_at	6.7	---	---
1459575_at	6.7	D1Ertd704e	DNA segment, Chr 1, ERATO Doi 704, expressed
1433244_at	6.7	4930573G07Rik	RIKEN cDNA 4930573G07 gene
1441461_at	6.7	Frmd4a	FERM domain containing 4A
1455092_at	6.7	Zfp207	zinc finger protein 207
1435653_at	6.7	---	Adult male liver tumor cDNA, RIKEN full-length enriched library, clone:C730024P13 product:unclassifiable, full insert sequence
1441372_at	6.7	5930405F01Rik	RIKEN cDNA 5930405F01 gene
1441361_at	6.7	Mpdz	multiple PDZ domain protein
1458894_at	6.7	---	---
1428262_s_at	6.7	EG668559 /// Hnrpa3 /// LOC545592 /// LOC629025 /// LOC630401	heterogeneous nuclear ribonucleoprotein A3 /// similar to heterogeneous nuclear ribonucleoprotein A3 /// predicted gene, EG668559
1434310_at	6.7	Bmpr2	bone morphogenic protein receptor, type II (serine/threonine kinase)
1452405_x_at	6.7	A430107P09Rik /// Tcra	T-cell receptor alpha chain /// RIKEN cDNA A430107P09 gene
1418379_s_at	6.7	Gpr124	G protein-coupled receptor 124
1425370_a_at	6.7	Erg	avian erythroblastosis virus E-26 (v-ets) oncogene related
1458291_at	6.7	Inhba	Inhibin beta-A
1433986_at	6.7	BC024659	cDNA sequence BC024659
1420696_at	6.7	Sema3c	sema domain, immunoglobulin domain (Ig), short basic domain, secreted, (semaphorin) 3C
1428845_at	6.7	Bclaf1	BCL2-associated transcription factor 1
1422723_at	6.7	Stra6	stimulated by retinoic acid gene 6
1455101_at	6.7	---	Mus musculus, clone IMAGE:2647821, mRNA
1453905_at	6.7	5033415L01Rik	RIKEN cDNA 5033415L01 gene
1425772_at	6.7	Col4a4	procollagen, type IV, alpha 4
1418536_at	6.7	LOC630509 /// LOC674192	similar to H-2 class I histocompatibility antigen, Q7 alpha chain precursor (QA-2 antigen) /// region containing histocompatibility 2, Q region locus 9; histocompatibility 2, Q region locus 7
1437065_at	6.7	Zbtb20	zinc finger and BTB domain containing 20
1442180_at	6.7	Dleu7	deleted in lymphocytic leukemia, 7
1446640_at	6.7	---	Transcribed locus
1456327_at	6.7	---	Transcribed locus
1416740_at	6.7	Col5a1	procollagen, type V, alpha 1
1460056_at	6.7	1700109F18Rik	RIKEN cDNA 1700109F18 gene
1427019_at	6.7	Ptprz1	protein tyrosine phosphatase, receptor type Z, polypeptide 1
1416246_a_at	6.7	Coro1a	coronin, actin binding protein 1A
1453982_at	6.7	Mdm4	transformed mouse 3T3 cell double minute 4
1421928_at	6.7	Epha4	Eph receptor A4
1450286_at	6.7	Npr3	natriuretic peptide receptor 3
1456152_at	6.7	Paqr5	progestin and adipoQ receptor family member V
1424750_at	6.7	Zbtb1	zinc finger and BTB domain containing 1
1457723_at	6.7	Pspc1	Paraspeckle protein 1
1457324_at	6.7	4933409K07Rik	RIKEN cDNA 4933409K07 gene
1430313_at	6.7	Adamtsl1	ADAMTS-like 1
1417523_at	6.7	Plek	pleckstrin
1423414_at	6.7	Ptgs1	prostaglandin-endoperoxide synthase 1
1438814_at	6.7	---	---
1454210_at	6.7	4933428M09Rik	RIKEN cDNA 4933428M09 gene
1459909_at	6.7	Nfix	nuclear factor I/X
1431718_at	6.7	Kif15	kinesin family member 15
1449687_at	6.6	D10Ertd610e	DNA segment, Chr 10, ERATO Doi 610, expressed
1450757_at	6.6	Cdh11	cadherin 11
1443809_at	6.6	Ptn	Pleiotrophin
1457949_at	6.6	---	Transcribed locus
1443943_at	6.6	Plag1	pleiomorphic adenoma gene 1
1434002_at	6.6	Ches1	checkpoint suppressor 1
1441396_at	6.6	B3galt1	UDP-Gal:betaGlcNAc beta 1,3-galactosyltransferase, polypeptide 1
1451753_at	6.6	Plxna2	plexin A2
1428105_at	6.6	Tpx2	TPX2, microtubule-associated protein homolog (Xenopus laevis)
1433897_at	6.6	AI597468	expressed sequence AI597468
1437466_at	6.6	Alcam	activated leukocyte cell adhesion molecule
1441517_at	6.6	Spred1	Sprouty protein with EVH-1 domain 1, related sequence
1432294_at	6.6	9330177L23Rik	RIKEN cDNA 9330177L23 gene
1420377_at	6.6	St8sia2	ST8 alpha-N-acetyl-neuraminide alpha-2,8-sialyltransferase 2
1444025_at	6.6	Kcnj3	Potassium inwardly-rectifying channel, subfamily J, member 3
1416741_at	6.6	Col5a1	Procollagen, type V, alpha 1
1419233_x_at	6.6	Apoa1	apolipoprotein A-I
1434106_at	6.6	Epm2aip1	EPM2A (laforin) interacting protein 1
1450172_at	6.6	Pknox1	Pbx/knotted 1 homeobox
1417792_at	6.6	Zfml	zinc finger, matrin-like
1433059_at	6.6	4930439G18Rik	RIKEN cDNA 4930439G18 gene
1433648_at	6.6	Spag9	sperm associated antigen 9
1428650_at	6.6	Tns1	tensin 1
1441033_at	6.6	Tmtc2	transmembrane and tetratricopeptide repeat containing 2
1459475_at	6.6	D10Ertd761e	DNA segment, Chr 10, ERATO Doi 761, expressed
1458341_x_at	6.6	---	---
1450738_at	6.6	Kif21a	kinesin family member 21A
1440447_at	6.6	Abhd2	abhydrolase domain containing 2
1436407_at	6.6	9430069J07Rik	RIKEN cDNA 9430069J07 gene
1436499_at	6.6	Sgms1	sphingomyelin synthase 1
1457198_at	6.6	Nrp1	neuropilin 1
1443203_at	6.6	Zeb1	Zinc finger E-box binding homeobox 1
1429487_at	6.6	Ppp1r12a	protein phosphatase 1, regulatory (inhibitor) subunit 12A
1441938_x_at	6.6	Cables1 /// LOC635753	Cdk5 and Abl enzyme substrate 1 /// similar to Cdk5 and Abl enzyme substrate 1
1439917_at	6.6	Pdzd8	PDZ domain containing 8
1453006_at	6.6	Fgfbp3	fibroblast growth factor binding protein 3
1447114_x_at	6.6	4930414L22Rik	RIKEN cDNA 4930414L22 gene
1447314_at	6.6	Tgfbr3	Transforming growth factor, beta receptor III
1443717_at	6.6	Dpyd	dihydropyrimidine dehydrogenase
1451966_at	6.6	Mrap	melanocortin 2 receptor accessory protein
1442952_at	6.6	---	---
1444281_at	6.6	Camk2d	Calcium/calmodulin-dependent protein kinase II, delta
1426928_at	6.6	Ccdc93	coiled-coil domain containing 93
1426168_a_at	6.6	A130082M07Rik /// A430107P09Rik /// Tcra	T-cell receptor alpha chain /// RIKEN cDNA A130082M07 gene /// RIKEN cDNA A430107P09 gene
1435722_at	6.6	Gria4	glutamate receptor, ionotropic, AMPA4 (alpha 4)
1456795_at	6.6	D330027G24Rik	RIKEN cDNA D330027G24 gene
1416658_at	6.6	Frzb	frizzled-related protein
1425458_a_at	6.6	Grb10	growth factor receptor bound protein 10
1434776_at	6.6	Sema5a	sema domain, seven thrombospondin repeats (type 1 and type 1-like), transmembrane domain (TM) and short cytoplasmic domain, (semaphorin) 5A
1437173_at	6.6	Edg3	endothelial differentiation, sphingolipid G-protein-coupled receptor, 3
1450546_at	6.6	Ammecr1	Alport syndrome, mental retardation, midface hypoplasia and elliptocytosis chromosomal region gene 1 homolog (human)
1426817_at	6.6	LOC638774 /// Mki67	antigen identified by monoclonal antibody Ki 67 /// similar to Antigen KI-67
1423429_at	6.6	Rhox5	reproductive homeobox 5
1458779_at	6.6	8030445P17Rik	RIKEN cDNA 8030445P17 gene
1423422_at	6.6	Asb4	ankyrin repeat and SOCS box-containing protein 4
1419638_at	6.6	Efnb2	ephrin B2
1448617_at	6.6	Cd53	CD53 antigen
1442163_at	6.6	Hace1	HECT domain and ankyrin repeat containing, E3 ubiquitin protein ligase 1
1443697_at	6.6	---	---
1420311_s_at	6.6	---	---
1430183_at	6.6	Pbx1	Pre B-cell leukemia transcription factor 1
1424793_a_at	6.6	Pbp2	phosphatidylethanolamine binding protein 2
1451751_at	6.6	Ddit4l	DNA-damage-inducible transcript 4-like
1415949_at	6.6	Cpe	carboxypeptidase E
1449545_at	6.6	Fgf18	fibroblast growth factor 18
1424842_a_at	6.6	Arhgap24	Rho GTPase activating protein 24
1429400_at	6.6	Clcn5	chloride channel 5
1441258_at	6.6	AF529169	cDNA sequence AF529169
1432627_at	6.6	5730507A11Rik	RIKEN cDNA 5730507A11 gene
1450138_a_at	6.6	Serpinb6a	serine (or cysteine) peptidase inhibitor, clade B, member 6a
1427034_at	6.6	Ace	angiotensin I converting enzyme (peptidyl-dipeptidase A) 1
1436223_at	6.6	Itgb8	Integrin beta 8
1456478_at	6.6	Pgm2l1	phosphoglucomutase 2-like 1
1455899_x_at	6.6	Socs3	suppressor of cytokine signaling 3
1422071_at	6.6	Lgals6	lectin, galactose binding, soluble 6
1436275_at	6.6	---	---
1425267_a_at	6.6	3110045G13Rik	RIKEN cDNA 3110045G13 gene
1439319_at	6.6	Elf1	E74-like factor 1
1457969_at	6.6	Rabif	RAB interacting factor
1444341_at	6.6	8030451F13Rik	RIKEN cDNA 8030451F13 gene
1444215_at	6.6	Pcdh9	Protocadherin 9
1427302_at	6.6	Enpp3	ectonucleotide pyrophosphatase/phosphodiesterase 3
1418324_at	6.6	Fem1b	feminization 1 homolog b (C. elegans)
1446833_at	6.6	Dock9	Dedicator of cytokinesis 9
1422757_at	6.6	Slc5a4b	solute carrier family 5 (neutral amino acid transporters, system A), member 4b
1432844_at	6.5	Phactr4	phosphatase and actin regulator 4
1442205_at	6.5	Sfrs12	Splicing factor, arginine/serine-rich 12
1444915_at	6.5	D1Ertd399e	DNA segment, Chr 1, ERATO Doi 399, expressed
1420151_at	6.5	---	---
1421375_a_at	6.5	S100a6	S100 calcium binding protein A6 (calcyclin)
1435264_at	6.5	Emilin2	elastin microfibril interfacer 2
1427257_at	6.5	Vcan	versican
1459317_at	6.5	Ank2	ankyrin 2, brain
1455513_at	6.5	Taf1	TAF1 RNA polymerase II, TATA box binding protein (TBP)-associated factor
1443847_x_at	6.5	---	Transcribed locus
1430991_at	6.5	1810014B01Rik	RIKEN cDNA 1810014B01 gene
1444007_at	6.5	A830082K12Rik	RIKEN cDNA A830082K12 gene
1428434_at	6.5	Zcchc12	zinc finger, CCHC domain containing 12
1452459_at	6.5	Aspm	asp (abnormal spindle)-like, microcephaly associated (Drosophila)
1456933_at	6.5	Smg7	Smg-7 homolog, nonsense mediated mRNA decay factor (C. elegans)
1448933_at	6.5	Pcdhb17	protocadherin beta 17
1430175_at	6.5	4930588G05Rik	RIKEN cDNA 4930588G05 gene
1429189_at	6.5	Arsb	arylsulfatase B
1447963_at	6.5	---	---
1421983_s_at	6.5	Hnf4a	hepatic nuclear factor 4, alpha
1439195_at	6.5	---	---
1434503_s_at	6.5	Lamp2	lysosomal-associated membrane protein 2
1449091_at	6.5	Cldn8	claudin 8
1456073_s_at	6.5	Panx3	pannexin 3
1454074_a_at	6.5	Rsrc2	arginine/serine-rich coiled-coil 2
1430747_at	6.5	Pqlc1	PQ loop repeat containing 1
1456969_at	6.5	Adamts5	a disintegrin-like and metallopeptidase (reprolysin type) with thrombospondin type 1 motif, 5 (aggrecanase-2)
1424431_at	6.5	Galnact2	chondroitin sulfate GalNAcT-2
1418648_at	6.5	Egln3	EGL nine homolog 3 (C. elegans)
1453481_at	6.5	Zdhhc2	zinc finger, DHHC domain containing 2
1436161_at	6.5	Aprin	androgen-induced proliferation inhibitor
1415738_at	6.5	Txndc12	thioredoxin domain containing 12 (endoplasmic reticulum)
1442585_at	6.5	B230220N19Rik	RIKEN cDNA B230220N19 gene
1418156_at	6.5	Kcne4	potassium voltage-gated channel, Isk-related subfamily, gene 4
1421351_at	6.5	Gria4	glutamate receptor, ionotropic, AMPA4 (alpha 4)
1444849_at	6.5	C76872	expressed sequence C76872
1458059_at	6.5	---	---
1429809_at	6.5	Tmtc2	transmembrane and tetratricopeptide repeat containing 2
1441195_at	6.5	6030487A22Rik	RIKEN cDNA 6030487A22 gene
1423135_at	6.5	Thy1	thymus cell antigen 1, theta
1443175_at	6.5	A830010M09Rik	RIKEN cDNA A830010M09 gene
1441946_at	6.5	Itih5	inter-alpha (globulin) inhibitor H5
1438255_at	6.5	Ches1	checkpoint suppressor 1
1457011_at	6.5	---	Transcribed locus
1435195_at	6.5	Vash1	vasohibin 1
1437660_at	6.5	Nktr	natural killer tumor recognition sequence
1438732_at	6.5	6430511F03	hypothetical protein 6430511F03
1458721_at	6.5	Pcdhgc3	Protocadherin gamma subfamily C, 3
1441893_at	6.5	Tex24	testis expressed gene 24
1443222_at	6.5	Akt3	Thymoma viral proto-oncogene 3
1441680_at	6.5	Rbms3	RNA binding motif, single stranded interacting protein
1451684_a_at	6.5	Bicd1	bicaudal D homolog 1 (Drosophila)
1450658_at	6.5	Adamts5	a disintegrin-like and metallopeptidase (reprolysin type) with thrombospondin type 1 motif, 5 (aggrecanase-2)
1445710_x_at	6.5	1110051B16Rik	RIKEN cDNA 1110051B16 gene
1437726_x_at	6.5	C1qb	complement component 1, q subcomponent, beta polypeptide
1437506_at	6.5	---	---
1441030_at	6.5	Rai14	retinoic acid induced 14
1442437_at	6.5	Ptk2b	PTK2 protein tyrosine kinase 2 beta
1417237_at	6.5	Pld2	phospholipase D2
1438953_at	6.5	---	---
1457040_at	6.5	Lgi2	leucine-rich repeat LGI family, member 2
1439187_at	6.5	Vps13d	vacuolar protein sorting 13 D (yeast)
1438423_at	6.5	Ssbp2	single-stranded DNA binding protein 2
1444392_at	6.5	---	---
1452717_at	6.5	Slc25a24	solute carrier family 25 (mitochondrial carrier, phosphate carrier), member 24
1417900_a_at	6.5	Vldlr	very low density lipoprotein receptor
1420895_at	6.5	Tgfbr1	transforming growth factor, beta receptor I
1428286_at	6.5	2900097C17Rik	RIKEN cDNA 2900097C17 gene
1419788_at	6.5	---	Transcribed locus
1416473_a_at	6.5	Nope	neighbor of Punc E11
1458151_at	6.5	4833444G19Rik	RIKEN cDNA 4833444G19 gene
1420749_a_at	6.5	Pou6f1	POU domain, class 6, transcription factor 1
1456873_at	6.5	Clic5	chloride intracellular channel 5
1440411_at	6.5	---	Transcribed locus
1435880_at	6.5	Ankrd50	ankrin repeat domain 50
1434202_a_at	6.5	BC055107	cDNA sequence BC055107
1456686_at	6.5	Zeb1	Zinc finger E-box binding homeobox 1
1454617_at	6.5	Arrdc3	arrestin domain containing 3
1426349_s_at	6.5	Tmpo	thymopoietin
1432523_at	6.5	Hipk2	homeodomain interacting protein kinase 2
1442184_at	6.5	---	---
1420313_x_at	6.5	---	---
1436581_at	6.5	Ttc14	tetratricopeptide repeat domain 14
1459612_at	6.5	Phlpp	PH domain and leucine rich repeat protein phosphatase
1440935_at	6.5	Grb10	Growth factor receptor bound protein 10
1447232_at	6.5	---	---
1460351_at	6.5	S100a11	S100 calcium binding protein A11 (calgizzarin)
1426708_at	6.5	Antxr2	anthrax toxin receptor 2
1446953_at	6.5	Tcf4	Transcription factor 4
1441343_at	6.5	---	---
1426949_s_at	6.5	Tpr	translocated promoter region
1445232_at	6.5	Dock9	Dedicator of cytokinesis 9
1446011_at	6.5	C1galt1	Core 1 UDP-galactose:N-acetylgalactosamine-alpha-R beta 1,3-galactosyltransferase
1422652_at	6.5	Cryga	crystallin, gamma A
1456720_at	6.4	1500041B16Rik	RIKEN cDNA 1500041B16 gene
1459038_at	6.4	---	Transcribed locus
1416299_at	6.4	Shcbp1	Shc SH2-domain binding protein 1
1429120_at	6.4	Lnp	limb and neural patterns
1450132_at	6.4	Hivep3	human immunodeficiency virus type I enhancer binding protein 3
1432417_a_at	6.4	Tspan2	tetraspanin 2
1459695_at	6.4	---	---
1438608_at	6.4	Tnni2	Troponin I, skeletal, fast 2
1428572_at	6.4	Basp1	brain abundant, membrane attached signal protein 1
1420443_at	6.4	Pcdhb19	protocadherin beta 19
1452035_at	6.4	Col4a1	procollagen, type IV, alpha 1
1447740_at	6.4	1700034J05Rik /// LOC635035	RIKEN cDNA 1700034J05 gene /// hypothetical protein LOC635035
1421403_at	6.4	Pi15	peptidase inhibitor 15
1453246_at	6.4	Rab39b	RAB39B, member RAS oncogene family
1450031_at	6.4	Aff4	AF4/FMR2 family, member 4
1429906_at	6.4	A930035E12Rik	RIKEN cDNA A930035E12 gene
1441524_at	6.4	Tec	cytoplasmic tyrosine kinase, Dscr28C related (Drosophila)
1433231_at	6.4	4933426I03Rik	RIKEN cDNA 4933426I03 gene
1416021_a_at	6.4	Fabp5 /// LOC628298 /// LOC669559	fatty acid binding protein 5, epidermal /// fatty acid-binding protein, epidermal pseudogene /// similar to Fatty acid-binding protein, epidermal (E-FABP) (Psoriasis-associated fatty acid-binding protein homolog) (PA-FABP) (Keratinocyte lipid-binding protein)
1429028_at	6.4	Dock11	dedicator of cytokinesis 11
1445354_at	6.4	---	Transcribed locus
1446860_at	6.4	Gab2	Growth factor receptor bound protein 2-associated protein 2
1452500_at	6.4	---	---
1450122_at	6.4	Ptprg	protein tyrosine phosphatase, receptor type, G
1445103_at	6.4	Tmem23	Transmembrane protein 23
1457546_at	6.4	Cnot1	CCR4-NOT transcription complex, subunit 1
1433833_at	6.4	Fndc3b	fibronectin type III domain containing 3B
1457046_s_at	6.4	C77370	expressed sequence C77370
1434752_at	6.4	Zfp207	zinc finger protein 207
1443566_at	6.4	---	---
1428432_at	6.4	2310047A01Rik	RIKEN cDNA 2310047A01 gene
1425817_a_at	6.4	Slc8a1	solute carrier family 8 (sodium/calcium exchanger), member 1
1419592_at	6.4	Unc5c	unc-5 homolog C (C. elegans)
1432296_a_at	6.4	Itgav	integrin alpha V
1449690_x_at	6.4	---	---
1432655_at	6.4	3222402N08Rik	RIKEN cDNA 3222402N08 gene
1438371_x_at	6.4	Ddx5	DEAD (Asp-Glu-Ala-Asp) box polypeptide 5
1452428_a_at	6.4	B2m	beta-2 microglobulin
1422287_at	6.4	Phxr2	per-hexamer repeat gene 2
1439123_at	6.4	Phf21a	PHD finger protein 21A
1418745_at	6.4	Omd	osteomodulin
1441061_at	6.4	---	Visual cortex cDNA, RIKEN full-length enriched library, clone:K530018N01 product:unclassifiable, full insert sequence
1442335_at	6.4	---	Transcribed locus
1435974_at	6.4	Arhgef9	Cdc42 guanine nucleotide exchange factor (GEF) 9
1430162_at	6.4	3830417A13Rik	RIKEN cDNA 3830417A13 gene
1448853_at	6.4	Synj2bp	synaptojanin 2 binding protein
1445543_at	6.4	9830124H08Rik	RIKEN cDNA 9830124H08 gene
1454824_s_at	6.4	Mtus1	mitochondrial tumor suppressor 1
1426642_at	6.4	Fn1	fibronectin 1
1444998_at	6.4	---	Transcribed locus
1455630_at	6.4	Dnalc1	dynein, axonemal, light chain 1
1416431_at	6.4	Tubb6	tubulin, beta 6
1457821_at	6.4	Sipa1l3	Signal-induced proliferation-associated 1 like 3
1430953_at	6.4	3200001G23Rik	RIKEN cDNA 3200001G23 gene
1423484_at	6.4	Bicc1	bicaudal C homolog 1 (Drosophila)
1439364_a_at	6.4	Mmp2	matrix metallopeptidase 2
1457563_at	6.4	Egfr	epidermal growth factor receptor
1416150_a_at	6.4	Sfrs3	splicing factor, arginine/serine-rich 3 (SRp20)
1442919_at	6.4	Sh3pxd2b	SH3 and PX domains 2B
1442377_at	6.4	---	Adult male corpora quadrigemina cDNA, RIKEN full-length enriched library, clone:B230366E07 product:unclassifiable, full insert sequence
1422758_at	6.4	Chst2	carbohydrate sulfotransferase 2
1446901_at	6.4	AU022077	expressed sequence AU022077
1441037_at	6.4	---	---
1457562_at	6.4	Rps6kb1	ribosomal protein S6 kinase, polypeptide 1
1456668_at	6.4	Zcchc11	Zinc finger, CCHC domain containing 11
1458958_at	6.4	Nope	neighbor of Punc E11
1442052_at	6.4	C330019G07Rik	RIKEN cDNA C330019G07 gene
1427906_at	6.4	1110037F02Rik	RIKEN cDNA 1110037F02 gene
1420592_a_at	6.4	Anp32e	acidic (leucine-rich) nuclear phosphoprotein 32 family, member E
1446927_at	6.4	Dock9	Dedicator of cytokinesis 9
1419642_at	6.4	Purb	purine rich element binding protein B
1425435_at	6.4	Msr1	macrophage scavenger receptor 1
1416440_at	6.4	Cd164	CD164 antigen
1450745_at	6.4	C1galt1	core 1 synthase, glycoprotein-N-acetylgalactosamine 3-beta-galactosyltransferase, 1
1448293_at	6.4	---	---
1426045_at	6.4	Kng1	kininogen 1
1457966_at	6.4	Fbxl7	F-box and leucine-rich repeat protein 7
1453706_at	6.4	2900042A17Rik	RIKEN cDNA 2900042A17 gene
1455720_at	6.4	Adamts2	a disintegrin-like and metallopeptidase (reprolysin type) with thrombospondin type 1 motif, 2
1417215_at	6.4	Rab27b	RAB27b, member RAS oncogene family
1458120_at	6.4	Cdh18	cadherin 18
1427122_at	6.4	Copg2as2	coatomer protein complex, subunit gamma 2, antisense 2
1418497_at	6.4	Fgf13	fibroblast growth factor 13
1439204_at	6.4	Scn3a	sodium channel, voltage-gated, type III, alpha
1456227_x_at	6.4	Rbbp7	retinoblastoma binding protein 7
1419232_a_at	6.4	Apoa1	apolipoprotein A-I
1434339_at	6.4	Fnbp1l	formin binding protein 1-like
1450270_at	6.4	Pcdhb11	protocadherin beta 11
1423274_at	6.4	Ints6	integrator complex subunit 6
1418569_at	6.4	Fblim1	filamin binding LIM protein 1
1417894_at	6.4	Gpr97	G protein-coupled receptor 97
1431008_at	6.4	0610037M15Rik	RIKEN cDNA 0610037M15 gene
1419951_at	6.4	Lman1	Lectin, mannose-binding, 1
1455427_at	6.4	Angpt4	angiopoietin 4
1419212_at	6.4	Icosl	icos ligand
1452418_at	6.4	1200016E24Rik	RIKEN cDNA 1200016E24 gene
1446670_at	6.4	---	---
1420496_at	6.4	F12	coagulation factor XII (Hageman factor)
1427926_at	6.4	Maml2	mastermind like 2 (Drosophila)
1443475_at	6.4	Hist1h3i	Histone cluster 1, H3i
1456866_x_at	6.4	1700027D21Rik	RIKEN cDNA 1700027D21 gene
1421098_at	6.4	AI586015	expressed sequence AI586015
1448891_at	6.4	Msr2	macrophage scavenger receptor 2
1439757_s_at	6.4	Epha4	Eph receptor A4
1436425_at	6.4	Ankrd38	ankyrin repeat domain 38
1415777_at	6.4	Pnliprp1	pancreatic lipase related protein 1
1450828_at	6.4	Synpo2	synaptopodin 2
1447293_x_at	6.3	Actr1b	ARP1 actin-related protein 1 homolog B (yeast)
1420803_at	6.3	Tex18	testis expressed gene 18
1460313_at	6.3	Olfr2	olfactory receptor 2
1422639_at	6.3	Calcb	calcitonin-related polypeptide, beta
1440600_at	6.3	4930407I10Rik	RIKEN cDNA 4930407I10 gene
1445144_at	6.3	Sntb1	Syntrophin, basic 1
1430497_at	6.3	Rxra	retinoid X receptor alpha
1442358_at	6.3	AA409587	expressed sequence AA409587
1437457_a_at	6.3	Mtpn	myotrophin
1448816_at	6.3	Ptgis	prostaglandin I2 (prostacyclin) synthase
1417447_at	6.3	Tcf21	transcription factor 21
1423667_at	6.3	Mat2a	methionine adenosyltransferase II, alpha
1450531_at	6.3	H2-Bl	histocompatibility 2, blastocyst
1436095_at	6.3	Chd5	chromodomain helicase DNA binding protein 5
1417424_at	6.3	Ier3ip1	immediate early response 3 interacting protein 1
1431402_at	6.3	Kirrel3	kin of IRRE like 3 (Drosophila)
1441976_at	6.3	5430434G16Rik	RIKEN cDNA 5430434G16 gene
1432932_at	6.3	---	---
1448829_at	6.3	Smc6	structural maintenance of chromosomes 6
1437666_x_at	6.3	Ubc	ubiquitin C
1443413_s_at	6.3	Trpm5	transient receptor potential cation channel, subfamily M, member 5
1454862_at	6.3	Phldb2	pleckstrin homology-like domain, family B, member 2
1433199_at	6.3	B230114A03Rik	RIKEN cDNA B230114A03 gene
1423804_a_at	6.3	Idi1	isopentenyl-diphosphate delta isomerase
1449195_s_at	6.3	Cxcl16	chemokine (C-X-C motif) ligand 16
1454793_x_at	6.3	Ddx5	DEAD (Asp-Glu-Ala-Asp) box polypeptide 5
1459732_at	6.3	---	Transcribed locus
1444275_at	6.3	---	---
1446873_at	6.3	---	---
1425617_at	6.3	Dhx9	DEAH (Asp-Glu-Ala-His) box polypeptide 9
1425208_at	6.3	Lbh	limb-bud and heart
1429943_at	6.3	Ctbs	chitobiase, di-N-acetyl-
1417359_at	6.3	Mfap2	microfibrillar-associated protein 2
1447988_at	6.3	Pdzd2	PDZ domain containing 2
1422288_at	6.3	Htr1b	5-hydroxytryptamine (serotonin) receptor 1B
1431337_a_at	6.3	1810055E12Rik	RIKEN cDNA 1810055E12 gene
1417963_at	6.3	Pltp	phospholipid transfer protein
1448929_at	6.3	F13a1	coagulation factor XIII, A1 subunit
1434246_at	6.3	L3mbtl3	l(3)mbt-like 3 (Drosophila)
1421453_at	6.3	Jph2	junctophilin 2
1455224_at	6.3	Angptl1	angiopoietin-like 1
1433578_at	6.3	Slc10a4	solute carrier family 10 (sodium/bile acid cotransporter family), member 4
1455849_at	6.3	---	---
1427563_at	6.3	Dlx6as	distal-less homeobox 6, antisense
1459100_at	6.3	AU015253	expressed sequence AU015253
1443471_at	6.3	Zbtb20	zinc finger and BTB domain containing 20
1436259_at	6.3	Asb2	Ankyrin repeat and SOCS box-containing protein 2
1422227_at	6.3	Klf12	Kruppel-like factor 12
1458697_at	6.3	---	Transcribed locus
1458220_at	6.3	Dlc1	deleted in liver cancer 1
1449197_at	6.3	Wdr20a	WD repeat domain 20a
1426782_at	6.3	Gpr125	G protein-coupled receptor 125
1424754_at	6.3	Ms4a7	membrane-spanning 4-domains, subfamily A, member 7
1445311_at	6.3	Akap13	A kinase (PRKA) anchor protein 13
1429256_at	6.3	Gtl2	GTL2, imprinted maternally expressed untranslated mRNA
1431094_at	6.3	1110006E14Rik	RIKEN cDNA 1110006E14 gene
1434303_at	6.3	Raph1	Ras association (RalGDS/AF-6) and pleckstrin homology domains 1
1429916_at	6.3	9530077C05Rik	RIKEN cDNA 9530077C05 gene
1455238_at	6.3	Mum1l1	melanoma associated antigen (mutated) 1-like 1
1445600_at	6.3	---	Transcribed locus
1450629_at	6.3	Lima1	LIM domain and actin binding 1
1457506_at	6.3	Pard3b	Par-3 partitioning defective 3 homolog B (C. elegans)
1421219_at	6.3	Ttll3	tubulin tyrosine ligase-like family, member 3
1417411_at	6.3	Nap1l5	nucleosome assembly protein 1-like 5
1421594_a_at	6.3	Sytl2	synaptotagmin-like 2
1426965_at	6.3	Rap2a	RAS related protein 2a
1437138_at	6.3	Foxm1	forkhead box M1
1451344_at	6.3	Tmem119	transmembrane protein 119
1451045_at	6.3	Syt13	synaptotagmin XIII
1450015_x_at	6.3	Sgpp1	sphingosine-1-phosphate phosphatase 1
1446791_at	6.3	Pi15	Peptidase inhibitor 15
1419376_at	6.3	1110018M03Rik	RIKEN cDNA 1110018M03 gene
1451429_at	6.3	Gfod2	glucose-fructose oxidoreductase domain containing 2
1427780_at	6.3	Defb35	defensin beta 35
1432836_at	6.3	4833410I11Rik	RIKEN cDNA 4833410I11 gene
1444447_at	6.3	Nek7	NIMA (never in mitosis gene a)-related expressed kinase 7
1437977_at	6.3	Sgtb	Small glutamine-rich tetratricopeptide repeat (TPR)-containing, beta
1445936_at	6.3	---	---
1439040_at	6.3	Cenpe	centromere protein E
1420641_a_at	6.3	Sqrdl	sulfide quinone reductase-like (yeast)
1440765_at	6.3	Fras1	Fraser syndrome 1 homolog (human)
1456914_at	6.3	---	---
1421840_at	6.3	Abca1	ATP-binding cassette, sub-family A (ABC1), member 1
1454369_a_at	6.3	Nfatc4	nuclear factor of activated T-cells, cytoplasmic, calcineurin-dependent 4
1431118_at	6.3	6720427H10Rik	RIKEN cDNA 6720427H10 gene
1446346_at	6.3	---	---
1449941_at	6.3	Myo1e	myosin IE
1426402_at	6.3	Syncrip	synaptotagmin binding, cytoplasmic RNA interacting protein
1442359_at	6.3	AW045895	expressed sequence AW045895
1448162_at	6.3	Vcam1	vascular cell adhesion molecule 1
1442804_at	6.3	Fgr	Gardner-Rasheed feline sarcoma viral (Fgr) oncogene homolog
1440445_at	6.3	Pax6os1	Pax6 opposite strand transcript 1
1452479_at	6.3	Copg2as2	coatomer protein complex, subunit gamma 2, antisense 2
1431387_at	6.3	ENSMUSG00000052323	predicted gene, ENSMUSG00000052323
1454923_at	6.3	AW214353	expressed sequence AW214353
1437647_at	6.3	Dido1	death inducer-obliterator 1
1432128_at	6.3	4930455B06Rik	RIKEN cDNA 4930455B06 gene
1458578_at	6.3	Rbms1	RNA binding motif, single stranded interacting protein 1
1440561_at	6.3	C87259	expressed sequence C87259
1444073_at	6.3	Maf	avian musculoaponeurotic fibrosarcoma (v-maf) AS42 oncogene homolog
1426061_x_at	6.3	---	---
1429221_at	6.3	Wdr85	WD40 repeat domain 85
1458508_at	6.3	Matr3	matrin 3
1453053_at	6.3	2610036L11Rik	RIKEN cDNA 2610036L11 gene
1444194_at	6.2	---	---
1430997_at	6.2	Cd47	CD47 antigen (Rh-related antigen, integrin-associated signal transducer)
1444983_at	6.2	4933437K13Rik	RIKEN cDNA 4933437K13 gene
1417962_s_at	6.2	Ghr	growth hormone receptor
1444787_at	6.2	Chd1	Chromodomain helicase DNA binding protein 1
1445272_at	6.2	Rnf38	Ring finger protein 38
1417777_at	6.2	Ltb4dh	leukotriene B4 12-hydroxydehydrogenase
1438475_at	6.2	AB124611	cDNA sequence AB124611
1443630_at	6.2	---	---
1439699_at	6.2	---	15 days embryo head cDNA, RIKEN full-length enriched library, clone:D930025A16 product:unclassifiable, full insert sequence
1447240_at	6.2	---	---
1456864_at	6.2	BC002059	CDNA sequence BC002059
1450199_a_at	6.2	Stab1	stabilin 1
1447869_x_at	6.2	Rhobtb3	Rho-related BTB domain containing 3
1440804_at	6.2	Nktr	natural killer tumor recognition sequence
1451976_s_at	6.2	Cmtm2a	CKLF-like MARVEL transmembrane domain containing 2A
1447813_x_at	6.2	Sla	src-like adaptor
1423871_at	6.2	Tmem63a	transmembrane protein 63a
1416756_at	6.2	Dnajb1	DnaJ (Hsp40) homolog, subfamily B, member 1
1415809_at	6.2	Tpbpa	trophoblast specific protein alpha
1427425_at	6.2	9130208E07Rik	RIKEN cDNA 9130208E07 gene
1425662_at	6.2	Cdadc1	cytidine and dCMP deaminase domain containing 1
1441198_at	6.2	Zfp39	zinc finger protein 39
1422329_a_at	6.2	Ntrk3	neurotrophic tyrosine kinase, receptor, type 3
1447014_at	6.2	---	---
1446570_at	6.2	Maml2	Mastermind like 2 (Drosophila)
1423669_at	6.2	Col1a1	procollagen, type I, alpha 1
1420017_at	6.2	Tspan8	tetraspanin 8
1444936_at	6.2	D5Ertd566e	DNA segment, Chr 5, ERATO Doi 566, expressed
1447065_at	6.2	EG330070	predicted gene, EG330070
1443342_at	6.2	---	Transcribed locus, strongly similar to XP_001057186.1 similar to CG32542-PA [Rattus norvegicus]
1421276_a_at	6.2	Dst	dystonin
1416145_at	6.2	Dhx15	DEAH (Asp-Glu-Ala-His) box polypeptide 15
1420773_at	6.2	Dub1	deubiquitinating enzyme 1
1416023_at	6.2	Fabp3	fatty acid binding protein 3, muscle and heart
1419302_at	6.2	Heyl	hairy/enhancer-of-split related with YRPW motif-like
1429841_at	6.2	Megf10	multiple EGF-like-domains 10
1423545_a_at	6.2	Zfp207	zinc finger protein 207
1458941_at	6.2	Zeb2	zinc finger E-box binding homeobox 2
1445422_at	6.2	LOC621549	hypothetical protein LOC621549
1456333_a_at	6.2	Arhgap6	Rho GTPase activating protein 6
1456096_at	6.2	6430573F11Rik	RIKEN cDNA 6430573F11 gene
1450420_at	6.2	Stag1	stromal antigen 1
1459873_x_at	6.2	Maged2	Melanoma antigen, family D, 2
1453076_at	6.2	9130211I03Rik	RIKEN cDNA 9130211I03 gene
1442785_at	6.2	Smyd3	SET and MYND domain containing 3
1423250_a_at	6.2	Tgfb2	transforming growth factor, beta 2
1448208_at	6.2	Smad1	MAD homolog 1 (Drosophila)
1457504_at	6.2	---	---
1415692_s_at	6.2	Canx	calnexin
1430196_at	6.2	8430408J09Rik	RIKEN cDNA 8430408J09 gene
1416041_at	6.2	Sgk	serum/glucocorticoid regulated kinase
1456214_at	6.2	Pcdh7	protocadherin 7
1434366_x_at	6.2	C1qb	complement component 1, q subcomponent, beta polypeptide
1456173_at	6.2	Il10ra	Interleukin 10 receptor, alpha
1421671_at	6.2	Hsd17b3	hydroxysteroid (17-beta) dehydrogenase 3
1434881_s_at	6.2	Kctd12	potassium channel tetramerisation domain containing 12
1442352_at	6.2	9430091N11Rik	RIKEN cDNA 9430091N11 gene
1457147_at	6.2	Etl4	enhancer trap locus 4
1433908_a_at	6.2	Cttn	cortactin
1428578_s_at	6.2	Ppfia4	protein tyrosine phosphatase, receptor type, f polypeptide (PTPRF), interacting protein (liprin), alpha 4
1422909_at	6.2	Smc6	structural maintenance of chromosomes 6
1439986_at	6.2	Dgki	diacylglycerol kinase, iota
1426802_at	6.2	Sept8	septin 8
1434217_at	6.2	C330019G07Rik	RIKEN cDNA C330019G07 gene
1433733_a_at	6.2	Cry1	cryptochrome 1 (photolyase-like)
1450600_at	6.2	Olfr1508	olfactory receptor 1508
1428546_at	6.2	Syncrip	synaptotagmin binding, cytoplasmic RNA interacting protein
1428094_at	6.2	Lamp2	lysosomal-associated membrane protein 2
1457048_at	6.2	Gpr103	G protein-coupled receptor 103
1440064_at	6.2	Etl4	enhancer trap locus 4
1418762_at	6.2	Cd55	CD55 antigen
1460302_at	6.2	LOC640441 /// Thbs1	thrombospondin 1 /// similar to thrombospondin 1
1441546_at	6.2	LOC624524	hypothetical LOC624524
1439300_at	6.2	---	---
1449319_at	6.2	Rspo1	R-spondin homolog (Xenopus laevis)
1427074_at	6.2	Pcmtd2	protein-L-isoaspartate (D-aspartate) O-methyltransferase domain containing 2
1436585_at	6.2	BB182297	expressed sequence BB182297
1454338_at	6.2	Bat2d	BAT2 domain containing 1
1449147_at	6.2	Chst1	carbohydrate (keratan sulfate Gal-6) sulfotransferase 1
1445275_at	6.2	C130092O11Rik	RIKEN cDNA C130092O11 gene
1444319_at	6.2	E2f8	E2F transcription factor 8
1441983_at	6.2	---	0 day neonate cerebellum cDNA, RIKEN full-length enriched library, clone:C230096I08 product:hypothetical protein, full insert sequence
1444269_at	6.2	---	---
1437351_at	6.2	Cxxc4	CXXC finger 4
1426677_at	6.2	Flna	filamin, alpha
1430797_at	6.2	Xpo4	exportin 4
1419956_at	6.2	C77144	expressed sequence C77144
1419483_at	6.2	C3ar1	complement component 3a receptor 1
1416329_at	6.2	Cyfip1	cytoplasmic FMR1 interacting protein 1
1446527_at	6.2	Agtr1b	angiotensin II receptor, type 1b
1429863_at	6.2	Lonrf3	LON peptidase N-terminal domain and ring finger 3
1437492_at	6.2	Mkx	mohawk
1459672_at	6.2	---	Transcribed locus
1418139_at	6.2	Dcx	doublecortin
1434614_at	6.2	---	---
1431110_at	6.2	Plxdc2	plexin domain containing 2
1458329_x_at	6.2	1110051B16Rik	RIKEN cDNA 1110051B16 gene
1460485_at	6.2	8430434A19Rik	RIKEN cDNA 8430434A19 gene
1428518_at	6.2	Mlf1ip	myeloid leukemia factor 1 interacting protein
1421964_at	6.2	Notch3	Notch gene homolog 3 (Drosophila)
1427262_at	6.2	Xist	inactive X specific transcripts
1424308_at	6.2	Slc24a3	solute carrier family 24 (sodium/potassium/calcium exchanger), member 3
1459384_at	6.2	Dnmt3b	DNA methyltransferase 3B
1439313_at	6.2	Lphn3	latrophilin 3
1459958_at	6.2	Rsrc1	arginine/serine-rich coiled-coil 1
1439476_at	6.2	Dsg2	desmoglein 2
1425649_at	6.2	Slc39a14	solute carrier family 39 (zinc transporter), member 14
1460602_at	6.2	Dlc1	deleted in liver cancer 1
1430611_at	6.2	Zdhhc25	zinc finger, DHHC domain containing 25
1442659_at	6.1	Pcdh9	protocadherin 9
1438811_at	6.1	Dlg7	discs, large homolog 7 (Drosophila)
1426433_at	6.1	Myct1	myc target 1
1433997_at	6.1	2410127E18Rik	RIKEN cDNA 2410127E18 gene
1444847_at	6.1	---	---
1454782_at	6.1	Bai3	brain-specific angiogenesis inhibitor 3
1444724_at	6.1	Pcdh9	Protocadherin 9
1422659_at	6.1	Camk2d	calcium/calmodulin-dependent protein kinase II, delta
1423324_at	6.1	Pnn	pinin
1434431_x_at	6.1	Adora2b	adenosine A2b receptor
1443107_at	6.1	Tmem16f	Transmembrane protein 16F
1424462_at	6.1	Ergic2	ERGIC and golgi 2
1423365_at	6.1	Cacna1g	calcium channel, voltage-dependent, T type, alpha 1G subunit
1425924_at	6.1	Mdfi	MyoD family inhibitor
1440815_x_at	6.1	LOC624112	hypothetical protein LOC624112
1445524_at	6.1	Ddc	Dopa decarboxylase
1446921_at	6.1	---	Transcribed locus
1446545_at	6.1	---	---
1434760_at	6.1	Lrrtm3	leucine rich repeat transmembrane neuronal 3
1421408_at	6.1	Igsf6	immunoglobulin superfamily, member 6
1441630_at	6.1	Ep400	E1A binding protein p400
1433647_s_at	6.1	Rhobtb3	Rho-related BTB domain containing 3
1436778_at	6.1	Cybb	cytochrome b-245, beta polypeptide
1446145_at	6.1	Eif4g3	eukaryotic translation initiation factor 4 gamma, 3
1421514_a_at	6.1	Scml2	sex comb on midleg-like 2 (Drosophila)
1428529_at	6.1	2810026P18Rik	RIKEN cDNA 2810026P18 gene
1438327_at	6.1	Zfp533	Zinc finger protein 533
1455090_at	6.1	Angptl2	angiopoietin-like 2
1436999_at	6.1	5033414K04Rik	RIKEN cDNA 5033414K04 gene
1434186_at	6.1	Gpr23	G protein-coupled receptor 23
1428408_a_at	6.1	D12Ertd551e	DNA segment, Chr 12, ERATO Doi 551, expressed
1428026_at	6.1	Tshz2	teashirt zinc finger family member 2
1451629_at	6.1	Lbh	limb-bud and heart
1457732_at	6.1	Pcmtd2	Protein-L-isoaspartate (D-aspartate) O-methyltransferase domain containing 2
1426657_s_at	6.1	EG666422 /// EG666875 /// LOC669985 /// LOC671102 /// LOC673015 /// LOC675010 /// Phgdh	3-phosphoglycerate dehydrogenase /// predicted gene, EG666422 /// predicted gene, EG666875 /// similar to 3-phosphoglycerate dehydrogenase
1440435_at	6.1	Ky	kyphoscoliosis peptidase
1459979_x_at	6.1	Zfp68	Zinc finger protein 68
1447589_at	6.1	Ppp4r1	Protein phosphatase 4, regulatory subunit 1
1417389_at	6.1	Gpc1	glypican 1
1436057_at	6.1	Gtl2	GTL2, imprinted maternally expressed untranslated mRNA
1444350_at	6.1	LOC672855 /// Slfn10	schlafen 10 /// similar to schlafen 10
1441298_at	6.1	---	---
1451161_a_at	6.1	Emr1	EGF-like module containing, mucin-like, hormone receptor-like sequence 1
1428171_at	6.1	Prpf39	PRP39 pre-mRNA processing factor 39 homolog (yeast)
1443437_at	6.1	EG633285	predicted gene, EG633285
1448696_at	6.1	Heph	hephaestin
1422545_at	6.1	Tbx2	T-box 2
1431579_at	6.1	4933421D24Rik	RIKEN cDNA 4933421D24 gene
1443173_at	6.1	Ptn	pleiotrophin
1430266_at	6.1	1700003D09Rik	RIKEN cDNA 1700003D09 gene
1423843_at	6.1	Lrrc61	leucine rich repeat containing 61
1430269_at	6.1	Mybphl	myosin binding protein H-like
1457507_at	6.1	Nrg3	Neuregulin 3
1437443_at	6.1	EG620382	Predicted gene, EG620382
1424927_at	6.1	Glipr1	GLI pathogenesis-related 1 (glioma)
1416980_at	6.1	Mettl7b	methyltransferase like 7B
1459328_at	6.1	4930429A22Rik	RIKEN cDNA 4930429A22 gene
1429597_at	6.1	Dppa4	developmental pluripotency associated 4
1459609_at	6.1	---	---
1433839_at	6.1	Nars2	asparaginyl-tRNA synthetase 2 (mitochondrial)(putative)
1426863_at	6.1	Rbmx	RNA binding motif protein, X chromosome
1433387_at	6.1	2900022M07Rik	RIKEN cDNA 2900022M07 gene
1430757_at	6.1	A330102H22Rik	RIKEN cDNA A330102H22 gene
1443392_at	6.1	Trpv1	Transient receptor potential cation channel, subfamily V, member 1
1430467_at	6.1	4921511H03Rik	RIKEN cDNA 4921511H03 gene
1444904_at	6.1	Runx1t1	Runt-related transcription factor 1; translocated to, 1 (cyclin D-related)
1448425_at	6.1	Eif3s10	eukaryotic translation initiation factor 3, subunit 10 (theta)
1448108_at	6.1	Serinc1	serine incorporator 1
1438244_at	6.1	Nfib	nuclear factor I/B
1415834_at	6.1	Dusp6	dual specificity phosphatase 6
1432850_at	6.1	5430434G16Rik	RIKEN cDNA 5430434G16 gene
1437415_at	6.1	4933427D06Rik	RIKEN cDNA 4933427D06 gene
1435657_at	6.1	AI425999	expressed sequence AI425999
1450047_at	6.1	Hs6st2	heparan sulfate 6-O-sulfotransferase 2
1425107_a_at	6.1	Lifr	leukemia inhibitory factor receptor
1460329_at	6.1	LOC675709	similar to Beta-1,4-galactosyltransferase 6 (Beta-1,4-GalTase 6) (Beta4Gal-T6) (b4Gal-T6) (UDP-galactose:beta-N-acetylglucosamine beta-1,4-galactosyltransferase 6) (UDP-Gal:beta-GlcNAc beta-1,4-galactosyltransferase 6)
1419896_at	6.1	BB001228	expressed sequence BB001228
1460292_a_at	6.1	Smarca1	SWI/SNF related, matrix associated, actin dependent regulator of chromatin, subfamily a, member 1
1443062_at	6.1	Auts2	autism susceptibility candidate 2
1449815_a_at	6.1	Ssbp2	single-stranded DNA binding protein 2
1460101_at	6.1	---	---
1450723_at	6.1	Isl1	ISL1 transcription factor, LIM/homeodomain
1435731_x_at	6.1	---	Transcribed locus, moderately similar to XP_001067603.1 similar to peroxiredoxin 1 [Rattus norvegicus]
1421222_at	6.1	Fip1l1	FIP1 like 1 (S. cerevisiae)
1423531_a_at	6.1	Hnrpa1	heterogeneous nuclear ribonucleoprotein A1
1422705_at	6.1	Tmepai	transmembrane, prostate androgen induced RNA
1423666_s_at	6.1	EG665407 /// EG668032 /// LOC382740 /// LOC672748 /// LOC675821 /// Rpl5	ribosomal protein L5 /// similar to 60S ribosomal protein L5 /// predicted gene, EG665407 /// predicted gene, EG668032
1420285_at	6.1	---	---
1456983_at	6.1	Trps1	Trichorhinophalangeal syndrome I (human)
1417453_at	6.1	Cul4b	cullin 4B
1429179_at	6.1	Colec11	collectin sub-family member 11
1459423_at	6.1	Meis1	myeloid ecotropic viral integration site 1
1453202_at	6.1	E330016A19Rik	RIKEN cDNA E330016A19 gene
1447151_at	6.1	4930519N13Rik	RIKEN cDNA 4930519N13 gene
1442360_at	6.1	---	---
1428977_at	6.1	Chst8	carbohydrate (N-acetylgalactosamine 4-0) sulfotransferase 8
1425152_s_at	6.1	Serpini2	serine (or cysteine) peptidase inhibitor, clade I, member 2
1442080_at	6.1	Creb3l2	CAMP responsive element binding protein 3-like 2
1444890_at	6.1	AA536749	Expressed sequence AA536749
1452614_at	6.1	Gm566	gene model 566, (NCBI)
1424632_a_at	6.1	Rev3l	REV3-like, catalytic subunit of DNA polymerase zeta RAD54 like (S. cerevisiae)
1460359_at	6.1	Armcx3	armadillo repeat containing, X-linked 3
1435955_at	6.1	Siglecg	sialic acid binding Ig-like lectin G
1440039_at	6.1	Brwd3	Bromodomain and WD repeat domain containing 3
1419677_at	6.1	Masp1	mannan-binding lectin serine peptidase 1
1417522_at	6.1	Fbxo32	F-box protein 32
1458383_at	6.1	Idh2	Isocitrate dehydrogenase 2 (NADP+), mitochondrial
1433519_at	6.1	Nucks1	nuclear casein kinase and cyclin-dependent kinase substrate 1
1439247_at	6.1	Dock10 /// LOC630691	dedicator of cytokinesis 10 /// similar to Dedicator of cytokinesis protein 10 (Protein zizimin 3)
1440111_at	6.1	Fmnl2	Formin-like 2
1440903_at	6.1	Herc1	Hect (homologous to the E6-AP (UBE3A) carboxyl terminus) domain and RCC1 (CHC1)-like domain (RLD) 1
1442911_at	6.1	Riok2	RIO kinase 2 (yeast)
1420959_at	6.1	Asph	aspartate-beta-hydroxylase
1455685_at	6.1	Mical2	microtubule associated monoxygenase, calponin and LIM domain containing 2
1449765_at	6.1	C76628	expressed sequence C76628
1448056_at	6.1	Huwe1	HECT, UBA and WWE domain containing 1
1433885_at	6.1	Iqgap2	IQ motif containing GTPase activating protein 2
1442280_at	6.1	D2Ertd750e	DNA segment, Chr 2, ERATO Doi 750, expressed
1440524_at	6.1	Utx	ubiquitously transcribed tetratricopeptide repeat gene, X chromosome
1449106_at	6.1	Gpx3	glutathione peroxidase 3
1416714_at	6.1	Irf8	interferon regulatory factor 8
1442435_at	6.1	Smg6	Smg-6 homolog, nonsense mediated mRNA decay factor (C. elegans)
1445663_at	6.1	---	---
1432547_at	6.1	C030005H24Rik	RIKEN cDNA C030005H24 gene
1426261_s_at	6.1	Ugt1a1 /// Ugt1a10 /// Ugt1a2 /// Ugt1a5 /// Ugt1a6a /// Ugt1a6b /// Ugt1a7c /// Ugt1a9 /// Ugt1a@	UDP glucuronosyltransferase 1 family, polypeptide A2 /// UDP glucuronosyltransferase 1 family, polypeptide A6A /// UDP glycosyltransferase 1 family, polypeptide A10 /// UDP glycosyltransferase 1 family, polypeptide A cluster /// UDP glucuronosyltransferase 1 family, polypeptide A7C /// UDP glucuronosyltransferase 1 family, polypeptide A5 /// UDP glucuronosyltransferase 1 family, polypeptide A9 //…
1421129_a_at	6.1	Atp2a3	ATPase, Ca++ transporting, ubiquitous
1443797_at	6.1	Agps	Alkylglycerone phosphate synthase
1453148_at	6.1	Sema3d	sema domain, immunoglobulin domain (Ig), short basic domain, secreted, (semaphorin) 3D
1435603_at	6.1	Sned1	sushi, nidogen and EGF-like domains 1
1435184_at	6.1	Npr3	natriuretic peptide receptor 3
1429658_a_at	6.1	Smc2	structural maintenance of chromosomes 2
1417821_at	6.1	D17H6S56E-5	DNA segment, Chr 17, human D6S56E 5
1433043_at	6.1	Vcan	versican
1428377_at	6.1	Btbd11	BTB (POZ) domain containing 11
1439523_at	6	D330027G24Rik	RIKEN cDNA D330027G24 gene
1453698_at	6	6030451C04Rik	RIKEN cDNA 6030451C04 gene
1457584_at	6	AI848100	expressed sequence AI848100
1419434_at	6	Slc2a10	solute carrier family 2 (facilitated glucose transporter), member 10
1427465_at	6	Atp1a2	ATPase, Na+/K+ transporting, alpha 2 polypeptide
1423039_a_at	6	---	---
1456306_a_at	6	Umod	uromodulin
1417508_at	6	Rnf19	ring finger protein (C3HC4 type) 19
1460371_at	6	Hspa12b	heat shock protein 12B
1446547_at	6	9330175E14Rik	RIKEN cDNA 9330175E14 gene
1458610_at	6	---	---
1446566_at	6	Ap2b1	Adaptor-related protein complex 2, beta 1 subunit
1417457_at	6	Cks2	CDC28 protein kinase regulatory subunit 2
1457464_at	6	C130015C19	hypothetical LOC403342
1440818_s_at	6	Sf3b1	splicing factor 3b, subunit 1
1452295_at	6	Tmepai	transmembrane, prostate androgen induced RNA
1434316_at	6	Chsy1	carbohydrate (chondroitin) synthase 1
1441050_at	6	Strn3	Striatin, calmodulin binding protein 3
1422637_at	6	Rassf5	Ras association (RalGDS/AF-6) domain family 5
1459376_at	6	Hivep2	Human immunodeficiency virus type I enhancer binding protein 2
1457529_x_at	6	LOC626877	Similar to zinc finger protein 709
1420494_x_at	6	Ubc	ubiquitin C
1458884_at	6	---	---
1444608_at	6	Ankrd17	Ankyrin repeat domain 17
1439168_at	6	Camk2d	calcium/calmodulin-dependent protein kinase II, delta
1447092_at	6	Pecam1	Platelet/endothelial cell adhesion molecule 1
1458900_at	6	---	Transcribed locus
1460297_at	6	Nphs2	nephrosis 2 homolog, podocin (human)
1426060_at	6	---	---
1456647_a_at	6	Eya4	eyes absent 4 homolog (Drosophila)
1459940_at	6	---	---
1425673_at	6	Lpp	LIM domain containing preferred translocation partner in lipoma
1418654_at	6	Hao3	hydroxyacid oxidase (glycolate oxidase) 3
1448671_at	6	Ube2e3	ubiquitin-conjugating enzyme E2E 3, UBC4/5 homolog (yeast)
1444044_at	6	Nedd4	Neural precursor cell expressed, developmentally down-regulted gene 4
1440273_at	6	---	10 days neonate cerebellum cDNA, RIKEN full-length enriched library, clone:B930073D03 product:hypothetical protein, full insert sequence
1448649_at	6	Enpep	glutamyl aminopeptidase
1452519_a_at	6	Zfp36	zinc finger protein 36
1420357_s_at	6	EG574437 /// Xlr3a /// Xlr3b	X-linked lymphocyte-regulated 3A /// X-linked lymphocyte-regulated 3B /// predicted gene, EG574437
1416953_at	6	Ctgf	connective tissue growth factor
1440021_at	6	Gpr20	G protein-coupled receptor 20
1440085_at	6	Eda2r	ectodysplasin A2 isoform receptor
1457214_at	6	---	---
1451122_at	6	Idi1	isopentenyl-diphosphate delta isomerase
1416686_at	6	Plod2	procollagen lysine, 2-oxoglutarate 5-dioxygenase 2
1421200_at	6	Dlg2	discs, large homolog 2 (Drosophila)
1416407_at	6	Pea15a	phosphoprotein enriched in astrocytes 15A
1451195_a_at	6	Txndc1	thioredoxin domain containing 1
1424906_at	6	Pqlc3	PQ loop repeat containing
1420187_at	6	C76628	expressed sequence C76628
1422400_a_at	6	Gml /// Hemt1	hematopoietic cell transcript 1 /// GPI anchored molecule like protein
1441584_at	6	Fli1	Friend leukemia integration 1
1440634_at	6	Gpc6	Glypican 6
1419639_at	6	Efnb2	ephrin B2
1447832_x_at	6	Ankrd10	Ankyrin repeat domain 10
1420091_s_at	6	Morc3	microrchidia 3
1437354_at	6	C230091D08Rik	RIKEN cDNA C230091D08 gene
1459295_at	6	---	---
1436665_a_at	6	Ltbp4	latent transforming growth factor beta binding protein 4
1417272_at	6	9130005N14Rik	RIKEN cDNA 9130005N14 gene
1447154_at	6	Cacnb4	Calcium channel, voltage-dependent, beta 4 subunit
1451871_a_at	6	Ghr	growth hormone receptor
1416761_at	6	---	---
1419568_at	6	Mapk1	mitogen activated protein kinase 1
1435562_at	6	Pdzd8	PDZ domain containing 8
1429861_at	6	LOC638275 /// Pcdh9	protocadherin 9 /// similar to protocadherin 9 isoform 1 precursor
1444749_at	6	---	Adult male hippocampus cDNA, RIKEN full-length enriched library, clone:C630010M09 product:unclassifiable, full insert sequence
1431954_x_at	6	4930431C11Rik	RIKEN cDNA 4930431C11 gene
1434180_at	6	Plekhc1	pleckstrin homology domain containing, family C (with FERM domain) member 1
1438774_s_at	6	Pgm2l1	phosphoglucomutase 2-like 1
1421439_at	6	Wnt8b	wingless related MMTV integration site 8b
1429460_at	6	Gpr115	G protein-coupled receptor 115
1449783_at	6	---	---
1422168_a_at	6	Bdnf	brain derived neurotrophic factor
1436712_at	6	Pla2g4c	phospholipase A2, group IVC (cytosolic, calcium-independent)
1456195_x_at	6	Itgb5	integrin beta 5
1446807_at	6	Usp8	ubiquitin specific peptidase 8
1419688_at	6	Gpc6	glypican 6
1430463_a_at	6	Sncaip	synuclein, alpha interacting protein (synphilin)
1436324_at	6	LOC670354 /// Stard9	START domain containing 9 /// similar to StAR-related lipid transfer protein 9 (StARD9) (START domain-containing protein 9)
1443440_at	6	---	---
1420820_at	6	2900073G15Rik	RIKEN cDNA 2900073G15 gene
1443271_at	6	---	---
1457718_at	6	D030022P06Rik	RIKEN cDNA D030022P06 gene
1415724_a_at	6	Cdc42	cell division cycle 42 homolog (S. cerevisiae)
1426028_a_at	6	Cit	citron
1458221_at	6	G630014P10Rik	RIKEN cDNA G630014P10 gene
1423228_at	6	B4galt6 /// LOC675709	UDP-Gal:betaGlcNAc beta 1,4-galactosyltransferase, polypeptide 6 /// similar to Beta-1,4-galactosyltransferase 6 (Beta-1,4-GalTase 6) (Beta4Gal-T6) (b4Gal-T6) (UDP-galactose:beta-N-acetylglucosamine beta-1,4-galactosyltransferase 6) (UDP-Gal:beta-GlcNAc beta-1,4-galactosyltransferase 6)
1448713_at	6	Stat4	signal transducer and activator of transcription 4
1434761_at	6	Lrrtm3	leucine rich repeat transmembrane neuronal 3
1416022_at	6	Fabp5	fatty acid binding protein 5, epidermal
1432244_at	6	4930507D10Rik	RIKEN cDNA 4930507D10 gene
1453259_at	6	Insc	inscuteable homolog (Drosophila)
1456865_x_at	6	Rrs1	RRS1 ribosome biogenesis regulator homolog (S. cerevisiae)
1416164_at	6	Fbln5	fibulin 5
1456887_at	6	Cmklr1	chemokine-like receptor 1
1445184_at	6	9130019O22Rik	RIKEN cDNA 9130019O22 gene
1418285_at	6	Efnb1	ephrin B1
1447511_at	6	---	Transcribed locus
1429590_at	6	Tacc1	transforming, acidic coiled-coil containing protein 1
1440091_at	6	Mrg1	myeloid ecotropic viral integration site-related gene 1
1446178_at	6	---	---
1451286_s_at	6	Fus	fusion, derived from t(12;16) malignant liposarcoma (human)
1447861_x_at	6	Mrg1	Myeloid ecotropic viral integration site-related gene 1
1421866_at	6	Nr3c1	nuclear receptor subfamily 3, group C, member 1
1440736_at	6	AI131651	expressed sequence AI131651
1435486_at	6	---	---
1439844_at	6	8430426J06Rik	RIKEN cDNA 8430426J06 gene
1427184_at	6	Tcrb-V13	T-cell receptor beta, variable 13
1458811_at	6	9430047L24Rik	RIKEN cDNA 9430047L24 gene
1440879_at	6	Abca9	ATP-binding cassette transporter sub-family A member 9
1432644_at	6	6430711C07Rik	RIKEN cDNA 6430711C07 gene
1418728_at	6	Star	steroidogenic acute regulatory protein
1445115_at	6	Thsd7b	thrombospondin, type I, domain containing 7B
1433829_a_at	6	Hnrpa2b1	heterogeneous nuclear ribonucleoprotein A2/B1
1459918_at	6	Bub3	budding uninhibited by benzimidazoles 3 homolog (S. cerevisiae)
1455068_at	6	Psd4	pleckstrin and Sec7 domain containing 4
1440934_at	6	AW742931	expressed sequence AW742931
1447280_at	6	Dtna	Dystrobrevin alpha
1447402_at	6	---	Transcribed locus
1453839_a_at	6	Pi16	peptidase inhibitor 16
[truncated: 3,712 more rows]

## Sheet: C
Additional file 6C. Genes that go down in Foxo3-null newborn ovaries compared to
wild-type newborn ovaries.
Probe ID	Score	Gene Symbol	Gene Description
1421771_a_at	-12.5	Ipp	IAP promoted placental gene
1452954_at	-12.3	Ube2c	ubiquitin-conjugating enzyme E2C
1444038_at	-12.2	AU015836	expressed sequence AU015836
1436794_at	-12.2	Nlrp4f	NLR family, pyrin domain containing 4F
1421883_at	-12	Elavl2	ELAV (embryonic lethal, abnormal vision, Drosophila)-like 2 (Hu antigen B)
1415811_at	-11.9	Uhrf1	ubiquitin-like, containing PHD and RING finger domains, 1
1451006_at	-11.8	Xdh	xanthine dehydrogenase
1459253_at	-11.5	Arrdc3	Arrestin domain containing 3
1444226_at	-11.5	Foxo3a	forkhead box O3a
1437309_a_at	-11.5	Rpa1	replication protein A1
1443664_s_at	-11.4	Cd164l2	CD164 sialomucin-like 2
1422302_s_at	-11.4	EG665937 /// EG666673 /// Ftl1 /// Ftl2 /// LOC634386 /// LOC669088	ferritin light chain 1 /// ferritin light chain 2 /// similar to Ferritin light chain 1 (Ferritin L subunit 1) /// predicted gene, EG665937 /// predicted gene, EG666673
1423327_at	-11.3	4930517K11Rik	RIKEN cDNA 4930517K11 gene
1449368_at	-11.2	Dcn	decorin
1437319_at	-11.2	Unc13c	unc-13 homolog C (C. elegans)
1419260_a_at	-11.1	Snrpb	small nuclear ribonucleoprotein B
1437859_x_at	-11	Eif5a	eukaryotic translation initiation factor 5A
1423148_at	-11	Skp1a	S-phase kinase-associated protein 1A
1460698_a_at	-10.9	Sec11c	SEC11 homolog C (S. cerevisiae)
1451676_at	-10.9	Drap1	Dr1 associated protein 1 (negative cofactor 2 alpha)
1451366_at	-10.9	Cops6	COP9 (constitutive photomorphogenic) homolog, subunit 6 (Arabidopsis thaliana)
1450908_at	-10.9	Eif4e /// LOC630527	eukaryotic translation initiation factor 4E /// hypothetical LOC630527
1448493_at	-10.9	Paip2	polyadenylate-binding protein-interacting protein 2
1428459_at	-10.9	Pramef12	PRAME family member 12
1460288_a_at	-10.8	Ppp4c	protein phosphatase 4, catalytic subunit
1452730_at	-10.8	1110033J19Rik	RIKEN cDNA 1110033J19 gene
1448868_at	-10.8	Scand1	SCAN domain-containing 1
1441281_s_at	-10.8	Ninj1	ninjurin 1
1437084_at	-10.8	Padi6	peptidyl arginine deiminase, type VI
1436351_at	-10.8	Coq3	coenzyme Q3 homolog, methyltransferase (yeast)
1428877_at	-10.8	Srp72	signal recognition particle 72
1415831_at	-10.8	Psmd2	proteasome (prosome, macropain) 26S subunit, non-ATPase, 2
1460471_at	-10.7	2410146L05Rik	RIKEN cDNA 2410146L05 gene
1460294_at	-10.7	Atp8a2	ATPase, aminophospholipid transporter-like, class I, type 8A, member 2
1452787_a_at	-10.7	Prmt1	protein arginine N-methyltransferase 1
1448242_at	-10.7	Sec61a1	Sec61 alpha 1 subunit (S. cerevisiae)
1438928_x_at	-10.7	Ninj1	ninjurin 1
1418364_a_at	-10.7	Ftl1	ferritin light chain 1
1460165_at	-10.6	Ppp1ca	protein phosphatase 1, catalytic subunit, alpha isoform
1437398_a_at	-10.6	Aldh9a1	aldehyde dehydrogenase 9, subfamily A1
1420357_s_at	-10.6	EG574437 /// Xlr3a /// Xlr3b	X-linked lymphocyte-regulated 3A /// X-linked lymphocyte-regulated 3B /// predicted gene, EG574437
1416558_at	-10.6	Melk	maternal embryonic leucine zipper kinase
1415864_at	-10.6	Bpgm	2,3-bisphosphoglycerate mutase
1429951_at	-10.5	Ssbp2	single-stranded DNA binding protein 2
1428868_a_at	-10.5	Oaz1	ornithine decarboxylase antizyme
1426763_at	-10.5	Oaz2	ornithine decarboxylase antizyme 2
1424377_at	-10.5	BC003885	cDNA sequence BC003885
1420546_at	-10.5	Th	tyrosine hydroxylase
1419513_a_at	-10.5	Ect2	ect2 oncogene
1417343_at	-10.5	Fxyd6	FXYD domain-containing ion transport regulator 6
1435324_x_at	-10.4	Hmgb1	high mobility group box 1
1427773_a_at	-10.4	Rabac1	Rab acceptor 1 (prenylated)
1416427_at	-10.4	Ccni	cyclin I
1453313_at	-10.3	Sesn3	sestrin 3
1448725_at	-10.3	Parg	poly (ADP-ribose) glycohydrolase
1428409_at	-10.3	Nat13	N-acetyltransferase 13
1425101_a_at	-10.3	Fkbp6	FK506 binding protein 6
1456818_at	-10.2	Stk32a	serine/threonine kinase 32A
1455730_at	-10.2	Dlg7	discs, large homolog 7 (Drosophila)
1448260_at	-10.2	Uchl1	ubiquitin carboxy-terminal hydrolase L1
1427396_a_at	-10.2	Csde1	cold shock domain containing E1, RNA binding
1422462_at	-10.2	Ube2t	ubiquitin-conjugating enzyme E2T (putative)
1420448_at	-10.2	Rhox2	reproductive homeobox 2
1418189_s_at	-10.2	Malat1	Metastasis associated lung adenocarcinoma transcript 1 (non-coding RNA)
1416244_a_at	-10.2	Cnbp	cellular nucleic acid binding protein
1460276_a_at	-10.1	Gpr175	G protein-coupled receptor 175
1453865_a_at	-10.1	Otud5	OTU domain containing 5
1452226_at	-10.1	Rcc2	regulator of chromosome condensation 2
1448335_s_at	-10.1	Ccni	cyclin I
1431233_at	-10.1	Cnnm4	cyclin M4
1429602_at	-10.1	Cd164l2	CD164 sialomucin-like 2
1427058_at	-10.1	Eif4a1	eukaryotic translation initiation factor 4A1
1426698_a_at	-10.1	Hnrpm	heterogeneous nuclear ribonucleoprotein M
1423642_at	-10.1	Tubb2c	tubulin, beta 2c
1418874_a_at	-10.1	Psmd4	proteasome (prosome, macropain) 26S subunit, non-ATPase, 4
1416769_s_at	-10.1	Atp6v0b	ATPase, H+ transporting, lysosomal V0 subunit B
1416688_at	-10.1	Snap91	synaptosomal-associated protein 91
1416684_at	-10.1	Fbl	fibrillarin
1416230_at	-10.1	Rfk	riboflavin kinase
1452102_at	-10	Copb2	coatomer protein complex, subunit beta 2 (beta prime)
1451285_at	-10	Fus	fusion, derived from t(12;16) malignant liposarcoma (human)
1451248_at	-10	Prmt7	protein arginine N-methyltransferase 7
1451126_at	-10	Maf1	MAF1 homolog (S. cerevisiae)
1449003_a_at	-10	Vti1b	vesicle transport through interaction with t-SNAREs 1B homolog
1448118_a_at	-10	Ctsd	cathepsin D
1446126_at	-10	---	Transcribed locus
1438835_a_at	-10	Eftud2	elongation factor Tu GTP binding domain containing 2
1431764_at	-10	2310067P03Rik	RIKEN cDNA 2310067P03 gene
1424736_at	-10	Eef2	eukaryotic translation elongation factor 2
1423548_s_at	-10	Ergic3	ERGIC and golgi 3
1423072_at	-10	6720475J19Rik /// LOC670480	RIKEN cDNA 6720475J19 gene /// similar to putative retrovirus-related gag protein
1417444_at	-10	E2f5	E2F transcription factor 5
1452996_a_at	-9.9	Aven	apoptosis, caspase activation inhibitor
1451470_s_at	-9.9	Eif5a	eukaryotic translation initiation factor 5A
1449506_a_at	-9.9	Eef1d	eukaryotic translation elongation factor 1 delta (guanine nucleotide exchange protein)
1448777_at	-9.9	Mcm2	minichromosome maintenance deficient 2 mitotin (S. cerevisiae)
1439463_x_at	-9.9	EG434174 /// EG545555 /// EG666836 /// Hmgb1 /// LOC623634 /// LOC625467 /// LOC637733 /// LOC669546 /// LOC669692 /// LOC677578	high mobility group box 1 /// predicted gene, EG434174 /// predicted gene, EG545555 /// similar to High mobility group protein 1 (HMG-1) (High mobility group protein B1) (Amphoterin) (Heparin-binding protein p30) /// predicted gene, EG666836
1437611_x_at	-9.9	Kif2c	kinesin family member 2C
1434714_at	-9.9	Ero1lb	ERO1-like beta (S. cerevisiae)
1431573_at	-9.9	Satl1	spermidine/spermine N1-acetyl transferase-like 1
1431411_a_at	-9.9	Rai12	retinoic acid induced 12
1429824_at	-9.9	4930550C14Rik	RIKEN cDNA 4930550C14 gene
1427874_at	-9.9	Zfp313	zinc finger protein 313
1424077_at	-9.9	Gdpd1	glycerophosphodiester phosphodiesterase domain containing 1
1423775_s_at	-9.9	Prc1	protein regulator of cytokinesis 1
1421082_s_at	-9.9	Banf1	barrier to autointegration factor 1
1419838_s_at	-9.9	Plk4	polo-like kinase 4 (Drosophila)
1416993_at	-9.9	Cog4	component of oligomeric golgi complex 4
1416501_at	-9.9	Pdpk1	3-phosphoinositide dependent protein kinase-1
1416045_a_at	-9.9	Smarcb1	SWI/SNF related, matrix associated, actin dependent regulator of chromatin, subfamily b, member 1
1456425_at	-9.8	9230115E21Rik	RIKEN cDNA 9230115E21 gene
1455106_a_at	-9.8	Ckb	creatine kinase, brain
1452679_at	-9.8	Tubb2b	tubulin, beta 2b
1451207_at	-9.8	Cbara1	calcium binding atopy-related autoantigen 1
1448417_at	-9.8	Ninj1	ninjurin 1
1448130_at	-9.8	Fdft1	farnesyl diphosphate farnesyl transferase 1
1431804_a_at	-9.8	Sp3	trans-acting transcription factor 3
1428553_at	-9.8	Glrx5	glutaredoxin 5 homolog (S. cerevisiae)
1427604_a_at	-9.8	Atp9a	ATPase, class II, type 9A
1427578_a_at	-9.8	Itgb4bp	integrin beta 4 binding protein
1427021_s_at	-9.8	Fth1	ferritin heavy chain 1
1426175_a_at	-9.8	Tpsab1	tryptase alpha/beta 1
1423774_a_at	-9.8	Prc1	protein regulator of cytokinesis 1
1423716_s_at	-9.8	Atp5d	ATP synthase, H+ transporting, mitochondrial F1 complex, delta subunit
1421950_at	-9.8	Pfdn2	prefoldin 2
1418896_a_at	-9.8	Rpn2	ribophorin II
1418528_a_at	-9.8	Dad1	defender against cell death 1
1418450_at	-9.8	Islr	immunoglobulin superfamily containing leucine-rich repeat
1417960_at	-9.8	Cpeb1	cytoplasmic polyadenylation element binding protein 1
1416671_a_at	-9.8	Mcoln1	mucolipin 1
1416580_a_at	-9.8	Stub1	STIP1 homology and U-Box containing protein 1
1416424_at	-9.8	M6prbp1	mannose-6-phosphate receptor binding protein 1
1415826_at	-9.8	Atp6v1h	ATPase, H+ transporting, lysosomal V1 subunit H
1455823_at	-9.7	Bbs4	Bardet-Biedl syndrome 4 homolog (human)
1449635_at	-9.7	Prpf19	PRP19/PSO4 pre-mRNA processing factor 19 homolog (S. cerevisiae)
1448296_x_at	-9.7	Tuba3a	tubulin, alpha 3A
1437482_at	-9.7	Srd5a2l2	steroid 5 alpha-reductase 2-like 2
1431036_a_at	-9.7	Tmed2	transmembrane emp24 domain trafficking protein 2
1428114_at	-9.7	Slc14a1	solute carrier family 14 (urea transporter), member 1
1427262_at	-9.7	Xist	inactive X specific transcripts
1423645_a_at	-9.7	Ddx5	DEAD (Asp-Glu-Ala-Asp) box polypeptide 5
1417139_at	-9.7	Dsn1	DSN1, MIND kinetochore complex component, homolog (S. cerevisiae)
1415859_at	-9.7	Eif3s8	eukaryotic translation initiation factor 3, subunit 8
1451286_s_at	-9.6	Fus	fusion, derived from t(12;16) malignant liposarcoma (human)
1449930_a_at	-9.6	Ssr2	signal sequence receptor, beta
1447576_at	-9.6	2010001K21Rik	RIKEN cDNA 2010001K21 gene
1428672_at	-9.6	Snrpf	small nuclear ribonucleoprotein polypeptide F
1427248_at	-9.6	Whsc2	Wolf-Hirschhorn syndrome candidate 2 (human)
1425859_a_at	-9.6	Psmd4	proteasome (prosome, macropain) 26S subunit, non-ATPase, 4
1425543_s_at	-9.6	Plekha5	pleckstrin homology domain containing, family A member 5
1425129_a_at	-9.6	Taldo1	transaldolase 1
1423215_at	-9.6	Spcs2	signal peptidase complex subunit 2 homolog (S. cerevisiae)
1420046_s_at	-9.6	Maf1	MAF1 homolog (S. cerevisiae)
1419452_at	-9.6	Uchl5	ubiquitin carboxyl-terminal esterase L5
1417032_at	-9.6	Ube2g2	ubiquitin-conjugating enzyme E2G 2
1416819_at	-9.6	Cdc37	cell division cycle 37 homolog (S. cerevisiae)
1416726_s_at	-9.6	Ube2s	ubiquitin-conjugating enzyme E2S
1460718_s_at	-9.5	Mtch1	mitochondrial carrier homolog 1 (C. elegans)
1460239_at	-9.5	Tspan13	tetraspanin 13
1448353_x_at	-9.5	Rpn1	ribophorin I
1447517_at	-9.5	Skiv2l2	superkiller viralicidic activity 2-like 2 (S. cerevisiae)
1437299_at	-9.5	Nlrp4f	NLR family, pyrin domain containing 4F
1437193_s_at	-9.5	Snrpb	small nuclear ribonucleoprotein B
1432462_a_at	-9.5	Crsp8	cofactor required for Sp1 transcriptional activation, subunit 8
1428621_a_at	-9.5	Vps25	vacuolar protein sorting 25 (yeast)
1423293_at	-9.5	Rpa1	replication protein A1
1419839_x_at	-9.5	Prpf19	PRP19/PSO4 pre-mRNA processing factor 19 homolog (S. cerevisiae)
1417066_at	-9.5	Cabc1	chaperone, ABC1 activity of bc1 complex like (S. pombe)
1416757_at	-9.5	Zwilch	Zwilch, kinetochore associated, homolog (Drosophila)
1416728_at	-9.5	Csnk2b	casein kinase 2, beta polypeptide
1416685_s_at	-9.5	Fbl	fibrillarin
1416557_a_at	-9.5	Eftud2	elongation factor Tu GTP binding domain containing 2
1416533_at	-9.5	Egln2	EGL nine homolog 2 (C. elegans)
1416087_at	-9.5	Ap1s1	adaptor protein complex AP-1, sigma 1
1415996_at	-9.5	Txnip	thioredoxin interacting protein
1415967_at	-9.5	Ndufv1	NADH dehydrogenase (ubiquinone) flavoprotein 1
1415796_at	-9.5	Dazap2	DAZ associated protein 2
1459174_at	-9.4	---	---
1454682_at	-9.4	A430005L14Rik	RIKEN cDNA A430005L14 gene
1449574_a_at	-9.4	Cdc42	cell division cycle 42 homolog (S. cerevisiae)
1449083_at	-9.4	Ccdc91	coiled-coil domain containing 91
1449044_at	-9.4	Eef1e1	eukaryotic translation elongation factor 1 epsilon 1
1440715_s_at	-9.4	D11Ertd497e	DNA segment, Chr 11, ERATO Doi 497, expressed
1434697_at	-9.4	1110001P04Rik	RIKEN cDNA 1110001P04 gene
1433612_at	-9.4	Ap2s1	adaptor-related protein complex 2, sigma 1 subunit
1433478_at	-9.4	Parl	presenilin associated, rhomboid-like
1428489_at	-9.4	Zcrb1	zinc finger CCHC-type and RNA binding motif 1
1426710_at	-9.4	Calm3	calmodulin 3
1426658_x_at	-9.4	LOC673015 /// Phgdh	3-phosphoglycerate dehydrogenase /// similar to 3-phosphoglycerate dehydrogenase
1425221_at	-9.4	Agr3	anterior gradient homolog 3 (Xenopus laevis)
1423695_at	-9.4	Edem2	ER degradation enhancer, mannosidase alpha-like 2
1423369_at	-9.4	Fmr1	fragile X mental retardation syndrome 1 homolog
1423220_at	-9.4	Eif4e /// LOC630527	eukaryotic translation initiation factor 4E /// hypothetical LOC630527
1423111_at	-9.4	Atp5a1	ATP synthase, H+ transporting, mitochondrial F1 complex, alpha subunit, isoform 1
1420868_s_at	-9.4	Tmed2	transmembrane emp24 domain trafficking protein 2
1419270_a_at	-9.4	Dut	deoxyuridine triphosphatase
1416937_at	-9.4	Gabarap	gamma-aminobutyric acid receptor associated protein
1416470_a_at	-9.4	Rpn1	ribophorin I
1416411_at	-9.4	Gstm2	glutathione S-transferase, mu 2
1415977_at	-9.4	Isyna1	myo-inositol 1-phosphate synthase A1
1459679_s_at	-9.3	Myo1b	myosin IB
1455674_at	-9.3	Wdr76	WD repeat domain 76
1455054_a_at	-9.3	Dcun1d1 /// Tes3-ps	testis derived transcript 3, pseudogene /// DCUN1D1 DCN1, defective in cullin neddylation 1, domain containing 1 (S. cerevisiae)
1454961_at	-9.3	Synj1	synaptojanin 1
1454716_x_at	-9.3	Cox5b	cytochrome c oxidase, subunit Vb
1452790_x_at	-9.3	Ndufa3	NADH dehydrogenase (ubiquinone) 1 alpha subcomplex, 3
1450843_a_at	-9.3	Serpinh1	serine (or cysteine) peptidase inhibitor, clade H, member 1
1448989_a_at	-9.3	Myo1b	myosin IB
1448938_at	-9.3	Rpa3	replication protein A3
1448718_at	-9.3	2400001E08Rik	RIKEN cDNA 2400001E08 gene
1448071_at	-9.3	---	---
1434801_x_at	-9.3	Slc25a5	solute carrier family 25 (mitochondrial carrier, adenine nucleotide translocator), member 5
1434468_at	-9.3	Otud4	OTU domain containing 4
1430527_a_at	-9.3	Rnf167	ring finger protein 167
1428850_x_at	-9.3	Cd99	CD99 antigen
1428483_a_at	-9.3	2610039C10Rik	RIKEN cDNA 2610039C10 gene
1428445_at	-9.3	Yif1b	Yip1 interacting factor homolog B (S. cerevisiae)
1427997_at	-9.3	1110007M04Rik	RIKEN cDNA 1110007M04 gene
1424345_s_at	-9.3	Ube2m	ubiquitin-conjugating enzyme E2M (UBC12 homolog, yeast)
1424277_at	-9.3	Uchl5ip	UCHL5 interacting protein
1424183_at	-9.3	Acat1	acetyl-Coenzyme A acetyltransferase 1
1422502_at	-9.3	Parp1	poly (ADP-ribose) polymerase family, member 1
1420920_a_at	-9.3	Arf1	ADP-ribosylation factor 1
1418988_at	-9.3	Pex7	peroxisome biogenesis factor 7
1418512_at	-9.3	Stk3	serine/threonine kinase 3 (Ste20, yeast homolog)
1418281_at	-9.3	Rad51	RAD51 homolog (S. cerevisiae)
1417737_at	-9.3	Mrps31	mitochondrial ribosomal protein S31
1417359_at	-9.3	Mfap2	microfibrillar-associated protein 2
1417269_at	-9.3	Cdk9	cyclin-dependent kinase 9 (CDC2-related kinase)
1417053_at	-9.3	EG665511 /// Phb	prohibitin /// predicted gene, EG665511
1416479_a_at	-9.3	Tmem14c	transmembrane protein 14C
1460519_a_at	-9.2	Mettl5	methyltransferase like 5
1453256_at	-9.2	Polr3c	polymerase (RNA) III (DNA directed) polypeptide C
1452534_a_at	-9.2	Hmgb2 /// LOC433785 /// LOC678110 /// LOC678341	high mobility group box 2 /// similar to High mobility group protein 2 (HMG-2)
1451348_at	-9.2	Depdc6	DEP domain containing 6
1449016_at	-9.2	Zp2	zona pellucida glycoprotein 2
1448334_a_at	-9.2	Ccni	cyclin I
1447800_x_at	-9.2	Tcn2	Transcobalamin 2
1442376_at	-9.2	Ablim1	actin-binding LIM protein 1
1438403_s_at	-9.2	---	---
1435695_a_at	-9.2	A030007L17Rik	RIKEN cDNA A030007L17 gene
1435613_x_at	-9.2	Cox5b	cytochrome c oxidase, subunit Vb
1434844_at	-9.2	Hexdc	hexosaminidase (glycosyl hydrolase family 20, catalytic domain) containing
1429409_at	-9.2	Nlrp14	NLR family, pyrin domain containing 14
1428605_at	-9.2	LOC669879	similar to Y73E7A.1
1426257_a_at	-9.2	Sars	seryl-aminoacyl-tRNA synthetase
1423945_a_at	-9.2	Pkig	protein kinase inhibitor, gamma
1423779_at	-9.2	Chchd6	coiled-coil-helix-coiled-coil-helix domain containing 6
1423730_at	-9.2	Clptm1l	CLPTM1-like
1423569_at	-9.2	Gatm	glycine amidinotransferase (L-arginine:glycine amidinotransferase)
1421083_x_at	-9.2	Banf1	barrier to autointegration factor 1
1421081_a_at	-9.2	Banf1	barrier to autointegration factor 1
1418624_at	-9.2	Ybx1	Y box protein 1
1418334_at	-9.2	Dbf4	DBF4 homolog (S. cerevisiae)
1418188_a_at	-9.2	Malat1	Metastasis associated lung adenocarcinoma transcript 1 (non-coding RNA)
1416923_a_at	-9.2	Bnip3l	BCL2/adenovirus E1B interacting protein 3-like
1416883_at	-9.2	Clptm1	cleft lip and palate associated transmembrane protein 1
1416365_at	-9.2	Hsp90ab1	heat shock protein 90kDa alpha (cytosolic), class B member 1
1416250_at	-9.2	Btg2	B-cell translocation gene 2, anti-proliferative
1416108_a_at	-9.2	Tmed3	transmembrane emp24 domain containing 3
1415980_at	-9.2	Atp5g2	ATP synthase, H+ transporting, mitochondrial F0 complex, subunit c (subunit 9), isoform 2
1415771_at	-9.2	Ncl	nucleolin
1454626_at	-9.1	Cltc	clathrin, heavy polypeptide (Hc)
1452200_at	-9.1	D11Ertd497e	DNA segment, Chr 11, ERATO Doi 497, expressed
1448530_at	-9.1	Gmpr	guanosine monophosphate reductase
1429328_at	-9.1	Nsfl1c	NSFL1 (p97) cofactor (p47)
1429172_a_at	-9.1	Ncapg	on-SMC condensin I complex, subunit G
1426747_at	-9.1	Abcf3	ATP-binding cassette, sub-family F (GCN20), member 3
1426726_at	-9.1	Ppp1r10	protein phosphatase 1, regulatory subunit 10
1426431_at	-9.1	Jag2	jagged 2
1424170_at	-9.1	Phf5a	PHD finger protein 5A
1423092_at	-9.1	Incenp	inner centromere protein
1422509_at	-9.1	U2af1	U2 small nuclear ribonucleoprotein auxiliary factor (U2AF) 1
1421205_at	-9.1	Atm	ataxia telangiectasia mutated homolog (human)
1417458_s_at	-9.1	Cks2	CDC28 protein kinase regulatory subunit 2
1417427_at	-9.1	Rnaseh2c	ribonuclease H2, subunit C
1417254_at	-9.1	Spata5	spermatogenesis associated 5
1416443_a_at	-9.1	Sae1	SUMO1 activating enzyme subunit 1
1416198_at	-9.1	Th1l	TH1-like homolog (Drosophila)
1416189_a_at	-9.1	Sec61a1	Sec61 alpha 1 subunit (S. cerevisiae)
1415817_s_at	-9.1	Cct7	chaperonin subunit 7 (eta)
1415706_at	-9.1	Copa	coatomer protein complex subunit alpha
1460726_at	-9	Adss	adenylosuccinate synthetase, non muscle
1454810_s_at	-9	Vps8	vacuolar protein sorting 8 homolog (S. cerevisiae)
1453725_a_at	-9	Mrps7	mitchondrial ribosomal protein S7
1453599_at	-9	Trim71	tripartite motif-containing 71
1452867_at	-9	Col4a3bp	procollagen, type IV, alpha 3 (Goodpasture antigen) binding protein
1451175_at	-9	Spcs3	signal peptidase complex subunit 3 homolog (S. cerevisiae)
1450623_at	-9	Gnb2	guanine nucleotide binding protein, beta 2
1449555_a_at	-9	Fetub	fetuin beta
1448618_at	-9	Mvp	major vault protein
1448279_at	-9	Arpc3	actin related protein 2/3 complex, subunit 3
1437414_at	-9	Zfp217	zinc finger protein 217
1435532_at	-9	4933426K21Rik	RIKEN cDNA 4933426K21 gene
1433552_a_at	-9	Polr2b	polymerase (RNA) II (DNA directed) polypeptide B
1431145_a_at	-9	Cuedc2	CUE domain containing 2
1431085_a_at	-9	Pcmt1	protein-L-isoaspartate (D-aspartate) O-methyltransferase 1
1428464_at	-9	Ndufa3	NADH dehydrogenase (ubiquinone) 1 alpha subcomplex, 3
1427125_s_at	-9	Lrrc41	leucine rich repeat containing 41
1426205_at	-9	Ppp1cb	protein phosphatase 1, catalytic subunit, beta isoform
1425312_s_at	-9	D11Ertd636e	DNA segment, Chr 11, ERATO Doi 636, expressed
1424608_a_at	-9	Bzw2	basic leucine zipper and W2 domains 2
1424047_at	-9	Dera	2-deoxyribose-5-phosphate aldolase homolog (C. elegans)
1423620_at	-9	Cenpq	centromere protein Q
1422660_at	-9	LOC671237	similar to Putative RNA-binding protein 3 (RNA-binding motif protein 3)
1422549_at	-9	Arl2	ADP-ribosylation factor-like 2
1420062_at	-9	---	Transcribed locus, moderately similar to XP_923898.1 hypothetical protein XP_918805 [Mus musculus]
1419741_at	-9	Supt16h	suppressor of Ty 16 homolog (S. cerevisiae)
1418692_at	-9	Rab8a	RAB8A, member RAS oncogene family
1418401_a_at	-9	Dusp16	dual specificity phosphatase 16
1417503_at	-9	Rfc2	replication factor C (activator 1) 2
1417248_at	-9	Ralbp1	ralA binding protein 1
1417212_at	-9	9530058B02Rik	RIKEN cDNA 9530058B02 gene
1416984_at	-9	Mrps18a	mitochondrial ribosomal protein S18A
1416138_at	-9	Anxa7	annexin A7
1415961_at	-9	Itm2c	integral membrane protein 2C
1456542_s_at	-8.9	Qrsl1	glutaminyl-tRNA synthase (glutamine-hydrolyzing)-like 1
1455304_at	-8.9	Unc13c	unc-13 homolog C (C. elegans)
1454870_x_at	-8.9	Gpr172b	G protein-coupled receptor 172B
1453307_a_at	-8.9	Anapc5	anaphase-promoting complex subunit 5
1451295_a_at	-8.9	Chd4	chromodomain helicase DNA binding protein 4
1451000_at	-8.9	Tmem126a	transmembrane protein 126A
1450431_a_at	-8.9	Nedd4	neural precursor cell expressed, developmentally down-regulted gene 4
1448950_at	-8.9	Il1r1	interleukin 1 receptor, type I
1448336_at	-8.9	Drg1	developmentally regulated GTP binding protein 1
1448143_at	-8.9	Aldh2	aldehyde dehydrogenase 2, mitochondrial
1437716_x_at	-8.9	Kif22	kinesin family member 22
1436707_x_at	-8.9	Ncaph	non-SMC condensin I complex, subunit H
1434808_at	-8.9	Palb2	partner and localizer of BRCA2
1433708_at	-8.9	Srp68	signal recognition particle 68
1431805_a_at	-8.9	Rhpn2	rhophilin, Rho GTPase binding protein 2
1431745_a_at	-8.9	Zc3h14	zinc finger CCCH type containing 14
1430867_at	-8.9	4933431M02Rik	RIKEN cDNA 4933431M02 gene
1429456_a_at	-8.9	Polr3e	polymerase (RNA) III (DNA directed) polypeptide E
1427450_x_at	-8.9	Myo1b	myosin IB
1427085_at	-8.9	2810432D09Rik	RIKEN cDNA 2810432D09 gene
1426624_a_at	-8.9	Ypel3	yippee-like 3 (Drosophila)
1426449_a_at	-8.9	Pja1	praja1, RING-H2 motif containing
1425066_a_at	-8.9	Mtmr14	myotubularin related protein 14
1425054_a_at	-8.9	2510006D16Rik	RIKEN cDNA 2510006D16 gene
1424278_a_at	-8.9	Birc5	baculoviral IAP repeat-containing 5
1423149_at	-8.9	Skp1a	S-phase kinase-associated protein 1A
1421750_a_at	-8.9	Vbp1	von Hippel-Lindau binding protein 1
1419544_at	-8.9	Atp6v1c1	ATPase, H+ transporting, lysosomal V1 subunit C1
1419472_s_at	-8.9	Nudc /// Nudc-ps1	nuclear distribution gene C homolog (Aspergillus) /// nuclear distribution gene C homolog (Aspergillus), pseudogene 1
1419463_at	-8.9	Clca2	chloride channel calcium activated 2
1417097_at	-8.9	Mecr	mitochondrial trans-2-enoyl-CoA reductase
1417006_at	-8.9	Commd4	COMM domain containing 4
1416902_a_at	-8.9	Cox5b	cytochrome c oxidase, subunit Vb
1416890_at	-8.9	Wdr74	WD repeat domain 74
1416510_at	-8.9	Mrpl4	mitochondrial ribosomal protein L4
1416376_at	-8.9	Tmem97	transmembrane protein 97
1416202_at	-8.9	Phb2	prohibitin 2
1415727_at	-8.9	Apoa1bp	apolipoprotein A-I binding protein
1460362_at	-8.8	2410001C21Rik	RIKEN cDNA 2410001C21 gene
1459725_s_at	-8.8	Dcpp1 /// Dcpp2 /// Dcpp3	demilune cell and parotid protein 1 /// demilune cell and parotid protein 3 /// demilune cell and parotid protein 2
1458345_s_at	-8.8	Colec11	collectin sub-family member 11
1454860_x_at	-8.8	Dad1	defender against cell death 1
1454136_a_at	-8.8	4921524J17Rik	RIKEN cDNA 4921524J17 gene
1452097_a_at	-8.8	Dusp7 /// LOC674944	dual specificity phosphatase 7 /// similar to dual specificity phosphatase 7
1450957_a_at	-8.8	Sqstm1	sequestosome 1
1450008_a_at	-8.8	Ctnnb1	catenin (cadherin associated protein), beta 1
1449526_a_at	-8.8	Gdpd3	glycerophosphodiester phosphodiesterase domain containing 3
1449018_at	-8.8	Pfn1	profilin 1
1448930_at	-8.8	3010026O09Rik	RIKEN cDNA 3010026O09 gene
1448640_at	-8.8	Slc14a1	solute carrier family 14 (urea transporter), member 1
1448398_s_at	-8.8	Rpl22	ribosomal protein L22
1448119_at	-8.8	Bpgm	2,3-bisphosphoglycerate mutase
1438546_x_at	-8.8	EG433326 /// EG433923 /// EG623402 /// LOC630624 /// LOC669381 /// LOC670371 /// Slc25a5	solute carrier family 25 (mitochondrial carrier, adenine nucleotide translocator), member 5 /// predicted gene, EG433326 /// predicted gene, EG433923 /// predicted gene, EG623402 /// similar to ADP/ATP translocase 2 (Adenine nucleotide translocator 2) (ANT 2) (ADP,ATP carrier protein 2) (Solute carrier family 25 member 5) /// similar to solute carrier family 25, member 5
1435163_at	-8.8	9030612M13Rik	RIKEN cDNA 9030612M13 gene
1432080_s_at	-8.8	Myst1	MYST histone acetyltransferase 1
1429681_a_at	-8.8	Gpsn2	glycoprotein, synaptic 2
1429489_at	-8.8	Rexo1	REX1, RNA exonuclease 1 homolog (S. cerevisiae)
1428632_at	-8.8	1810006K21Rik	RIKEN cDNA 1810006K21 gene
1428182_at	-8.8	Prpsap1	phosphoribosyl pyrophosphate synthetase-associated protein 1
1427198_at	-8.8	BC022960	cDNA sequence BC022960
1427088_at	-8.8	Ccnt2	cyclin T2
1426657_s_at	-8.8	EG666422 /// EG666875 /// LOC669985 /// LOC671102 /// LOC673015 /// LOC675010 /// Phgdh	3-phosphoglycerate dehydrogenase /// predicted gene, EG666422 /// predicted gene, EG666875 /// similar to 3-phosphoglycerate dehydrogenase
1424777_at	-8.8	Wdr21	WD repeat domain 21
1424046_at	-8.8	Bub1	budding uninhibited by benzimidazoles 1 homolog (S. cerevisiae)
1423864_at	-8.8	Nrbp1	nuclear receptor binding protein 1
1423826_at	-8.8	Noc4l	nucleolar complex associated 4 homolog (S. cerevisiae)
1423728_at	-8.8	Eif3s6ip	eukaryotic translation initiation factor 3, subunit 6 interacting protein
1423296_at	-8.8	Psmd8	proteasome (prosome, macropain) 26S subunit, non-ATPase, 8
1422455_s_at	-8.8	Nsf	N-ethylmaleimide sensitive fusion protein
1420886_a_at	-8.8	Xbp1	X-box binding protein 1
1420011_s_at	-8.8	Xbp1	X-box binding protein 1
1419352_at	-8.8	l7Rn6	lethal, Chr 7, Rinchik 6
1418890_a_at	-8.8	Rab3d	RAB3D, member RAS oncogene family
1417457_at	-8.8	Cks2	CDC28 protein kinase regulatory subunit 2
1417176_at	-8.8	Csnk1e	casein kinase 1, epsilon
1417000_at	-8.8	Abtb1	ankyrin repeat and BTB (POZ) domain containing 1
1416856_at	-8.8	3230401D17Rik	RIKEN cDNA 3230401D17 gene
1416229_at	-8.8	Rfk	riboflavin kinase
1416182_at	-8.8	Apba3	amyloid beta (A4) precursor protein-binding, family A, member 3
1416038_at	-8.8	Snd1	staphylococcal nuclease and tudor domain containing 1
1416013_at	-8.8	Pld3	phospholipase D family, member 3
1415773_at	-8.8	Ncl	nucleolin
1458374_at	-8.7	C79407	expressed sequence C79407
1456022_at	-8.7	Hipk2	homeodomain interacting protein kinase 2
1455114_at	-8.7	Ccnu	cyclin U
1453111_a_at	-8.7	Slc25a39	solute carrier family 25, member 39
1452912_at	-8.7	2600005O03Rik	RIKEN cDNA 2600005O03 gene
1452814_at	-8.7	Cpne3	copine III
1451700_a_at	-8.7	1110007L15Rik	RIKEN cDNA 1110007L15 gene
1451017_at	-8.7	Ergic3	ERGIC and golgi 3
1450911_at	-8.7	Ppib	peptidylprolyl isomerase B
1450907_at	-8.7	Spcs2	signal peptidase complex subunit 2 homolog (S. cerevisiae)
1450775_at	-8.7	Mos	Moloney sarcoma oncogene
1448633_at	-8.7	Prpf31	PRP31 pre-mRNA processing factor 31 homolog (yeast)
1448537_at	-8.7	Ttc1	tetratricopeptide repeat domain 1
1448244_at	-8.7	Lypla1	lysophospholipase 1
1438360_x_at	-8.7	EG433326 /// LOC630624 /// LOC669381 /// LOC672115 /// Slc25a5	solute carrier family 25 (mitochondrial carrier, adenine nucleotide translocator), member 5 /// predicted gene, EG433326 /// similar to ADP/ATP translocase 2 (Adenine nucleotide translocator 2) (ANT 2) (ADP,ATP carrier protein 2) (Solute carrier family 25 member 5) /// similar to solute carrier family 25, member A6
1437127_at	-8.7	A630033E08Rik	RIKEN cDNA A630033E08 gene
1434822_at	-8.7	Pphln1	periphilin 1
1434524_at	-8.7	Eif2b3	eukaryotic translation initiation factor 2B, subunit 3
1433952_at	-8.7	Tufm	Tu translation elongation factor, mitochondrial
1433639_at	-8.7	5730593F17Rik	RIKEN cDNA 5730593F17 gene
1433470_a_at	-8.7	Immt	inner membrane protein, mitochondrial
1429706_at	-8.7	Iqcf5	IQ motif containing F5
1428381_a_at	-8.7	2700038C09Rik	RIKEN cDNA 2700038C09 gene
1428291_at	-8.7	Exosc8	exosome component 8
1426945_at	-8.7	Ranbp5	RAN binding protein 5
1426793_a_at	-8.7	Rpl14	ribosomal protein L14
1426219_at	-8.7	Scp2	sterol carrier protein 2, liver
1425006_a_at	-8.7	Vrk1	vaccinia related kinase 1
1424088_at	-8.7	Myg1	melanocyte proliferating gene 1
1423803_s_at	-8.7	Gltscr2	glioma tumor suppressor candidate region gene 2
1423703_at	-8.7	Ppan	peter pan homolog (Drosophila)
1422675_at	-8.7	Smarce1	SWI/SNF related, matrix associated, actin dependent regulator of chromatin, subfamily e, member 1
1422032_a_at	-8.7	Zfand6	zinc finger, AN1-type domain 6
1420828_s_at	-8.7	Ywhaq	tyrosine 3-monooxygenase/tryptophan 5-monooxygenase activation protein, theta polypeptide
1420814_at	-8.7	Gdi2	guanosine diphosphate (GDP) dissociation inhibitor 2
1418230_a_at	-8.7	Lims1	LIM and senescent cell antigen-like domains 1
1417916_a_at	-8.7	Fxc1	fractured callus expressed transcript 1
1417756_a_at	-8.7	Lsp1	lymphocyte specific 1
1416327_at	-8.7	Ufc1	ubiquitin-fold modifier conjugating enzyme 1
1416100_at	-8.7	Eif3s7	eukaryotic translation initiation factor 3, subunit 7 (zeta)
1415909_at	-8.7	Stip1	stress-induced phosphoprotein 1
1460720_at	-8.6	Trpc4ap	transient receptor potential cation channel, subfamily C, member 4 associated protein
1459783_s_at	-8.6	Cno	cappuccino
1455975_x_at	-8.6	Zfp313	zinc finger protein 313
1455211_a_at	-8.6	Timm13	translocase of inner mitochondrial membrane 13 homolog (yeast)
1454159_a_at	-8.6	Igfbp2	insulin-like growth factor binding protein 2
1453722_s_at	-8.6	Sfrs1	splicing factor, arginine/serine-rich 1 (ASF/SF2)
1452500_at	-8.6	---	---
1451516_at	-8.6	Rhebl1	Ras homolog enriched in brain like 1
1451387_s_at	-8.6	Cuta	cutA divalent cation tolerance homolog (E. coli)
1451120_at	-8.6	Rpo1-3	RNA polymerase 1-3
1451015_at	-8.6	Tkt	transketolase
1450953_at	-8.6	Ciao1	cytosolic iron-sulfur protein assembly 1 homolog (S. cerevisiae)
1450892_a_at	-8.6	Usp4	ubiquitin specific peptidase 4 (proto-oncogene)
1449303_at	-8.6	Sesn3	sestrin 3
1448615_at	-8.6	Ccs	copper chaperone for superoxide dismutase
1448307_at	-8.6	Dscr2	Down syndrome critical region homolog 2 (human)
1448282_at	-8.6	Plrg1	pleiotropic regulator 1, PRL1 homolog (Arabidopsis)
1448219_a_at	-8.6	Ywhaz	tyrosine 3-monooxygenase/tryptophan 5-monooxygenase activation protein, zeta polypeptide
1447818_x_at	-8.6	Rhebl1	Ras homolog enriched in brain like 1
1437013_x_at	-8.6	Atp6v0b	ATPase, H+ transporting, lysosomal V0 subunit B
1436874_x_at	-8.6	Slc25a5	solute carrier family 25 (mitochondrial carrier, adenine nucleotide translocator), member 5
1435209_at	-8.6	BC057079	cDNA sequence BC057079
1434378_a_at	-8.6	Mxd4	Max dimerization protein 4
1433895_at	-8.6	Tmem127	transmembrane protein 127
1430982_at	-8.6	Sfrs1	splicing factor, arginine/serine-rich 1 (ASF/SF2)
1429776_a_at	-8.6	Dnajb6	DnaJ (Hsp40) homolog, subfamily B, member 6
1428727_at	-8.6	Cep192	centrosomal protein 192
1428237_at	-8.6	2700059D21Rik	RIKEN cDNA 2700059D21 gene
1428049_a_at	-8.6	Nudt16l1	nudix (nucleoside diphosphate linked moiety X)-type motif 16-like 1
1426749_at	-8.6	Prmt3	protein arginine N-methyltransferase 3
1426727_s_at	-8.6	Ppp1r10	protein phosphatase 1, regulatory subunit 10
1423118_at	-8.6	1200014J11Rik	RIKEN cDNA 1200014J11 gene
1422687_at	-8.6	Nras	neuroblastoma ras oncogene
1422503_s_at	-8.6	Parp1	poly (ADP-ribose) polymerase family, member 1
1422470_at	-8.6	Bnip3	BCL2/adenovirus E1B interacting protein 1, NIP3
1419418_a_at	-8.6	Morc1	microrchidia 1
1419255_at	-8.6	Spnb2	spectrin beta 2
1418622_at	-8.6	Rab2	RAB2, member RAS oncogene family
1418504_at	-8.6	Hspa9	heat shock protein 9
1418476_at	-8.6	Crlf1	cytokine receptor-like factor 1
1417206_at	-8.6	Urod	uroporphyrinogen decarboxylase
1416663_at	-8.6	Ndufa9	NADH dehydrogenase (ubiquinone) 1 alpha subcomplex, 9
1416445_at	-8.6	2810405J04Rik	RIKEN cDNA 2810405J04 gene
1416247_at	-8.6	Dctn3	dynactin 3
1416102_at	-8.6	Ywhaz	tyrosine 3-monooxygenase/tryptophan 5-monooxygenase activation protein, zeta polypeptide
1415737_at	-8.6	Rfk	riboflavin kinase
1415675_at	-8.6	Dpm2	dolichol-phosphate (beta-D) mannosyltransferase 2
1455737_at	-8.5	C030002B11Rik	RIKEN cDNA C030002B11 gene
1453133_at	-8.5	Slc25a31	solute carrier family 25 (mitochondrial carrier; adenine nucleotide translocator), member 31
1452079_s_at	-8.5	Dcun1d1	DCUN1D1 DCN1, defective in cullin neddylation 1, domain containing 1 (S. cerevisiae)
1452000_s_at	-8.5	Sars	seryl-aminoacyl-tRNA synthetase
1451278_a_at	-8.5	2610205E22Rik	RIKEN cDNA 2610205E22 gene
1451163_at	-8.5	Tinf2	Terf1 (TRF1)-interacting nuclear factor 2
1450694_at	-8.5	Fkbp2	FK506 binding protein 2
1449914_at	-8.5	Ribc1	RIB43A domain with coiled-coils 1
1448706_at	-8.5	Ttrap	Traf and Tnf receptor associated protein
1448630_a_at	-8.5	Sdhc	succinate dehydrogenase complex, subunit C, integral membrane protein
1448286_at	-8.5	Hsd17b10	hydroxysteroid (17-beta) dehydrogenase 10
1447792_x_at	-8.5	Gpr174	G protein-coupled receptor 174
1445216_at	-8.5	---	---
1440253_at	-8.5	---	---
1438922_x_at	-8.5	EG433326 /// LOC630624 /// LOC669381 /// LOC672115 /// Slc25a5	solute carrier family 25 (mitochondrial carrier, adenine nucleotide translocator), member 5 /// predicted gene, EG433326 /// similar to ADP/ATP translocase 2 (Adenine nucleotide translocator 2) (ANT 2) (ADP,ATP carrier protein 2) (Solute carrier family 25 member 5) /// similar to solute carrier family 25, member A6
1436824_x_at	-8.5	EG668155 /// LOC669536 /// Rnf26	ring finger protein 26 /// predicted gene, EG668155 /// similar to ring finger protein 26
1434124_x_at	-8.5	2400001E08Rik	RIKEN cDNA 2400001E08 gene
1434070_at	-8.5	Jag1	jagged 1
1432564_at	-8.5	1700066C05Rik	RIKEN cDNA 1700066C05 gene
1432271_a_at	-8.5	Dcun1d5	DCN1, defective in cullin neddylation 1, domain containing 5 (S. cerevisiae)
1429534_a_at	-8.5	Immt	inner membrane protein, mitochondrial
1429218_at	-8.5	Det1	de-etiolated homolog 1 (Arabidopsis)
1429063_s_at	-8.5	Kif16b	kinesin family member 16B
1428709_a_at	-8.5	Mrpl24	mitochondrial ribosomal protein L24
1428179_at	-8.5	Ndufv2	NADH dehydrogenase (ubiquinone) flavoprotein 2
1427352_at	-8.5	Krt79	keratin 79
1424291_at	-8.5	Nup93	nucleoporin 93
1424053_a_at	-8.5	Tcf25	transcription factor 25 (basic helix-loop-helix)
1423912_at	-8.5	Aspscr1	alveolar soft part sarcoma chromosome region, candidate 1 (human)
1423818_a_at	-8.5	Arl6ip1	ADP-ribosylation factor-like 6 interacting protein 1
1423568_at	-8.5	Psma7	proteasome (prosome, macropain) subunit, alpha type 7
1423545_a_at	-8.5	Zfp207	zinc finger protein 207
1423393_at	-8.5	Clic4	chloride intracellular channel 4 (mitochondrial)
1422884_at	-8.5	Snrpd3	small nuclear ribonucleoprotein D3
1422559_at	-8.5	Ube2n	ubiquitin-conjugating enzyme E2N
1422460_at	-8.5	Mad2l1	MAD2 (mitotic arrest deficient, homolog)-like 1 (yeast)
1417779_at	-8.5	2310079N02Rik	RIKEN cDNA 2310079N02 gene
1417609_at	-8.5	Ube2a	ubiquitin-conjugating enzyme E2A, RAD6 homolog (S. cerevisiae)
1417320_at	-8.5	Grpel1	GrpE-like 1, mitochondrial
1417238_at	-8.5	Ewsr1	Ewing sarcoma breakpoint region 1
1416764_at	-8.5	Fis1	fission 1 (mitochondrial outer membrane) homolog (yeast)
1416672_s_at	-8.5	Mcoln1	mucolipin 1
1416090_at	-8.5	Pdhb	pyruvate dehydrogenase (lipoamide) beta
1416036_at	-8.5	Fkbp1a	FK506 binding protein 1a
1415932_x_at	-8.5	Atp9a	ATPase, class II, type 9A
1415915_at	-8.5	Ddx1	DEAD (Asp-Glu-Ala-Asp) box polypeptide 1
1460692_at	-8.4	Ehmt2	euchromatic histone lysine N-methyltransferase 2
1460672_at	-8.4	2410002F23Rik	RIKEN cDNA 2410002F23 gene
1455951_at	-8.4	Mars	methionine-tRNA synthetase
1455824_x_at	-8.4	Stt3a	STT3, subunit of the oligosaccharyltransferase complex, homolog A (S. cerevisiae)
1455480_s_at	-8.4	Ube2d3	ubiquitin-conjugating enzyme E2D 3 (UBC4/5 homolog, yeast)
1454639_x_at	-8.4	2210411K19Rik /// Rpl41	ribosomal protein L41 /// RIKEN cDNA 2210411K19 gene
1452262_at	-8.4	Grpel2	GrpE-like 2, mitochondrial
1452030_a_at	-8.4	Hnrpr	heterogeneous nuclear ribonucleoprotein R
1451510_s_at	-8.4	Olah	oleoyl-ACP hydrolase
1449614_s_at	-8.4	AI314976 /// LOC672876	expressed sequence AI314976 /// similar to Protein C6orf130 homolog
1449144_at	-8.4	Gna11	guanine nucleotide binding protein, alpha 11
1448784_at	-8.4	Taf10	TAF10 RNA polymerase II, TATA box binding protein (TBP)-associated factor
1448524_s_at	-8.4	Ssr4	signal sequence receptor, delta
1448476_at	-8.4	Nap1l4	nucleosome assembly protein 1-like 4
1445881_at	-8.4	2310035P21Rik	RIKEN cDNA 2310035P21 gene
1442277_at	-8.4	Chka	choline kinase alpha
1437741_at	-8.4	Rab21	RAB21, member RAS oncogene family
1437439_at	-8.4	2410089E03Rik	RIKEN cDNA 2410089E03 gene
1437313_x_at	-8.4	Hmgb2 /// LOC678110 /// LOC678341	high mobility group box 2
1434702_at	-8.4	2600009E05Rik	RIKEN cDNA 2600009E05 gene
1430980_a_at	-8.4	Eif4a1	eukaryotic translation initiation factor 4A1
1430820_a_at	-8.4	Bbx	bobby sox homolog (Drosophila)
1430568_at	-8.4	Zc3h13	zinc finger CCCH type containing 13
1430533_a_at	-8.4	Ctnnb1	catenin (cadherin associated protein), beta 1
1428620_at	-8.4	Ensa	endosulfine alpha
1428127_at	-8.4	4921506J03Rik	RIKEN cDNA 4921506J03 gene
1428050_a_at	-8.4	Tmbim4	transmembrane BAX inhibitor motif containing 4
1427897_s_at	-8.4	Suds3	suppressor of defective silencing 3 homolog (S. cerevisiae)
1427266_at	-8.4	Pbrm1	polybromo 1
1426297_at	-8.4	Tcfe2a	transcription factor E2a
1426118_a_at	-8.4	Tomm40	translocase of outer mitochondrial membrane 40 homolog (yeast)
1425068_a_at	-8.4	Tex264	testis expressed gene 264
1424682_at	-8.4	Atpbd1c	ATP binding domain 1 family, member C
1424258_at	-8.4	Polr2d	polymerase (RNA) II (DNA directed) polypeptide D
1424169_at	-8.4	Tax1bp3	Tax1 (human T-cell leukemia virus type I) binding protein 3
1424045_at	-8.4	5730437N04Rik	RIKEN cDNA 5730437N04 gene
1423972_at	-8.4	Etfa	electron transferring flavoprotein, alpha polypeptide
1423662_at	-8.4	Atp6ap2	ATPase, H+ transporting, lysosomal accessory protein 2
1423370_a_at	-8.4	Csnk1g2	casein kinase 1, gamma 2
1423187_at	-8.4	Gabarapl2	gamma-aminobutyric acid (GABA-A) receptor-associated protein-like 2
1422712_a_at	-8.4	Ube2i	ubiquitin-conjugating enzyme E2I
1420616_at	-8.4	Ash2l	ash2 (absent, small, or homeotic)-like (Drosophila)
1419522_at	-8.4	Zmynd19	zinc finger, MYND domain containing 19
1418236_s_at	-8.4	Atg5	autophagy-related 5 (yeast)
1417690_at	-8.4	Prkag1	protein kinase, AMP-activated, gamma 1 non-catalytic subunit
1417241_at	-8.4	X83328	EST X83328
1416552_at	-8.4	Dppa5	developmental pluripotency associated 5
1416332_at	-8.4	Cirbp	cold inducible RNA binding protein
1416311_s_at	-8.4	LOC384954 /// Tuba3a /// Tuba3b	tubulin, alpha 3A /// tubulin, alpha 3B /// similar to tubulin, alpha 1
1416228_at	-8.4	Pin1	protein (peptidyl-prolyl cis/trans isomerase) NIMA-interacting 1
1416155_at	-8.4	Hmgb3	high mobility group box 3
1416005_at	-8.4	Psmc1	protease (prosome, macropain) 26S subunit, ATPase 1
1415738_at	-8.4	Txndc12	thioredoxin domain containing 12 (endoplasmic reticulum)
1459800_s_at	-8.3	Map3k4	mitogen activated protein kinase kinase kinase 4
1459042_at	-8.3	Rims3	regulating synaptic membrane exocytosis 3
1456804_at	-8.3	EG627821	predicted gene, EG627821
1455831_at	-8.3	Fus	fusion, derived from t(12;16) malignant liposarcoma (human)
1455777_x_at	-8.3	Hsd17b4	hydroxysteroid (17-beta) dehydrogenase 4
1455069_x_at	-8.3	Slc25a4	solute carrier family 25 (mitochondrial carrier, adenine nucleotide translocator), member 4
1453849_s_at	-8.3	Hnrpab	heterogeneous nuclear ribonucleoprotein A/B
1452813_a_at	-8.3	5033428A16Rik	RIKEN cDNA 5033428A16 gene
1452458_s_at	-8.3	Ppil5	peptidylprolyl isomerase (cyclophilin) like 5
1451164_a_at	-8.3	Mrps18b	mitochondrial ribosomal protein S18B
1451081_a_at	-8.3	Tcf25	transcription factor 25 (basic helix-loop-helix)
1450069_a_at	-8.3	Cugbp2	CUG triplet repeat, RNA binding protein 2
1449578_at	-8.3	Supt16h	suppressor of Ty 16 homolog (S. cerevisiae)
1448234_at	-8.3	Dnajb6	DnaJ (Hsp40) homolog, subfamily B, member 6
1448165_at	-8.3	Casp2	caspase 2
1448141_at	-8.3	1110014J01Rik	RIKEN cDNA 1110014J01 gene
1443794_x_at	-8.3	Noc4l	nucleolar complex associated 4 homolog (S. cerevisiae)
1438993_a_at	-8.3	Atp6v1d	ATPase, H+ transporting, lysosomal V1 subunit D
1437850_a_at	-8.3	Cnbp	cellular nucleic acid binding protein
1437241_at	-8.3	Klf11	Kruppel-like factor 11
1436847_s_at	-8.3	Cdca8	cell division cycle associated 8
1435314_at	-8.3	Tph2	tryptophan hydroxylase 2
1434106_at	-8.3	Epm2aip1	EPM2A (laforin) interacting protein 1
1433598_at	-8.3	9430010O03Rik	RIKEN cDNA 9430010O03 gene
1432205_a_at	-8.3	C130038G02Rik	RIKEN cDNA C130038G02 gene
1431403_a_at	-8.3	Mtap7d2	MAP7 domain containing 2
1429817_at	-8.3	Sohlh2	spermatogenesis and oogenesis specific basic helix-loop-helix 2
1428587_at	-8.3	Tmem41b	transmembrane protein 41B
1428576_at	-8.3	Hif1an	hypoxia-inducible factor 1, alpha subunit inhibitor
1428221_at	-8.3	Klhdc8b	kelch domain containing 8B
1428112_at	-8.3	Armet	arginine-rich, mutated in early stage tumors
1428099_a_at	-8.3	Sfrs1	splicing factor, arginine/serine-rich 1 (ASF/SF2)
1426872_at	-8.3	Fcgbp	Fc fragment of IgG binding protein
1426760_at	-8.3	Ipo8	importin 8
1426259_at	-8.3	Pank3	pantothenate kinase 3
1425148_a_at	-8.3	Snx6	sorting nexin 6
1424235_at	-8.3	Ormdl2	ORM1-like 2 (S. cerevisiae)
1424104_at	-8.3	Syf2	SYF2 homolog, RNA splicing factor (S. cerevisiae)
1423997_at	-8.3	Csde1	cold shock domain containing E1, RNA binding
1423957_at	-8.3	Isg20l1	interferon stimulated exonuclease gene 20-like 1
1423567_a_at	-8.3	Psma7	proteasome (prosome, macropain) subunit, alpha type 7
1422796_at	-8.3	Prep	prolyl endopeptidase
1422459_a_at	-8.3	Psmd13	proteasome (prosome, macropain) 26S subunit, non-ATPase, 13
1420762_a_at	-8.3	Ybx2	Y box protein 2
1418762_at	-8.3	Cd55	CD55 antigen
1416749_at	-8.3	Htra1	HtrA serine peptidase 1
1416461_at	-8.3	Caprin1	cell cycle associated protein 1
1416309_at	-8.3	Nusap1	nucleolar and spindle associated protein 1
1416282_at	-8.3	Psmc3	proteasome (prosome, macropain) 26S subunit, ATPase 3
1415997_at	-8.3	Txnip	thioredoxin interacting protein
1415966_a_at	-8.3	Ndufv1	NADH dehydrogenase (ubiquinone) flavoprotein 1
1415810_at	-8.3	Uhrf1	ubiquitin-like, containing PHD and RING finger domains, 1
1460685_at	-8.2	Timm17b	translocase of inner mitochondrial membrane 17b
1460591_at	-8.2	Esr1	estrogen receptor 1 (alpha)
1458453_at	-8.2	Lmo7	LIM domain only 7
1458125_at	-8.2	C80913	Expressed sequence C80913
1456617_a_at	-8.2	Eif2s2	eukaryotic translation initiation factor 2, subunit 2 (beta)
1455939_x_at	-8.2	Srp14	signal recognition particle 14
1454808_at	-8.2	Efha1	EF hand domain family A1
1454615_x_at	-8.2	Srp14	signal recognition particle 14
1454045_a_at	-8.2	Pgs1	phosphatidylglycerophosphate synthase 1
1453556_x_at	-8.2	Cd99	CD99 antigen
1452422_a_at	-8.2	Snrpb2	U2 small nuclear ribonucleoprotein B
1451121_a_at	-8.2	Gltscr2	glioma tumor suppressor candidate region gene 2
1450899_at	-8.2	Nedd1	neural precursor cell expressed, developmentally down-regulated gene 1
1450841_at	-8.2	Stt3a	STT3, subunit of the oligosaccharyltransferase complex, homolog A (S. cerevisiae)
1450744_at	-8.2	Ell2	elongation factor RNA polymerase II 2
1450103_a_at	-8.2	Pscd2	pleckstrin homology, Sec7 and coiled-coil domains 2
1449534_at	-8.2	Sycp3	synaptonemal complex protein 3
1449023_a_at	-8.2	Ezh1	enhancer of zeste homolog 1 (Drosophila)
1448758_at	-8.2	EG627232 /// EG627424 /// Nrbf2	predicted gene, EG627232 /// predicted gene, EG627424 /// nuclear receptor binding factor 2
1448277_at	-8.2	Pold2	polymerase (DNA directed), delta 2, regulatory subunit
1448200_at	-8.2	Tcn2	transcobalamin 2
1440556_at	-8.2	---	---
1439219_at	-8.2	A730082K24Rik	RIKEN cDNA A730082K24 gene
1439040_at	-8.2	Cenpe	centromere protein E
1438647_x_at	-8.2	Cetn2	centrin 2
1437223_s_at	-8.2	Xbp1	X-box binding protein 1
1437180_at	-8.2	6530403A03Rik	RIKEN cDNA 6530403A03 gene
1436019_a_at	-8.2	Trappc1	trafficking protein particle complex 1
1434628_a_at	-8.2	Rhpn2	rhophilin, Rho GTPase binding protein 2
1432016_a_at	-8.2	Idh3a	isocitrate dehydrogenase 3 (NAD+) alpha
1431049_at	-8.2	Ica1l	islet cell autoantigen 1-like
1429835_at	-8.2	2310033E01Rik	RIKEN cDNA 2310033E01 gene
1429119_at	-8.2	Iah1	isoamyl acetate-hydrolyzing esterase 1 homolog (S. cerevisiae)
1429058_at	-8.2	Tmem107	transmembrane protein 107
1428970_at	-8.2	Nat13	N-acetyltransferase 13
1428631_a_at	-8.2	Uqcrc2	ubiquinol cytochrome c reductase core protein 2
1426473_at	-8.2	Dnajc9	DnaJ (Hsp40) homolog, subfamily C, member 9
1426119_at	-8.2	Tyms-ps	thymidylate synthase, pseudogene
1426083_a_at	-8.2	Btg1	B-cell translocation gene 1, anti-proliferative
1425628_a_at	-8.2	Gtf2i /// LOC669007	general transcription factor II I /// similar to General transcription factor II-I (GTFII-I) (TFII-I) (Bruton tyrosine kinase-associated protein 135) (BTK-associated protein 135) (BAP-135)
1425383_a_at	-8.2	LOC676870 /// Pbx1	pre B-cell leukemia transcription factor 1 /// region containing RIKEN cDNA 2310056B04 gene; pre B-cell leukemia transcription factor 1
1425108_a_at	-8.2	BC004728	cDNA sequence BC004728
1424923_at	-8.2	Serpina3g	serine (or cysteine) peptidase inhibitor, clade A, member 3G
1424562_a_at	-8.2	Slc25a4	solute carrier family 25 (mitochondrial carrier, adenine nucleotide translocator), member 4
1424283_at	-8.2	Jtb	jumping translocation breakpoint
1424080_at	-8.2	Dcps	decapping enzyme, scavenger
1423772_x_at	-8.2	Slc25a5	solute carrier family 25 (mitochondrial carrier, adenine nucleotide translocator), member 5
1423756_s_at	-8.2	Igfbp4	insulin-like growth factor binding protein 4
1423737_at	-8.2	Ndufs3	NADH dehydrogenase (ubiquinone) Fe-S protein 3
1423698_at	-8.2	Ncaph2	non-SMC condensin II complex, subunit H2
1423589_at	-8.2	Arpc4	actin related protein 2/3 complex, subunit 4
1423533_a_at	-8.2	Rhot1	ras homolog gene family, member T1
1423087_a_at	-8.2	1110002E23Rik	RIKEN cDNA 1110002E23 gene
1422414_a_at	-8.2	Calm2	calmodulin 2
1421450_a_at	-8.2	Map3k4	mitogen activated protein kinase kinase kinase 4
1420679_a_at	-8.2	Aig1	androgen-induced 1
1420365_a_at	-8.2	Hnrpa2b1	heterogeneous nuclear ribonucleoprotein A2/B1
1419552_at	-8.2	Echdc1	enoyl Coenzyme A hydratase domain containing 1
1417897_at	-8.2	Brms1	breast cancer metastasis-suppressor 1
1417773_at	-8.2	Nans	N-acetylneuraminic acid synthase (sialic acid synthase)
1417705_at	-8.2	Otub1	OTU domain, ubiquitin aldehyde binding 1
1417004_at	-8.2	Tsg101	tumor susceptibility gene 101
1416661_at	-8.2	Eif3s10	eukaryotic translation initiation factor 3, subunit 10 (theta)
1416442_at	-8.2	Ier2	immediate early response 2
1415819_a_at	-8.2	Ppp2r1a	protein phosphatase 2 (formerly 2A), regulatory subunit A (PR 65), alpha isoform
1415806_at	-8.2	Plat	plasminogen activator, tissue
1455816_a_at	-8.1	Kctd3	potassium channel tetramerisation domain containing 3
1455798_at	-8.1	Galk2	galactokinase 2
1454898_s_at	-8.1	Iah1	isoamyl acetate-hydrolyzing esterase 1 homolog (S. cerevisiae)
1453708_a_at	-8.1	Gsto2	glutathione S-transferase omega 2
1453391_at	-8.1	Speer7-ps1	spermatogenesis associated glutamate (E)-rich protein 7, pseudogene 1
1453103_at	-8.1	Ablim1	actin-binding LIM protein 1
1452780_at	-8.1	Gtf3c2	general transcription factor IIIC, polypeptide 2, beta
1452767_at	-8.1	Rrbp1	ribosome binding protein 1
1452616_s_at	-8.1	Ssbp1	single-stranded DNA binding protein 1
1451935_a_at	-8.1	Spint2	serine protease inhibitor, Kunitz type 2
1451192_a_at	-8.1	Ttc4	tetratricopeptide repeat domain 4
1451049_at	-8.1	Bcap31	B-cell receptor-associated protein 31
1450505_a_at	-8.1	1810015C04Rik	RIKEN cDNA 1810015C04 gene
1450376_at	-8.1	Mxi1	Max interacting protein 1
1450138_a_at	-8.1	Serpinb6a	serine (or cysteine) peptidase inhibitor, clade B, member 6a
1449942_a_at	-8.1	Ilk	integrin linked kinase
1449679_s_at	-8.1	Stx5a	syntaxin 5A
1448844_at	-8.1	Cyb5b	cytochrome b5 type B
1448135_at	-8.1	Atf4	activating transcription factor 4
1442027_at	-8.1	Nbeal1	neurobeachin like 1
1438349_at	-8.1	BC043476	cDNA sequence BC043476
1437336_x_at	-8.1	1110002E23Rik	RIKEN cDNA 1110002E23 gene
1436811_at	-8.1	Kctd3	potassium channel tetramerisation domain containing 3
1436333_a_at	-8.1	Synj1	synaptojanin 1
1435691_at	-8.1	C630028N24Rik	RIKEN cDNA C630028N24 gene
1434131_at	-8.1	Rufy1	RUN and FYVE domain containing 1
1433713_at	-8.1	Gcn1l1	GCN1 general control of amino-acid synthesis 1-like 1 (yeast)
1431123_s_at	-8.1	Dnajc8 /// LOC669266	DnaJ (Hsp40) homolog, subfamily C, member 8 /// similar to DnaJ (Hsp40) homolog, subfamily C, member 8 (predicted)
1430614_at	-8.1	4632415K11Rik	RIKEN cDNA 4632415K11 gene
1429627_at	-8.1	Ppil3	peptidylprolyl isomerase (cyclophilin)-like 3
1429528_at	-8.1	Rae1	RAE1 RNA export 1 homolog (S. pombe)
1428874_at	-8.1	1110019N10Rik	RIKEN cDNA 1110019N10 gene
1428496_at	-8.1	Secisbp2	SECIS binding protein 2
1426897_at	-8.1	Rcc2	regulator of chromosome condensation 2
1426790_at	-8.1	Ssrp1	structure specific recognition protein 1
1426256_at	-8.1	Timm17a	translocase of inner mitochondrial membrane 17a
1425895_a_at	-8.1	Id1	inhibitor of DNA binding 1
1425539_a_at	-8.1	Rtn3	reticulon 3
1424670_s_at	-8.1	Zfyve21	zinc finger, FYVE domain containing 21
1424648_at	-8.1	Rabl4	RAB, member of RAS oncogene family-like 4
1424564_at	-8.1	2410001C21Rik	RIKEN cDNA 2410001C21 gene
1424076_at	-8.1	Gdpd1	glycerophosphodiester phosphodiesterase domain containing 1
1423916_s_at	-8.1	Mlf2	myeloid leukemia factor 2
1423827_s_at	-8.1	Noc4l	nucleolar complex associated 4 homolog (S. cerevisiae)
1423495_at	-8.1	Decr2	2-4-dienoyl-Coenzyme A reductase 2, peroxisomal
1423486_at	-8.1	Cript	cysteine-rich PDZ-binding protein
1423442_a_at	-8.1	Fbxw2	F-box and WD-40 domain protein 2
1423394_at	-8.1	Pcyox1	prenylcysteine oxidase 1
1423041_a_at	-8.1	Bzw1	basic leucine zipper and W2 domains 1
1422910_s_at	-8.1	Smc6	structural maintenance of chromosomes 6
1422880_at	-8.1	Sypl	synaptophysin-like protein
1422458_at	-8.1	Tcl1	T-cell lymphoma breakpoint 1
1421654_a_at	-8.1	Lmna	lamin A
1421022_x_at	-8.1	Acyp1	acylphosphatase 1, erythrocyte (common) type
1420608_at	-8.1	Rbm18	RNA binding motif protein 18
1420495_a_at	-8.1	Vps26a	vacuolar protein sorting 26 homolog A (yeast)
1419687_at	-8.1	D930010J01Rik	RIKEN cDNA D930010J01 gene
1419543_a_at	-8.1	Sfrs10	splicing factor, arginine/serine-rich 10 (transformer 2 homolog, Drosophila)
1419371_s_at	-8.1	Gosr2	golgi SNAP receptor complex member 2
1418695_a_at	-8.1	Kcmf1	potassium channel modulatory factor 1
1418579_at	-8.1	Cetn2	centrin 2
1417683_at	-8.1	Diablo	diablo homolog (Drosophila)
1416771_at	-8.1	Trappc3	trafficking protein particle complex 3
1416541_at	-8.1	Clpb	ClpB caseinolytic peptidase B homolog (E. coli)
1416518_at	-8.1	H1foo	H1 histone family, member O, oocyte-specific
1416433_at	-8.1	Rpa2	replication protein A2
1416410_at	-8.1	Pafah1b3	platelet-activating factor acetylhydrolase, isoform 1b, alpha1 subunit
1416386_a_at	-8.1	M6pr	mannose-6-phosphate receptor, cation dependent
1416030_a_at	-8.1	Mcm7	minichromosome maintenance deficient 7 (S. cerevisiae)
1460730_at	-8	Eif2b1	eukaryotic translation initiation factor 2B, subunit 1 (alpha)
1460635_at	-8	Fastk	Fas-activated serine/threonine kinase
1459897_a_at	-8	Sbsn	suprabasin
1457959_at	-8	---	Transcribed locus
1456580_s_at	-8	Atp5d	ATP synthase, H+ transporting, mitochondrial F1 complex, delta subunit
1456438_x_at	-8	Rpn1	ribophorin I
1455905_at	-8	2610507B11Rik	RIKEN cDNA 2610507B11 gene
1455710_x_at	-8	Mtcp1	mature T-cell proliferation 1
1455618_x_at	-8	Tspan33	tetraspanin 33
1455479_a_at	-8	Ube2d3	ubiquitin-conjugating enzyme E2D 3 (UBC4/5 homolog, yeast)
1455011_at	-8	Stard4	StAR-related lipid transfer (START) domain containing 4
1454905_at	-8	Ibtk	inhibitor of Bruton agammaglobulinemia tyrosine kinase
1454881_s_at	-8	Upk3b	uroplakin 3B
1453207_at	-8	2900053A13Rik	RIKEN cDNA 2900053A13 gene
1452849_at	-8	Sin3b	transcriptional regulator, SIN3B (yeast)
1451884_a_at	-8	Lsm2	LSM2 homolog, U6 small nuclear RNA associated (S. cerevisiae)
1451091_at	-8	Txndc5	thioredoxin domain containing 5
1449897_a_at	-8	Mtcp1	mature T-cell proliferation 1
1449042_at	-8	Ctcf	CCCTC-binding factor
1448585_at	-8	Gtf2h4	general transcription factor II H, polypeptide 4
1447364_x_at	-8	Myo1b	myosin IB
1443556_at	-8	Tmem140	transmembrane protein 140
1439630_x_at	-8	Sbsn	suprabasin
1438401_at	-8	Ubn1	ubinuclein 1
1438009_at	-8	RP23-480B19.10	similar to histone 2a
1437465_a_at	-8	P4hb	prolyl 4-hydroxylase, beta polypeptide
1436559_a_at	-8	Psmd10	proteosome (prosome, macropain) 26S subunit, non-ATPase, 10
1435661_at	-8	Als2cr4	amyotrophic lateral sclerosis 2 (juvenile) chromosome region, candidate 4
1435442_at	-8	Wdsof1	WD repeats and SOF domain containing 1
1435355_at	-8	Neb	nebulin
1434633_at	-8	Crebbp	CREB binding protein
1434392_at	-8	Usp34	ubiquitin specific peptidase 34
1433902_at	-8	Kbtbd8	kelch repeat and BTB (POZ) domain containing 8
1433636_at	-8	Bms1	BMS1 homolog, ribosome assembly protein (yeast)
1432466_a_at	-8	Apoe	apolipoprotein E
1431354_a_at	-8	Fars2	phenylalanine-tRNA synthetase 2 (mitochondrial)
1429458_at	-8	2410127L17Rik /// EG666456 /// LOC626107 /// LOC677553	RIKEN cDNA 2410127L17 gene /// similar to RIKEN cDNA 2410127L17 /// predicted gene, EG666456 /// similar to RIKEN cDNA 2410127L17 gene
1428791_at	-8	Ube2h	ubiquitin-conjugating enzyme E2H
1428052_a_at	-8	Zmym1	zinc finger, MYM domain containing 1
1427989_at	-8	Amhr2	anti-Mullerian hormone type 2 receptor
1427965_at	-8	Ssbp1	single-stranded DNA binding protein 1
1426520_at	-8	Btg4	B-cell translocation gene 4
1426361_at	-8	Zc3h11a	zinc finger CCCH type containing 11A
1425933_a_at	-8	Nt5c2	5'-nucleotidase, cytosolic II
1424907_a_at	-8	Farsa	phenylalanyl-tRNA synthetase, alpha subunit
1424771_at	-8	H2afj /// LOC632401	H2A histone family, member J /// similar to H2A histone family, member J isoform 2
1424514_at	-8	Rnf126	ring finger protein 126
1424303_at	-8	Depdc7	DEP domain containing 7
1423898_a_at	-8	Trip12	thyroid hormone receptor interactor 12
1423858_a_at	-8	Hmgcs2	3-hydroxy-3-methylglutaryl-Coenzyme A synthase 2
1423259_at	-8	Id4	inhibitor of DNA binding 4
1423057_at	-8	Capza2	capping protein (actin filament) muscle Z-line, alpha 2
1422016_a_at	-8	Cenph	centromere protein H
1420489_at	-8	Mrps14	mitochondrial ribosomal protein S14
1419494_a_at	-8	Tpd52	tumor protein D52
1417918_at	-8	Mrpl11	mitochondrial ribosomal protein L11
1417474_at	-8	1500035H01Rik	RIKEN cDNA 1500035H01 gene
1417463_a_at	-8	2400001E08Rik /// EG433216	RIKEN cDNA 2400001E08 gene /// predicted gene, EG433216
1417294_at	-8	Akr7a5	aldo-keto reductase family 7, member A5 (aflatoxin aldehyde reductase)
1417046_at	-8	Tusc4	tumor suppressor candidate 4
1416830_at	-8	0610031J06Rik	RIKEN cDNA 0610031J06 gene
1416636_at	-8	Rheb	RAS-homolog enriched in brain
1416341_at	-8	Polr2c	polymerase (RNA) II (DNA directed) polypeptide C
1416234_at	-8	Lrrc59	leucine rich repeat containing 59
1415695_at	-8	Psma1	proteasome (prosome, macropain) subunit, alpha type 1
1415683_at	-8	Nmt1	N-myristoyltransferase 1
1460703_at	-7.9	Ascc1	activating signal cointegrator 1 complex subunit 1
1460224_at	-7.9	Snx2	sorting nexin 2
1460189_at	-7.9	Wdr23	WD repeat domain 23
1457682_at	-7.9	9030420J04Rik	RIKEN cDNA 9030420J04 gene
1454875_a_at	-7.9	Rbbp4	retinoblastoma binding protein 4
1454046_x_at	-7.9	Pgs1	phosphatidylglycerophosphate synthase 1
1453744_a_at	-7.9	Ankrd40	ankyrin repeat domain 40
1453104_at	-7.9	Mapk1	mitogen activated protein kinase 1
1453067_at	-7.9	Apitd1	apoptosis-inducing, TAF9-like domain 1
1452601_a_at	-7.9	Acbd6	acyl-Coenzyme A binding domain containing 6
1451485_at	-7.9	3300001P08Rik	RIKEN cDNA 3300001P08 gene
1451172_at	-7.9	1200015A19Rik	RIKEN cDNA 1200015A19 gene
1451067_at	-7.9	Sgta	small glutamine-rich tetratricopeptide repeat (TPR)-containing, alpha
1450062_a_at	-7.9	Maged1	melanoma antigen, family D, 1
1449699_s_at	-7.9	C330027C09Rik	RIKEN cDNA C330027C09 gene
1449342_at	-7.9	Ptplb	protein tyrosine phosphatase-like (proline instead of catalytic arginine), member b
1448369_at	-7.9	Pola2	polymerase (DNA directed), alpha 2
1448235_s_at	-7.9	4932431P20Rik /// EG432959 /// EG434174 /// EG545555 /// EG667777 /// Hmgb1 /// LOC625467 /// LOC637733 /// LOC669546	high mobility group box 1 /// RIKEN cDNA 4932431P20 gene /// predicted gene, EG432959 /// predicted gene, EG434174 /// predicted gene, EG545555 /// similar to High mobility group protein 1 (HMG-1) (High mobility group protein B1) (Amphoterin) (Heparin-binding protein p30) /// predicted gene, EG667777
1444929_at	-7.9	---	---
1443936_at	-7.9	Olfr976	Olfactory receptor 976
1443618_at	-7.9	Pdzd2	PDZ domain containing 2
1438292_x_at	-7.9	Adk	adenosine kinase
1437179_at	-7.9	LOC671598 /// Rif1	Rap1 interacting factor 1 homolog (yeast) /// similar to Telomere-associated protein RIF1 (Rap1-interacting factor 1 homolog) (mRif1)
1434986_a_at	-7.9	Sec61a1	Sec61 alpha 1 subunit (S. cerevisiae)
1434527_at	-7.9	Nlrp4b	NLR family, pyrin domain containing 4B
1433550_at	-7.9	Chfr	checkpoint with forkhead and ring finger domains
1431390_a_at	-7.9	Grinl1a	glutamate receptor, ionotropic, N-methyl D-aspartate-like 1A
1431125_a_at	-7.9	Tars2	threonyl-tRNA synthetase 2, mitochondrial (putative)
1429680_at	-7.9	Tra2a	transformer 2 alpha homolog (Drosophila)
1429252_at	-7.9	0610010K14Rik	RIKEN cDNA 0610010K14 gene
1427172_at	-7.9	Ofd1	oral-facial-digital syndrome 1 gene homolog (human)
1426914_at	-7.9	Marveld2	MARVEL (membrane-associating) domain containing 2
1426777_a_at	-7.9	Wasl	Wiskott-Aldrich syndrome-like (human)
1426694_at	-7.9	9030624J02Rik	RIKEN cDNA 9030624J02 gene
1426662_at	-7.9	Cmas	cytidine monophospho-N-acetylneuraminic acid synthetase
1426644_at	-7.9	Tbc1d20	TBC1 domain family, member 20
1426633_s_at	-7.9	Kctd14	potassium channel tetramerisation domain containing 14
1426407_at	-7.9	Cugbp1	CUG triplet repeat, RNA binding protein 1
1426393_a_at	-7.9	Sdf4	stromal cell derived factor 4
1426265_x_at	-7.9	Dlat	dihydrolipoamide S-acetyltransferase (E2 component of pyruvate dehydrogenase complex)
1426030_a_at	-7.9	Apeh	acylpeptide hydrolase
1425753_a_at	-7.9	Ung	uracil DNA glycosylase
1425617_at	-7.9	Dhx9	DEAH (Asp-Glu-Ala-His) box polypeptide 9
1425466_at	-7.9	Senp2	SUMO/sentrin specific peptidase 2
1424804_at	-7.9	BC020002	cDNA sequence BC020002
1424773_at	-7.9	1110012M11Rik	RIKEN cDNA 1110012M11 gene
1424200_s_at	-7.9	Seh1l	SEH1-like (S. cerevisiae
1424196_at	-7.9	Yipf1	Yip1 domain family, member 1
1424180_a_at	-7.9	Thrap4	thyroid hormone receptor associated protein 4
1424026_s_at	-7.9	BC013529	cDNA sequence BC013529
1424025_at	-7.9	BC013529	cDNA sequence BC013529
1423881_at	-7.9	Saps3	SAPS domain family, member 3
1423769_at	-7.9	Ptcd2	pentatricopeptide repeat domain 2
1423734_at	-7.9	Rac1	RAS-related C3 botulinum substrate 1
1423651_at	-7.9	Isca1	iron-sulfur cluster assembly 1 homolog (S. cerevisiae)
1423263_at	-7.9	H3f3a	H3 histone, family 3A
1422553_at	-7.9	Pten	phosphatase and tensin homolog
1421720_a_at	-7.9	Dtx2	deltex 2 homolog (Drosophila)
1418820_s_at	-7.9	Zcchc10	zinc finger, CCHC domain containing 10
1418656_at	-7.9	Lsm5	LSM5 homolog, U6 small nuclear RNA associated (S. cerevisiae)
1418316_a_at	-7.9	Mark3	MAP/microtubule affinity-regulating kinase 3
1418198_a_at	-7.9	Tm9sf1	transmembrane 9 superfamily member 1
1418071_s_at	-7.9	Cdyl	chromodomain protein, Y chromosome-like
1417710_at	-7.9	Mettl9	methyltransferase like 9
1417369_at	-7.9	Hsd17b4	hydroxysteroid (17-beta) dehydrogenase 4
1416963_at	-7.9	Ubadc1	ubiquitin associated domain containing 1
1416847_s_at	-7.9	Oas1d /// Oas1e	2'-5' oligoadenylate synthetase 1D /// 2'-5' oligoadenylate synthetase 1E
1416528_at	-7.9	Sh3bgrl3	SH3 domain binding glutamic acid-rich protein-like 3
1416526_a_at	-7.9	Park7	Parkinson disease (autosomal recessive, early onset) 7
1416258_at	-7.9	Tk1	thymidine kinase 1
1415910_s_at	-7.9	Ciapin1	cytokine induced apoptosis inhibitor 1
1415827_a_at	-7.9	D3Ucla1	DNA segment, Chr 3, University of California at Los Angeles 1
1415825_s_at	-7.9	Csnk1d	casein kinase 1, delta
1460600_at	-7.8	LOC245350	similar to ubiquitin-conjugating enzyme E2Q (putative) 2
1460495_s_at	-7.8	Htra2	HtrA serine peptidase 2
1456518_at	-7.8	4930422I07Rik	RIKEN cDNA 4930422I07 gene
1455372_at	-7.8	Cpeb3	cytoplasmic polyadenylation element binding protein 3
1455056_at	-7.8	Lmo7	LIM domain only 7
1454795_at	-7.8	Cobll1	Cobl-like 1
1454011_a_at	-7.8	Rpa2	replication protein A2
1453357_at	-7.8	Tdrd9	tudor domain containing 9
1452167_at	-7.8	2810407C02Rik	RIKEN cDNA 2810407C02 gene
1451745_a_at	-7.8	Znhit1	zinc finger, HIT domain containing 1
1451639_at	-7.8	Cebpg	CCAAT/enhancer binding protein (C/EBP), gamma
1451305_at	-7.8	Pgea1	PKD2 interactor, golgi and endoplasmic reticulum associated 1
1451300_a_at	-7.8	Chmp7	CHMP family, member 7
1451271_a_at	-7.8	Acat1	acetyl-Coenzyme A acetyltransferase 1
1451167_at	-7.8	Ccdc101	coiled-coil domain containing 101
1451098_at	-7.8	Chmp1a	chromatin modifying protein 1A
1450673_at	-7.8	Col9a2	procollagen, type IX, alpha 2
1450397_at	-7.8	Mtap1b	microtubule-associated protein 1 B
1449698_at	-7.8	C330027C09Rik	RIKEN cDNA C330027C09 gene
1449618_s_at	-7.8	2900092E17Rik	RIKEN cDNA 2900092E17 gene
1449095_at	-7.8	Vps54	vacuolar protein sorting 54 (yeast)
1448956_at	-7.8	Stard10	START domain containing 10
1448803_at	-7.8	Golga4	golgi autoantigen, golgin subfamily a, 4
1448505_at	-7.8	C1d	nuclear DNA binding protein
1448243_at	-7.8	Napa	N-ethylmaleimide sensitive fusion protein attachment protein alpha
1445499_at	-7.8	Zc3h13	zinc finger CCCH type containing 13
1443849_x_at	-7.8	Urod	uroporphyrinogen decarboxylase
1441187_at	-7.8	E330037M01Rik	RIKEN cDNA E330037M01 gene
1438434_at	-7.8	Arhgap11a	Rho GTPase activating protein 11A
1437461_s_at	-7.8	Rnpc3	RNA-binding region (RNP1, RRM) containing 3
1437334_x_at	-7.8	Parn	poly(A)-specific ribonuclease (deadenylation nuclease)
1437118_at	-7.8	Usp7	ubiquitin specific peptidase 7
1436764_at	-7.8	Pard3	par-3 (partitioning defective 3) homolog (C. elegans)
1434582_at	-7.8	Erc2	ELKS/RAB6-interacting/CAST family member 2
1434379_at	-7.8	Mxd4	Max dimerization protein 4
1434133_s_at	-7.8	Wdr42a	WD repeat domain 42A
1433835_at	-7.8	Ppp3cb	protein phosphatase 3, catalytic subunit, beta isoform
1433519_at	-7.8	Nucks1	nuclear casein kinase and cyclin-dependent kinase substrate 1
1432361_a_at	-7.8	Cenpp	centromere protein P
1429658_a_at	-7.8	Smc2	structural maintenance of chromosomes 2
1428679_s_at	-7.8	0610010K14Rik	RIKEN cDNA 0610010K14 gene
1428365_a_at	-7.8	Lonp1	lon peptidase 1, mitochondrial
1428235_at	-7.8	Sdhd	succinate dehydrogenase complex, subunit D, integral membrane protein
1427467_a_at	-7.8	Rpgr	retinitis pigmentosa GTPase regulator
1427464_s_at	-7.8	Hspa5	heat shock 70kD protein 5 (glucose-regulated protein)
1427150_at	-7.8	Mll3	myeloid/lymphoid or mixed-lineage leukemia 3
1427036_a_at	-7.8	Eif4g1	eukaryotic translation initiation factor 4, gamma 1
1426942_at	-7.8	Aim1	absent in melanoma 1
1426736_at	-7.8	Gspt1	G1 to S phase transition 1
1426427_at	-7.8	Ttll1	tubulin tyrosine ligase-like 1
1426306_a_at	-7.8	Maged2	melanoma antigen, family D, 2
1426264_at	-7.8	Dlat	dihydrolipoamide S-acetyltransferase (E2 component of pyruvate dehydrogenase complex)
1424359_at	-7.8	Oplah	5-oxoprolinase (ATP-hydrolysing)
1424342_at	-7.8	Fyttd1	forty-two-three domain containing 1
1424224_at	-7.8	Asb8	ankyrin repeat and SOCS box-containing protein 8
1424117_at	-7.8	BC056474	cDNA sequence BC056474
1424081_at	-7.8	Pcgf6	polycomb group ring finger 6
1423814_at	-7.8	Ddx41	DEAD (Asp-Glu-Ala-Asp) box polypeptide 41
1423423_at	-7.8	Pdia3	protein disulfide isomerase associated 3
1422763_at	-7.8	Gipc1	GIPC PDZ domain containing family, member 1
1422748_at	-7.8	Zeb2	zinc finger E-box binding homeobox 2
1422418_s_at	-7.8	Supt4h1 /// Supt4h2	suppressor of Ty 4 homolog 1 (S. cerevisiae) /// suppressor of Ty 4 homolog 2 (S. cerevisiae)
1421065_at	-7.8	Jak2	Janus kinase 2
1421051_s_at	-7.8	Vps25	vacuolar protein sorting 25 (yeast)
1419812_s_at	-7.8	Ccdc56	coiled-coil domain containing 56
1419471_a_at	-7.8	Nudc	nuclear distribution gene C homolog (Aspergillus)
1418621_at	-7.8	Rab2	RAB2, member RAS oncogene family
1418439_at	-7.8	D10Ertd322e	DNA segment, Chr 10, ERATO Doi 322, expressed
1418245_a_at	-7.8	Rbm9	RNA binding motif protein 9
1417454_at	-7.8	Cul4b	cullin 4B
1417399_at	-7.8	Gas6	growth arrest specific 6
1417114_at	-7.8	Gmcl1	germ cell-less homolog 1 (Drosophila)
1417094_at	-7.8	Acot7	acyl-CoA thioesterase 7
1416709_a_at	-7.8	Ngrn	neugrin, neurite outgrowth associated
1416665_at	-7.8	Coq7	demethyl-Q 7
1416609_at	-7.8	BC004004	cDNA sequence BC004004
1416604_at	-7.8	Cyc1	cytochrome c-1
1416448_at	-7.8	Itpa	inosine triphosphatase (nucleoside triphosphate pyrophosphatase)
1416394_at	-7.8	Bag1	Bcl2-associated athanogene 1
1416249_at	-7.8	Nadk	NAD kinase
1415929_at	-7.8	Map1lc3b	microtubule-associated protein 1 light chain 3 beta
1415914_at	-7.8	Hnrpab	heterogeneous nuclear ribonucleoprotein A/B
1456588_x_at	-7.7	Cox5b	cytochrome c oxidase, subunit Vb
1456194_a_at	-7.7	Park7	Parkinson disease (autosomal recessive, early onset) 7
1454929_s_at	-7.7	Safb	scaffold attachment factor B
1454754_a_at	-7.7	Aamp	angio-associated migratory protein
1452918_at	-7.7	D19Ertd737e	DNA segment, Chr 19, ERATO Doi 737, expressed
1452618_at	-7.7	Cdk5rap2	CDK5 regulatory subunit associated protein 2
1452265_at	-7.7	Clasp1	CLIP associating protein 1
1452241_at	-7.7	Topbp1	topoisomerase (DNA) II beta binding protein
1452194_at	-7.7	Tbcd	tubulin-specific chaperone d
1451643_a_at	-7.7	Rab4b	RAB4B, member RAS oncogene family
1451337_at	-7.7	Psmf1	proteasome (prosome, macropain) inhibitor subunit 1
1451119_a_at	-7.7	Fbln1	fibulin 1
1451002_at	-7.7	Aco2	aconitase 2, mitochondrial
1449815_a_at	-7.7	Ssbp2	single-stranded DNA binding protein 2
1449643_s_at	-7.7	Btf3	basic transcription factor 3
1449412_at	-7.7	1810046J19Rik	RIKEN cDNA 1810046J19 gene
1448896_at	-7.7	Pigf	phosphatidylinositol glycan anchor biosynthesis, class F
1448794_s_at	-7.7	Dnajc2	DnaJ (Hsp40) homolog, subfamily C, member 2
1448685_at	-7.7	2900010M23Rik	RIKEN cDNA 2900010M23 gene
1448639_a_at	-7.7	Spata5	spermatogenesis associated 5
1448548_at	-7.7	Tulp4	tubby like protein 4
1448351_at	-7.7	Coro1b	coronin, actin binding protein 1B
1448324_at	-7.7	Rnps1	ribonucleic acid binding protein S1
1448274_at	-7.7	C1qbp	complement component 1, q subcomponent binding protein
1448187_at	-7.7	Pold1	polymerase (DNA directed), delta 1, catalytic subunit
1448169_at	-7.7	Krt18	keratin 18
1441560_at	-7.7	Ctnna3	catenin (cadherin associated protein), alpha 3
1441433_at	-7.7	---	Transcribed locus, moderately similar to XP_925931.1 hypothetical protein XP_920838 [Mus musculus]
1440417_at	-7.7	D19Ertd409e	DNA segment, Chr 19, ERATO Doi 409, expressed
1438420_at	-7.7	Rbm39	RNA binding motif protein 39
1438322_x_at	-7.7	Fdft1	farnesyl diphosphate farnesyl transferase 1
1437949_x_at	-7.7	Zfp313	zinc finger protein 313
1437679_a_at	-7.7	Glrx2	glutaredoxin 2 (thioltransferase)
1437381_x_at	-7.7	Gpr172b	G protein-coupled receptor 172B
1437252_at	-7.7	Gats	opposite strand transcription unit to Stag3
1436416_x_at	-7.7	Fxc1	fractured callus expressed transcript 1
1435818_at	-7.7	---	Adult male corpus striatum cDNA, RIKEN full-length enriched library, clone:C030020B06 product:unclassifiable, full insert sequence
1434696_at	-7.7	Ift52	intraflagellar transport 52 homolog (Chlamydomonas)
1434184_s_at	-7.7	Map4k4	mitogen-activated protein kinase kinase kinase kinase 4
1433664_at	-7.7	Ube2q2	ubiquitin-conjugating enzyme E2Q (putative) 2
1430990_s_at	-7.7	Mrpl44	mitochondrial ribosomal protein L44
1428796_at	-7.7	5530401J07Rik	RIKEN cDNA 5530401J07 gene
1428468_at	-7.7	3110043O21Rik	RIKEN cDNA 3110043O21 gene
1428380_at	-7.7	0610007C21Rik	RIKEN cDNA 0610007C21 gene
1428126_a_at	-7.7	4921506J03Rik	RIKEN cDNA 4921506J03 gene
1427981_a_at	-7.7	Csad	cysteine sulfinic acid decarboxylase
1427901_at	-7.7	Mrps18c	mitochondrial ribosomal protein S18C
1427877_at	-7.7	Zc3h15	zinc finger CCCH-type containing 15
1427271_at	-7.7	Zbtb44	zinc finger and BTB domain containing 44
1427047_at	-7.7	Nup188	nucleoporin 188
1426781_at	-7.7	Tyw1	tRNA-yW synthesizing protein 1 homolog (S. cerevisiae)
1426402_at	-7.7	Syncrip	synaptotagmin binding, cytoplasmic RNA interacting protein
1426386_at	-7.7	Rpl7l1	ribosomal protein L7-like 1
1425048_a_at	-7.7	Hmgb1	high mobility group box 1
1424683_at	-7.7	1810015C04Rik	RIKEN cDNA 1810015C04 gene
1424669_at	-7.7	Zfyve21	zinc finger, FYVE domain containing 21
1424620_at	-7.7	D13Wsu177e	DNA segment, Chr 13, Wayne State University 177, expressed
1424461_at	-7.7	Dctn2	dynactin 2
1424327_at	-7.7	3200002M19Rik	RIKEN cDNA 3200002M19 gene
1424212_at	-7.7	9430023L20Rik	RIKEN cDNA 9430023L20 gene
1424188_at	-7.7	Rabgap1	RAB GTPase activating protein 1
1423652_at	-7.7	Isca1	iron-sulfur cluster assembly 1 homolog (S. cerevisiae)
1422998_a_at	-7.7	Glrx2	glutaredoxin 2 (thioltransferase)
1422787_at	-7.7	Fkbpl	FK506 binding protein-like
1422565_s_at	-7.7	Nfic	nuclear factor I/C
1420745_a_at	-7.7	Ccndbp1	cyclin D-type binding-protein 1
1419645_at	-7.7	Cstf2	cleavage stimulation factor, 3' pre-RNA subunit 2
1419404_s_at	-7.7	Siah1a /// Siah1b	seven in absentia 1A /// seven in absentia 1B
1418962_at	-7.7	Necap2	NECAP endocytosis associated 2
1418763_at	-7.7	Nit2	nitrilase family, member 2
1418643_at	-7.7	Tspan13	tetraspanin 13
1418562_at	-7.7	Sf3b1	splicing factor 3b, subunit 1
1418337_at	-7.7	Rpia	ribose 5-phosphate isomerase A
1418235_at	-7.7	Atg5	autophagy-related 5 (yeast)
1418228_at	-7.7	Nfu1	NFU1 iron-sulfur cluster scaffold homolog (S. cerevisiae)
1417945_at	-7.7	Pou5f1	POU domain, class 5, transcription factor 1
1417742_a_at	-7.7	Dmap1	DNA methyltransferase 1-associated protein 1
1417573_at	-7.7	2010311D03Rik	RIKEN cDNA 2010311D03 gene
1416849_at	-7.7	Zcd1	zinc finger, CDGSH-type domain 1
1416640_at	-7.7	Kcne1l	potassium voltage-gated channel, Isk-related family, member 1-like
1416567_s_at	-7.7	Atp5e	ATP synthase, H+ transporting, mitochondrial F1 complex, epsilon subunit
1416512_at	-7.7	Nubp2	nucleotide binding protein 2
1416291_at	-7.7	Psmc4	proteasome (prosome, macropain) 26S subunit, ATPase, 4
1416161_at	-7.7	Rad21	RAD21 homolog (S. pombe)
1416015_s_at	-7.7	Abce1	ATP-binding cassette, sub-family E (OABP), member 1
1416014_at	-7.7	Abce1	ATP-binding cassette, sub-family E (OABP), member 1
1415963_at	-7.7	Hnrph2	heterogeneous nuclear ribonucleoprotein H2
1460656_a_at	-7.6	RP23-29H5.3 /// Sft2d1	SFT2 domain containing 1 /// hypothetical protein LOC654842
1460015_at	-7.6	Sohlh1	spermatogenesis and oogenesis specific basic helix-loop-helix 1
1459823_at	-7.6	Ehd2 /// LOC673251	EH-domain containing 2 /// similar to EH-domain containing 2
1457823_at	-7.6	Cyr61	cysteine rich protein 61
1456867_x_at	-7.6	Ergic3	ERGIC and golgi 3
1456411_at	-7.6	Rccd1	RCC1 domain containing 1
1456279_a_at	-7.6	Bcap31	B-cell receptor-associated protein 31
1456240_x_at	-7.6	Cdca4	cell division cycle associated 4
1456228_x_at	-7.6	Mbp	myelin basic protein
1455962_at	-7.6	Hhat	hedgehog acyltransferase
1455339_at	-7.6	Fkbp15	FK506 binding protein 15
1455043_at	-7.6	Tnpo1	transportin 1
1454617_at	-7.6	Arrdc3	arrestin domain containing 3
1452841_at	-7.6	Pgm2l1	phosphoglucomutase 2-like 1
1452673_at	-7.6	Ranbp3	RAN binding protein 3
1452259_at	-7.6	Phf20	PHD finger protein 20
1452257_at	-7.6	Bdh1	3-hydroxybutyrate dehydrogenase, type 1
1452168_x_at	-7.6	Gspt1	G1 to S phase transition 1
1452062_at	-7.6	Prpsap2	phosphoribosyl pyrophosphate synthetase-associated protein 2
1451587_a_at	-7.6	Tiprl	TIP41, TOR signalling pathway regulator-like (S. cerevisiae)
1451249_at	-7.6	Trmt1	TRM1 tRNA methyltransferase 1 homolog (S. cerevisiae)
1450842_a_at	-7.6	Cenpa	centromere protein A
1450701_a_at	-7.6	Gtf2h2	general transcription factor II H, polypeptide 2
1449294_at	-7.6	Mrps15	mitochondrial ribosomal protein S15
1449292_at	-7.6	Rb1cc1	RB1-inducible coiled-coil 1
1449217_at	-7.6	Casp8ap2	caspase 8 associated protein 2
1449209_a_at	-7.6	Rdh11	retinol dehydrogenase 11
1449014_at	-7.6	Lactb	lactamase, beta
1448936_at	-7.6	Stx12	syntaxin 12
1448438_at	-7.6	Derl2	Der1-like domain family, member 2
1447780_x_at	-7.6	LOC669832 /// Tufm	Tu translation elongation factor, mitochondrial /// similar to Tu translation elongation factor, mitochondrial
1442340_x_at	-7.6	Cyr61	cysteine rich protein 61
1441637_at	-7.6	F730047E07Rik	RIKEN cDNA F730047E07 gene
1438659_x_at	-7.6	Chchd6	coiled-coil-helix-coiled-coil-helix domain containing 6
1438206_a_at	-7.6	2610042O14Rik	RIKEN cDNA 2610042O14 gene
1438059_at	-7.6	ENSMUSG00000069372	predicted gene, ENSMUSG00000069372
1437401_at	-7.6	---	---
1437131_x_at	-7.6	Mrpl11	mitochondrial ribosomal protein L11
1436724_a_at	-7.6	Lgtn	ligatin
1436038_a_at	-7.6	Pigp	phosphatidylinositol glycan anchor biosynthesis, class P
1435527_at	-7.6	Nfic	nuclear factor I/C
1435103_x_at	-7.6	Farsb	phenylalanyl-tRNA synthetase, beta subunit
1434688_x_at	-7.6	Drg1	developmentally regulated GTP binding protein 1
1434435_s_at	-7.6	Cox17	cytochrome c oxidase, subunit XVII assembly protein homolog (yeast)
1434006_at	-7.6	BC051227	cDNA sequence BC051227
1433960_at	-7.6	Isg20l2	interferon stimulated exonuclease gene 20-like 2
1433696_at	-7.6	Hn1l	hematological and neurological expressed 1-like
1433685_a_at	-7.6	6430706D22Rik /// C330011F01Rik	RIKEN cDNA C330011F01 gene /// RIKEN cDNA 6430706D22 gene
1432538_a_at	-7.6	Rfc3	replication factor C (activator 1) 3
1431593_a_at	-7.6	Tsen34	tRNA splicing endonuclease 34 homolog (SEN34, S. cerevisiae)
1429720_at	-7.6	Mak10	MAK10 homolog, amino-acid N-acetyltransferase subunit, (S. cerevisiae)
1429679_at	-7.6	Lrrc17	leucine rich repeat containing 17
1428712_at	-7.6	Mon1b	MON1 homolog b (yeast)
1428542_at	-7.6	2010003J03Rik	RIKEN cDNA 2010003J03 gene
1428155_at	-7.6	Commd9	COMM domain containing 9
1427027_a_at	-7.6	Gtf3a	general transcription factor III A
1426999_at	-7.6	Zc3h14	zinc finger CCCH type containing 14
1426360_at	-7.6	Zc3h11a	zinc finger CCCH type containing 11A
1425488_at	-7.6	Slu7	SLU7 splicing factor homolog (S. cerevisiae)
1424268_at	-7.6	Smox	spermine oxidase
1424225_at	-7.6	Asb8	ankyrin repeat and SOCS box-containing protein 8
1424120_at	-7.6	Rnf8	ring finger protein 8
1423925_at	-7.6	Dhx16	DEAH (Asp-Glu-Ala-His) box polypeptide 16
1423800_at	-7.6	Dars	aspartyl-tRNA synthetase
1423746_at	-7.6	Txndc5	thioredoxin domain containing 5
1423712_a_at	-7.6	Qars	glutaminyl-tRNA synthetase
1420900_a_at	-7.6	Rab18	RAB18, member RAS oncogene family
1420850_at	-7.6	Crnkl1	Crn, crooked neck-like 1 (Drosophila)
1419945_s_at	-7.6	Rab2	RAB2, member RAS oncogene family
1419169_at	-7.6	Mapk6	mitogen-activated protein kinase 6
1418775_at	-7.6	AI837181	expressed sequence AI837181
1418771_a_at	-7.6	Cpb2	carboxypeptidase B2 (plasma)
1418332_a_at	-7.6	Agtpbp1 /// LOC671356	ATP/GTP binding protein 1 /// similar to ATP/GTP binding protein 1
1417660_s_at	-7.6	Vps29	vacuolar protein sorting 29 (S. pombe)
1417449_at	-7.6	Acot8	acyl-CoA thioesterase 8
1417186_at	-7.6	Hip2	huntingtin interacting protein 2
1416978_at	-7.6	Fcgrt	Fc receptor, IgG, alpha chain transporter
1416829_at	-7.6	Atp5b	ATP synthase, H+ transporting mitochondrial F1 complex, beta subunit
1416765_s_at	-7.6	Magmas	mitochondria-associated protein involved in granulocyte-macrophage colony-stimulating factor signal transduction
1416600_a_at	-7.6	Dscr1	Down syndrome critical region homolog 1 (human)
1416493_at	-7.6	Ddost	dolichyl-di-phosphooligosaccharide-protein glycotransferase
1416351_at	-7.6	Map2k1	mitogen activated protein kinase kinase 1
1416315_at	-7.6	Abhd4	abhydrolase domain containing 4
1416255_at	-7.6	Gja4	gap junction membrane channel protein alpha 4
1416245_at	-7.6	Aurkaip1	aurora kinase A interacting protein 1
1415828_a_at	-7.6	D3Ucla1	DNA segment, Chr 3, University of California at Los Angeles 1
1415787_at	-7.6	Ganab	alpha glucosidase 2 alpha neutral subunit
1458491_at	-7.5	4930422I07Rik	RIKEN cDNA 4930422I07 gene
1457744_at	-7.5	Ddx46	DEAD (Asp-Glu-Ala-Asp) box polypeptide 46
1455868_a_at	-7.5	Tubgcp2	tubulin, gamma complex associated protein 2
1453314_x_at	-7.5	2610039C10Rik	RIKEN cDNA 2610039C10 gene
1453199_at	-7.5	Acbd6	acyl-Coenzyme A binding domain containing 6
1453001_at	-7.5	Rnaseh2b	ribonuclease H2, subunit B
1452698_at	-7.5	Tsfm	Ts translation elongation factor, mitochondrial
1452587_at	-7.5	Actr2	ARP2 actin-related protein 2 homolog (yeast)
1452242_at	-7.5	Cep55	centrosomal protein 55
1452152_at	-7.5	Clint1	clathrin interactor 1
1451622_at	-7.5	Lmbrd1	LMBR1 domain containing 1
1451193_x_at	-7.5	Ttc4	tetratricopeptide repeat domain 4
1451025_at	-7.5	Arl1	ADP-ribosylation factor-like 1
1450706_a_at	-7.5	Arl3	ADP-ribosylation factor-like 3
1450162_at	-7.5	Dpf3	D4, zinc and double PHD fingers, family 3
1449889_a_at	-7.5	Ociad1	OCIA domain containing 1
1449660_s_at	-7.5	Coro1c	coronin, actin binding protein 1C
1449523_at	-7.5	Bcl7c	B-cell CLL/lymphoma 7C
1449349_at	-7.5	Nudt1	nudix (nucleoside diphosphate linked moiety X)-type motif 1
1449085_at	-7.5	Phf10	PHD finger protein 10
1448732_at	-7.5	Ctsb	cathepsin B
1448643_at	-7.5	Ssna1	Sjogren's syndrome nuclear autoantigen 1
1448635_at	-7.5	Smc2	structural maintenance of chromosomes 2
1448276_at	-7.5	Tspan4	tetraspanin 4
1448224_at	-7.5	Tfam	transcription factor A, mitochondrial
1448194_a_at	-7.5	H19	H19 fetal liver mRNA
1447924_at	-7.5	Nucks1	nuclear casein kinase and cyclin-dependent kinase substrate 1
1444746_at	-7.5	Ptbp2	Polypyrimidine tract binding protein 2
1439944_at	-7.5	---	---
1438398_at	-7.5	---	7 days neonate cerebellum cDNA, RIKEN full-length enriched library, clone:A730085E23 product:unclassifiable, full insert sequence
1437088_at	-7.5	Sdad1	SDA1 domain containing 1
1436725_at	-7.5	E130306D19Rik	RIKEN cDNA E130306D19 gene
1436505_at	-7.5	Ppig	peptidyl-prolyl isomerase G (cyclophilin G)
1435519_at	-7.5	Rap1b	RAS related protein 1b
1434707_at	-7.5	Sbf1	SET binding factor 1
1434251_at	-7.5	Cnot1	CCR4-NOT transcription complex, subunit 1
1434158_at	-7.5	Gmds	GDP-mannose 4, 6-dehydratase
1431619_a_at	-7.5	Dtnbp1	dystrobrevin binding protein 1
1430353_at	-7.5	Glis3	GLIS family zinc finger 3
1429568_x_at	-7.5	Ube2f	ubiquitin-conjugating enzyme E2F (putative)
1429505_at	-7.5	2310076G13Rik	RIKEN cDNA 2310076G13 gene
1428630_x_at	-7.5	Haghl	hydroxyacylglutathione hydrolase-like
1428086_at	-7.5	Dnm1l	dynamin 1-like
1427919_at	-7.5	Srpx2	sushi-repeat-containing protein, X-linked 2
1427764_a_at	-7.5	Tcfe2a	transcription factor E2a
1427242_at	-7.5	Ddx4	DEAD (Asp-Glu-Ala-Asp) box polypeptide 4
1427060_at	-7.5	Mapk3	mitogen activated protein kinase 3
1427031_s_at	-7.5	Ccdc52	coiled-coil domain containing 52
1426467_s_at	-7.5	0610037L13Rik	RIKEN cDNA 0610037L13 gene
1426100_a_at	-7.5	Tk2	thymidine kinase 2, mitochondrial
1425993_a_at	-7.5	Hsp110	heat shock protein 110
1425505_at	-7.5	Mylk	myosin, light polypeptide kinase
1424869_at	-7.5	Dhrs7b	dehydrogenase/reductase (SDR family) member 7B
1424751_at	-7.5	Abt1	activator of basal transcription
1424696_at	-7.5	Gpr89	G protein-coupled receptor 89
1423880_at	-7.5	D10Wsu52e	DNA segment, Chr 10, Wayne State University 52, expressed
1423648_at	-7.5	Pdia6	protein disulfide isomerase associated 6
1423368_at	-7.5	Laptm4a	lysosomal-associated protein transmembrane 4A
1423189_at	-7.5	6720456B07Rik	RIKEN cDNA 6720456B07 gene
1423115_at	-7.5	St6galnac6	ST6 (alpha-N-acetyl-neuraminyl-2,3-beta-galactosyl-1,3)-N-acetylgalactosaminide alpha-2,6-sialyltransferase 6
1421663_at	-7.5	Dhrs2	dehydrogenase/reductase member 2
1421015_s_at	-7.5	Pole3	polymerase (DNA directed), epsilon 3 (p17 subunit)
1420520_x_at	-7.5	Eral1	Era (G-protein)-like 1 (E. coli)
1420368_at	-7.5	Denr	density-regulated protein
1419102_at	-7.5	Sin3a	transcriptional regulator, SIN3A (yeast)
1418522_at	-7.5	Mtx1	metaxin 1
1418305_s_at	-7.5	Nola1	nucleolar protein family A, member 1 (H/ACA small nucleolar RNPs)
1418153_at	-7.5	Lama1	laminin, alpha 1
1417821_at	-7.5	D17H6S56E-5	DNA segment, Chr 17, human D6S56E 5
1417720_at	-7.5	Polr2j	polymerase (RNA) II (DNA directed) polypeptide J
1417587_at	-7.5	Timeless	timeless homolog (Drosophila)
1417300_at	-7.5	Smpdl3b	sphingomyelin phosphodiesterase, acid-like 3B
1417156_at	-7.5	Krt19	keratin 19
1417124_at	-7.5	Dstn	destrin
1417026_at	-7.5	Pfdn1	prefoldin 1
1416979_at	-7.5	Pomp	proteasome maturation protein
1416952_at	-7.5	Atp6v1d	ATPase, H+ transporting, lysosomal V1 subunit D
1416666_at	-7.5	Serpine2	serine (or cysteine) peptidase inhibitor, clade E, member 2
1416535_at	-7.5	LOC433780 /// LOC666215 /// Mcrs1	microspherule protein 1 /// similar to Microspherule protein 1 (58 kDa microspherule protein)
1416384_a_at	-7.5	Cope	coatomer protein complex, subunit epsilon
1416368_at	-7.5	Gsta4	glutathione S-transferase, alpha 4
1416353_at	-7.5	Nr1h2	nuclear receptor subfamily 1, group H, member 2
1416290_a_at	-7.5	Psmc4	proteasome (prosome, macropain) 26S subunit, ATPase, 4
1416168_at	-7.5	Serpinf1	serine (or cysteine) peptidase inhibitor, clade F, member 1
1416079_a_at	-7.5	Arpc1a	actin related protein 2/3 complex, subunit 1A
1415973_at	-7.5	Marcks	myristoylated alanine rich protein kinase C substrate
1415865_s_at	-7.5	Bpgm	2,3-bisphosphoglycerate mutase
1415814_at	-7.5	Atp6v1b2	ATPase, H+ transporting, lysosomal V1 subunit B2
1415791_at	-7.5	Rnf34	ring finger protein 34
1460729_at	-7.4	Rock1	Rho-associated coiled-coil containing protein kinase 1
1460669_at	-7.4	Ilf3	interleukin enhancer binding factor 3
1460631_at	-7.4	Ogt	O-linked N-acetylglucosamine (GlcNAc) transferase (UDP-N-acetylglucosamine:polypeptide-N-acetylglucosaminyl transferase)
1459874_s_at	-7.4	Mtmr4	myotubularin related protein 4
1455991_at	-7.4	Ccbl2	cysteine conjugate-beta lyase 2
1455053_a_at	-7.4	Dcun1d1	DCUN1D1 DCN1, defective in cullin neddylation 1, domain containing 1 (S. cerevisiae)
1454706_at	-7.4	Uvrag	UV radiation resistance associated gene
1454219_at	-7.4	Dnajc2	DnaJ (Hsp40) homolog, subfamily C, member 2
1452967_at	-7.4	1700006H03Rik	RIKEN cDNA 1700006H03 gene
1452920_a_at	-7.4	Ppil2	peptidylprolyl isomerase (cyclophilin)-like 2
1452341_at	-7.4	Echs1	enoyl Coenzyme A hydratase, short chain, 1, mitochondrial
1452163_at	-7.4	Ets1	E26 avian leukemia oncogene 1, 5' domain
1452048_at	-7.4	Mrpl12	mitochondrial ribosomal protein L12
1451981_at	-7.4	Gtrgeo22	gene trap ROSA b-geo 22
1451296_x_at	-7.4	EG432881 /// Pabpc4	poly A binding protein, cytoplasmic 4 /// predicted gene, EG432881
1451272_a_at	-7.4	Ube2f	ubiquitin-conjugating enzyme E2F (putative)
1451201_s_at	-7.4	Rnh1	ribonuclease/angiogenin inhibitor 1
1450714_at	-7.4	Azin1	antizyme inhibitor 1
1450674_at	-7.4	Cdk5	cyclin-dependent kinase 5
1450654_a_at	-7.4	Dhdds	dehydrodolichyl diphosphate synthase
1449171_at	-7.4	Ttk	Ttk protein kinase
1448887_x_at	-7.4	Fxc1	fractured callus expressed transcript 1
1448563_at	-7.4	Phb	prohibitin
1448488_at	-7.4	Mrps5	mitochondrial ribosomal protein S5
1448465_at	-7.4	Nipsnap1	4-nitrophenylphosphatase domain and non-neuronal SNAP25-like protein homolog 1 (C. elegans)
1448314_at	-7.4	Cdc2a	cell division cycle 2 homolog A (S. pombe)
1448210_at	-7.4	Rab1	RAB1, member RAS oncogene family
1448138_at	-7.4	Ppp2r4	protein phosphatase 2A, regulatory subunit B (PR 53)
1448100_at	-7.4	4833439L19Rik	RIKEN cDNA 4833439L19 gene
1447649_x_at	-7.4	Dnajc1	DnaJ (Hsp40) homolog, subfamily C, member 1
1441050_at	-7.4	Strn3	Striatin, calmodulin binding protein 3
1439791_at	-7.4	Gm527	gene model 527, (NCBI)
1437680_x_at	-7.4	Glrx2	glutaredoxin 2 (thioltransferase)
1437220_x_at	-7.4	Dnaja1	DnaJ (Hsp40) homolog, subfamily A, member 1
1436898_at	-7.4	Sfpq	splicing factor proline/glutamine rich (polypyrimidine tract binding protein associated)
1436722_a_at	-7.4	Actb	actin, beta, cytoplasmic
1436023_at	-7.4	Bclaf1	BCL2-associated transcription factor 1
1435757_a_at	-7.4	Uqcrc2	ubiquinol cytochrome c reductase core protein 2
1435518_at	-7.4	Rap1b	RAS related protein 1b
1435451_at	-7.4	Hel308	helicase, mus308-like (Drosophila)
1435397_at	-7.4	BC038156	cDNA sequence BC038156
1434721_at	-7.4	D5Ertd585e	DNA segment, Chr 5, ERATO Doi 585, expressed
1434239_at	-7.4	Rrp12	ribosomal RNA processing 12 homolog (S. cerevisiae)
1433514_at	-7.4	Etnk1	ethanolamine kinase 1
1432332_a_at	-7.4	Nudt19	nudix (nucleoside diphosphate linked moiety X)-type motif 19
1431359_a_at	-7.4	1110007C09Rik	RIKEN cDNA 1110007C09 gene
1429237_at	-7.4	Stx16	syntaxin 16
1428515_at	-7.4	2410012H22Rik	RIKEN cDNA 2410012H22 gene
1428357_at	-7.4	2610019F03Rik	RIKEN cDNA 2610019F03 gene
1428213_at	-7.4	Nsmce4a	non-SMC element 4 homolog A (S. cerevisiae)
1427314_at	-7.4	Tmed7	transmembrane emp24 protein transport domain containing 7
1427226_at	-7.4	Epn2	epsin 2
1426672_at	-7.4	Tmem16k	transmembrane protein 16K
1426494_at	-7.4	Rg9mtd3	RNA (guanine-9-) methyltransferase domain containing 3
1426088_at	-7.4	---	---
1426078_a_at	-7.4	Gpr108	G protein-coupled receptor 108
1424855_at	-7.4	Olah	oleoyl-ACP hydrolase
1424770_at	-7.4	Cald1	caldesmon 1
1424766_at	-7.4	Ercc6l	excision repair cross-complementing rodent repair deficiency complementation group 6 - like
1424480_s_at	-7.4	Akt2	thymoma viral proto-oncogene 2
1424430_at	-7.4	Mterfd2	MTERF domain containing 2
1424221_at	-7.4	Susd4	sushi domain containing 4
1424133_at	-7.4	Tmem98	transmembrane protein 98
1424132_at	-7.4	Hras1	Harvey rat sarcoma virus oncogene 1
1424054_at	-7.4	Btbd2	BTB (POZ) domain containing 2
1423848_at	-7.4	Mphosph6	M phase phosphoprotein 6
1423607_at	-7.4	Lum	lumican
1423364_a_at	-7.4	Aktip	thymoma viral proto-oncogene 1 interacting protein
1422789_at	-7.4	Aldh1a2	aldehyde dehydrogenase family 1, subfamily A2
1421985_a_at	-7.4	Eif4e2	eukaryotic translation initiation factor 4E member 2
1421853_at	-7.4	Psen1	presenilin 1
1420922_at	-7.4	Usp9x	ubiquitin specific peptidase 9, X chromosome
1419883_s_at	-7.4	Atp6v1b2	ATPase, H+ transporting, lysosomal V1 subunit B2
1419451_at	-7.4	Fzr1	fizzy/cell division cycle 20 related 1 (Drosophila)
1419153_at	-7.4	2810417H13Rik	RIKEN cDNA 2810417H13 gene
1418568_x_at	-7.4	Srp14	signal recognition particle 14
1418567_a_at	-7.4	Srp14	signal recognition particle 14
1418533_s_at	-7.4	Fzd2	frizzled homolog 2 (Drosophila)
1418184_at	-7.4	Cenpm	centromere protein M
1418121_at	-7.4	Vrk3	vaccinia related kinase 3
1418029_at	-7.4	Faim	Fas apoptotic inhibitory molecule
1417623_at	-7.4	Slc12a2	solute carrier family 12, member 2
1417099_at	-7.4	Ftsj1	FtsJ homolog 1 (E. coli)
1417039_a_at	-7.4	Cul7	cullin 7
1416462_at	-7.4	Caprin1	cell cycle associated protein 1
1416458_at	-7.4	Arf2	ADP-ribosylation factor 2
1416339_a_at	-7.4	Prkcsh	protein kinase C substrate 80K-H
1416180_a_at	-7.4	Rdx	radixin
1416066_at	-7.4	Cd9	CD9 antigen
1415934_at	-7.4	Cops8	COP9 (constitutive photomorphogenic) homolog, subunit 8 (Arabidopsis thaliana)
1415752_at	-7.4	BC031181	cDNA sequence BC031181
1460403_at	-7.3	Psip1	PC4 and SFRS1 interacting protein 1
1460221_at	-7.3	Ptges3	prostaglandin E synthase 3 (cytosolic)
1456745_x_at	-7.3	Ergic3	ERGIC and golgi 3
1456377_x_at	-7.3	Limd2 /// LOC632329	LIM domain containing 2 /// similar to epithelial protein lost in neoplasm
1456127_at	-7.3	Cnpy1	canopy 1 homolog (zebrafish)
1456110_at	-7.3	Ankrd11	ankyrin repeat domain 11
1455862_at	-7.3	Ubtd2	ubiquitin domain containing 2
1455563_at	-7.3	Ddx49	DEAD (Asp-Glu-Ala-Asp) box polypeptide 49
1455394_at	-7.3	Pias4	protein inhibitor of activated STAT 4
1454214_a_at	-7.3	2410019A14Rik	RIKEN cDNA 2410019A14 gene
1453278_a_at	-7.3	Clip4	CAP-GLY domain containing linker protein family, member 4
1453077_a_at	-7.3	Snapc3	small nuclear RNA activating complex, polypeptide 3
1453048_at	-7.3	Nhlrc2	NHL repeat containing 2
1452956_a_at	-7.3	D12Ertd647e	DNA segment, Chr 12, ERATO Doi 647, expressed
1452075_at	-7.3	4933435A13Rik	RIKEN cDNA 4933435A13 gene
1451770_s_at	-7.3	Dhx9	DEAH (Asp-Glu-Ala-His) box polypeptide 9
1451412_a_at	-7.3	Ift20	intraflagellar transport 20 homolog (Chlamydomonas)
1451317_at	-7.3	Ythdf2	YTH domain family 2
1451223_a_at	-7.3	Btf3l4	basic transcription factor 3-like 4
1451169_at	-7.3	Nomo1	nodal modulator 1
1451102_at	-7.3	Cnot8	CCR4-NOT transcription complex, subunit 8
1449633_s_at	-7.3	Nt5c3l	5'-nucleotidase, cytosolic III-like
1449211_at	-7.3	Bpnt1	bisphosphate 3'-nucleotidase 1
1448999_at	-7.3	Trappc5	trafficking protein particle complex 5
1448672_a_at	-7.3	Zfp289	zinc finger protein 289
1448651_at	-7.3	Nudt5	nudix (nucleoside diphosphate linked moiety X)-type motif 5
1448542_at	-7.3	Bccip	BRCA2 and CDKN1A interacting protein
1448309_at	-7.3	Ap3m1	adaptor-related protein complex 3, mu 1 subunit
1448191_at	-7.3	Plk1	polo-like kinase 1 (Drosophila)
1448140_at	-7.3	Ciapin1	cytokine induced apoptosis inhibitor 1
1444620_at	-7.3	Tcf12	Transcription factor 12
1444195_at	-7.3	Rmnd5a	Required for meiotic nuclear division 5 homolog A (S. cerevisiae)
1441259_s_at	-7.3	Ift122	intraflagellar transport 122 homolog (Chlamydomonas)
1440147_at	-7.3	Lgi2	leucine-rich repeat LGI family, member 2
1439696_at	-7.3	Nr2c2	nuclear receptor subfamily 2, group C, member 2
1438019_at	-7.3	Ippk	inositol 1,3,4,5,6-pentakisphosphate 2-kinase
1438018_at	-7.3	Hook1	hook homolog 1 (Drosophila)
1435433_at	-7.3	Centg2	centaurin, gamma 2
1435333_at	-7.3	1110007M04Rik	RIKEN cDNA 1110007M04 gene
1434972_x_at	-7.3	Sfrs1	splicing factor, arginine/serine-rich 1 (ASF/SF2)
1434971_x_at	-7.3	---	---
1434970_a_at	-7.3	---	---
1433980_at	-7.3	Htatip	HIV-1 tat interactive protein, homolog (human)
1433603_at	-7.3	Ndufs6	NADH dehydrogenase (ubiquinone) Fe-S protein 6
1432842_s_at	-7.3	Ywhaq	tyrosine 3-monooxygenase/tryptophan 5-monooxygenase activation protein, theta polypeptide
1430680_a_at	-7.3	5830417I10Rik /// LOC673610 /// LOC677582	RIKEN cDNA 5830417I10 gene /// similar to Dingo protein isoform 2
1429709_at	-7.3	Pmpcb	peptidase (mitochondrial processing) beta
1429691_at	-7.3	5430405N12Rik	RIKEN cDNA 5430405N12 gene
1429290_at	-7.3	Cbx6	chromobox homolog 6
1429080_at	-7.3	Mphosph10	M-phase phosphoprotein 10 (U3 small nucleolar ribonucleoprotein)
1428966_at	-7.3	2610204K14Rik	RIKEN cDNA 2610204K14 gene
1428937_at	-7.3	Atp2b1	ATPase, Ca++ transporting, plasma membrane 1
1428497_at	-7.3	Secisbp2	SECIS binding protein 2
1428411_at	-7.3	1700020I14Rik	RIKEN cDNA 1700020I14 gene
1428384_at	-7.3	D4Bwg0951e	DNA segment, Chr 4, Brigham & Women's Genetics 0951 expressed
1427912_at	-7.3	Cbr3	carbonyl reductase 3
1427909_at	-7.3	2410015M20Rik	RIKEN cDNA 2410015M20 gene
1427449_a_at	-7.3	Adprhl2	ADP-ribosylhydrolase like 2
1427445_a_at	-7.3	Ttn	titin
1426775_s_at	-7.3	Scamp1	secretory carrier membrane protein 1
1426676_s_at	-7.3	Tomm70a	translocase of outer mitochondrial membrane 70 homolog A (yeast)
1426602_at	-7.3	Araf	v-raf murine sarcoma 3611 viral oncogene homolog
1426587_a_at	-7.3	Stat3	signal transducer and activator of transcription 3
1426499_at	-7.3	Sh3glb2	SH3-domain GRB2-like endophilin B2
1426392_a_at	-7.3	Actr3	ARP3 actin-related protein 3 homolog (yeast)
1426390_a_at	-7.3	Arf1	ADP-ribosylation factor 1
1426374_at	-7.3	2410166I05Rik	RIKEN cDNA 2410166I05 gene
1426269_at	-7.3	Sybl1	synaptobrevin like 1
1426216_at	-7.3	Cog6	component of oligomeric golgi complex 6
1424895_at	-7.3	Gpsm2	G-protein signalling modulator 2 (AGS3-like, C. elegans)
1424873_at	-7.3	Rnf2	ring finger protein 2
1424708_at	-7.3	Tmed10	transmembrane emp24-like trafficking protein 10 (yeast)
1424595_at	-7.3	F11r	F11 receptor
1424559_at	-7.3	AW060207	expressed sequence AW060207
1424405_at	-7.3	Mbip	MAP3K12 binding inhibitory protein 1
1424154_a_at	-7.3	Isca2	iron-sulfur cluster assembly 2 homolog (S. cerevisiae)
1423951_at	-7.3	Tm2d3	TM2 domain containing 3
1423839_a_at	-7.3	Btf3	basic transcription factor 3
1423781_at	-7.3	Appbp1	amyloid beta precursor protein binding protein 1
1423745_at	-7.3	1110031B06Rik	RIKEN cDNA 1110031B06 gene
1423657_at	-7.3	Cdipt	CDP-diacylglycerol--inositol 3-phosphatidyltransferase (phosphatidylinositol synthase)
1423167_at	-7.3	Prei3	preimplantation protein 3
1423105_a_at	-7.3	Yeats4	YEATS domain containing 4
1422993_s_at	-7.3	Refbp2 /// Thoc4	THO complex 4 /// RNA and export factor binding protein 2
1422888_at	-7.3	Rnf5	ring finger protein 5
1422072_a_at	-7.3	Gstm6	glutathione S-transferase, mu 6
1420897_at	-7.3	Snap23	synaptosomal-associated protein 23
1419259_at	-7.3	Rsu1	Ras suppressor protein 1
1418895_at	-7.3	Skap2	src family associated phosphoprotein 2
1418686_at	-7.3	Oas1c	2'-5' oligoadenylate synthetase 1C
1418085_at	-7.3	Prkcz	protein kinase C, zeta
1417969_at	-7.3	Fbxo31	F-box protein 31
1417557_at	-7.3	Ubxd1	UBX domain containing 1
1417295_at	-7.3	Mta1	metastasis associated 1
1417253_at	-7.3	Frg1	FSHD region gene 1
1416926_at	-7.3	Trp53inp1	transformation related protein 53 inducible nuclear protein 1
1416555_at	-7.3	Ei24	etoposide induced 2.4 mRNA
1416471_at	-7.3	Cept1	choline/ethanolaminephosphotransferase 1
1416170_at	-7.3	Trap1	TNF receptor-associated protein 1
1416103_at	-7.3	Ywhaz	tyrosine 3-monooxygenase/tryptophan 5-monooxygenase activation protein, zeta polypeptide
1416061_at	-7.3	Tbc1d15	TBC1 domain family, member 15
1416060_at	-7.3	Tbc1d15	TBC1 domain family, member 15
1415974_at	-7.3	Map2k2	mitogen activated protein kinase kinase 2
1415756_a_at	-7.3	Snapap	SNAP-associated protein
1415744_at	-7.3	H2-Ke2	H2-K region expressed gene 2
1460705_at	-7.2	Rps6kb1	ribosomal protein S6 kinase, polypeptide 1
1457218_at	-7.2	6430510M02Rik	RIKEN cDNA 6430510M02 gene
1456208_at	-7.2	A530057A03Rik	RIKEN cDNA A530057A03 gene
1456015_x_at	-7.2	Ndufv1	NADH dehydrogenase (ubiquinone) flavoprotein 1
1455316_x_at	-7.2	ENSMUSG00000073624	predicted gene, ENSMUSG00000073624
1455094_s_at	-7.2	Ube2g1	ubiquitin-conjugating enzyme E2G 1 (UBC7 homolog, C. elegans)
1455061_a_at	-7.2	Acaa2	acetyl-Coenzyme A acyltransferase 2 (mitochondrial 3-oxoacyl-Coenzyme A thiolase)
1454201_a_at	-7.2	Ccny	cyclin Y
1453684_s_at	-7.2	Zc3h15	zinc finger CCCH-type containing 15
1452829_at	-7.2	Cad	carbamoyl-phosphate synthetase 2, aspartate transcarbamylase, and dihydroorotase
1452782_a_at	-7.2	Txn2	thioredoxin 2
1452580_a_at	-7.2	Mrpl21	mitochondrial ribosomal protein L21
1451569_at	-7.2	Nr2c2	nuclear receptor subfamily 2, group C, member 2
1451402_at	-7.2	Ecd	ecdysoneless homolog (Drosophila)
1451166_a_at	-7.2	Ccdc101	coiled-coil domain containing 101
1450949_at	-7.2	Katna1	katanin p60 (ATPase-containing) subunit A1
1450874_at	-7.2	Matr3	matrin 3
1450860_at	-7.2	Lap3	leucine aminopeptidase 3
1450420_at	-7.2	Stag1	stromal antigen 1
1450369_at	-7.2	Figla	folliculogenesis specific basic helix-loop-helix
1449932_at	-7.2	Csnk1d	casein kinase 1, delta
1449459_s_at	-7.2	Asb13	ankyrin repeat and SOCS box-containing protein 13
1449189_at	-7.2	BC003266	cDNA sequence BC003266
1448883_at	-7.2	Lgmn	legumain
1448727_at	-7.2	Tle6	transducin-like enhancer of split 6, homolog of Drosophila E(spl)
1448475_at	-7.2	Olfml3	olfactomedin-like 3
1448406_at	-7.2	Eid1	EP300 interacting inhibitor of differentiation 1
1448399_at	-7.2	Tax1bp1	Tax1 (human T-cell leukemia virus type I) binding protein 1
1447787_x_at	-7.2	Gja7	gap junction membrane channel protein alpha 7
1447320_x_at	-7.2	Rpo1-3	RNA polymerase 1-3
1447260_at	-7.2	EG667977 /// ENSMUSG00000073403 /// H2-Bl /// LOC547349 /// LOC673639 /// LOC674137 /// LOC676837 /// LOC677505	histocompatibility 2, blastocyst /// predicted gene, ENSMUSG00000073403 /// similar to MHC class I antigen precursor /// predicted gene, EG667977 /// similar to histocompatibility 2, blastocyst /// similar to RT1 class Ia, locus A1 /// hypothetical protein LOC677505
1443221_at	-7.2	---	---
1440068_at	-7.2	Rfxdc2	Regulatory factor X domain containing 2 homolog (human)
1439439_x_at	-7.2	Eef1d	eukaryotic translation elongation factor 1 delta (guanine nucleotide exchange protein)
1439424_x_at	-7.2	Herpud2	HERPUD family member 2
1439293_at	-7.2	BC031353	cDNA sequence BC031353
1438565_at	-7.2	A830010M20Rik	RIKEN cDNA A830010M20 gene
1437907_a_at	-7.2	Tbca	tubulin cofactor a
1437630_at	-7.2	Lsg1	large subunit GTPase 1 homolog (S. cerevisiae)
1437153_at	-7.2	Oog2 /// OTTMUSG00000010328	predicted gene, OTTMUSG00000010328 /// oogenesin 2
1437043_a_at	-7.2	1110012M11Rik	RIKEN cDNA 1110012M11 gene
1434459_at	-7.2	BC057627	cDNA sequence BC057627
1434456_at	-7.2	Gm440	gene model 440, (NCBI)
1434386_at	-7.2	Atp2c1	ATPase, Ca++-sequestering
1434299_x_at	-7.2	Rabl4	RAB, member of RAS oncogene family-like 4
1432526_a_at	-7.2	Snf8	SNF8, ESCRT-II complex subunit, homolog (S. cerevisiae)
1432388_at	-7.2	5430440P10Rik	RIKEN cDNA 5430440P10 gene
1431086_s_at	-7.2	Pcmt1	protein-L-isoaspartate (D-aspartate) O-methyltransferase 1
1430129_a_at	-7.2	Commd8	COMM domain containing 8
1429503_at	-7.2	2900024C23Rik	RIKEN cDNA 2900024C23 gene
1429062_at	-7.2	Kif16b	kinesin family member 16B
1428946_at	-7.2	Ube1l2	ubiquitin-activating enzyme E1-like 2
1428528_at	-7.2	1110007L15Rik	RIKEN cDNA 1110007L15 gene
1428429_at	-7.2	Rgmb	RGM domain family, member B
1428423_at	-7.2	Pcgf3	polycomb group ring finger 3
1428308_at	-7.2	Pdrg1	p53 and DNA damage regulated 1
1427938_at	-7.2	Mycbp	c-myc binding protein
1427143_at	-7.2	Jarid1b	jumonji, AT rich interactive domain 1B (Rbp2 like)
1426998_at	-7.2	Zfand3	zinc finger, AN1-type domain 3
1426951_at	-7.2	Crim1	cysteine rich transmembrane BMP regulator 1 (chordin like)
1426884_at	-7.2	Rmnd5a	required for meiotic nuclear division 5 homolog A (S. cerevisiae)
1426764_at	-7.2	Oaz2	ornithine decarboxylase antizyme 2
1426733_at	-7.2	Itpk1	inositol 1,3,4-triphosphate 5/6 kinase
1426651_at	-7.2	Mrpl44	mitochondrial ribosomal protein L44
1424118_a_at	-7.2	Spc25	SPC25, NDC80 kinetochore complex component, homolog (S. cerevisiae)
1424105_a_at	-7.2	Pttg1	pituitary tumor-transforming 1
1424070_at	-7.2	Napg	N-ethylmaleimide sensitive fusion protein attachment protein gamma
1424064_at	-7.2	Rab1b	RAB1B, member RAS oncogene family
1423907_a_at	-7.2	Ndufs8	NADH dehydrogenase (ubiquinone) Fe-S protein 8
1423791_at	-7.2	Ik	IK cytokine
1423691_x_at	-7.2	Krt8	keratin 8
1423682_a_at	-7.2	Cdca4	cell division cycle associated 4
1421971_a_at	-7.2	Mrps34	mitochondrial ribosomal protein S34
1421938_at	-7.2	Serhl	serine hydrolase-like
1421731_a_at	-7.2	Fen1	flap structure specific endonuclease 1
1420486_at	-7.2	Nol7	nucleolar protein 7
1419170_at	-7.2	Tmem157	transmembrane protein 157
1418905_at	-7.2	Nubp1	nucleotide binding protein 1
1418844_at	-7.2	Alg9	asparagine-linked glycosylation 9 homolog (yeast, alpha 1,2 mannosyltransferase)
1418787_at	-7.2	Mbl2	mannose binding lectin (C)
1418781_at	-7.2	Nat9	NAT9
1418371_at	-7.2	Dynll2	dynein light chain LC8-type 2
1418112_at	-7.2	Mrpl10	mitochondrial ribosomal protein L10
1417933_at	-7.2	Igfbp6	insulin-like growth factor binding protein 6
1417722_at	-7.2	Pgls	6-phosphogluconolactonase
1417699_at	-7.2	Gtf2f1	general transcription factor IIF, polypeptide 1
1417593_at	-7.2	Tusc2	tumor suppressor candidate 2
1417460_at	-7.2	Ifitm2	interferon induced transmembrane protein 2
1417409_at	-7.2	Jun	Jun oncogene
1417405_at	-7.2	Stard3	START domain containing 3
1417011_at	-7.2	Sdc2	syndecan 2
1416647_at	-7.2	Bckdha	branched chain ketoacid dehydrogenase E1, alpha polypeptide
1416521_at	-7.2	Sepw1	selenoprotein W, muscle 1
1416418_at	-7.2	Gabarapl1	gamma-aminobutyric acid (GABA(A)) receptor-associated protein-like 1
1416349_at	-7.2	Mrpl34	mitochondrial ribosomal protein L34
1416240_at	-7.2	Psmb7	proteasome (prosome, macropain) subunit, beta type 7
1415972_at	-7.2	Marcks	myristoylated alanine rich protein kinase C substrate
1415691_at	-7.2	Dlg1	discs, large homolog 1 (Drosophila)
1460594_a_at	-7.1	Gmppa	GDP-mannose pyrophosphorylase A
1460195_at	-7.1	Mrps11	mitochondrial ribosomal protein S11
1457825_x_at	-7.1	Tcn2	transcobalamin 2
1456357_at	-7.1	A930041I02Rik	RIKEN cDNA A930041I02 gene
1456244_x_at	-7.1	Txnl2	thioredoxin-like 2
1456107_x_at	-7.1	Eftud2	elongation factor Tu GTP binding domain containing 2
1456045_at	-7.1	1700106N22Rik	RIKEN cDNA 1700106N22 gene
1455229_x_at	-7.1	Pgs1	phosphatidylglycerophosphate synthase 1
1454916_s_at	-7.1	Arfip1	ADP-ribosylation factor interacting protein 1
1452754_at	-7.1	Creld2	cysteine-rich with EGF-like domains 2
1452705_at	-7.1	Pdxdc1	pyridoxal-dependent decarboxylase domain containing 1
1452681_at	-7.1	Dtymk	deoxythymidylate kinase
1452036_a_at	-7.1	Tmpo	thymopoietin
1451717_s_at	-7.1	Senp2	SUMO/sentrin specific peptidase 2
1451519_at	-7.1	Rnf2	ring finger protein 2
1451205_at	-7.1	Psmb4	proteasome (prosome, macropain) subunit, beta type 4
1451061_at	-7.1	1700018B24Rik	RIKEN cDNA 1700018B24 gene
1450877_at	-7.1	BC005537	cDNA sequence BC005537
1450496_a_at	-7.1	2810433K01Rik	RIKEN cDNA 2810433K01 gene
1449686_s_at	-7.1	Scp2	sterol carrier protein 2, liver
1449343_s_at	-7.1	Sin3a	transcriptional regulator, SIN3A (yeast)
1448917_at	-7.1	Thrap6	thyroid hormone receptor associated protein 6
1448622_at	-7.1	Lsm4	LSM4 homolog, U6 small nuclear RNA associated (S. cerevisiae)
1447410_at	-7.1	---	Adult male testis cDNA, RIKEN full-length enriched library, clone:4933405L09 product:hypothetical protein, full insert sequence
1443934_at	-7.1	9230110C19Rik	RIKEN cDNA 9230110C19 gene
1439013_x_at	-7.1	Acyp1	acylphosphatase 1, erythrocyte (common) type
1438943_x_at	-7.1	Rpn1	ribophorin I
1438390_s_at	-7.1	Pttg1	pituitary tumor-transforming 1
1438006_at	-7.1	4933439F18Rik	RIKEN cDNA 4933439F18 gene
1437758_a_at	-7.1	Slc4a1ap	solute carrier family 4 (anion exchanger), member 1, adaptor protein
1437570_at	-7.1	AI503301	expressed sequence AI503301
1437371_at	-7.1	9930021J17Rik	RIKEN cDNA 9930021J17 gene
1436174_at	-7.1	Atad2	ATPase family, AAA domain containing 2
1435015_at	-7.1	Zfp787	zinc finger protein 787
1434750_at	-7.1	Exoc3	exocyst complex component 3
1434529_x_at	-7.1	Chfr	checkpoint with forkhead and ring finger domains
1434305_at	-7.1	U2af1l4	U2 small nuclear RNA auxiliary factor 1-like 4
1434134_at	-7.1	Wdr42a	WD repeat domain 42A
1433745_at	-7.1	Trio	triple functional domain (PTPRF interacting)
1433662_s_at	-7.1	Timp2	tissue inhibitor of metalloproteinase 2
1431834_a_at	-7.1	Emilin1	elastin microfibril interfacer 1
1430542_a_at	-7.1	EG433923 /// LOC670371 /// Slc25a5	solute carrier family 25 (mitochondrial carrier, adenine nucleotide translocator), member 5 /// predicted gene, EG433923 /// similar to solute carrier family 25, member 5
1428683_at	-7.1	A930016P21Rik	RIKEN cDNA A930016P21 gene
1428516_a_at	-7.1	Alkbh7	alkB, alkylation repair homolog 7 (E. coli)
1428481_s_at	-7.1	Cdca8	cell division cycle associated 8
1428465_at	-7.1	Tmem147	transmembrane protein 147
1428109_at	-7.1	Vps11	vacuolar protein sorting 11 (yeast)
1428096_at	-7.1	Ipo11	importin 11
1427661_a_at	-7.1	Tssc4	tumor-suppressing subchromosomal transferable fragment 4
1427225_at	-7.1	Epn2	epsin 2
1427090_at	-7.1	Zbed4	zinc finger, BED domain containing 4
1427075_s_at	-7.1	Pcmtd2	protein-L-isoaspartate (D-aspartate) O-methyltransferase domain containing 2
1426755_at	-7.1	Ckap4	cytoskeleton-associated protein 4
1426555_at	-7.1	Scpep1	serine carboxypeptidase 1
1426485_at	-7.1	Ubxd2	UBX domain containing 2
1425565_at	-7.1	Rest	RE1-silencing transcription factor
1425485_at	-7.1	Mtmr6	myotubularin related protein 6
1425348_a_at	-7.1	Srprb	signal recognition particle receptor, B subunit
1424955_at	-7.1	Ccdc5	coiled-coil domain containing 5
1424918_at	-7.1	Tbc1d19	TBC1 domain family, member 19
1424382_at	-7.1	Rcn3	reticulocalbin 3, EF-hand calcium binding domain
1424073_at	-7.1	5430437P03Rik	RIKEN cDNA 5430437P03 gene
1424072_at	-7.1	2010107G23Rik	RIKEN cDNA 2010107G23 gene
1424036_at	-7.1	Prpf6	PRP6 pre-mRNA splicing factor 6 homolog (yeast)
1423969_at	-7.1	Nup37	nucleoporin 37
1423820_at	-7.1	Elof1	elongation factor 1 homolog (ELF1, S. cerevisiae)
1423811_at	-7.1	Sf3a3	splicing factor 3a, subunit 3
1423795_at	-7.1	Sfpq	splicing factor proline/glutamine rich (polypyrimidine tract binding protein associated)
1423512_at	-7.1	AW209491	expressed sequence AW209491
1423437_at	-7.1	Gsta3	glutathione S-transferase, alpha 3
1423418_at	-7.1	Fdps	farnesyl diphosphate synthetase
1423266_at	-7.1	2810405K02Rik	RIKEN cDNA 2810405K02 gene
1423265_at	-7.1	Minpp1	multiple inositol polyphosphate histidine phosphatase 1
1423264_at	-7.1	Bop1	block of proliferation 1
1423158_at	-7.1	Gnpnat1	glucosamine-phosphate N-acetyltransferase 1
1423030_at	-7.1	LOC675857 /// Vcp	valosin containing protein /// similar to Transitional endoplasmic reticulum ATPase (TER ATPase) (15S Mg(2+)-ATPase p97 subunit) (Valosin-containing protein) (VCP)
1422972_s_at	-7.1	Gcn5l2	GCN5 general control of amino acid synthesis-like 2 (yeast)
1422807_at	-7.1	Arf5	ADP-ribosylation factor 5
1422650_a_at	-7.1	Riok3	RIO kinase 3 (yeast)
1421914_s_at	-7.1	Mrpl19	mitochondrial ribosomal protein L19
1421823_a_at	-7.1	Ppp2cb	protein phosphatase 2 (formerly 2A), catalytic subunit, beta isoform
1421682_a_at	-7.1	Tcte3	t-complex-associated testis expressed 3
1421315_s_at	-7.1	Cttn	cortactin
1419449_a_at	-7.1	Gnai2	guanine nucleotide binding protein, alpha inhibiting 2
1419053_at	-7.1	Pex14	peroxisomal biogenesis factor 14
1418961_at	-7.1	Necap2	NECAP endocytosis associated 2
1418861_at	-7.1	Pias4	protein inhibitor of activated STAT 4
1418712_at	-7.1	Cdc42ep5	CDC42 effector protein (Rho GTPase binding) 5
1418607_at	-7.1	Zkscan14	zinc finger with KRAB and SCAN domains 14
1418155_at	-7.1	Myot	myotilin
1417564_at	-7.1	Crsp9	cofactor required for Sp1 transcriptional activation, subunit 9
1417287_at	-7.1	H13	histocompatibility 13
1417250_at	-7.1	Rnf12	ring finger protein 12
1417138_s_at	-7.1	Polr2e	polymerase (RNA) II (DNA directed) polypeptide E
1416615_at	-7.1	Clpp	caseinolytic peptidase, ATP-dependent, proteolytic subunit homolog (E. coli)
1416457_at	-7.1	Ddah2	dimethylarginine dimethylaminohydrolase 2
1416381_a_at	-7.1	Prdx5	peroxiredoxin 5
1416172_at	-7.1	Pes1	pescadillo homolog 1, containing BRCT domain (zebrafish)
1415877_at	-7.1	Dpysl3	dihydropyrimidinase-like 3
1415783_at	-7.1	Vps35	vacuolar protein sorting 35
1415722_a_at	-7.1	Vta1	Vps20-associated 1 homolog (S. cerevisiae)
1415672_at	-7.1	Golga7	golgi autoantigen, golgin subfamily a, 7
1460367_at	-7	Hbp1	high mobility group box transcription factor 1
1460171_at	-7	Cops5	COP9 (constitutive photomorphogenic) homolog, subunit 5 (Arabidopsis thaliana)
1456378_s_at	-7	Fbxl20	F-box and leucine-rich repeat protein 20
1455752_a_at	-7	Tmem134	transmembrane protein 134
1454807_a_at	-7	Snx12	sorting nexin 12
1454794_at	-7	Spast	spastin
1454791_a_at	-7	Rbbp4	retinoblastoma binding protein 4
1454681_at	-7	Rbm35a	RNA binding motif protein 35A
1453007_at	-7	3110082I17Rik	RIKEN cDNA 3110082I17 gene
1452713_a_at	-7	Wdr57	WD repeat domain 57 (U5 snRNP specific)
1452709_at	-7	Poldip3	polymerase (DNA-directed), delta interacting protein 3
1452635_x_at	-7	Josd3	Josephin domain containing 3
1452316_at	-7	Ints12	integrator complex subunit 12
1452193_a_at	-7	Wasl	Wiskott-Aldrich syndrome-like (human)
1451504_at	-7	Chchd3	coiled-coil-helix-coiled-coil-helix domain containing 3
1451483_s_at	-7	1700054N08Rik	RIKEN cDNA 1700054N08 gene
1451450_at	-7	2010011I20Rik	RIKEN cDNA 2010011I20 gene
1451220_at	-7	Wdr20a	WD repeat domain 20a
1451125_at	-7	Paip2b	poly(A) binding protein interacting protein 2B
1450720_at	-7	Acp1	acid phosphatase 1, soluble
1450657_at	-7	Ppie	peptidylprolyl isomerase E (cyclophilin E)
1450356_at	-7	Trhr2	thyrotropin releasing hormone receptor 2
1449519_at	-7	Gadd45a	growth arrest and DNA-damage-inducible 45 alpha
1449213_at	-7	Lage3	L antigen family, member 3
1448971_at	-7	2410022L05Rik	RIKEN cDNA 2410022L05 gene
1448763_at	-7	Atad1	ATPase family, AAA domain containing 1
1448610_a_at	-7	Sod2	superoxide dismutase 2, mitochondrial
1448565_at	-7	Ppp1r11	protein phosphatase 1, regulatory (inhibitor) subunit 11
1448479_at	-7	Psmd3	proteasome (prosome, macropain) 26S subunit, non-ATPase, 3
1448255_a_at	-7	Surf4	surfeit gene 4
1448229_s_at	-7	Ccnd2	cyclin D2
1448161_a_at	-7	Clcn4-2	chloride channel 4-2
1442081_at	-7	AU017455	Expressed sequence AU017455
1440822_x_at	-7	Reps1	RalBP1 associated Eps domain containing protein
1438631_x_at	-7	Ttc13	tetratricopeptide repeat domain 13
1438171_x_at	-7	Mettl9	methyltransferase like 9
1438016_at	-7	Dkc1	dyskeratosis congenita 1, dyskerin homolog (human)
1437067_at	-7	Phtf2	putative homeodomain transcription factor 2
1436906_at	-7	Rnf166	ring finger protein 166
1436884_x_at	-7	Ewsr1	Ewing sarcoma breakpoint region 1
1435663_at	-7	Esr1	estrogen receptor 1 (alpha)
1435529_at	-7	LOC669129 /// OTTMUSG00000016644	predicted gene, OTTMUSG00000016644 /// similar to interferon-induced protein with tetratricopeptide repeats 1
1434739_at	-7	Fmr1nb	fragile X mental retardation 1 neighbor
1434737_at	-7	Obfc1	oligonucleotide/oligosaccharide-binding fold containing 1
1434561_at	-7	Asxl1	additional sex combs like 1 (Drosophila)
1434389_at	-7	Sos1	Son of sevenless homolog 1 (Drosophila)
1434145_s_at	-7	Serhl	serine hydrolase-like
1433773_at	-7	Rrm2b	ribonucleotide reductase M2 B (TP53 inducible)
1433570_s_at	-7	Mak10	MAK10 homolog, amino-acid N-acetyltransferase subunit, (S. cerevisiae)
1433497_at	-7	Aqr	aquarius
1432458_at	-7	1700011F14Rik	RIKEN cDNA 1700011F14 gene
1431420_s_at	-7	Prelid1	PRELI domain containing 1
1429810_at	-7	4921505C17Rik	RIKEN cDNA 4921505C17 gene
1429728_at	-7	Zh2c2	zinc finger, H2C2 domain containing
1429146_at	-7	6620401M08Rik	RIKEN cDNA 6620401M08 gene
1428839_at	-7	Wdr53	WD repeat domain 53
1428696_at	-7	Rftn1	raftlin lipid raft linker 1
1428616_at	-7	Zfp131	zinc finger protein 131
1428302_at	-7	Mrpl48	mitochondrial ribosomal protein L48
1427914_a_at	-7	Tceb1	transcription elongation factor B (SIII), polypeptide 1
1427074_at	-7	Pcmtd2	protein-L-isoaspartate (D-aspartate) O-methyltransferase domain containing 2
1426646_at	-7	9130011J15Rik	RIKEN cDNA 9130011J15 gene
1426585_s_at	-7	Mapk1	mitogen activated protein kinase 1
1424776_a_at	-7	Slc25a28	solute carrier family 25, member 28
1424346_at	-7	Ppp6c	protein phosphatase 6, catalytic subunit
1424115_at	-7	Ppp5c	protein phosphatase 5, catalytic subunit
1423710_at	-7	Dlst	dihydrolipoamide S-succinyltransferase (E2 component of 2-oxo-glutarate complex)
1423696_a_at	-7	Psmd6	proteasome (prosome, macropain) 26S subunit, non-ATPase, 6
1423247_at	-7	Txndc4	thioredoxin domain containing 4 (endoplasmic reticulum)
1423159_at	-7	Dld	dihydrolipoamide dehydrogenase
1422489_at	-7	Gcs1	glucosidase 1
1422471_at	-7	Pex13	peroxisomal biogenesis factor 13
1422407_s_at	-7	Hras1	Harvey rat sarcoma virus oncogene 1
1422327_s_at	-7	G6pd2 /// G6pdx	glucose-6-phosphate dehydrogenase 2 /// glucose-6-phosphate dehydrogenase X-linked
1421948_a_at	-7	Ccdc123	coiled-coil domain containing 123
1419706_a_at	-7	Akap12	A kinase (PRKA) anchor protein (gravin) 12
1419469_at	-7	Gnb4	guanine nucleotide binding protein, beta 4
1419426_s_at	-7	Ccl21a /// Ccl21b /// Ccl21c	chemokine (C-C motif) ligand 21b /// chemokine (C-C motif) ligand 21a /// chemokine (C-C motif) ligand 21c (leucine)
1418521_a_at	-7	Mtx1	metaxin 1
1418462_at	-7	Exosc9	exosome component 9
1418171_at	-7	Tceal8	transcription elongation factor A (SII)-like 8
1418158_at	-7	Trp63	transformation related protein 63
1417913_at	-7	Gins4	GINS complex subunit 4 (Sld5 homolog)
1417728_at	-7	Mbd3	methyl-CpG binding domain protein 3
1417666_at	-7	Dnttip1	deoxynucleotidyltransferase, terminal, interacting protein 1
1417377_at	-7	Cadm1	cell adhesion molecule 1
1417352_s_at	-7	Snrpa1	small nuclear ribonucleoprotein polypeptide A'
1417200_at	-7	Tmem183a	transmembrane protein 183A
1417080_a_at	-7	Ecsit	ECSIT homolog (Drosophila)
1416994_at	-7	Ttc1	tetratricopeptide repeat domain 1
1416949_s_at	-7	Slc39a7	solute carrier family 39 (zinc transporter), member 7
1416910_at	-7	Dnajc15	DnaJ (Hsp40) homolog, subfamily C, member 15
1416695_at	-7	Tspo	translocator protein
1416678_at	-7	Cops3	COP9 (constitutive photomorphogenic) homolog, subunit 3 (Arabidopsis thaliana)
1416569_at	-7	Actl6a	actin-like 6A
1416362_a_at	-7	Fkbp4	FK506 binding protein 4
1416280_at	-7	Sae2	SUMO1 activating enzyme subunit 2
1416206_at	-7	Sipa1	signal-induced proliferation associated gene 1
1416109_at	-7	Fuca1	fucosidase, alpha-L- 1, tissue
1416104_at	-7	Mpdu1	mannose-P-dolichol utilization defect 1
1415724_a_at	-7	Cdc42	cell division cycle 42 homolog (S. cerevisiae)
1415677_at	-7	Dhrs1	dehydrogenase/reductase (SDR family) member 1
1460567_at	-6.9	Rfxdc2	regulatory factor X domain containing 2 homolog (human)
1460184_at	-6.9	Hadh	hydroxyacyl-Coenzyme A dehydrogenase
1456642_x_at	-6.9	S100a10	S100 calcium binding protein A10 (calpactin)
1456515_s_at	-6.9	Tcfl5	transcription factor-like 5 (basic helix-loop-helix)
1456070_at	-6.9	5430405N12Rik	RIKEN cDNA 5430405N12 gene
1455244_at	-6.9	Daam1	dishevelled associated activator of morphogenesis 1
1454947_a_at	-6.9	LOC665689 /// Ublcp1	ubiquitin-like domain containing CTD phosphatase 1 /// similar to ubiquitin-like domain containing CTD phosphatase 1
1454840_at	-6.9	Mccc2	methylcrotonoyl-Coenzyme A carboxylase 2 (beta)
1454766_at	-6.9	C730024G19Rik	RIKEN cDNA C730024G19 gene
1453172_at	-6.9	Stch	stress 70 protein chaperone, microsome-associated, human homolog
1452579_at	-6.9	Iscu	IscU iron-sulfur cluster scaffold homolog (E. coli)
1452160_at	-6.9	Tiparp	TCDD-inducible poly(ADP-ribose) polymerase
1451638_s_at	-6.9	Armc1 /// LOC634390	armadillo repeat containing 1 /// similar to armadillo repeat-containing protein
1451397_at	-6.9	---	---
1451292_at	-6.9	Zfp212	Zinc finger protein 212
1451184_at	-6.9	EG627828 /// EG664907 /// EG668131 /// EG668559 /// Hnrpa3 /// LOC545592 /// LOC629025 /// LOC630401 /// LOC630677 /// LOC669450	heterogeneous nuclear ribonucleoprotein A3 /// similar to heterogeneous nuclear ribonucleoprotein A3 /// predicted gene, EG627828 /// hypothetical protein LOC630677 /// predicted gene, EG664907 /// predicted gene, EG668131 /// predicted gene, EG668559
1450994_at	-6.9	Rock1	Rho-associated coiled-coil containing protein kinase 1
1450677_at	-6.9	Chek1	checkpoint kinase 1 homolog (S. pombe)
1449855_s_at	-6.9	Uchl3 /// Uchl4	ubiquitin carboxyl-terminal esterase L3 (ubiquitin thiolesterase) /// ubiquitin carboxyl-terminal esterase L4
1449623_at	-6.9	Txnrd3	thioredoxin reductase 3
1449253_at	-6.9	Smc1b	structural maintenace of chromosomes 1B
1448192_s_at	-6.9	AU021838 /// Prps1	phosphoribosyl pyrophosphate synthetase 1 /// expressed sequence AU021838
1447883_x_at	-6.9	Map1lc3a	microtubule-associated protein 1 light chain 3 alpha
1442569_at	-6.9	Cct4	Chaperonin subunit 4 (delta)
1439460_a_at	-6.9	Zfp289	zinc finger protein 289
1439387_x_at	-6.9	2310061F22Rik	RIKEN cDNA 2310061F22 gene
1439257_x_at	-6.9	Rpn1	ribophorin I
1438844_x_at	-6.9	Spata5	spermatogenesis associated 5
1437839_x_at	-6.9	Mrpl11	mitochondrial ribosomal protein L11
1437624_x_at	-6.9	Nudt16l1	nudix (nucleoside diphosphate linked moiety X)-type motif 16-like 1
1437159_at	-6.9	---	---
1436714_at	-6.9	Lpp	LIM domain containing preferred translocation partner in lipoma
1436452_x_at	-6.9	Tmed2	transmembrane emp24 domain trafficking protein 2
1436121_a_at	-6.9	Nsmce1	non-SMC element 1 homolog (S. cerevisiae)
1435992_at	-6.9	Iqca	IQ motif containing with AAA domain
1435734_x_at	-6.9	Dus1l	dihydrouridine synthase 1-like (S. cerevisiae)
1434851_s_at	-6.9	Crb3	crumbs homolog 3 (Drosophila)
1434627_at	-6.9	Nrf1	Nuclear respiratory factor 1
1434229_a_at	-6.9	Polb	polymerase (DNA directed), beta
1434216_a_at	-6.9	Nudt19	nudix (nucleoside diphosphate linked moiety X)-type motif 19
1433730_at	-6.9	Elmod2	ELMO domain containing 2
1433668_at	-6.9	Pnrc1	proline-rich nuclear receptor coactivator 1
1433590_at	-6.9	Herc3	hect domain and RLD 3
1433361_at	-6.9	4930527F18Rik	RIKEN cDNA 4930527F18 gene
1432488_a_at	-6.9	LOC626830 /// Sf3a3	splicing factor 3a, subunit 3 /// similar to splicing factor 3a, subunit 3 (predicted)
1432094_a_at	-6.9	Ccdc132	coiled-coil domain containing 132
1431645_a_at	-6.9	Gdi2	guanosine diphosphate (GDP) dissociation inhibitor 2
1431284_a_at	-6.9	2210013K02Rik	RIKEN cDNA 2210013K02 gene
1431130_at	-6.9	2010110P09Rik	RIKEN cDNA 2010110P09 gene
1429614_at	-6.9	Prpf18	PRP18 pre-mRNA processing factor 18 homolog (yeast)
1428782_a_at	-6.9	Uqcrc1	ubiquinol-cytochrome c reductase core protein 1
1428617_at	-6.9	Hcfc2	host cell factor C2
1428463_a_at	-6.9	Ppp2r5e	protein phosphatase 2, regulatory subunit B (B56), epsilon isoform
1428341_at	-6.9	Zfp655	zinc finger protein 655
1428334_at	-6.9	Ostm1	osteopetrosis associated transmembrane protein 1
1427720_a_at	-6.9	Rrp1	ribosomal RNA processing 1 homolog (S. cerevisiae)
1427432_a_at	-6.9	Sfrs10	splicing factor, arginine/serine-rich 10 (transformer 2 homolog, Drosophila)
1426410_at	-6.9	Pdk3	pyruvate dehydrogenase kinase, isoenzyme 3
1426046_a_at	-6.9	Rabggta	Rab geranylgeranyl transferase, a subunit
1425706_a_at	-6.9	Ddb2	damage specific DNA binding protein 2
1425373_a_at	-6.9	Tnfsf5ip1	tumor necrosis factor superfamily, member 5-induced protein 1
1425196_a_at	-6.9	Hint2	histidine triad nucleotide binding protein 2
1425194_a_at	-6.9	6330577E15Rik	RIKEN cDNA 6330577E15 gene
1424874_a_at	-6.9	Ptbp1	polypyrimidine tract binding protein 1
1424407_s_at	-6.9	Cbx6	chromobox homolog 6
1424321_at	-6.9	Rfc4	replication factor C (activator 1) 4
1424284_at	-6.9	Pomt1	protein-O-mannosyltransferase 1
1424207_at	-6.9	9230115A19Rik /// LOC675704 /// Smarca5	SWI/SNF related, matrix associated, actin dependent regulator of chromatin, subfamily a, member 5 /// RIKEN cDNA 9230115A19 gene /// similar to SWI/SNF related, matrix associated, actin dependent regulator of chromatin, subfamily a, member 5
1424147_at	-6.9	Ahsa1	AHA1, activator of heat shock protein ATPase homolog 1 (yeast)
1424129_at	-6.9	Mfsd1	major facilitator superfamily domain containing 1
1423958_a_at	-6.9	Ttc33	tetratricopeptide repeat domain 33
1423865_at	-6.9	Slc44a1	solute carrier family 44, member 1
1423701_at	-6.9	Coasy	Coenzyme A synthase
1423582_at	-6.9	Dmrt1	doublesex and mab-3 related transcription factor 1
1423451_at	-6.9	Pgrmc1	progesterone receptor membrane component 1
1423335_at	-6.9	1110004F10Rik	RIKEN cDNA 1110004F10 gene
1423058_at	-6.9	Capza2	capping protein (actin filament) muscle Z-line, alpha 2
1423050_s_at	-6.9	Hnrpu	heterogeneous nuclear ribonucleoprotein U
1422715_s_at	-6.9	Acp1 /// LOC631286 /// LOC668486	acid phosphatase 1, soluble /// similar to acid phosphatase 1, soluble /// acid phosphatase 1 pseudogene
1420255_at	-6.9	---	---
1419917_s_at	-6.9	Tmed7	transmembrane emp24 protein transport domain containing 7
1419729_at	-6.9	Tex11	testis expressed gene 11
1419287_at	-6.9	Hspc171	HSPC171 protein
1419038_a_at	-6.9	Csnk2a1	casein kinase 2, alpha 1 polypeptide
1418834_at	-6.9	Cno	cappuccino
1418530_at	-6.9	Nup160	nucleoporin 160
1418434_at	-6.9	Mkrn1	makorin, ring finger protein, 1
1418284_at	-6.9	Vps72	vacuolar protein sorting 72 (yeast)
1418070_at	-6.9	Cdyl	chromodomain protein, Y chromosome-like
1417850_at	-6.9	Rb1	retinoblastoma 1
1417841_at	-6.9	Pxmp2	peroxisomal membrane protein 2
1417715_a_at	-6.9	Got2	glutamate oxaloacetate transaminase 2, mitochondrial
1416914_s_at	-6.9	Mtvr2	mammary tumor virus receptor 2
1416532_at	-6.9	Trrap	transformation/transcription domain-associated protein
1416467_at	-6.9	Ddx3x	DEAD/H (Asp-Glu-Ala-Asp/His) box polypeptide 3, X-linked
1416393_at	-6.9	Emg1	EMG1 nucleolar protein homolog (S. cerevisiae)
1416383_a_at	-6.9	Pcx	pyruvate carboxylase
1416256_a_at	-6.9	Tubb5	tubulin, beta 5
1416114_at	-6.9	Sparcl1	SPARC-like 1 (mast9, hevin)
1416085_s_at	-6.9	Zfand5	zinc finger, AN1-type domain 5
1416004_at	-6.9	Ywhah	tyrosine 3-monooxygenase/tryptophan 5-monooxygenase activation protein, eta polypeptide
1415945_at	-6.9	Mcm5	minichromosome maintenance deficient 5, cell division cycle 46 (S. cerevisiae)
1415872_at	-6.9	Hnrph1	heterogeneous nuclear ribonucleoprotein H1
1415713_a_at	-6.9	Ddx24	DEAD (Asp-Glu-Ala-Asp) box polypeptide 24
1460648_at	-6.8	Nr2f6	nuclear receptor subfamily 2, group F, member 6
1460242_at	-6.8	Cd55	CD55 antigen
1459657_s_at	-6.8	Rpo1-3	RNA polymerase 1-3
1456843_at	-6.8	Yes1	Yamaguchi sarcoma viral (v-yes) oncogene homolog 1
1456102_a_at	-6.8	Cul5	cullin 5
1455980_a_at	-6.8	Gas2l3	growth arrest-specific 2 like 3
1455546_s_at	-6.8	Sf3a2	splicing factor 3a, subunit 2
1455030_at	-6.8	Ptprj	protein tyrosine phosphatase, receptor type, J
1454817_at	-6.8	Utp18	UTP18, small subunit (SSU) processome component, homolog (yeast)
1453728_a_at	-6.8	Mrps17	mitochondrial ribosomal protein S17
1453564_a_at	-6.8	Vps24	vacuolar protein sorting 24 (yeast)
1452917_at	-6.8	Rfc5	replication factor C (activator 1) 5
1452866_at	-6.8	Nars	asparaginyl-tRNA synthetase
1452459_at	-6.8	Aspm	asp (abnormal spindle)-like, microcephaly associated (Drosophila)
1451747_a_at	-6.8	Atg12	autophagy-related 12 (yeast)
1451570_a_at	-6.8	6720467C03Rik	RIKEN cDNA 6720467C03 gene
1451111_at	-6.8	Nup133	nucleoporin 133
1450735_at	-6.8	Pno1	partner of NOB1 homolog (S. cerevisiae)
1450632_at	-6.8	LOC433749 /// LOC631743	similar to aplysia ras-related homolog A2
1450405_at	-6.8	Mrpl19	mitochondrial ribosomal protein L19
1450393_a_at	-6.8	Scamp4	secretory carrier membrane protein 4
1449119_at	-6.8	Arih2	ariadne homolog 2 (Drosophila)
1448990_a_at	-6.8	Myo1b	myosin IB
1448707_at	-6.8	Taf13	TAF13 RNA polymerase II, TATA box binding protein (TBP)-associated factor
1448654_at	-6.8	Mtch2	mitochondrial carrier homolog 2 (C. elegans)
1448570_at	-6.8	Gmfb	glia maturation factor, beta
1448491_at	-6.8	Ech1	enoyl coenzyme A hydratase 1, peroxisomal
1447484_x_at	-6.8	2610002F03Rik	RIKEN cDNA 2610002F03 gene
1443650_at	-6.8	Anks1	Ankyrin repeat and SAM domain containing 1
1443491_at	-6.8	Ptprk	Protein tyrosine phosphatase, receptor type, K
1438656_x_at	-6.8	Timm17b	translocase of inner mitochondrial membrane 17b
1438601_at	-6.8	Pkmyt1	protein kinase, membrane associated tyrosine/threonine 1
1437856_at	-6.8	Ipmk	inositol polyphosphate multikinase
1437842_at	-6.8	Plcxd1	phosphatidylinositol-specific phospholipase C, X domain containing 1
1437830_x_at	-6.8	Zbed3	zinc finger, BED domain containing 3
1437774_at	-6.8	1700020I14Rik	RIKEN cDNA 1700020I14 gene
1437108_at	-6.8	Lsm6	LSM6 homolog, U6 small nuclear RNA associated (S. cerevisiae)
1436740_at	-6.8	6820431F20Rik	RIKEN cDNA 6820431F20 gene
1436546_at	-6.8	6330549D23Rik	RIKEN cDNA 6330549D23 gene
1436343_at	-6.8	Chd4	chromodomain helicase DNA binding protein 4
1435948_at	-6.8	Tmem181	transmembrane protein 181
1435796_at	-6.8	---	---
1435534_a_at	-6.8	Tomm20	translocase of outer mitochondrial membrane 20 homolog (yeast)
1435306_a_at	-6.8	Kif11	kinesin family member 11
1434528_at	-6.8	Aard	alanine and arginine rich domain containing protein
1434004_at	-6.8	Dhps	deoxyhypusine synthase
1434003_a_at	-6.8	Dhps	deoxyhypusine synthase
1433972_at	-6.8	Camta1	calmodulin binding transcription activator 1
1433897_at	-6.8	AI597468	expressed sequence AI597468
1433655_at	-6.8	Rnf141	ring finger protein 141
1433491_at	-6.8	Epb4.1l2	erythrocyte protein band 4.1-like 2
1433480_at	-6.8	2900010J23Rik	RIKEN cDNA 2900010J23 gene
1429633_at	-6.8	Lcor	ligand dependent nuclear receptor corepressor
1429491_s_at	-6.8	LOC671598 /// Rif1	Rap1 interacting factor 1 homolog (yeast) /// similar to Telomere-associated protein RIF1 (Rap1-interacting factor 1 homolog) (mRif1)
1429196_at	-6.8	Rabgap1l	RAB GTPase activating protein 1-like
1429160_at	-6.8	Mtif3	mitochondrial translational initiation factor 3
1429123_at	-6.8	Rab27a	RAB27A, member RAS oncogene family
1429093_at	-6.8	Ddi2	DNA-damage inducible protein 2
1428827_at	-6.8	Whsc1	Wolf-Hirschhorn syndrome candidate 1 (human)
1428636_at	-6.8	Steap2	six transmembrane epithelial antigen of prostate 2
1428552_at	-6.8	2610001J05Rik	RIKEN cDNA 2610001J05 gene
1428473_at	-6.8	Ppp3cb	protein phosphatase 3, catalytic subunit, beta isoform
1428436_at	-6.8	Lsm14a	LSM14 homolog A (SCD6, S. cerevisiae)
1427161_at	-6.8	Cenpf	centromere protein F
1427030_at	-6.8	Ccdc52	coiled-coil domain containing 52
1427016_at	-6.8	4932438A13Rik /// LOC665732	RIKEN cDNA 4932438A13 gene /// similar to CG4841-PA
1426677_at	-6.8	Flna	filamin, alpha
1426475_at	-6.8	Hmbs	hydroxymethylbilane synthase
1426463_at	-6.8	Gphn	gephyrin
1425554_a_at	-6.8	Cdc16	CDC16 cell division cycle 16 homolog (S. cerevisiae)
1425545_x_at	-6.8	H2-D1	histocompatibility 2, D region locus 1
1425323_a_at	-6.8	BC008155	cDNA sequence BC008155
1424445_at	-6.8	Tm4sf5	transmembrane 4 superfamily member 5
1424206_at	-6.8	9230115A19Rik /// LOC675704 /// Smarca5	SWI/SNF related, matrix associated, actin dependent regulator of chromatin, subfamily a, member 5 /// RIKEN cDNA 9230115A19 gene /// similar to SWI/SNF related, matrix associated, actin dependent regulator of chromatin, subfamily a, member 5
1424160_at	-6.8	Alg5	asparagine-linked glycosylation 5 homolog (yeast, dolichyl-phosphate beta-glucosyltransferase)
1424121_at	-6.8	Commd1	COMM domain containing 1
1423860_at	-6.8	Ptgds	prostaglandin D2 synthase (brain)
1423664_at	-6.8	Qdpr	quinoid dihydropteridine reductase
1423633_at	-6.8	6530403A03Rik	RIKEN cDNA 6530403A03 gene
1423616_at	-6.8	Tarbp2	TAR (HIV) RNA binding protein 2
1423609_a_at	-6.8	Mgat1	mannoside acetylglucosaminyltransferase 1
1423294_at	-6.8	Mest	mesoderm specific transcript
1422797_at	-6.8	Mapbpip	mitogen activated protein binding protein interacting protein
1422702_at	-6.8	Azin1	antizyme inhibitor 1
1422147_a_at	-6.8	Pla2g6	phospholipase A2, group VI
1421346_a_at	-6.8	Slc6a6	solute carrier family 6 (neurotransmitter transporter, taurine), member 6
1419809_s_at	-6.8	Cog4	component of oligomeric golgi complex 4
1419493_a_at	-6.8	Tpd52	tumor protein D52
1419041_at	-6.8	Itfg1	integrin alpha FG-GAP repeat containing 1
1418919_at	-6.8	Sgol1	shugoshin-like 1 (S. pombe)
1418764_a_at	-6.8	Bpnt1	bisphosphate 3'-nucleotidase 1
1418473_at	-6.8	Cutc	cutC copper transporter homolog (E.coli)
1418209_a_at	-6.8	Pfn2	profilin 2
1418102_at	-6.8	Hes1	hairy and enhancer of split 1 (Drosophila)
1417665_a_at	-6.8	Cpsf1	cleavage and polyadenylation specific factor 1
1417548_at	-6.8	Sart3	squamous cell carcinoma antigen recognized by T-cells 3
1417322_at	-6.8	Dohh	deoxyhypusine hydroxylase/monooxygenase
1416906_at	-6.8	Anapc5	anaphase-promoting complex subunit 5
1416863_at	-6.8	Abhd8	abhydrolase domain containing 8
1416792_at	-6.8	Ppm1g	protein phosphatase 1G (formerly 2C), magnesium-dependent, gamma isoform
1416634_at	-6.8	5730536A07Rik	RIKEN cDNA 5730536A07 gene
1416536_at	-6.8	Mum1	melanoma associated antigen (mutated) 1
1416499_a_at	-6.8	Dctn6	dynactin 6
1416382_at	-6.8	Ctsc	cathepsin C
1416271_at	-6.8	Perp	PERP, TP53 apoptosis effector
1416235_at	-6.8	Lrrc59	leucine rich repeat containing 59
1416222_at	-6.8	Nsdhl	NAD(P) dependent steroid dehydrogenase-like
1416067_at	-6.8	Ifrd1	interferon-related developmental regulator 1
1415882_at	-6.8	Ghitm	growth hormone inducible transmembrane protein
1415870_at	-6.8	Calu	calumenin
1415750_at	-6.8	Tbl3	transducin (beta)-like 3
1415703_at	-6.8	Huwe1	HECT, UBA and WWE domain containing 1
1460548_a_at	-6.7	Eral1	Era (G-protein)-like 1 (E. coli)
1460196_at	-6.7	Cbr1	carbonyl reductase 1
1460186_at	-6.7	Tm9sf3	transmembrane 9 superfamily member 3
1460167_at	-6.7	Aldh7a1	aldehyde dehydrogenase family 7, member A1
1459695_at	-6.7	---	---
1459488_at	-6.7	Zc3h13	Zinc finger CCCH type containing 13
1457706_at	-6.7	BC030336	cDNA sequence BC030336
1455990_at	-6.7	Kif23	kinesin family member 23
1455283_x_at	-6.7	Ndufs8	NADH dehydrogenase (ubiquinone) Fe-S protein 8
1455212_at	-6.7	Wdr24	WD repeat domain 24
1454823_at	-6.7	Wdr37	WD repeat domain 37
1454669_at	-6.7	Tmem11	transmembrane protein 11
1454021_a_at	-6.7	Exosc10	exosome component 10
1453651_a_at	-6.7	Brp44l	brain protein 44-like
1453106_a_at	-6.7	Rnmt	RNA (guanine-7-) methyltransferase
1452736_at	-6.7	R3hcc1	R3H domain and coiled-coil containing 1
1452725_a_at	-6.7	Rnaseh2a	ribonuclease H2, large subunit
1452648_at	-6.7	Tbrg1	transforming growth factor beta regulated gene 1
1452607_at	-6.7	2610030H06Rik	RIKEN cDNA 2610030H06 gene
1452043_at	-6.7	2310011J03Rik	RIKEN cDNA 2310011J03 gene
1450857_a_at	-6.7	Col1a2	procollagen, type I, alpha 2
1450028_a_at	-6.7	Lancl2	LanC (bacterial lantibiotic synthetase component C)-like 2
1449798_at	-6.7	---	Transcribed locus
1449267_at	-6.7	Chid1	chitinase domain containing 1
1449116_a_at	-6.7	Dtymk	deoxythymidylate kinase
1448816_at	-6.7	Ptgis	prostaglandin I2 (prostacyclin) synthase
1448326_a_at	-6.7	Crabp1	cellular retinoic acid binding protein I
[truncated: 904 more rows]

## Sheet: D
Additional file 6D. Genes that go up in Foxo3-null newborn ovaries compared to
wild-type newborn ovaries.
Probe ID	Score	Gene Symbol	Gene Description
1416642_a_at	11.6	Tpt1	tumor protein, translationally-controlled 1
1416221_at	11.5	Fstl1	follistatin-like 1
1437196_x_at	11.5	Rps16	ribosomal protein S16
1438859_x_at	11.2	LOC629957 /// LOC637599 /// Rps29	ribosomal protein S29 /// similar to 40S ribosomal protein S29
1416141_a_at	11.1	EG666577 /// LOC667739 /// LOC671306 /// LOC672620 /// Rps6	ribosomal protein S6 /// predicted gene, EG666577 /// similar to 40S ribosomal protein S6
1454859_a_at	11.1	Rpl23	ribosomal protein L23
1451101_a_at	11	Rps28	ribosomal protein S28
1433432_x_at	10.8	LOC670751 /// LOC672959 /// Rps12	ribosomal protein S12 /// similar to ribosomal protein S12
1434127_a_at	10.8	EG544973 /// H3f3a /// LOC625328 /// LOC669889 /// LOC670535 /// LOC675719	H3 histone, family 3A /// predicted gene, EG544973 /// similar to H3 histone, family 3B
1437413_x_at	10.8	LOC629957 /// LOC637599 /// Rps29	ribosomal protein S29 /// similar to 40S ribosomal protein S29
1452035_at	10.7	Col4a1	procollagen, type IV, alpha 1
1423071_x_at	10.6	EG270335 /// EG434328 /// EG622782 /// EG665837 /// EG666017 /// EG666200 /// EG666464 /// EG668524 /// LOC544983 /// LOC545175 /// LOC619711 /// LOC623857 /// LOC624831 /// LOC670117 /// LOC670242	predicted gene, EG270335 /// predicted gene, EG434328 /// hypothetical LOC544983 /// hypothetical LOC545175 /// hypothetical LOC619711 /// predicted gene, EG622782 /// hypothetical protein LOC623857 /// hypothetical LOC624831 /// predicted gene, EG665837 /// predicted gene, EG666017 /// predicted gene, EG666200 /// predicted gene, EG666464 /// predicted gene, EG668524 /// hypothetical protein LOC…
1421144_at	10.5	Rpgrip1	retinitis pigmentosa GTPase regulator interacting protein 1
1423763_x_at	10.5	Rps28	ribosomal protein S28
1424609_a_at	10.5	BC003993 /// LOC544818	cDNA sequence BC003993 /// hypothetical LOC544818
1436924_x_at	10.5	EG544868 /// EG665562 /// EG667682 /// EG668850 /// Ero1l /// LOC632618 /// LOC638193 /// LOC638399 /// LOC665533 /// LOC670050 /// LOC670381 /// LOC671205 /// LOC672957 /// LOC673582 /// LOC676592 /// Rpl31	ERO1-like (S. cerevisiae) /// ribosomal protein L31 /// predicted gene, EG544868 /// similar to ribosomal protein L31 /// predicted gene, EG665562 /// predicted gene, EG667682 /// predicted gene, EG668850
1460008_x_at	10.5	EG667682 /// Ero1l /// LOC672957 /// LOC676592 /// Rpl31	ERO1-like (S. cerevisiae) /// ribosomal protein L31 /// predicted gene, EG667682 /// similar to ribosomal protein L31
1415716_a_at	10.4	Rps27	ribosomal protein S27
1450840_a_at	10.4	Rpl39	ribosomal protein L39
1415833_x_at	10.2	LOC629957 /// LOC637599 /// Rps29	ribosomal protein S29 /// similar to 40S ribosomal protein S29
1443843_x_at	10.2	LOC433546	similar to ribosomal protein L9
1449436_s_at	10.2	EG667759 /// Gm1821 /// LOC218963 /// Ubb	ubiquitin B /// ubiquitin pseudogene /// gene model 1821, (NCBI) /// predicted gene, EG667759
1424635_at	10.1	Eef1a1	eukaryotic translation elongation factor 1 alpha 1
1434377_x_at	10.1	LOC667739 /// LOC672620 /// Rps6	ribosomal protein S6 /// similar to 40S ribosomal protein S6
1451230_a_at	10.1	Wbp5	WW domain binding protein 5
1455129_at	10.1	Mtdh	Metadherin
1455572_x_at	10.1	Rps18	ribosomal protein S18
1421754_at	10	AY036118	cDNA sequence AY036118
1454778_x_at	10	---	B6-derived CD11 +ve dendritic cells cDNA, RIKEN full-length enriched library, clone:F730014O09 product:unclassifiable, full insert sequence
1419364_a_at	9.9	EG621699 /// EG624124 /// LOC634044 /// LOC670565 /// Rps7	ribosomal protein S7 /// predicted gene, EG621699 /// predicted gene, EG624124 /// similar to 40S ribosomal protein S7 (S8)
1434278_at	9.9	Mtm1	X-linked myotubular myopathy gene 1
1436691_x_at	9.9	Prdx1	peroxiredoxin 1
1455693_x_at	9.9	EG434404 /// EG629575 /// EG666577 /// LOC638497 /// LOC667739 /// LOC667922 /// LOC671306 /// LOC671432 /// LOC672192 /// Rps6	ribosomal protein S6 /// predicted gene, EG434404 /// predicted gene, EG629575 /// similar to 40S ribosomal protein S6 /// predicted gene, EG666577
1420310_at	9.8	---	---
1423665_a_at	9.8	Rpl5	ribosomal protein L5
1424607_a_at	9.8	BC003993 /// LOC544818	cDNA sequence BC003993 /// hypothetical LOC544818
1416404_s_at	9.7	Rps16	ribosomal protein S16
1459986_a_at	9.7	Rps17	ribosomal protein S17
1429454_at	9.6	Gapvd1	GTPase activating protein and VPS9 domains 1
1438986_x_at	9.6	Rps17	ribosomal protein S17
1449029_at	9.6	Mknk2	MAP kinase-interacting serine/threonine kinase 2
1456340_at	9.6	2610205E22Rik	RIKEN cDNA 2610205E22 gene
1460699_at	9.6	Rps27	ribosomal protein S27
1434731_x_at	9.5	Prdx1	peroxiredoxin 1
1437510_x_at	9.5	Rps17	ribosomal protein S17
1439413_x_at	9.5	Morf4l2	mortality factor 4 like 2
1452758_s_at	9.5	Eif4g2	eukaryotic translation initiation factor 4, gamma 2
1416420_a_at	9.4	EG637379 /// Rpl9	ribosomal protein L9 /// predicted gene, EG637379
1422617_at	9.4	EG546272 /// EG664861 /// EG664877 /// EG664890 /// EG664906 /// EG664923 /// EG664944 /// EG664989 /// LOC664810 /// RP23-3D2.1 /// Xmr	Xmr protein /// predicted gene, EG546272 /// novel protein similar to Xlr-related, meiosis regulated (Xmr) /// similar to Synaptonemal complex protein 3 (SCP-3) /// predicted gene, EG664861 /// predicted gene, EG664877 /// predicted gene, EG664890 /// predicted gene, EG664906 /// predicted gene, EG664923 /// predicted gene, EG664944 /// predicted gene, EG664989
1435725_x_at	9.4	EG241053 /// EG622589 /// EG633570 /// EG668844 /// LOC546695 /// LOC622098 /// LOC630855 /// LOC639471 /// LOC639477 /// LOC668706 /// LOC671640 /// LOC672158 /// LOC672173 /// LOC672854 /// LOC676326 /// Rpl12	predicted gene, EG241053 /// ribosomal protein L12 /// similar to 60S ribosomal protein L12 /// predicted gene, EG622589 /// predicted gene, EG633570 /// predicted gene, EG668844
1435791_x_at	9.4	Rpl17	ribosomal protein L17
1434280_at	9.3	Wiz	Widely-interspaced zinc finger motifs
1454849_x_at	9.3	Clu	clusterin
1431262_at	9.2	EG666772 /// ENSMUSG00000057445 /// LOC544988 /// LOC666442	hypothetical protein LOC544988 /// predicted gene, ENSMUSG00000057445 /// similar to Spetex-2H protein /// predicted gene, EG666772
1438649_x_at	9.2	Pebp1	phosphatidylethanolamine binding protein 1
1437976_x_at	9.1	Rpl23a	ribosomal protein L23a
1448157_s_at	9.1	Rpl10	ribosomal protein 10
1416624_a_at	9	RP23-24J10.5 /// Uba52	ubiquitin A-52 residue ribosomal protein fusion product 1 /// ubiquitin A-52 residue ribosomal protein fusion product 1-like
1422849_a_at	9	Pabpn1	poly(A) binding protein, nuclear 1
1428301_at	9	B930046C15Rik /// EG664825 /// EG666684 /// EG666772 /// EG666890 /// ENSMUSG00000057445 /// ENSMUSG00000063277 /// ENSMUSG00000068790 /// LOC544988 /// LOC638853 /// LOC666193 /// LOC666329 /// LOC666442 /// LOC666740 /// LOC671957	hypothetical protein LOC544988 /// RIKEN cDNA B930046C15 gene /// predicted gene, ENSMUSG00000068790 /// predicted gene, ENSMUSG00000063277 /// predicted gene, ENSMUSG00000057445 /// similar to Spetex-2H protein /// predicted gene, EG664825 /// similar to Spetex-2F protein /// predicted gene, EG666684 /// hypothetical protein LOC666740 /// predicted gene, EG666772 /// predicted gene, EG666890 ///…
1435873_a_at	9	Rpl13a /// Zfp526	ribosomal protein L13a /// zinc finger protein 526
1446829_at	9	D12Ertd216e	DNA segment, Chr 12, ERATO Doi 216, expressed
1454971_x_at	9	Tsc22d1	TSC22 domain family, member 1
1455138_x_at	9	Cfl1	cofilin 1, non-muscle
1425881_at	8.9	Psg28	pregnancy-specific glycoprotein 28
1431571_at	8.9	4933437I04Rik	RIKEN cDNA 4933437I04 gene
1431766_x_at	8.9	Rps2	ribosomal protein S2
1436995_a_at	8.9	Rpl26	ribosomal protein L26
1454813_at	8.9	Ccdc72	coiled-coil domain containing 72
1455581_x_at	8.9	9530028C05	hypothetical protein 9530028C05
1428349_s_at	8.8	Ebf3	early B-cell factor 3
1435712_a_at	8.8	Rps18	ribosomal protein S18
1419734_at	8.7	Actb	actin, beta, cytoplasmic
1423846_x_at	8.7	Tuba1b	tubulin, alpha 1B
1424000_a_at	8.7	Rps11	ribosomal protein S11
1426114_at	8.7	Hnrpab	heterogeneous nuclear ribonucleoprotein A/B
1428212_x_at	8.7	EG544868 /// EG665562 /// EG667682 /// LOC632618 /// LOC638399 /// LOC670381 /// LOC672957 /// LOC673582 /// LOC676592 /// Rpl31	ribosomal protein L31 /// predicted gene, EG544868 /// similar to ribosomal protein L31 /// predicted gene, EG665562 /// predicted gene, EG667682
1429323_at	8.7	1700001E04Rik	RIKEN cDNA 1700001E04 gene
1431765_a_at	8.7	###############################################################################################################################################################################################################################################################	ribosomal protein S2 /// predicted gene, EG243642 /// predicted gene, EG544872 /// predicted gene, EG545808 /// predicted gene, EG546164 /// similar to 40S ribosomal protein S2 /// predicted gene, EG620248 /// predicted gene, EG628962 /// predicted gene, EG634678 /// predicted gene, EG666668 /// predicted gene, EG666682 /// predicted gene, EG667093 /// predicted gene, EG667279 /// predicted gene,…
1454489_at	8.7	4930513L20Rik	RIKEN cDNA 4930513L20 gene
1438436_at	8.6	6330407J23Rik	RIKEN cDNA 6330407J23 gene
1442493_at	8.6	---	Transcribed locus
1454620_x_at	8.6	EG434404 /// EG626259 /// EG629575 /// EG666577 /// EG667717 /// LOC545640 /// LOC624159 /// LOC638497 /// LOC639124 /// LOC639593 /// LOC667739 /// LOC667922 /// LOC671306 /// LOC671432 /// LOC672192 /// LOC672620 /// LOC676999 /// Rps6	ribosomal protein S6 /// predicted gene, EG434404 /// similar to 40S ribosomal protein S6 /// predicted gene, EG626259 /// predicted gene, EG629575 /// predicted gene, EG666577 /// predicted gene, EG667717
1455333_at	8.6	Tns3	tensin 3
1415781_a_at	8.5	LOC672381 /// LOC675440 /// Sumo2	SMT3 suppressor of mif two 3 homolog 2 (yeast) /// similar to SMT3 suppressor of mif two 3 homolog 2
1426661_at	8.5	EG665189 /// Rpl27a	ribosomal protein L27a /// predicted gene, EG665189
1428152_a_at	8.5	Rpl18a	Ribosomal protein L18A
1431496_at	8.5	B230104F01Rik	RIKEN cDNA B230104F01 gene
1425588_at	8.4	Ptprj	protein tyrosine phosphatase, receptor type, J
1430123_a_at	8.4	Akr1a4	aldo-keto reductase family 1, member A4 (aldehyde reductase)
1431328_at	8.4	Ppp1cb	protein phosphatase 1, catalytic subunit, beta isoform
1439920_at	8.4	---	Transcribed locus
1441928_x_at	8.4	Ell	elongation factor RNA polymerase II
1453723_x_at	8.4	Gm1821 /// Ubb	ubiquitin B /// gene model 1821, (NCBI)
1456373_x_at	8.4	Rps20	ribosomal protein S20
1456693_at	8.4	4933406F09Rik	RIKEN cDNA 4933406F09 gene
1415777_at	8.3	Pnliprp1	pancreatic lipase related protein 1
1417317_s_at	8.3	Rpl35a	ribosomal protein L35a
1425745_a_at	8.3	Tacc2	transforming, acidic coiled-coil containing protein 2
1426242_at	8.3	Polr2a	polymerase (RNA) II (DNA directed) polypeptide A
1433924_at	8.3	Peg3	paternally expressed 3
1456393_at	8.3	2310002J21Rik	RIKEN cDNA 2310002J21 gene
1460547_a_at	8.3	Hnrpk	heterogeneous nuclear ribonucleoprotein K
1420376_a_at	8.2	H3f3b	H3 histone, family 3B
1427346_at	8.2	LOC666260 /// Ott /// RP23-14I19.1 /// RP23-327E13.2 /// RP23-383O14.1 /// RP23-463M4.2	ovary testis transcribed /// ovary testis transcribed-like /// novel protein similar to ovary testis transcribed (Ott) /// similar to ovary testis transcribed
1435643_x_at	8.2	Gm1821 /// Ubb	ubiquitin B /// gene model 1821, (NCBI)
1437773_x_at	8.2	Ddx17	DEAD (Asp-Glu-Ala-Asp) box polypeptide 17
1447182_at	8.2	C77815	expressed sequence C77815
1452731_x_at	8.2	B930046C15Rik /// EG664825 /// EG666684 /// EG666772 /// ENSMUSG00000057445 /// ENSMUSG00000063277 /// ENSMUSG00000068790 /// LOC544988 /// LOC622916 /// LOC638853 /// LOC666193 /// LOC666329 /// LOC666442 /// LOC671957	hypothetical protein LOC544988 /// RIKEN cDNA B930046C15 gene /// predicted gene, ENSMUSG00000068790 /// predicted gene, ENSMUSG00000063277 /// similar to Spetex-2F protein /// predicted gene, ENSMUSG00000057445 /// similar to Spetex-2H protein /// predicted gene, EG664825 /// predicted gene, EG666684 /// predicted gene, EG666772 /// hypothetical protein LOC671957
1455742_x_at	8.2	A730098P11Rik /// EG627352 /// LOC626309 /// Morf4l1	mortality factor 4 like 1 /// RIKEN cDNA A730098P11 gene /// similar to mortality factor 4 like 1 isoform b /// predicted gene, EG627352
1458297_s_at	8.2	Marco	macrophage receptor with collagenous structure
1458859_at	8.2	---	---
1415779_s_at	8.1	Actg1	actin, gamma, cytoplasmic 1
1418273_a_at	8.1	LOC666899 /// LOC670014 /// LOC675333 /// LOC677010 /// Rpl30	ribosomal protein L30 /// similar to ribosomal protein L30
1426660_x_at	8.1	Rpl23a	ribosomal protein L23a
1427045_at	8.1	Synpo	synaptopodin
1435652_a_at	8.1	Gnai2	guanine nucleotide binding protein, alpha inhibiting 2
1436946_s_at	8.1	Gng5	guanine nucleotide binding protein (G protein), gamma 5 subunit
1439133_at	8.1	4930524O07Rik	RIKEN cDNA 4930524O07 gene
1446072_at	8.1	4632415L05Rik	RIKEN cDNA 4632415L05 gene
1448313_at	8.1	Tpp1	tripeptidyl peptidase I
1451204_at	8.1	Scara5	scavenger receptor class A, member 5 (putative)
1452433_at	8.1	---	---
1453561_x_at	8.1	8430431K14Rik	RIKEN cDNA 8430431K14 gene
1455578_x_at	8.1	Rpl41	ribosomal protein L41
1456012_x_at	8.1	Rnaset2a /// Rnaset2b	ribonuclease T2B /// ribonuclease T2A
1458382_a_at	8.1	Zhx1	zinc fingers and homeoboxes protein 1
1458727_at	8.1	Ptplb	Protein tyrosine phosphatase-like (proline instead of catalytic arginine), member b
1428161_a_at	8	Chchd2	coiled-coil-helix-coiled-coil-helix domain containing 2
1433770_at	8	Dpysl2	dihydropyrimidinase-like 2
1437148_at	8	Arpc2	actin related protein 2/3 complex, subunit 2
1437458_x_at	8	Clu	clusterin
1438655_a_at	8	Rpl34	ribosomal protein L34
1440508_at	8	---	Adult male hippocampus cDNA, RIKEN full-length enriched library, clone:C630033O16 product:unclassifiable, full insert sequence
1444627_at	8	Rb1	Retinoblastoma 1
1446889_at	8	D2Ertd105e	DNA segment, Chr 2, ERATO Doi 105, expressed
1449991_at	8	Cd244 /// LOC677008	CD244 natural killer cell receptor 2B4 /// similar to Natural killer cell receptor 2B4 precursor (NKR2B4) (NK cell type I receptor protein 2B4) (CD244 antigen) (Non MHC restricted killing associated)
1451275_at	8	E030041M21Rik	RIKEN cDNA E030041M21 gene
1456072_at	8	Ppp1r9a	protein phosphatase 1, regulatory (inhibitor) subunit 9A
1456227_x_at	8	Rbbp7	retinoblastoma binding protein 7
1457380_at	8	C85504	expressed sequence C85504
1420183_at	7.9	Lor	Loricrin
1421702_at	7.9	Rdh1	retinol dehydrogenase 1 (all trans)
1436925_at	7.9	Ches1	checkpoint suppressor 1
1438908_at	7.9	Map3k12	mitogen activated protein kinase kinase kinase 12
1440441_at	7.9	Fbxl7	F-box and leucine-rich repeat protein 7
1449255_a_at	7.9	Rpl15	ribosomal protein L15
1450704_at	7.9	Ihh	Indian hedgehog
1455485_x_at	7.9	Rpl13a	ribosomal protein L13a
1460543_x_at	7.9	Rpl37a	ribosomal protein L37a
1416276_a_at	7.8	Rps4x	ribosomal protein S4, X-linked
1420851_at	7.8	Pard6g	par-6 partitioning defective 6 homolog gamma (C. elegans)
1425075_at	7.8	Gatad2b	GATA zinc finger domain containing 2B
1436736_x_at	7.8	D0H4S114	DNA segment, human D4S114
1437846_x_at	7.8	Bace2	beta-site APP-cleaving enzyme 2
1439054_at	7.8	Zfp36l2	zinc finger protein 36, C3H type-like 2
1439102_at	7.8	Bptf	bromodomain PHD finger transcription factor
1441950_s_at	7.8	2010109A12Rik	RIKEN cDNA 2010109A12 gene
1445296_at	7.8	D7Ertd715e	DNA segment, Chr 7, ERATO Doi 715, expressed
1453290_at	7.8	Hmgb2l1	high mobility group box 2-like 1
1454379_at	7.8	5730405O12Rik	RIKEN cDNA 5730405O12 gene
1454904_at	7.8	Mtm1	X-linked myotubular myopathy gene 1
1460581_a_at	7.8	EG668182 /// LOC280047 /// LOC547376 /// LOC672281 /// LOC674921 /// LOC675192 /// Rpl13	ribosomal protein L13 /// similar to 60S ribosomal protein L13 /// predicted gene, EG668182
1416054_at	7.7	Rps5	ribosomal protein S5
1426778_at	7.7	Dag1	dystroglycan 1
1433866_x_at	7.7	Prdx1	peroxiredoxin 1
1434231_x_at	7.7	Rpl35	ribosomal protein L35
1447175_at	7.7	Cenpq	Centromere protein Q
1448737_at	7.7	Tspan7	tetraspanin 7
1449196_a_at	7.7	EG619900 /// EG667035 /// LOC625981 /// LOC639567 /// LOC677303 /// Rps27a	ribosomal protein S27a /// predicted gene, EG619900 /// similar to ubiquitin B precursor /// similar to ribosomal protein S27a /// predicted gene, EG667035
1449323_a_at	7.7	EG668219 /// LOC674810 /// Rpl3	ribosomal protein L3 /// predicted gene, EG668219 /// similar to 60S ribosomal protein L3 (J1 protein)
1449720_at	7.7	---	---
1449832_at	7.7	1700091H14Rik	RIKEN cDNA 1700091H14 gene
1456743_x_at	7.7	LOC433261 /// LOC677515 /// Morf4l2	mortality factor 4 like 2 /// similar to Mortality factor 4-like protein 2 (MORF-related gene X protein) (Transcription factor-like protein MRGX) (Sid 393)
1457129_at	7.7	Zfp458	Zinc finger protein 458
1419475_a_at	7.6	Ehf	ets homologous factor
1420842_at	7.6	Ptprf	protein tyrosine phosphatase, receptor type, F
1423202_a_at	7.6	Ncor1	nuclear receptor co-repressor 1
1423816_at	7.6	Cxx1b	CAAX box 1 homolog B (human)
1425126_at	7.6	Ncam1	neural cell adhesion molecule 1
1426192_at	7.6	Smarcd2	SWI/SNF related, matrix associated, actin dependent regulator of chromatin, subfamily d, member 2
1427883_a_at	7.6	Col3a1	procollagen, type III, alpha 1
1434170_at	7.6	Wdr40b	WD repeat domain 40B
1436822_x_at	7.6	EG620155 /// Hk1 /// LOC620303 /// LOC676276 /// Rpl17	hexokinase 1 /// ribosomal protein L17 /// predicted gene, EG620155 /// similar to 60S ribosomal protein L17 (L23) (Amino acid starvation-induced protein) (ASI)
1436840_x_at	7.6	Rpl35	ribosomal protein L35
1437405_a_at	7.6	Igfbp4	insulin-like growth factor binding protein 4
1438927_x_at	7.6	EG227054 /// EG620750 /// EG666448 /// EG666501 /// EG666548 /// EG666738 /// EG666790 /// LOC384840 /// LOC385336 /// LOC619975 /// LOC621498 /// LOC631470 /// Rpl23a	predicted gene, EG227054 /// ribosomal protein L23a /// hypothetical gene supported by BC029892 /// similar to 60S ribosomal protein L23a /// predicted gene, EG620750 /// hypothetical LOC631470 /// predicted gene, EG666448 /// predicted gene, EG666501 /// predicted gene, EG666548 /// predicted gene, EG666738 /// predicted gene, EG666790
1459886_at	7.6	---	Transcribed locus
1417451_a_at	7.5	Ppia	peptidylprolyl isomerase A
1418318_at	7.5	Rnf128	ring finger protein 128
1424251_a_at	7.5	Hnrpdl	heterogeneous nuclear ribonucleoprotein D-like
1425884_at	7.5	Bxdc1	brix domain containing 1
1435814_at	7.5	Xpo7	exportin 7
1446477_at	7.5	Zfp622	zinc finger protein 622
1455981_at	7.5	EG214738 /// EG626259 /// EG629575 /// EG666577 /// LOC384383 /// LOC545640 /// LOC624159 /// LOC638497 /// LOC639593 /// LOC667739 /// LOC667922 /// LOC671306 /// LOC671432 /// LOC672620 /// LOC675985 /// Rps6	ribosomal protein S6 /// predicted gene, EG214738 /// similar to 40S ribosomal protein S6 /// predicted gene, EG626259 /// predicted gene, EG629575 /// predicted gene, EG666577
1456882_at	7.5	Sox12	SRY-box containing gene 12
1415979_x_at	7.4	Rpl7	ribosomal protein L7
1427476_a_at	7.4	Trim32	tripartite motif protein 32
1435627_x_at	7.4	LOC673071 /// Marcksl1	MARCKS-like 1 /// similar to MARCKS-related protein (MARCKS-like protein 1) (Macrophage myristoylated alanine-rich C kinase substrate) (Mac-MARCKS) (MacMARCKS) (Brain protein F52)
1436625_at	7.4	Fcgr1	Fc receptor, IgG, high affinity I
1438441_at	7.4	Id4	Inhibitor of DNA binding 4
1447989_at	7.4	---	Transcribed locus
1448109_a_at	7.4	Rpl26	ribosomal protein L26
1451707_s_at	7.4	Slc41a3	solute carrier family 41, member 3
1452366_at	7.4	4732435N03Rik	RIKEN cDNA 4732435N03 gene
1452649_at	7.4	Rtn4	reticulon 4
1454177_at	7.4	4930597G03Rik	RIKEN cDNA 4930597G03 gene
1424272_at	7.3	Stat3	signal transducer and activator of transcription 3
1425832_a_at	7.3	Cxcr6	chemokine (C-X-C motif) receptor 6
1438776_x_at	7.3	EG383032 /// LOC268650 /// Rps17	ribosomal protein S17 /// similar to ribosomal protein S17 /// predicted gene, EG383032
1438794_x_at	7.3	EG625298 /// EG628061 /// LOC637251 /// LOC668239 /// LOC671723 /// LOC671887 /// Rps13	ribosomal protein S13 /// predicted gene, EG625298 /// predicted gene, EG628061 /// similar to ribosomal protein S13
1439295_x_at	7.3	EG434179	predicted gene, EG434179
1439447_x_at	7.3	LOC629949 /// LOC632394 /// LOC632599 /// LOC640991 /// LOC668935 /// LOC668941 /// LOC669803 /// LOC674834 /// Rpl37a	ribosomal protein L37a /// similar to 60S ribosomal protein L37a
1445388_at	7.3	Cd226	CD226 antigen
1447224_at	7.3	---	Transcribed locus
1449379_at	7.3	Kdr	kinase insert domain protein receptor
1449396_at	7.3	Aoc3	amine oxidase, copper containing 3
1452982_at	7.3	Igf1r	insulin-like growth factor I receptor
1416520_x_at	7.2	LOC622534	similar to ribosomal protein L36
1422486_a_at	7.2	Smad4	MAD homolog 4 (Drosophila)
1428361_x_at	7.2	Hba-a1	hemoglobin alpha, adult chain 1
1436638_at	7.2	6720401G13Rik	RIKEN cDNA 6720401G13 gene
1437099_x_at	7.2	EG665008 /// Hnrpf /// LOC637008 /// LOC672616	heterogeneous nuclear ribonucleoprotein F /// similar to heterogeneous nuclear ribonucleoprotein F /// predicted gene, EG665008
1437801_at	7.2	EG627352 /// LOC433955 /// LOC626309 /// Morf4l1	mortality factor 4 like 1 /// similar to mortality factor 4 like 1 isoform b /// predicted gene, EG627352
1438596_at	7.2	1500017E21Rik	RIKEN cDNA 1500017E21 gene
1445195_at	7.2	C77631	expressed sequence C77631
1445713_at	7.2	9630041G16Rik	RIKEN cDNA 9630041G16 gene
1451711_at	7.2	Wnt9b	wingless-type MMTV integration site 9B
1455077_a_at	7.2	A730098P11Rik /// EG627352 /// LOC433955 /// LOC626309 /// Morf4l1	mortality factor 4 like 1 /// similar to mortality factor 4 like 1 isoform b /// RIKEN cDNA A730098P11 gene /// predicted gene, EG627352
1456739_x_at	7.2	Armcx2	armadillo repeat containing, X-linked 2
1459429_at	7.2	Ktn1	kinectin 1
1415723_at	7.1	Eif5	eukaryotic translation initiation factor 5
1416811_s_at	7.1	Ctla2a /// Ctla2b	cytotoxic T lymphocyte-associated protein 2 alpha /// cytotoxic T lymphocyte-associated protein 2 beta
1419704_at	7.1	Cyp3a41	cytochrome P450, family 3, subfamily a, polypeptide 41
1422475_a_at	7.1	Rps3a	ribosomal protein S3a
1424050_s_at	7.1	Fgfr1	fibroblast growth factor receptor 1
1438638_x_at	7.1	1700027J05Rik	RIKEN cDNA 1700027J05 gene
1440735_at	7.1	Polr3k	polymerase (RNA) III (DNA directed) polypeptide K
1446381_at	7.1	BC030499	CDNA sequence BC030499
1447329_at	7.1	---	---
1454542_at	7.1	9330179C17Rik	RIKEN cDNA 9330179C17 gene
1455550_x_at	7.1	Serinc3	serine incorporator 3
1455725_a_at	7.1	H3f3b	H3 histone, family 3B
1456893_at	7.1	---	Adult male liver tumor cDNA, RIKEN full-length enriched library, clone:C730013D23 product:unclassifiable, full insert sequence
1459260_at	7.1	---	---
1460680_a_at	7.1	Rpl23	ribosomal protein L23
1415701_x_at	7	Rpl23	ribosomal protein L23
1415950_a_at	7	Pebp1	phosphatidylethanolamine binding protein 1
1419429_at	7	Cntfr	ciliary neurotrophic factor receptor
1421316_at	7	Lce1g	late cornified envelope 1G
1422618_x_at	7	EG546272 /// EG664861 /// EG664877 /// EG664890 /// EG664906 /// EG664923 /// EG664944 /// EG664989 /// LOC664810 /// RP23-3D2.1 /// Xmr	Xmr protein /// predicted gene, EG546272 /// novel protein similar to Xlr-related, meiosis regulated (Xmr) /// similar to Synaptonemal complex protein 3 (SCP-3) /// predicted gene, EG664861 /// predicted gene, EG664877 /// predicted gene, EG664890 /// predicted gene, EG664906 /// predicted gene, EG664923 /// predicted gene, EG664944 /// predicted gene, EG664989
1423032_at	7	Rpl39	ribosomal protein L39
1423985_at	7	Gng5	guanine nucleotide binding protein (G protein), gamma 5 subunit
1428572_at	7	Basp1	brain abundant, membrane attached signal protein 1
1430794_at	7	4933426K07Rik	RIKEN cDNA 4933426K07 gene
1433330_at	7	4933401J01Rik	RIKEN cDNA 4933401J01 gene
1434694_at	7	Lrrc8a	leucine rich repeat containing 8A
1435115_at	7	Fndc5	fibronectin type III domain containing 5
1435593_x_at	7	Rps7	ribosomal protein S7
1435602_at	7	---	Transcribed locus
1437610_x_at	7	Rps8	ribosomal protein S8
1439720_at	7	Ralgps1	Ral GEF with PH domain and SH3 binding motif 1
1449813_at	7	Zfp30	zinc finger protein 30
1452757_s_at	7	Hba-a1	hemoglobin alpha, adult chain 1
1455875_x_at	7	Tm9sf2	transmembrane 9 superfamily member 2
1456475_s_at	7	Prkar2b	protein kinase, cAMP dependent regulatory, type II beta
1458332_x_at	7	---	Transcribed locus, strongly similar to XP_001068302.1 similar to SRY (sex determining region Y)-box 4 [Rattus norvegicus]
1458344_at	7	Nagpa	N-acetylglucosamine-1-phosphodiester alpha-N-acetylglucosaminidase
1460027_at	7	BC061194	cDNA sequence BC061194
1460500_at	7	5033421C21Rik	RIKEN cDNA 5033421C21 gene
1416277_a_at	6.9	Rplp1	ribosomal protein, large, P1
1419948_at	6.9	D4Ertd117e	DNA segment, Chr 4, ERATO Doi 117, expressed
1425183_a_at	6.9	Rpl4	ribosomal protein L4
1426659_a_at	6.9	Rpl23a	ribosomal protein L23a
1429516_at	6.9	Ubr2	ubiquitin protein ligase E3 component n-recognin 2
1430666_at	6.9	Plb1	phospholipase B1
1430935_at	6.9	4933413G19Rik	RIKEN cDNA 4933413G19 gene
[truncated: 224 more rows]

## Sheet: E
Additional file 6E. Genes that go down in Lhx8-null newborn ovaries compared to
[truncated: 3,727 more rows]

[truncated: 5 more sheets: F, G, H, I, J]
