# Supplementary material for: Foxl2 functions in sex determination and histogenesis throughout mouse ovary development
Source: BMC Dev Biol. 2009 Jun 18;9:36. doi: 10.1186/1471-213X-9-36 (PMC2711087; doi:10.1186/1471-213X-9-36)
Supplement: Additional file 7 — Overlap between the lists of Foxl2- or Wnt4-dependent genes. A, downregulated, B, upregulated in both single knockout ovaries relative to controls, as determined from additional files 3A–B and 6C–D. [file 1471-213X-9-36-S7.xls]

## Sheet: A - Up both Ko
Genes down in Foxl2-null and down in Wnt4-null ovaries relative to fetal wildtype ovaries
Rank	Average Score	ProbeID	Gene Symbol	Gene Description
1	20.3	1426858_at	Inhbb	inhibin beta-B
2	19	1423407_a_at	Fbln2	fibulin 2
3	17.9	1434959_at	Dhh	desert hedgehog
4	17.6	1448154_at	Ndrg2	N-myc downstream regulated gene 2
5	16.7	1416211_a_at	Ptn	pleiotrophin
6	16.6	1425028_a_at	Tpm2	tropomyosin 2, beta
7	16.4	1422723_at	Stra6	stimulated by retinoic acid gene 6
8	16.3	1448529_at	Thbd	thrombomodulin
9	16.2	1452651_a_at	Myl1	myosin, light polypeptide 1
10	16.1	1458813_at	Scn5a	sodium channel, voltage-gated, type V, alpha
11	16.1	1452250_a_at	Col6a2	procollagen, type VI, alpha 2
12	16.1	1424653_at	LOC669875 /// Tspan15	tetraspanin 15 /// similar to Tetraspanin-15 (Tspan-15) (Transmembrane 4 superfamily member 15) (Tetraspan NET-7)
13	16	1438759_x_at	Adi1	acireductone dioxygenase 1
14	16	1418270_at	Adamts8	a disintegrin-like and metallopeptidase (reprolysin type) with thrombospondin type 1 motif, 8
15	15.9	1449577_x_at	Tpm2	tropomyosin 2, beta
16	15.6	1418818_at	Aqp5	aquaporin 5
17	15.5	1439380_x_at	Gtl2	GTL2, imprinted maternally expressed untranslated mRNA
18	15.5	1435493_at	Dsp	desmoplakin
19	15.4	1449848_at	Gna14	guanine nucleotide binding protein, alpha 14
20	15.3	1436650_at	Filip1	filamin A interacting protein 1
21	15.2	1440112_at	Lrrtm3	leucine rich repeat transmembrane neuronal 3
22	15.2	1438251_x_at	Htra1	HtrA serine peptidase 1
23	14.8	1448594_at	Wisp1	WNT1 inducible signaling pathway protein 1
24	14.7	1426859_at	Inhbb	inhibin beta-B
25	14.5	1419738_a_at	Tpm2	tropomyosin 2, beta
26	14.4	1449319_at	Rspo1	R-spondin homolog (Xenopus laevis)
27	14.4	1426947_x_at	Col6a2	procollagen, type VI, alpha 2
28	14.3	1448962_at	Myh11	myosin, heavy polypeptide 11, smooth muscle
29	14.3	1440435_at	Ky	kyphoscoliosis peptidase
30	14.3	1433942_at	Myo6	myosin VI
31	14.2	1435026_at	Spock2	sparc/osteonectin, cwcv and kazal-like domains proteoglycan 2
32	14.1	1452728_at	Kirrel3	kin of IRRE like 3 (Drosophila)
33	14.1	1421040_a_at	Gsta2	glutathione S-transferase, alpha 2 (Yc2)
34	14	1451629_at	Lbh	limb-bud and heart
35	14	1449178_at	Pdlim3	PDZ and LIM domain 3
36	14	1419798_at	2610019E17Rik	RIKEN cDNA 2610019E17 gene
37	14	1418540_a_at	Ptpre	protein tyrosine phosphatase, receptor type, E
38	13.9	1460351_at	S100a11	S100 calcium binding protein A11 (calgizzarin)
39	13.9	1433434_at	AW551984	expressed sequence AW551984
40	13.8	1428062_at	Cpa1	carboxypeptidase A1
41	13.7	1422757_at	Slc5a4b	solute carrier family 5 (neutral amino acid transporters, system A), member 4b
42	13.7	1417133_at	Pmp22	peripheral myelin protein
43	13.6	1434541_x_at	Khdrbs1	KH domain containing, RNA binding, signal transduction associated 1
44	13.5	1459377_at	Palm2	paralemmin 2
45	13.5	1456156_at	Lepr	leptin receptor
46	13.5	1451976_s_at	Cmtm2a	CKLF-like MARVEL transmembrane domain containing 2A
47	13.5	1437673_at		Transcribed locus
48	13.4	1455090_at	Angptl2	angiopoietin-like 2
49	13.4	1451843_a_at	Ggta1	glycoprotein galactosyltransferase alpha 1, 3
50	13.4	1451342_at	Spon1	spondin 1, (f-spondin) extracellular matrix protein
51	13.4	1438658_a_at	Edg3	endothelial differentiation, sphingolipid G-protein-coupled receptor, 3
52	13.4	1436216_s_at	2610204M08Rik	RIKEN cDNA 2610204M08 gene
53	13.4	1417447_at	Tcf21	transcription factor 21
54	13.3	1458379_at	9330159F19Rik	RIKEN cDNA 9330159F19 gene
55	13.3	1452382_at	Dnm3os	dynamin 3, opposite strand
56	13.3	1444026_at	AI593442	expressed sequence AI593442
57	13.3	1440655_at		Transcribed locus
58	13.3	1436013_at	Gsg1l	GSG1-like
59	13.2	1440830_at	Gpr116	G protein-coupled receptor 116
60	13.2	1433907_at	Pknox2	Pbx/knotted 1 homeobox 2
61	13.1	1442033_at	C1qtnf9	C1q and tumor necrosis factor related protein 9
62	13.1	1441110_at	Lrrc21	leucine rich repeat containing 21
63	13.1	1435137_s_at	1200015M12Rik /// 1200016E24Rik /// A130040M12Rik /// E430024C06Rik	RIKEN cDNA 1200015M12 gene /// RIKEN cDNA 1200016E24 gene /// RIKEN cDNA A130040M12 gene /// RIKEN cDNA E430024C06 gene
64	13.1	1434470_at	Syt13	synaptotagmin XIII
65	13.1	1428529_at	2810026P18Rik	RIKEN cDNA 2810026P18 gene
66	13.1	1417439_at	Cd248	CD248 antigen, endosialin
67	13	1429438_at	Bcor	Bcl6 interacting corepressor
68	13	1417777_at	Ltb4dh	leukotriene B4 12-hydroxydehydrogenase
69	12.9	1442077_at	2310076G05Rik	RIKEN cDNA 2310076G05 gene
70	12.8	1438654_x_at	Mmd2	monocyte to macrophage differentiation-associated 2
71	12.8	1428055_at	Rian	RNA imprinted and accumulated in nucleus
72	12.8	1423062_at	Igfbp3	insulin-like growth factor binding protein 3
73	12.8	1418285_at	Efnb1	ephrin B1
74	12.8	1418003_at	1190002H23Rik	RIKEN cDNA 1190002H23 gene
75	12.8	1416041_at	Sgk	serum/glucocorticoid regulated kinase
76	12.7	1436791_at	Wnt5a	wingless-related MMTV integration site 5A
77	12.7	1417822_at	D17H6S56E-5	DNA segment, Chr 17, human D6S56E 5
78	12.6	1450857_a_at	Col1a2	procollagen, type I, alpha 2
79	12.6	1450637_a_at	Aebp1	AE binding protein 1
80	12.6	1449545_at	Fgf18	fibroblast growth factor 18
81	12.6	1448816_at	Ptgis	prostaglandin I2 (prostacyclin) synthase
82	12.6	1439364_a_at	Mmp2	matrix metallopeptidase 2
83	12.6	1418456_a_at	Cxcl14	chemokine (C-X-C motif) ligand 14
84	12.5	1457035_at	AI607873	expressed sequence AI607873
85	12.5	1455209_at	Pck1	Phosphoenolpyruvate carboxykinase 1, cytosolic
86	12.5	1426155_a_at	Osr2	odd-skipped related 2 (Drosophila)
87	12.5	1415878_at	Rrm1	ribonucleotide reductase M1
88	12.4	1430342_at	4930518J20Rik	RIKEN cDNA 4930518J20 gene
89	12.4	1422514_at	Aebp1	AE binding protein 1
90	12.3	1455907_x_at	Phox2b	paired-like homeobox 2b
91	12.3	1448590_at	Col6a1	procollagen, type VI, alpha 1
92	12.3	1444516_at	Ppfibp2	Protein tyrosine phosphatase, receptor-type, F interacting protein, binding protein 2
93	12.3	1423025_a_at	Schip1	schwannomin interacting protein 1
94	12.3	1421671_at	Hsd17b3	hydroxysteroid (17-beta) dehydrogenase 3
95	12.3	1416405_at	Bgn	biglycan
96	12.2	1450757_at	Cdh11	cadherin 11
97	12.2	1436698_x_at	BC054438	cDNA sequence BC054438
98	12.1	1452520_a_at	Chrng	cholinergic receptor, nicotinic, gamma polypeptide
99	12.1	1450700_at	Cdc42ep3	CDC42 effector protein (Rho GTPase binding) 3
100	12.1	1420017_at	Tspan8	tetraspanin 8
101	12	1428029_a_at	H2afv	H2A histone family, member V
102	12	1417884_at	Slc16a6	solute carrier family 16 (monocarboxylic acid transporters), member 6
103	11.9	1457124_at	Tnrc6a	Trinucleotide repeat containing 6a
104	11.9	1444749_at		Adult male hippocampus cDNA, RIKEN full-length enriched library, clone:C630010M09 product:unclassifiable, full insert sequence
105	11.9	1440815_x_at	LOC624112	hypothetical protein LOC624112
106	11.9	1434437_x_at	Rrm2	ribonucleotide reductase M2
107	11.9	1418648_at	Egln3	EGL nine homolog 3 (C. elegans)
108	11.8	1452675_at	Rbm22	RNA binding motif protein 22
109	11.8	1440419_at	Gm1679	gene model 1679, (NCBI)
110	11.8	1436590_at	Ppp1r3b	protein phosphatase 1, regulatory (inhibitor) subunit 3B
111	11.8	1426865_a_at	Ncam1	neural cell adhesion molecule 1
112	11.8	1418936_at	Maff	v-maf musculoaponeurotic fibrosarcoma oncogene family, protein F (avian)
113	11.8	1418629_a_at	Khdrbs1	KH domain containing, RNA binding, signal transduction associated 1
114	11.8	1416299_at	Shcbp1	Shc SH2-domain binding protein 1
115	11.7	1452843_at	Il6st	interleukin 6 signal transducer
116	11.7	1449816_at	Sult5a1	sulfotransferase family 5A, member 1
117	11.7	1416031_s_at	Mcm7	minichromosome maintenance deficient 7 (S. cerevisiae)
118	11.6	1452418_at	1200016E24Rik	RIKEN cDNA 1200016E24 gene
119	11.6	1442804_at	Fgr	Gardner-Rasheed feline sarcoma viral (Fgr) oncogene homolog
120	11.6	1434760_at	Lrrtm3	leucine rich repeat transmembrane neuronal 3
121	11.6	1426236_a_at	Glul	glutamate-ammonia ligase (glutamine synthetase)
122	11.6	1416455_a_at	Cryab	crystallin, alpha B
123	11.6	1416164_at	Fbln5	fibulin 5
124	11.6	1416023_at	Fabp3	fatty acid binding protein 3, muscle and heart
125	11.5	1455899_x_at	Socs3	suppressor of cytokine signaling 3
126	11.5	1452092_at	4631426J05Rik	RIKEN cDNA 4631426J05 gene
127	11.5	1449015_at	Retnla	resistin like alpha
128	11.5	1430269_at	Mybphl	myosin binding protein H-like
129	11.4	1448226_at	Rrm2	ribonucleotide reductase M2
130	11.4	1446174_at	EG245440	predicted gene, EG245440
131	11.4	1439476_at	Dsg2	desmoglein 2
132	11.4	1434667_at	Col8a2	procollagen, type VIII, alpha 2
133	11.4	1424567_at	Tspan2	tetraspanin 2
134	11.3	1447915_x_at	BC054438	cDNA sequence BC054438
135	11.3	1434759_at	Lrrtm3	leucine rich repeat transmembrane neuronal 3
136	11.3	1434202_a_at	BC055107	cDNA sequence BC055107
137	11.3	1416832_at	Slc39a8	solute carrier family 39 (metal ion transporter), member 8
138	11.2	1449792_at
139	11.2	1449005_at	Slc16a3	solute carrier family 16 (monocarboxylic acid transporters), member 3
140	11.2	1447837_x_at	Polh	Polymerase (DNA directed), eta (RAD 30 related)
141	11.2	1432378_at	C030004G16Rik	RIKEN cDNA C030004G16 gene
142	11.2	1420901_a_at	Hk1	hexokinase 1
143	11.1	1454448_at	2900018E21Rik	RIKEN cDNA 2900018E21 gene
144	11.1	1452411_at	Lrrc1	leucine rich repeat containing 1
145	11.1	1428578_s_at	Ppfia4	protein tyrosine phosphatase, receptor type, f polypeptide (PTPRF), interacting protein (liprin), alpha 4
146	11.1	1426864_a_at	Ncam1	neural cell adhesion molecule 1
147	11.1	1420207_at
148	11.1	1417063_at	C1qb	complement component 1, q subcomponent, beta polypeptide
149	11	1456424_s_at	Pltp	phospholipid transfer protein
150	11	1451546_s_at	Tmem40	transmembrane protein 40
151	11	1449531_at	Leprel2	leprecan-like 2
152	11	1438118_x_at	Vim	vimentin
153	11	1423135_at	Thy1	thymus cell antigen 1, theta
154	10.9	1456020_at	Sh3tc2	SH3 domain and tetratricopeptide repeats 2
155	10.9	1455898_x_at	Slc2a3	solute carrier family 2 (facilitated glucose transporter), member 3
156	10.9	1450138_a_at	Serpinb6a	serine (or cysteine) peptidase inhibitor, clade B, member 6a
157	10.9	1438462_x_at	Khdrbs1	KH domain containing, RNA binding, signal transduction associated 1
158	10.9	1434621_at	BC054438	cDNA sequence BC054438
159	10.9	1429718_at	Slitrk5	SLIT and NTRK-like family, member 5
160	10.9	1419411_at	Tac2	tachykinin 2
161	10.8	1455140_at	Pitpnm3	PITPNM family member 3
162	10.8	1452519_a_at	Zfp36	zinc finger protein 36
163	10.8	1451045_at	Syt13	synaptotagmin XIII
164	10.8	1449740_s_at	Dsg2	desmoglein 2
165	10.8	1437389_x_at	Khdrbs1	KH domain containing, RNA binding, signal transduction associated 1
166	10.8	1431777_a_at	Hmgn3	high mobility group nucleosomal binding domain 3
167	10.8	1420592_a_at	Anp32e	acidic (leucine-rich) nuclear phosphoprotein 32 family, member E
168	10.8	1416693_at	Foxc2	forkhead box C2
169	10.7	1436425_at	Ankrd38	ankyrin repeat domain 38
170	10.7	1423228_at	B4galt6 /// LOC675709	UDP-Gal:betaGlcNAc beta 1,4-galactosyltransferase, polypeptide 6 /// similar to Beta-1,4-galactosyltransferase 6 (Beta-1,4-GalTase 6) (Beta4Gal-T6) (b4Gal-T6) (UDP-galactose:beta-N-acetylglucosamine beta-1,4-galactosyltransferase 6) (UDP-Gal:beta-GlcNAc beta-1,4-galactosyltransferase 6)
171	10.7	1421418_a_at	Psg19	pregnancy specific glycoprotein 19
172	10.7	1417019_a_at	Cdc6	cell division cycle 6 homolog (S. cerevisiae)
173	10.6	1458880_at
174	10.6	1449741_at	Dsg2	Desmoglein 2
175	10.6	1419142_at	Ctsr	cathepsin R
176	10.6	1417991_at	Dio1	deiodinase, iodothyronine, type I
177	10.6	1417801_a_at	Ppfibp2	protein tyrosine phosphatase, receptor-type, F interacting protein, binding protein 2
178	10.6	1416953_at	Ctgf	connective tissue growth factor
179	10.6	1415834_at	Dusp6	dual specificity phosphatase 6
180	10.5	1458935_at	C79744	expressed sequence C79744
181	10.5	1456647_a_at	Eya4	eyes absent 4 homolog (Drosophila)
182	10.5	1452871_at	Neil1	nei endonuclease VIII-like 1 (E. coli)
183	10.5	1449887_at	5430403G19Rik /// Chmp4c	chromatin modifying protein 4C /// RIKEN cDNA 5430403G19 gene
184	10.5	1448754_at	Rbp1	retinol binding protein 1, cellular
185	10.5	1435758_at	LOC675709	similar to Beta-1,4-galactosyltransferase 6 (Beta-1,4-GalTase 6) (Beta4Gal-T6) (b4Gal-T6) (UDP-galactose:beta-N-acetylglucosamine beta-1,4-galactosyltransferase 6) (UDP-Gal:beta-GlcNAc beta-1,4-galactosyltransferase 6)
186	10.5	1421363_at	Cyp2c39	cytochrome P450, family 2, subfamily c, polypeptide 39
187	10.5	1418670_s_at	Hspg2	perlecan (heparan sulfate proteoglycan 2)
188	10.5	1417275_at	Mal	myelin and lymphocyte protein, T-cell differentiation protein
189	10.5	1416761_at
190	10.4	1437086_at	Ascl1	achaete-scute complex homolog-like 1 (Drosophila)
191	10.4	1429088_at	Lbh	limb-bud and heart
192	10.4	1426153_a_at	Dsg2	desmoglein 2
193	10.4	1422473_at	Pde4b	phosphodiesterase 4B, cAMP specific
194	10.4	1419599_s_at	Ms4a6d	membrane-spanning 4-domains, subfamily A, member 6D
195	10.4	1417963_at	Pltp	phospholipid transfer protein
196	10.4	1417821_at	D17H6S56E-5	DNA segment, Chr 17, human D6S56E 5
197	10.3	1455361_at	Dgkb	diacylglycerol kinase, beta
198	10.3	1436640_x_at	Agpat4	1-acylglycerol-3-phosphate O-acyltransferase 4 (lysophosphatidic acid acyltransferase, delta)
199	10.3	1423721_at	Tpm1	tropomyosin 1, alpha
200	10.3	1423531_a_at	Hnrpa1	heterogeneous nuclear ribonucleoprotein A1
201	10.3	1422873_at	Prg2	proteoglycan 2, bone marrow
202	10.3	1419833_s_at	Centd3	centaurin, delta 3
203	10.2	1443174_at	Tmtc2	Transmembrane and tetratricopeptide repeat containing 2
204	10.2	1437052_s_at	Slc2a3	solute carrier family 2 (facilitated glucose transporter), member 3
205	10.2	1432059_x_at	5031425E22Rik	RIKEN cDNA 5031425E22 gene
206	10.2	1428717_at	Scrn1	secernin 1
207	10.2	1422545_at	Tbx2	T-box 2
208	10.2	1419982_s_at
209	10.1	1456558_s_at	C87977	expressed sequence C87977
210	10.1	1452650_at	Trim62	tripartite motif-containing 62
211	10.1	1449184_at	Pglyrp1	peptidoglycan recognition protein 1
212	10.1	1434115_at	Cdh13	cadherin 13
213	10.1	1426288_at	Lrp4	low density lipoprotein receptor-related protein 4
214	10.1	1419289_a_at	Syngr1	synaptogyrin 1
215	10.1	1417947_at	Pcna	proliferating cell nuclear antigen
216	10	1460380_at	Dsg2	desmoglein 2
217	10	1451112_s_at	Dap	death-associated protein
218	10	1433233_at	5430425E15Rik	RIKEN cDNA 5430425E15 gene
219	10	1430338_at	4122401K19Rik	RIKEN cDNA 4122401K19 gene
220	9.9	1458933_at	Slc22a15	solute carrier family 22 (organic anion/cation transporter), member 15
221	9.9	1454522_at	4930573G07Rik	RIKEN cDNA 4930573G07 gene
222	9.9	1448250_at	9030425E11Rik	RIKEN cDNA 9030425E11 gene
223	9.9	1444780_at	5330421F07Rik	RIKEN cDNA 5330421F07 gene
224	9.9	1436037_at	Itga4	integrin alpha 4
225	9.9	1417641_at	Galntl5	UDP-N-acetyl-alpha-D-galactosamine:polypeptide N-acetylgalactosaminyltransferase-like 5
226	9.8	1454685_at	Gpr146	G protein-coupled receptor 146
227	9.8	1452630_at	Treml1	triggering receptor expressed on myeloid cells-like 1
228	9.8	1452507_at	Dlx6	distal-less homeobox 6
229	9.8	1433716_x_at	Gfra2	glial cell line derived neurotrophic factor family receptor alpha 2
230	9.8	1428012_at	C8a	complement component 8, alpha polypeptide
231	9.8	1424975_at	Siglecf	sialic acid binding Ig-like lectin F
232	9.8	1423680_at	Fads1	fatty acid desaturase 1
233	9.8	1420855_at	Eln	elastin
234	9.8	1418262_at	Syk	spleen tyrosine kinase
235	9.7	1459400_at	A630038E17Rik	RIKEN cDNA A630038E17 gene
236	9.7	1454997_at	Msrb3	methionine sulfoxide reductase B3
237	9.7	1454666_at	Klf3	Kruppel-like factor 3 (basic)
238	9.7	1419339_at	Neu3	neuraminidase 3
239	9.6	1448690_at	Kcnk1	potassium channel, subfamily K, member 1
240	9.6	1447616_at		Transcribed locus
241	9.6	1442369_at	4832406H04Rik	RIKEN cDNA 4832406H04 gene
242	9.6	1428025_s_at	Pitpnc1	phosphatidylinositol transfer protein, cytoplasmic 1
243	9.5	1449405_at	Tns1	tensin 1
244	9.5	1445825_at
245	9.5	1430076_at	Ccdc116	coiled-coil domain containing 116
246	9.5	1429592_at	Lhfpl3	lipoma HMGIC fusion partner-like 3
247	9.5	1424194_at	Rcsd1	RCSD domain containing 1
248	9.5	1423579_a_at	Trpc4	transient receptor potential cation channel, subfamily C, member 4
249	9.4	1454133_s_at	4930523O13Rik	RIKEN cDNA 4930523O13 gene
250	9.4	1448943_at	Nrp1	neuropilin 1
251	9.4	1419417_at	Vegfc	vascular endothelial growth factor C
252	9.3	1449277_at	Ccl19	chemokine (C-C motif) ligand 19
253	9.3	1421321_a_at	Net1	neuroepithelial cell transforming gene 1
254	9.2	1460613_x_at	Gh	growth hormone
255	9.2	1437704_at	2900024O10Rik	RIKEN cDNA 2900024O10 gene
256	9.1	1450019_at	Cx3cr1	chemokine (C-X3-C) receptor 1
257	9.1	1442487_at	D14Ertd24e	DNA segment, Chr 14, ERATO Doi 24, expressed
258	9.1	1426399_at	Vwa1	von Willebrand factor A domain containing 1
259	9.1	1419991_at	Rab3il1	RAB3A interacting protein (rabin3)-like 1
260	9.1	1418649_at	Egln3	EGL nine homolog 3 (C. elegans)
261	9	1454981_at	D4Ertd22e	DNA segment, Chr 4, ERATO Doi 22, expressed
262	9	1447991_at	Pcsk2	proprotein convertase subtilisin/kexin type 2
263	9	1436003_at	Vcam1	vascular cell adhesion molecule 1
264	9	1430681_at	Cryl1	crystallin, lambda 1
265	9	1425594_at	Lamc3	laminin gamma 3
266	9	1416809_at	Cyp3a11	cytochrome P450, family 3, subfamily a, polypeptide 11
267	8.9	1459642_at	Adam23	A disintegrin and metallopeptidase domain 23
268	8.9	1449153_at	Mmp12	matrix metallopeptidase 12
269	8.9	1437618_x_at	Gpr85	G protein-coupled receptor 85
270	8.9	1432649_at	3300002A11Rik	RIKEN cDNA 3300002A11 gene
271	8.8	1418937_at	Dio2	deiodinase, iodothyronine, type II
272	8.7	1458192_at	C130065N10Rik	RIKEN cDNA C130065N10 gene
273	8.7	1449321_x_at	LOC675501 /// Serpina1a /// Serpina1b /// Serpina1c /// Serpina1d /// Serpina1e	serine (or cysteine) peptidase inhibitor, clade A, member 1a /// serine (or cysteine) preptidase inhibitor, clade A, member 1b /// serine (or cysteine) peptidase inhibitor, clade A, member 1c /// serine (or cysteine) peptidase inhibitor, clade A, member 1d /// serine (or cysteine) peptidase inhibitor, clade A, member 1e /// similar to Alpha-1-antitrypsin 1-2 precursor (Serine protease inhibitor 1…
274	8.7	1447427_at		Transcribed locus
275	8.6	1460453_at	Tagap	T-cell activation Rho GTPase-activating protein
276	8.6	1439460_a_at	Zfp289	zinc finger protein 289
277	8.6	1428832_at	1600002H07Rik	RIKEN cDNA 1600002H07 gene
278	8.6	1423614_at	Lrrc8c	leucine rich repeat containing 8 family, member C
279	8.6	1416882_at	Rgs10	regulator of G-protein signalling 10
280	8.5	1459878_a_at	A430107O13Rik	RIKEN cDNA A430107O13 gene
281	8.5	1437352_at	Acox3	acyl-Coenzyme A oxidase 3, pristanoyl
282	8.5	1430973_at	Zfp558	zinc finger protein 558
283	8.5	1430010_at	2810465G24Rik	RIKEN cDNA 2810465G24 gene
284	8.4	1458740_at
285	8.4	1456269_at	Pramel6	preferentially expressed antigen in melanoma like 6
286	8.4	1443682_at	AI662476	expressed sequence AI662476
287	8.4	1429805_at	LOC674795 /// Myo1a	myosin IA /// similar to Myosin Ia (Brush border myosin I) (BBM-I) (BBMI) (Myosin I heavy chain) (MIHC)
288	8.4	1425223_at	Birc3	baculoviral IAP repeat-containing 3
289	8.3	1459180_at		Transcribed locus
290	8.2	1447363_s_at	Bub1b	budding uninhibited by benzimidazoles 1 homolog, beta (S. cerevisiae)
291	8.2	1420376_a_at	H3f3b	H3 histone, family 3B

## Sheet: B - Up Foxl2ko Dn Wnt4ko
Genes up in Foxl2-null and down in Wnt4-null ovaries relative to fetal wildtype ovaries
Rank	Average_Score	ProbeID	Gene Symbol	Gene Description
1	20.7	1418199_at	Hemgn	hemogen
2	19.7	1448688_at	Podxl	podocalyxin-like
3	19.3	1457021_x_at	Amhr2	anti-Mullerian hormone type 2 receptor
4	19.2	1434624_x_at	Rps9	ribosomal protein S9
5	18.8	1453844_at	Chit1	chitinase 1 (chitotriosidase)
6	18.7	1457140_s_at	4632411J06Rik	RIKEN cDNA 4632411J06 gene
7	18.7	1438625_s_at	Pctk1	PCTAIRE-motif protein kinase 1
8	18.6	1418909_at	Ermap	erythroblast membrane-associated protein
9	18.5	1449077_at	Eraf	erythroid associated factor
10	18.4	1416464_at	Slc4a1	solute carrier family 4 (anion exchanger), member 1
11	18.3	1419737_a_at	Ldha	lactate dehydrogenase A
12	18.2	1448752_at	Car2	carbonic anhydrase 2
13	18.1	1438200_at	Sulf1	sulfatase 1
14	18	1434502_x_at	Slc4a1	solute carrier family 4 (anion exchanger), member 1
15	17.9	1439443_x_at	Tkt	transketolase
16	17.9	1421424_a_at	Anpep	alanyl (membrane) aminopeptidase
17	17.5	1437462_x_at	Mmp15	matrix metallopeptidase 15
18	17.4	1416292_at	Prdx3	peroxiredoxin 3
19	17.2	1419023_x_at	Eno1	enolase 1, alpha non-neuron
20	17	1448245_at	Rpsa	ribosomal protein SA
21	17	1417760_at	Nr0b1	nuclear receptor subfamily 0, group B, member 1
22	16.8	1434642_at	Hsd17b11	hydroxysteroid (17-beta) dehydrogenase 11
23	16.8	1417814_at	Pla2g5	phospholipase A2, group V
24	16.7	1431743_a_at	Slc4a1	solute carrier family 4 (anion exchanger), member 1
25	16.6	1448241_at	Gm2a	GM2 ganglioside activator protein
26	16.6	1438967_x_at	Amhr2	anti-Mullerian hormone type 2 receptor
27	16.6	1427404_x_at	EG433182	predicted gene, EG433182
28	16.5	1424877_a_at	Alad	aminolevulinate, delta-, dehydratase
29	16.5	1424613_at	Gprc5b	G protein-coupled receptor, family C, group 5, member B
30	16.3	1435980_x_at	Wnt6	wingless-related MMTV integration site 6
31	16.2	1451260_at	Aldh1b1	aldehyde dehydrogenase 1 family, member B1
32	16	1416086_at	Tpst2	protein-tyrosine sulfotransferase 2
33	15.9	1415879_a_at	Rplp2	ribosomal protein, large P2
34	15.8	1423005_a_at	Espn	espin
35	15.8	1422597_at	Mmp15	matrix metallopeptidase 15
36	15.7	1450782_at	Wnt4	wingless-related MMTV integration site 4
37	15.6	1450150_a_at	Rpl13	ribosomal protein L13
38	15.6	1444790_at	1810005K13Rik	RIKEN cDNA 1810005K13 gene
39	15.6	1433510_x_at	LOC622534	similar to ribosomal protein L36
40	15.5	1436342_a_at	D19Ertd721e	DNA segment, Chr 19, ERATO Doi 721, expressed
41	15.5	1418095_at	Smpx	small muscle protein, X-linked
42	15.4	1448609_at	Tst	thiosulfate sulfurtransferase, mitochondrial
43	15.4	1435200_at	6330419J24Rik	RIKEN cDNA 6330419J24 gene
44	15.4	1416217_a_at	Rpl37a	ribosomal protein L37a
45	15.4	1416111_at	Cd83	CD83 antigen
46	15.3	1453201_at	4632411J06Rik	RIKEN cDNA 4632411J06 gene
47	15.3	1421264_at	Butr1	butyrophilin related 1
48	15.3	1416520_x_at	LOC622534	similar to ribosomal protein L36
49	15.3	1416519_at	LOC622534	similar to ribosomal protein L36
50	15.2	1436840_x_at	Rpl35	ribosomal protein L35
51	15.2	1434799_x_at	Aldoa	aldolase 1, A isoform
52	15.1	1435712_a_at	Rps18	ribosomal protein S18
53	15	1455950_x_at	Rpl35	ribosomal protein L35
54	15	1418908_at	Pam	peptidylglycine alpha-amidating monooxygenase
55	15	1418625_s_at	###############################################################################################################################################################################################################################################################	glyceraldehyde-3-phosphate dehydrogenase /// similar to glyceraldehyde-3-phosphate dehydrogenase (phosphorylating)-like /// similar to Glyceraldehyde-3-phosphate dehydrogenase (GAPDH) (38 kDa BFA-dependent ADP-ribosylation substrate) (BARS-38) /// similar to Glyceraldehyde-3-phosphate dehydrogenase (GAPDH) /// RIKEN cDNA 3000002C10 gene /// predicted gene, EG384643 /// predicted gene, EG432919 //…
56	15	1415833_x_at	LOC629957 /// LOC637599 /// Rps29	ribosomal protein S29 /// similar to 40S ribosomal protein S29
57	14.9	1451015_at	Tkt	transketolase
58	14.9	1437999_x_at	Pigq	phosphatidylinositol glycan anchor biosynthesis, class Q
59	14.9	1437454_a_at	EG433144 /// Txndc14	thioredoxin domain containing 14 /// predicted gene, EG433144
60	14.9	1434854_a_at	Rps10	ribosomal protein S10
61	14.9	1434275_at		Transcribed locus
62	14.9	1421992_a_at	Igfbp4	insulin-like growth factor binding protein 4
63	14.9	1416243_a_at	Rpl35	ribosomal protein L35
64	14.8	1454859_a_at	Rpl23	ribosomal protein L23
65	14.8	1438652_x_at	Pigq	phosphatidylinositol glycan anchor biosynthesis, class Q
66	14.8	1438507_x_at	Rpl14	ribosomal protein L14
67	14.7	1452701_x_at	RP23-24J10.5 /// Uba52	ubiquitin A-52 residue ribosomal protein fusion product 1 /// ubiquitin A-52 residue ribosomal protein fusion product 1-like
68	14.7	1443794_x_at	Noc4l	nucleolar complex associated 4 homolog (S. cerevisiae)
69	14.7	1438626_x_at	Rpl14	ribosomal protein L14
70	14.7	1436365_at	Zbtb7c	zinc finger and BTB domain containing 7C
71	14.7	1433688_x_at	Rpl14	ribosomal protein L14
72	14.7	1424624_at	2900011O08Rik	RIKEN cDNA 2900011O08 gene
73	14.7	1417368_s_at	Ndufa2	NADH dehydrogenase (ubiquinone) 1 alpha subcomplex, 2
74	14.7	1416277_a_at	Rplp1	ribosomal protein, large, P1
75	14.7	1415961_at	Itm2c	integral membrane protein 2C
76	14.6	1451608_a_at	Tspan33	tetraspanin 33
77	14.6	1448687_at	C1qdc2	C1q domain containing 2
78	14.6	1438090_x_at	Ankrd54	ankyrin repeat domain 54
79	14.6	1437085_at	D630039A03Rik	RIKEN cDNA D630039A03 gene
80	14.6	1428164_at	Nudt9	nudix (nucleoside diphosphate linked moiety X)-type motif 9
81	14.5	1460671_at	Gpx1	glutathione peroxidase 1
82	14.5	1453118_s_at	Rpl22	ribosomal protein L22
83	14.4	1448770_a_at	Atpif1	ATPase inhibitory factor 1
84	14.4	1431132_x_at	0610007P22Rik	RIKEN cDNA 0610007P22 gene
85	14.4	1422557_s_at	Mt1	metallothionein 1
86	14.4	1417013_at	Hspb8	heat shock protein 8
87	14.4	1416219_at	Rpl19	ribosomal protein L19
88	14.3	1439439_x_at	Eef1d	eukaryotic translation elongation factor 1 delta (guanine nucleotide exchange protein)
89	14.3	1439422_a_at	C1qdc2	C1q domain containing 2
90	14.3	1437621_x_at	EG668771 /// LOC671972 /// LOC673015 /// Phgdh	3-phosphoglycerate dehydrogenase /// predicted gene, EG668771 /// similar to 3-phosphoglycerate dehydrogenase
91	14.3	1435460_at	Prkg2	protein kinase, cGMP-dependent, type II
92	14.3	1427516_a_at	Boc	biregional cell adhesion molecule-related/down-regulated by oncogenes (Cdon) binding protein
93	14.3	1422612_at	Hk2	hexokinase 2
94	14.3	1417393_a_at	C1qdc2	C1q domain containing 2
95	14.2	1454856_x_at	Rpl35	ribosomal protein L35
96	14.2	1442379_at	EG574403	predicted gene, EG574403
97	14.2	1441687_at	Wnt4	wingless-related MMTV integration site 4
98	14.2	1434231_x_at	Rpl35	ribosomal protein L35
99	14.2	1429567_at	4632411J06Rik	RIKEN cDNA 4632411J06 gene
100	14.2	1422920_at	Cldn13	claudin 13
101	14.2	1422864_at	Runx1	runt related transcription factor 1
102	14.2	1420911_a_at	Mfge8	milk fat globule-EGF factor 8 protein
103	14.2	1419839_x_at	Prpf19	PRP19/PSO4 pre-mRNA processing factor 19 homolog (S. cerevisiae)
104	14.2	1417615_a_at	Rpl11	ribosomal protein L11
105	14.2	1416546_a_at	Rpl6	ribosomal protein L6
106	14.1	1447904_s_at	Fnta	farnesyltransferase, CAAX box, alpha
107	14.1	1437413_x_at	LOC629957 /// LOC637599 /// Rps29	ribosomal protein S29 /// similar to 40S ribosomal protein S29
108	14.1	1435495_at	Adora1	adenosine A1 receptor
109	14.1	1419466_at	Nkd2	naked cuticle 2 homolog (Drosophila)
110	14.1	1417879_at	Nenf	neuron derived neurotrophic factor
111	14	1449635_at	Prpf19	PRP19/PSO4 pre-mRNA processing factor 19 homolog (S. cerevisiae)
112	14	1433604_x_at	Aldoa	aldolase 1, A isoform
113	14	1421679_a_at	Cdkn1a	cyclin-dependent kinase inhibitor 1A (P21)
114	13.9	1436688_x_at	Rpl14	ribosomal protein L14
115	13.9	1435725_x_at	EG241053 /// EG622589 /// EG633570 /// EG668844 /// LOC546695 /// LOC622098 /// LOC630855 /// LOC639471 /// LOC639477 /// LOC668706 /// LOC671640 /// LOC672158 /// LOC672173 /// LOC672854 /// LOC676326 /// Rpl12	predicted gene, EG241053 /// ribosomal protein L12 /// similar to 60S ribosomal protein L12 /// predicted gene, EG622589 /// predicted gene, EG633570 /// predicted gene, EG668844
116	13.9	1431922_at	Isx	intestine specific homeobox
117	13.9	1428152_a_at	Rpl18a	Ribosomal protein L18A
118	13.9	1427989_at	Amhr2	anti-Mullerian hormone type 2 receptor
119	13.9	1419014_at	Rhag	Rhesus blood group-associated A glycoprotein
120	13.9	1416921_x_at	Aldoa	aldolase 1, A isoform
121	13.9	1416401_at	Cd82	CD82 antigen
122	13.9	1416394_at	Bag1	Bcl2-associated athanogene 1
123	13.8	1460543_x_at	Rpl37a	ribosomal protein L37a
124	13.8	1454789_x_at	Prpf6	PRP6 pre-mRNA splicing factor 6 homolog (yeast)
125	13.8	1448321_at	Smoc1	SPARC related modular calcium binding 1
126	13.8	1436046_x_at	EG666642 /// EG667466 /// LOC433350 /// LOC433941 /// LOC622707 /// LOC626772 /// LOC665032 /// LOC669999 /// LOC670334 /// LOC675846 /// Rpl29	ribosomal protein L29 /// similar to 60S ribosomal protein L29 /// predicted gene, EG666642 /// predicted gene, EG667466 /// hypothetical protein LOC669999
127	13.8	1425163_at	AI661453	expressed sequence AI661453
128	13.8	1424760_a_at	Smyd2	SET and MYND domain containing 2
129	13.8	1424638_at	Cdkn1a	cyclin-dependent kinase inhibitor 1A (P21)
130	13.8	1423119_at	Rshl2a /// Rshl2b	radial spokehead-like 2A /// radial spokehead-like 2B
131	13.8	1418131_at	Samhd1	SAM domain and HD domain, 1
132	13.8	1416417_a_at	Ndufb7	NADH dehydrogenase (ubiquinone) 1 beta subcomplex, 7
133	13.8	1415956_a_at	Pctk1	PCTAIRE-motif protein kinase 1
134	13.7	1455485_x_at	Rpl13a	ribosomal protein L13a
135	13.7	1451226_at	Pex6	peroxisomal biogenesis factor 6
136	13.7	1437975_a_at	EG666448 /// EG666501 /// EG666548 /// EG666738 /// LOC385336 /// Rpl23a	ribosomal protein L23a /// hypothetical gene supported by BC029892 /// predicted gene, EG666448 /// predicted gene, EG666501 /// predicted gene, EG666548 /// predicted gene, EG666738
137	13.7	1416624_a_at	RP23-24J10.5 /// Uba52	ubiquitin A-52 residue ribosomal protein fusion product 1 /// ubiquitin A-52 residue ribosomal protein fusion product 1-like
138	13.7	1416345_at	Timm8a1	translocase of inner mitochondrial membrane 8 homolog a1 (yeast)
139	13.7	1415701_x_at	Rpl23	ribosomal protein L23
140	13.6	1460169_a_at	Pctk1	PCTAIRE-motif protein kinase 1
141	13.6	1456497_x_at	Rps10	ribosomal protein S10
142	13.6	1438963_s_at	Tfpt	TCF3 (E2A) fusion partner
143	13.6	1436995_a_at	Rpl26	ribosomal protein L26
144	13.6	1423240_at	Src	Rous sarcoma oncogene
145	13.6	1419022_a_at	EG433182 /// Eno1 /// LOC672232	enolase 1, alpha non-neuron /// predicted gene, EG433182 /// similar to Alpha-enolase (2-phospho-D-glycerate hydro-lyase) (Non-neural enolase) (NNE) (Enolase 1)
146	13.6	1415876_a_at	Rps26	ribosomal protein S26
147	13.5	1460701_a_at	Mrpl52	mitochondrial ribosomal protein L52
148	13.5	1459986_a_at	Rps17	ribosomal protein S17
149	13.5	1449036_at	Rnf128	ring finger protein 128
150	13.5	1449021_at	Rpp21	ribonuclease P 21 subunit (human)
151	13.5	1439374_x_at	EG666274 /// EG668457 /// LOC621772 /// LOC636539 /// Rps10	ribosomal protein S10 /// similar to ribosomal protein S10 /// predicted gene, EG666274 /// predicted gene, EG668457
152	13.5	1439153_at	Ibrdc2	IBR domain containing 2
153	13.5	1437211_x_at	Elovl5	ELOVL family member 5, elongation of long chain fatty acids (yeast)
154	13.5	1437196_x_at	Rps16	ribosomal protein S16
155	13.5	1435897_at	Rpl32	ribosomal protein L32
156	13.5	1431177_a_at	Rpl10a	ribosomal protein L10A
157	13.5	1423763_x_at	Rps28	ribosomal protein S28
158	13.5	1417864_at	EG433594 /// EG668435 /// Pgk1	phosphoglycerate kinase 1 /// predicted gene, EG433594 /// predicted gene, EG668435
159	13.4	1454620_x_at	EG434404 /// EG626259 /// EG629575 /// EG666577 /// EG667717 /// LOC545640 /// LOC624159 /// LOC638497 /// LOC639124 /// LOC639593 /// LOC667739 /// LOC667922 /// LOC671306 /// LOC671432 /// LOC672192 /// LOC672620 /// LOC676999 /// Rps6	ribosomal protein S6 /// predicted gene, EG434404 /// similar to 40S ribosomal protein S6 /// predicted gene, EG626259 /// predicted gene, EG629575 /// predicted gene, EG666577 /// predicted gene, EG667717
160	13.4	1432263_a_at	Cox7a2l	cytochrome c oxidase subunit VIIa polypeptide 2-like
161	13.4	1421772_a_at	Cox7a2l	cytochrome c oxidase subunit VIIa polypeptide 2-like
162	13.4	1417772_at	Grhpr	glyoxylate reductase/hydroxypyruvate reductase
163	13.3	1455662_x_at	Rps17	ribosomal protein S17
164	13.3	1437189_x_at	Ga17	dendritic cell protein GA17
165	13.3	1435872_at		Transcribed locus
166	13.3	1430799_at	5830432E09Rik	RIKEN cDNA 5830432E09 gene
167	13.3	1426661_at	EG665189 /// Rpl27a	ribosomal protein L27a /// predicted gene, EG665189
168	13.3	1423858_a_at	Hmgcs2	3-hydroxy-3-methylglutaryl-Coenzyme A synthase 2
169	13.3	1417452_a_at	Fau	Finkel-Biskis-Reilly murine sarcoma virus (FBR-MuSV) ubiquitously expressed (fox derived)
170	13.3	1416592_at	Glrx	glutaredoxin
171	13.3	1416567_s_at	Atp5e	ATP synthase, H+ transporting, mitochondrial F1 complex, epsilon subunit
172	13.2	1454627_a_at	EG666642 /// EG667466 /// LOC433350 /// LOC433941 /// LOC622707 /// LOC626772 /// LOC665032 /// LOC669999 /// LOC670334 /// LOC675846 /// Rpl29	ribosomal protein L29 /// similar to 60S ribosomal protein L29 /// predicted gene, EG666642 /// predicted gene, EG667466 /// hypothetical protein LOC669999
173	13.2	1452133_at	Uqcrh	ubiquinol-cytochrome c reductase hinge protein
174	13.2	1451707_s_at	Slc41a3	solute carrier family 41, member 3
175	13.2	1436454_x_at	Fen1	flap structure specific endonuclease 1
176	13.2	1426793_a_at	Rpl14	ribosomal protein L14
177	13.2	1426659_a_at	Rpl23a	ribosomal protein L23a
178	13.2	1424736_at	Eef2	eukaryotic translation elongation factor 2
179	13.2	1422398_at	Hist1h1e	histone cluster 1, H1e
180	13.1	1452586_at	Anapc13	anaphase promoting complex subunit 13
181	13.1	1448846_a_at	EG666642 /// EG667466 /// LOC433350 /// LOC433706 /// LOC433941 /// LOC622707 /// LOC626772 /// LOC665032 /// LOC669999 /// LOC670211 /// LOC670334 /// LOC675846 /// Rpl29	ribosomal protein L29 /// similar to 60S ribosomal protein L29 /// predicted gene, EG666642 /// predicted gene, EG667466 /// hypothetical protein LOC669999 /// similar to 60S ribosomal protein L29 (P23)
182	13.1	1438859_x_at	LOC629957 /// LOC637599 /// Rps29	ribosomal protein S29 /// similar to 40S ribosomal protein S29
183	13.1	1437100_x_at	Pim3	proviral integration site 3
184	13.1	1431349_at	Hnrpab	heterogeneous nuclear ribonucleoprotein A/B
185	13.1	1426475_at	Hmbs	hydroxymethylbilane synthase
186	13.1	1425040_at	Cybrd1	cytochrome b reductase 1
187	13.1	1417056_at	Psme1	proteasome (prosome, macropain) 28 subunit, alpha
188	13	1456584_x_at	EG627427 /// EG666422 /// EG666875 /// EG668771 /// LOC382931 /// LOC384524 /// LOC385344 /// LOC669671 /// LOC669985 /// LOC670155 /// LOC670187 /// LOC671102 /// LOC671972 /// LOC673015 /// LOC675010 /// Phgdh	3-phosphoglycerate dehydrogenase /// similar to 3-phosphoglycerate dehydrogenase /// predicted gene, EG627427 /// predicted gene, EG666422 /// predicted gene, EG666875 /// predicted gene, EG668771
189	13	1456047_at	Pla2g4b	phospholipase A2, group IVB (cytosolic)
190	13	1454716_x_at	Cox5b	cytochrome c oxidase, subunit Vb
191	13	1452734_at	Rnaset2a /// Rnaset2b	ribonuclease T2B /// ribonuclease T2A
192	13	1448326_a_at	Crabp1	cellular retinoic acid binding protein I
193	13	1435659_a_at	Tpi1	triosephosphate isomerase 1
194	13	1429076_a_at	Gdpd2	glycerophosphodiester phosphodiesterase domain containing 2
195	13	1427912_at	Cbr3	carbonyl reductase 3
196	13	1424254_at	Ifitm1	interferon induced transmembrane protein 1
197	13	1417354_at	Sil1	endoplasmic reticulum chaperone SIL1 homolog (S. cerevisiae)
198	13	1415970_at	Cox6c	cytochrome c oxidase, subunit VIc
199	13	1415716_a_at	Rps27	ribosomal protein S27
200	12.9	AFFX-GapdhMur/M32599_3_at	Gapdh	glyceraldehyde-3-phosphate dehydrogenase
201	12.9	1455800_x_at	Samm50	sorting and assembly machinery component 50 homolog (S. cerevisiae)
202	12.9	1452130_at	Txndc14	thioredoxin domain containing 14
203	12.9	1451538_at	Sox9	SRY-box containing gene 9
204	12.9	1438761_a_at	EG666231 /// EG668343 /// LOC670279 /// LOC671973 /// LOC673302 /// Odc1	ornithine decarboxylase, structural 1 /// predicted gene, EG666231 /// predicted gene, EG668343 /// similar to Ornithine decarboxylase (ODC) /// hypothetical protein LOC671973
205	12.9	1427909_at	2410015M20Rik	RIKEN cDNA 2410015M20 gene
206	12.9	1422948_s_at	Hist1h4a /// Hist1h4b /// Hist1h4c /// Hist1h4h /// Hist1h4i /// Hist1h4j /// Hist1h4k /// Hist1h4m	histone cluster 1, H4h /// histone cluster 1, H4c /// histone cluster 1, H4i /// histone cluster 1, H4j /// histone cluster 1, H4k /// histone cluster 1, H4m /// histone cluster 1, H4a /// histone cluster 1, H4b
207	12.9	1416074_a_at	Rpl28	ribosomal protein L28
208	12.9	1415964_at	Scd1	stearoyl-Coenzyme A desaturase 1
209	12.8	1450269_a_at	Pfkl	phosphofructokinase, liver, B-type
210	12.8	1449341_a_at	Stom	stomatin
211	12.8	1448697_s_at	Rpl36al	ribosomal protein L36a-like
212	12.8	1436886_x_at	Xab2	XPA binding protein 2
213	12.8	1436699_x_at	LOC672898 /// Rpl18	ribosomal protein L18 /// similar to 60S ribosomal protein L18
214	12.8	1433360_at	1700023B13Rik	RIKEN cDNA 1700023B13 gene
215	12.8	1428902_at	Chst11	carbohydrate sulfotransferase 11
216	12.8	1428669_at	Bmyc	brain expressed myelocytomatosis oncogene
217	12.8	1417698_at	Gtf2f1	general transcription factor IIF, polypeptide 1
218	12.8	1415816_at	Cct7	chaperonin subunit 7 (eta)
219	12.8	1415793_at	Pnpo	pyridoxine 5'-phosphate oxidase
220	12.7	1455767_x_at	Rpl21	ribosomal protein L21
221	12.7	1455348_x_at	EG666642 /// EG667466 /// LOC433350 /// LOC433941 /// LOC622707 /// LOC626772 /// LOC665032 /// LOC669999 /// LOC670334 /// LOC675846 /// Rpl29	ribosomal protein L29 /// similar to 60S ribosomal protein L29 /// predicted gene, EG666642 /// predicted gene, EG667466 /// hypothetical protein LOC669999
222	12.7	1453229_s_at	Uqcrh	ubiquinol-cytochrome c reductase hinge protein
223	12.7	1449646_s_at	Tigd5	tigger transposable element derived 5
224	12.7	1441863_x_at	Krt13	keratin 13
225	12.7	1438095_x_at	Noc4l	Nucleolar complex associated 4 homolog (S. cerevisiae)
226	12.7	1433721_x_at	Rps21	ribosomal protein S21
227	12.7	1431892_a_at	Plcd3	phospholipase C, delta 3
228	12.7	1426599_a_at	Slc2a1	solute carrier family 2 (facilitated glucose transporter), member 1
229	12.7	1426379_at	Eif4b	eukaryotic translation initiation factor 4B
230	12.7	1424771_at	H2afj /// LOC632401	H2A histone family, member J /// similar to H2A histone family, member J isoform 2
231	12.7	1418989_at	Ctse	cathepsin E
232	12.7	1416026_a_at	Rpl12	ribosomal protein L12
233	12.6	1454778_x_at		B6-derived CD11 +ve dendritic cells cDNA, RIKEN full-length enriched library, clone:F730014O09 product:unclassifiable, full insert sequence
234	12.6	1453467_s_at	Rps15a	ribosomal protein S15a
235	12.6	1451363_a_at	Dennd2d	DENN/MADD domain containing 2D
236	12.6	1442711_at		Transcribed locus
237	12.6	1423817_s_at	2010315L10Rik	RIKEN cDNA 2010315L10 gene
238	12.6	1423803_s_at	Gltscr2	glioma tumor suppressor candidate region gene 2
239	12.6	1422930_at	Icam4	intercellular adhesion molecule 4, Landsteiner-Wiener blood group
240	12.6	1416593_at	Glrx	glutaredoxin
241	12.5	1451130_at	2010315L10Rik	RIKEN cDNA 2010315L10 gene
242	12.5	1448122_at	Tcp1	t-complex protein 1
243	12.5	1443849_x_at	Urod	uroporphyrinogen decarboxylase
244	12.5	1437281_x_at	Xab2	XPA binding protein 2
245	12.5	1433966_x_at	Asns	asparagine synthetase
246	12.5	1423716_s_at	Atp5d	ATP synthase, H+ transporting, mitochondrial F1 complex, delta subunit
247	12.4	1455364_a_at	EG640050 /// Rps7	ribosomal protein S7 /// predicted gene, EG640050
248	12.4	1448358_s_at	EG666609 /// LOC671824 /// Snrpg	small nuclear ribonucleoprotein polypeptide G /// predicted gene, EG666609 /// similar to small nuclear ribonucleoprotein polypeptide G
249	12.4	1440817_x_at	Zfp771	zinc finger protein 771
250	12.4	1435395_s_at	Atp5j2	ATP synthase, H+ transporting, mitochondrial F0 complex, subunit f, isoform 2
251	12.4	1430288_x_at	Rps21	ribosomal protein S21
252	12.4	1419624_a_at	1700010I14Rik	RIKEN cDNA 1700010I14 gene
253	12.4	1417396_at	Podxl	podocalyxin-like
254	12.4	1416088_a_at	Rps15	ribosomal protein S15
255	12.4	1415840_at	Elovl5	ELOVL family member 5, elongation of long chain fatty acids (yeast)
256	12.3	1455168_a_at	Gnb2l1	guanine nucleotide binding protein (G protein), beta polypeptide 2 like 1
257	12.3	1454961_at	Synj1	synaptojanin 1
258	12.3	1439375_x_at	Aldoa /// EG667483 /// LOC671023	aldolase 1, A isoform /// predicted gene, EG667483 /// similar to Fructose-bisphosphate aldolase A (Muscle-type aldolase) (Aldolase 1)
259	12.3	1435589_at	Ccdc85b	coiled-coil domain containing 85B
260	12.3	1434438_at	Samhd1	SAM domain and HD domain, 1
261	12.3	1427901_at	Mrps18c	mitochondrial ribosomal protein S18C
262	12.3	1425784_a_at	Olfm1	olfactomedin 1
263	12.3	1416651_at	Znhit2	zinc finger, HIT domain containing 2
264	12.3	1416089_at	Rps15	ribosomal protein S15
265	12.3	1416054_at	Rps5	ribosomal protein S5
266	12.2	1456434_x_at	Hspb8	heat shock protein 8
267	12.2	1456083_x_at	Eif3s8	eukaryotic translation initiation factor 3, subunit 8
268	12.2	1455319_x_at	Rps8	ribosomal protein S8
269	12.2	1455210_at	Zhx2	zinc fingers and homeoboxes protein 2
270	12.2	1453487_at	Dhdh	dihydrodiol dehydrogenase (dimeric)
271	12.2	1453362_x_at	Rps24	ribosomal protein S24
272	12.2	1438655_a_at	Rpl34	ribosomal protein L34
273	12.2	1437418_at
274	12.2	1428212_x_at	EG544868 /// EG665562 /// EG667682 /// LOC632618 /// LOC638399 /// LOC670381 /// LOC672957 /// LOC673582 /// LOC676592 /// Rpl31	ribosomal protein L31 /// predicted gene, EG544868 /// similar to ribosomal protein L31 /// predicted gene, EG665562 /// predicted gene, EG667682
275	12.2	1420892_at	Wnt7b	wingless-related MMTV integration site 7B
276	12.2	1417750_a_at	Slc25a37	solute carrier family 25, member 37
277	12.2	1416141_a_at	EG666577 /// LOC667739 /// LOC671306 /// LOC672620 /// Rps6	ribosomal protein S6 /// predicted gene, EG666577 /// similar to 40S ribosomal protein S6
278	12.1	1460570_at	Pgbd5	piggyBac transposable element derived 5
279	12.1	1449232_at	Gata1	GATA binding protein 1
280	12.1	1433764_at	Clec2l /// LOC665180	C-type lectin domain family, member l /// similar to CD69 antigen (p60, early T-cell activation antigen)
281	12.1	1428893_at	Osbpl7	oxysterol binding protein-like 7
282	12.1	1428296_at	Polr2l	polymerase (RNA) II (DNA directed) polypeptide L
283	12.1	1427586_at	Sema4b	sema domain, immunoglobulin domain (Ig), transmembrane domain (TM) and short cytoplasmic domain, (semaphorin) 4B
284	12	1460600_at	LOC245350	similar to ubiquitin-conjugating enzyme E2Q (putative) 2
285	12	1460008_x_at	EG667682 /// Ero1l /// LOC672957 /// LOC676592 /// Rpl31	ERO1-like (S. cerevisiae) /// ribosomal protein L31 /// predicted gene, EG667682 /// similar to ribosomal protein L31
286	12	1452927_x_at	Tpi1	triosephosphate isomerase 1
287	12	1451845_a_at	Ptrh2	peptidyl-tRNA hydrolase 2
288	12	1439708_at	Myom3	myomesin family, member 3
289	12	1437976_x_at	Rpl23a	ribosomal protein L23a
290	12	1436902_x_at	Tmsb10	thymosin, beta 10
291	12	1416603_at	EG627737 /// LOC623483 /// LOC632026 /// Rpl22	ribosomal protein L22 /// similar to 60S ribosomal protein L22 (Heparin-binding protein HBp15) /// predicted gene, EG627737 /// similar to 60S ribosomal protein L22 (Heparin binding protein HBp15)
292	11.9	1456889_at		Transcribed locus
293	11.9	1452680_at	Snrpd2	small nuclear ribonucleoprotein D2
294	11.9	1452580_a_at	Mrpl21	mitochondrial ribosomal protein L21
295	11.9	1451265_at	Ccdc115	coiled-coil domain containing 115
296	11.9	1451148_at	Pink1	PTEN induced putative kinase 1
297	11.9	1434543_a_at	Bola2	bolA-like 2 (E. coli)
298	11.9	1426660_x_at	Rpl23a	ribosomal protein L23a
299	11.9	1420680_at	Cts8	cathepsin 8
300	11.9	1418860_a_at	Letmd1	LETM1 domain containing 1
301	11.8	1460175_at	Rps23	ribosomal protein S23
302	11.8	1439387_x_at	2310061F22Rik	RIKEN cDNA 2310061F22 gene
303	11.8	1437342_x_at	Pttg1ip	pituitary tumor-transforming 1 interacting protein
304	11.8	1436822_x_at	EG620155 /// Hk1 /// LOC620303 /// LOC676276 /// Rpl17	hexokinase 1 /// ribosomal protein L17 /// predicted gene, EG620155 /// similar to 60S ribosomal protein L17 (L23) (Amino acid starvation-induced protein) (ASI)
305	11.8	1435416_x_at	Pigq	phosphatidylinositol glycan anchor biosynthesis, class Q
306	11.8	1433617_s_at	B4galt5	UDP-Gal:betaGlcNAc beta 1,4-galactosyltransferase, polypeptide 5
307	11.8	1423855_x_at	Rpl17	ribosomal protein L17
308	11.7	1437624_x_at	Nudt16l1	nudix (nucleoside diphosphate linked moiety X)-type motif 16-like 1
309	11.7	1416099_at	EG621100 /// LOC669376 /// LOC675088 /// Rpl27	ribosomal protein L27 /// predicted gene, EG621100 /// similar to ribosomal protein L27
310	11.7	1415736_at	Pfdn5	prefoldin 5
311	11.6	1456616_a_at	Bsg	basigin
312	11.6	1453031_at	Tmem174	transmembrane protein 174
313	11.6	1440718_at	BC052328	cDNA sequence BC052328
314	11.6	1438697_at	Tmem132c	transmembrane protein 132C
315	11.6	1416902_a_at	Cox5b	cytochrome c oxidase, subunit Vb
316	11.6	1416420_a_at	EG637379 /// Rpl9	ribosomal protein L9 /// predicted gene, EG637379
317	11.6	1416010_a_at	Ehd1	EH-domain containing 1
318	11.5	1460216_at	Acads	acyl-Coenzyme A dehydrogenase, short chain
319	11.5	1457826_a_at	1810043H04Rik	RIKEN cDNA 1810043H04 gene
320	11.5	1445897_s_at	Ifi35	interferon-induced protein 35
321	11.5	1437688_x_at	Atp6ap2	ATPase, H+ transporting, lysosomal accessory protein 2
322	11.5	1426600_at	Slc2a1	solute carrier family 2 (facilitated glucose transporter), member 1
323	11.5	1424000_a_at	Rps11	ribosomal protein S11
324	11.5	1423737_at	Ndufs3	NADH dehydrogenase (ubiquinone) Fe-S protein 3
325	11.5	1423610_at	Metap2	methionine aminopeptidase 2
326	11.4	1456409_at	Klhdc7a	kelch domain containing 7A
327	11.4	1449018_at	Pfn1	profilin 1
328	11.4	1448689_at	Rras2	related RAS viral (r-ras) oncogene homolog 2
329	11.4	1444254_at	Tns4	tensin 4
330	11.4	1435413_x_at	2700060E02Rik	RIKEN cDNA 2700060E02 gene
331	11.4	1425157_x_at	Tspan33	tetraspanin 33
332	11.4	1424085_at	Ndufa4	NADH dehydrogenase (ubiquinone) 1 alpha subcomplex, 4
333	11.4	1417470_at	Apobec3	apolipoprotein B editing complex 3
334	11.3	1460314_s_at	Hist1h3a /// Hist1h3b /// Hist1h3c /// Hist1h3d /// Hist1h3e /// Hist1h3f /// Hist1h3g /// Hist1h3h /// Hist1h3i /// Hist2h3b /// Hist2h3c1 /// Hist2h3c2	histone cluster 2, H3c1 /// histone cluster 2, H3c2 /// histone cluster 1, H3g /// histone cluster 1, H3f /// histone cluster 1, H3c /// histone cluster 1, H3d /// histone cluster 1, H3b /// histone cluster 1, H3e /// histone cluster 1, H3h /// histone cluster 1, H3i /// histone cluster 2, H3b /// histone cluster 1, H3a
335	11.3	1448657_a_at	Dnajb10	DnaJ (Hsp40) homolog, subfamily B, member 10
336	11.3	1436064_x_at	Rps24	ribosomal protein S24
337	11.3	1434920_a_at	Evl	Ena-vasodilator stimulated phosphoprotein
338	11.3	1425803_a_at	Mbd2	methyl-CpG binding domain protein 2
339	11.3	1422009_at	Atp1b2	ATPase, Na+/K+ transporting, beta 2 polypeptide
340	11.3	1421971_a_at	Mrps34	mitochondrial ribosomal protein S34
341	11.3	1417398_at	Rras2	related RAS viral (r-ras) oncogene homolog 2
342	11.2	1456628_x_at	Rps24	ribosomal protein S24
343	11.2	1453209_at	Brf1	BRF1 homolog, subunit of RNA polymerase III transcription initiation factor IIIB (S. cerevisiae)
344	11.2	1453207_at	2900053A13Rik	RIKEN cDNA 2900053A13 gene
345	11.2	1448737_at	Tspan7	tetraspanin 7
346	11.2	1442058_s_at	Psmc3ip	proteasome (prosome, macropain) 26S subunit, ATPase 3, interacting protein
347	11.2	1437005_a_at	Rpl18	ribosomal protein L18
348	11.2	1434637_x_at	Sin3b	transcriptional regulator, SIN3B (yeast)
349	11.2	1434611_at	Rnf123	ring finger protein 123
350	11.2	1433705_at	Zfp213	zinc finger protein 213
351	11.2	1430354_x_at	Scyl1	SCY1-like 1 (S. cerevisiae)
352	11.2	1428076_s_at	Ndufb4	NADH dehydrogenase (ubiquinone) 1 beta subcomplex 4
353	11.2	1423857_at	Mrpl30	mitochondrial ribosomal protein L30
354	11.2	1423636_at	Wdr31	WD repeat domain 31
355	11.2	1423627_at	Nqo1	NAD(P)H dehydrogenase, quinone 1
356	11.2	1423266_at	2810405K02Rik	RIKEN cDNA 2810405K02 gene
357	11.2	1416577_a_at	Rbx1	ring-box 1
358	11.2	1416526_a_at	Park7	Parkinson disease (autosomal recessive, early onset) 7
359	11.1	1460010_a_at	Ptdss2	phosphatidylserine synthase 2
360	11.1	1452530_a_at	Runx1	runt related transcription factor 1
361	11.1	1438723_a_at	EG666274 /// LOC636539 /// Rps10	ribosomal protein S10 /// similar to ribosomal protein S10 /// predicted gene, EG666274
362	11.1	1438060_at	Npas3	neuronal PAS domain protein 3
363	11.1	1436199_at
364	11.1	1435791_x_at	Rpl17	ribosomal protein L17
365	11.1	1429681_a_at	Gpsn2	glycoprotein, synaptic 2
366	11.1	1425887_at	4930511J11Rik	RIKEN cDNA 4930511J11 gene
367	11.1	1422808_s_at	Dock2	dedicator of cyto-kinesis 2
368	11.1	1419099_x_at	Stom	stomatin
369	11.1	1417406_at	Sertad1	SERTA domain containing 1
370	11.1	1416719_a_at	EG666274 /// EG668457 /// LOC621772 /// LOC636539 /// Rps10	ribosomal protein S10 /// similar to ribosomal protein S10 /// predicted gene, EG666274 /// predicted gene, EG668457
371	11	1441278_at	4930513N10Rik	RIKEN cDNA 4930513N10 gene
372	11	1434173_s_at	D19Bwg1357e	DNA segment, Chr 19, Brigham & Women's Genetics 1357 expressed
373	11	1434100_x_at	Ppargc1a	Peroxisome proliferative activated receptor, gamma, coactivator 1 alpha
374	11	1433977_at	Hs3st3b1	heparan sulfate (glucosamine) 3-O-sulfotransferase 3B1
375	11	1422675_at	Smarce1	SWI/SNF related, matrix associated, actin dependent regulator of chromatin, subfamily e, member 1
376	11	1416404_s_at	Rps16	ribosomal protein S16
377	11	1416269_at	Atp5j2	ATP synthase, H+ transporting, mitochondrial F0 complex, subunit f, isoform 2
378	10.9	1459994_x_at	Trfr2	transferrin receptor 2
379	10.9	1451121_a_at	Gltscr2	glioma tumor suppressor candidate region gene 2
380	10.9	1448238_at	2700060E02Rik	RIKEN cDNA 2700060E02 gene
381	10.9	1441937_s_at	Pink1	PTEN induced putative kinase 1
382	10.9	1439148_a_at	Pfkl	phosphofructokinase, liver, B-type
383	10.9	1428530_x_at	EG629116 /// LOC677113 /// Rps24	ribosomal protein S24 /// predicted gene, EG629116 /// similar to ribosomal protein S24
384	10.9	1424229_at	Dyrk3	dual-specificity tyrosine-(Y)-phosphorylation regulated kinase 3
385	10.9	1423056_at	Nsg1	neuron specific gene family member 1
386	10.9	1420273_x_at
387	10.9	1419377_at	Med9	mediator of RNA polymerase II transcription, subunit 9 homolog (yeast)
388	10.9	1417463_a_at	2400001E08Rik /// EG433216	RIKEN cDNA 2400001E08 gene /// predicted gene, EG433216
389	10.9	1416785_at	Kcnip1	Kv channel-interacting protein 1
390	10.8	1457415_a_at	4930513N10Rik	RIKEN cDNA 4930513N10 gene
391	10.8	1456247_x_at	EG620648 /// LOC669344 /// LOC672630 /// Plp2	proteolipid protein 2 /// predicted gene, EG620648 /// similar to Proteolipid protein 2
392	10.8	1455039_a_at	Sin3b	transcriptional regulator, SIN3B (yeast)
393	10.8	1452661_at	Tfrc	transferrin receptor
394	10.8	1448934_at	Ndufa10	NADH dehydrogenase (ubiquinone) 1 alpha subcomplex 10
395	10.8	1436322_a_at	2810001A02Rik	RIKEN cDNA 2810001A02 gene
396	10.8	1435687_at	Sv2b	synaptic vesicle glycoprotein 2 b
397	10.8	1423852_at	Tmem46	transmembrane protein 46
398	10.8	1418435_at	Mkrn1	makorin, ring finger protein, 1
399	10.8	1416218_x_at	LOC629949 /// LOC640991 /// LOC668935 /// LOC674834 /// Rpl37a	ribosomal protein L37a /// similar to 60S ribosomal protein L37a
400	10.8	1415966_a_at	Ndufv1	NADH dehydrogenase (ubiquinone) flavoprotein 1
401	10.7	1460268_at
402	10.7	1456587_x_at	2010005J08Rik	RIKEN cDNA 2010005J08 gene
403	10.7	1456580_s_at	Atp5d	ATP synthase, H+ transporting, mitochondrial F1 complex, delta subunit
404	10.7	1449291_a_at	Dcbld1	discoidin, CUB and LCCL domain containing 1
405	10.7	1443964_at	Tmie	transmembrane inner ear
406	10.7	1439456_x_at	Atp6ap2	ATPase, H+ transporting, lysosomal accessory protein 2
407	10.7	1438910_a_at	Stom	stomatin
408	10.7	1438291_x_at	EG383438 /// Rpl37	ribosomal protein L37 /// predicted gene, EG383438
409	10.7	1433787_at	Nell1	NEL-like 1 (chicken)
410	10.7	1425271_at	Psmc3ip	proteasome (prosome, macropain) 26S subunit, ATPase 3, interacting protein
411	10.7	1420266_at
412	10.7	1416175_a_at	Vdac3	voltage-dependent anion channel 3
413	10.6	1460637_s_at	Pfdn5	prefoldin 5
414	10.6	1451410_a_at	Crip3	cysteine-rich protein 3
415	10.6	1449183_at	Comt	catechol-O-methyltransferase
416	10.6	1431882_at	Als2cr12	amyotrophic lateral sclerosis 2 (juvenile) chromosome region, candidate 12 (human)
417	10.6	1429342_s_at	2310021H06Rik	RIKEN cDNA 2310021H06 gene
418	10.6	1428869_at	Nolc1	nucleolar and coiled-body phosphoprotein 1
419	10.6	1423483_s_at	Taf1c	TATA box binding protein (Tbp)-associated factor, RNA polymerase I, C
420	10.6	1423344_at	Epor	erythropoietin receptor
421	10.6	1423317_at	3110001D03Rik	RIKEN cDNA 3110001D03 gene
422	10.6	1422492_at	Cpox	coproporphyrinogen oxidase
423	10.5	1458331_x_at	Ces7	carboxylesterase 7
424	10.5	1456726_x_at	Qars	glutaminyl-tRNA synthetase
425	10.5	1439410_x_at	Slc25a39	solute carrier family 25, member 39
426	10.5	1438964_x_at	Tfpt	TCF3 (E2A) fusion partner
427	10.5	1436816_at	Nup133	Nucleoporin 133
428	10.5	1435840_x_at	LOC625360	similar to 2-cell-stage, variable group, member 3
429	10.5	1424282_at	Pet112l	PET112-like (yeast)
430	10.5	1419138_at	B3galt4	UDP-Gal:betaGalNAc beta 1,3-galactosyltransferase, polypeptide 4
431	10.4	1452285_a_at	Eif3s5	eukaryotic translation initiation factor 3, subunit 5 (epsilon)
432	10.4	1451611_at	Hrasls3	HRAS like suppressor 3
433	10.4	1450689_at	EG436523 /// Prss1 /// Prss3 /// Try10	protease, serine, 3 /// protease, serine, 1 (trypsin 1) /// trypsin 10 /// predicted gene, EG436523
434	10.4	1438662_at	Ajap1	adherens junction associated protein 1
435	10.4	1429077_x_at	EG433125 /// EG434067 /// EG635258 /// LOC545423 /// LOC636855 /// LOC674827 /// LOC675278 /// LOC676253 /// LOC676590 /// LOC676825 /// LOC676903 /// Rpl21	ribosomal protein L21 /// predicted gene, EG433125 /// predicted gene, EG434067 /// similar to ribosomal protein L21 /// predicted gene, EG635258
436	10.4	1424888_at	March2	membrane-associated ring finger (C3HC4) 2
437	10.4	1423972_at	Etfa	electron transferring flavoprotein, alpha polypeptide
438	10.4	1422308_a_at	Lgals7	lectin, galactose binding, soluble 7
439	10.4	1421317_x_at	Myb	myeloblastosis oncogene
440	10.4	1418646_at	Gna-rs1	guanine nucleotide binding protein, related sequence 1
441	10.4	1416362_a_at	Fkbp4	FK506 binding protein 4
442	10.3	AFFX-GapdhMur/M32599_M_at	Gapdh	glyceraldehyde-3-phosphate dehydrogenase
443	10.3	1457696_at	Rilp	Rab interacting lysosomal protein
444	10.3	1452686_s_at	D4Ertd196e	DNA segment, Chr 4, ERATO Doi 196, expressed
445	10.3	1449158_at	Kcnk2	potassium channel, subfamily K, member 2
446	10.3	1447541_s_at	Itgae	integrin, alpha E, epithelial-associated
447	10.3	1432828_at
448	10.3	1424611_x_at	Trub2	TruB pseudouridine (psi) synthase homolog 2 (E. coli)
449	10.3	1423889_at	EG434402	predicted gene, EG434402
450	10.3	1418699_s_at	Fech	ferrochelatase
451	10.3	1418434_at	Mkrn1	makorin, ring finger protein, 1
452	10.3	1417220_at	Fah	fumarylacetoacetate hydrolase
453	10.2	1445077_at
454	10.2	1436804_s_at	Scyl1	SCY1-like 1 (S. cerevisiae)
455	10.2	1435666_at	Mast3	microtubule associated serine/threonine kinase 3
456	10.2	1434245_a_at	Cybasc3	cytochrome b, ascorbate dependent 3
457	10.1	1456380_x_at	Cnn3	calponin 3, acidic
458	10.1	1456151_at	Zfp358	zinc finger protein 358
459	10.1	1455452_x_at	AI449310	expressed sequence AI449310
460	10.1	1452048_at	Mrpl12	mitochondrial ribosomal protein L12
461	10.1	1448357_at	EG666609 /// LOC671824 /// Snrpg	small nuclear ribonucleoprotein polypeptide G /// predicted gene, EG666609 /// similar to small nuclear ribonucleoprotein polypeptide G
462	10.1	1439352_at	Trim7	tripartite motif protein 7
463	10.1	1429261_at	2210411K11Rik /// LOC675341	RIKEN cDNA 2210411K11 gene /// hypothetical protein LOC675341
464	10.1	1427863_at	Hist1h3d	histone cluster 1, H3d
465	10	1460687_at	Setd8	SET domain containing (lysine methyltransferase) 8
466	10	1451095_at	Asns	asparagine synthetase
467	10	1440756_at
468	10	1437131_x_at	Mrpl11	mitochondrial ribosomal protein L11
469	10	1434820_s_at	Pkig	protein kinase inhibitor, gamma
470	10	1432264_x_at	Cox7a2l	cytochrome c oxidase subunit VIIa polypeptide 2-like
471	10	1426162_a_at	Rpl7	ribosomal protein L7
472	9.9	1450648_s_at	H2-Ab1	histocompatibility 2, class II antigen A, beta 1
473	9.9	1448710_at	Cxcr4	chemokine (C-X-C motif) receptor 4
474	9.9	1441945_s_at	Abhd14a	abhydrolase domain containing 14A
475	9.9	1439135_at		Adult male spinal cord cDNA, RIKEN full-length enriched library, clone:A330034O07 product:unclassifiable, full insert sequence
476	9.9	1438839_a_at	Ywhae	tyrosine 3-monooxygenase/tryptophan 5-monooxygenase activation protein, epsilon polypeptide
477	9.9	1438378_at	1700013G23Rik	RIKEN cDNA 1700013G23 gene
478	9.9	1435544_at	Exosc6	exosome component 6
479	9.9	1425308_at	Trim31	tripartite motif-containing 31
480	9.9	1423426_at	1300012G16Rik	RIKEN cDNA 1300012G16 gene
481	9.9	1420888_at	Bcl2l1	Bcl2-like 1
482	9.9	1420558_at	Selp	selectin, platelet
483	9.9	1416172_at	Pes1	pescadillo homolog 1, containing BRCT domain (zebrafish)
484	9.9	1416143_at	Atp5j	ATP synthase, H+ transporting, mitochondrial F0 complex, subunit F
485	9.8	1448179_at	Usmg5	upregulated during skeletal muscle growth 5
486	9.8	1436494_x_at	Trmt1	TRM1 tRNA methyltransferase 1 homolog (S. cerevisiae)
487	9.8	1436323_at	2810001A02Rik	RIKEN cDNA 2810001A02 gene
488	9.8	1436012_s_at	Scrn2	secernin 2
489	9.8	1430661_at	Myl6b	myosin, light polypeptide 6B
490	9.8	1428989_at	0710001D07Rik	RIKEN cDNA 0710001D07 gene
491	9.8	1425979_a_at	Fbf1	Fas (TNFRSF6) binding factor 1
492	9.8	1425525_a_at	P2rx4	purinergic receptor P2X, ligand-gated ion channel 4
493	9.8	1419332_at	Egfl6	EGF-like-domain, multiple 6
494	9.8	1417373_a_at	Tuba4a	tubulin, alpha 4A
495	9.7	1439454_x_at	Tm2d2	TM2 domain containing 2
496	9.7	1433707_at	Gabra4	gamma-aminobutyric acid (GABA-A) receptor, subunit alpha 4
497	9.7	1428215_x_at	Tomm7	translocase of outer mitochondrial membrane 7 homolog (yeast)
498	9.7	1426406_at	Setd8	SET domain containing (lysine methyltransferase) 8
499	9.7	1425726_x_at	Ppp2r5c	protein phosphatase 2, regulatory subunit B (B56), gamma isoform
500	9.7	1415762_x_at	Mrpl52	mitochondrial ribosomal protein L52
501	9.6	1459726_at	Ptprn2	Protein tyrosine phosphatase, receptor type, N polypeptide 2
502	9.6	1451124_at	Sod1	superoxide dismutase 1, soluble
503	9.6	1437646_at	Znrf3	zinc and ring finger 3
504	9.6	1425884_at	Bxdc1	brix domain containing 1
505	9.6	1424313_a_at	Ndufs7	NADH dehydrogenase (ubiquinone) Fe-S protein 7
506	9.6	1419402_at	Mns1	meiosis-specific nuclear structural protein 1
507	9.6	1416585_at	Ruvbl1	RuvB-like protein 1
508	9.6	1416565_at	Cox6b1	cytochrome c oxidase, subunit VIb polypeptide 1
509	9.5	1451085_at	C030006K11Rik	RIKEN cDNA C030006K11 gene
510	9.5	1450245_at	Slc10a2	solute carrier family 10, member 2
511	9.5	1436810_x_at	2900010M23Rik	RIKEN cDNA 2900010M23 gene
512	9.5	1433032_at	2900064K03Rik	RIKEN cDNA 2900064K03 gene
513	9.5	1422297_at	Pfdn5	prefoldin 5
514	9.5	1416533_at	Egln2	EGL nine homolog 2 (C. elegans)
515	9.4	1453773_at	4931406I20Rik	RIKEN cDNA 4931406I20 gene
516	9.4	1443401_at		10 days neonate cerebellum cDNA, RIKEN full-length enriched library, clone:B930025K11 product:unclassifiable, full insert sequence
517	9.4	1438170_x_at	Adrm1	adhesion regulating molecule 1
518	9.4	1427529_at	Fzd9	frizzled homolog 9 (Drosophila)
519	9.4	1419235_s_at	Helb	helicase (DNA) B
520	9.3	1459976_s_at	Sod1	superoxide dismutase 1, soluble
521	9.3	1456176_x_at	Slc25a39	solute carrier family 25, member 39
522	9.3	1455858_x_at	Pomc1	pro-opiomelanocortin-alpha
523	9.3	1453832_at	5330430P22Rik	RIKEN cDNA 5330430P22 gene
524	9.3	1428223_at	Mfsd2	major facilitator superfamily domain containing 2
525	9.3	1423676_at	Atp5h	ATP synthase, H+ transporting, mitochondrial F0 complex, subunit d
526	9.3	1416349_at	Mrpl34	mitochondrial ribosomal protein L34
527	9.2	1453305_at	Iqcd	IQ motif containing D
528	9.2	1449779_at
529	9.2	1447860_x_at	Cog8	component of oligomeric golgi complex 8
530	9.2	1427955_a_at	Deb1	differentially expressed in B16F10 1
531	9.2	1417259_a_at	Capzb	capping protein (actin filament) muscle Z-line, beta
532	9.1	1445945_at	AU021880	expressed sequence AU021880
533	9.1	1415906_at	Tmsb4x	thymosin, beta 4, X chromosome
534	9	1457431_at		Transcribed locus
535	9	1451987_at	Arrb2	arrestin, beta 2
536	9	1446881_at	AU022749	expressed sequence AU022749
537	9	1435709_at	Ssr4	signal sequence receptor, delta
538	9	1426676_s_at	Tomm70a	translocase of outer mitochondrial membrane 70 homolog A (yeast)
539	9	1424763_at	1700027N10Rik	RIKEN cDNA 1700027N10 gene
540	8.9	1459742_at		15 days embryo brain cDNA, RIKEN full-length enriched library, clone:G630032A08 product:unclassifiable, full insert sequence
541	8.9	1435399_at	2310068J10Rik	RIKEN cDNA 2310068J10 gene
542	8.9	1432444_a_at	Eapp	E2F-associated phosphoprotein
543	8.9	1424168_a_at	Capzb	capping protein (actin filament) muscle Z-line, beta
544	8.8	1455972_x_at	Hadh	hydroxyacyl-Coenzyme A dehydrogenase
545	8.8	1438948_x_at	Tspo	translocator protein
546	8.8	1437150_at	1700012H17Rik	RIKEN cDNA 1700012H17 gene
547	8.8	1415761_at	Mrpl52	mitochondrial ribosomal protein L52
548	8.7	1428501_at	1110051M20Rik	RIKEN cDNA 1110051M20 gene
549	8.7	1424547_at	Car10	carbonic anhydrase 10
550	8.6	1453628_s_at	Lrrc2	leucine rich repeat containing 2
551	8.6	1442516_at	D2Ertd623e	DNA segment, Chr 2, ERATO Doi 623, expressed
552	8.6	1430482_at	Adora3	adenosine A3 receptor
553	8.5	1450389_s_at	Pip5k1b	phosphatidylinositol-4-phosphate 5-kinase, type 1 beta
554	8.5	1444819_at	C86090	expressed sequence C86090
555	8.5	1426210_x_at	Parp3	poly (ADP-ribose) polymerase family, member 3
556	8.5	1423896_a_at	Rnf187	ring finger protein 187
557	8.4	1450624_at	Bhmt	betaine-homocysteine methyltransferase
558	8.4	1424950_at	Sox9	SRY-box containing gene 9
559	8.3	1436949_a_at	EG668554 /// LOC671613 /// Tceb2	transcription elongation factor B (SIII), polypeptide 2 /// predicted gene, EG668554 /// similar to transcription elongation factor B (SIII), polypeptide 2

## Sheet: C - Up Wnt4ko Dn Foxl2ko
Genes up in Foxl2-null and down in Wnt4-null ovaries relative to fetal wildtype ovaries
Rank	Average_Score	ProbeID	Gene Symbol	Gene Description
1	21.7	1416666_at	Serpine2	serine (or cysteine) peptidase inhibitor, clade E, member 2
2	20.9	1419665_a_at	Nupr1	nuclear protein 1
3	20.6	1419666_x_at	Nupr1	nuclear protein 1
4	20.3	1455627_at	Col8a1	procollagen, type VIII, alpha 1
5	19.6	1450905_at	Plxnc1	plexin C1
6	19.4	1418441_at	Col8a1	procollagen, type VIII, alpha 1
7	19	1437079_at	Slc18a2	solute carrier family 18 (vesicular monoamine), member 2
8	18.9	1423214_at	Plxnc1	plexin C1
9	18.7	1448499_a_at	Ephx2	epoxide hydrolase 2, cytoplasmic
10	18.4	1443735_at	8430426H19Rik	RIKEN cDNA 8430426H19 gene
11	18.4	1429993_s_at	Speer4b	spermatogenesis associated glutamate (E)-rich protein 4b
12	18.2	1450533_a_at	Plagl1	pleiomorphic adenoma gene-like 1
13	18.2	1421811_at	LOC640441 /// Thbs1	thrombospondin 1 /// similar to thrombospondin 1
14	18.1	1450906_at	Plxnc1	plexin C1
15	17.9	1441187_at	E330037M01Rik	RIKEN cDNA E330037M01 gene
16	17.7	1447303_at
17	17.7	1446172_at	Etl4	Enhancer trap locus 4
18	17.3	1456521_at		Transcribed locus
19	17.3	1440156_s_at	AI851523	expressed sequence AI851523
20	17.1	1426880_at	Etl4	enhancer trap locus 4
21	17	1447624_s_at	Stox2	storkhead box 2
22	16.7	1428437_at	Lsm14a	LSM14 homolog A (SCD6, S. cerevisiae)
23	16.6	1443434_s_at	Plxnc1	plexin C1
24	16.5	1460302_at	LOC640441 /// Thbs1	thrombospondin 1 /// similar to thrombospondin 1
25	16.5	1431294_at	Speer7-ps1 /// Speer8-ps1	spermatogenesis associated glutamate (E)-rich protein 8, pseudogene 1 /// spermatogenesis associated glutamate (E)-rich protein 7, pseudogene 1
26	16.5	1427231_at	Robo1	roundabout homolog 1 (Drosophila)
27	16.3	1440701_at	C530008M17Rik	RIKEN cDNA C530008M17 gene
28	16.3	1439088_at	Pdzd8	PDZ domain containing 8
29	16.3	1423213_at	Plxnc1	plexin C1
30	16.2	1455993_at	Odz4	odd Oz/ten-m homolog 4 (Drosophila)
31	16	1427522_at	Arhgap20	Rho GTPase activating protein 20
32	16	1418440_at	Col8a1	procollagen, type VIII, alpha 1
33	15.9	1453391_at	Speer7-ps1	spermatogenesis associated glutamate (E)-rich protein 7, pseudogene 1
34	15.9	1447602_x_at	Sulf2	sulfatase 2
35	15.8	1434530_at	Odz4	odd Oz/ten-m homolog 4 (Drosophila)
36	15.8	1433935_at	AU020206	expressed sequence AU020206
37	15.8	1417401_at	Rai14	retinoic acid induced 14
38	15.7	1445510_at	C79601	expressed sequence C79601
39	15.7	1440600_at	4930407I10Rik	RIKEN cDNA 4930407I10 gene
40	15.7	1431863_at	4931430N09Rik	RIKEN cDNA 4931430N09 gene
41	15.6	1437397_at	Prlr	prolactin receptor
42	15.5	1436966_at	Peli2	pellino 2
43	15.5	1424295_at	Dppa3	developmental pluripotency-associated 3
44	15.4	1458412_at	Zfp78	zinc finger protein 78
45	15.4	1450377_at	LOC640441	similar to thrombospondin 1
46	15.4	1438588_at	Plagl1	Pleiomorphic adenoma gene-like 1
47	15.4	1428853_at	Ptch1	patched homolog 1
48	15.4	1426103_a_at	Esr2	estrogen receptor 2 (beta)
49	15.4	1418848_at	Aqp7	aquaporin 7
50	15.3	1458601_at	8030447M02Rik	RIKEN cDNA 8030447M02 gene
51	15.3	1456344_at	Tnc	Tenascin C
52	15.3	1455426_at	Epha3	Eph receptor A3
53	15.3	1452284_at	Ptprz1	protein tyrosine phosphatase, receptor type Z, polypeptide 1
54	15.2	1459491_at	D12Ertd673e	DNA segment, Chr 12, ERATO Doi 673, expressed
55	15.2	1449570_at	Klrb1c	killer cell lectin-like receptor subfamily B member 1C
56	15.2	1424356_a_at	Metrnl	meteorin, glial cell differentiation regulator-like
57	15.2	1423830_a_at	Mier2	mesoderm induction early response 1, family member 2
58	15.1	1432592_at	Pappa	pregnancy-associated plasma protein A
59	15.1	1427623_at	Herc2	hect (homologous to the E6-AP (UBE3A) carboxyl terminus) domain and RCC1 (CHC1)-like domain (RLD) 2
60	15.1	1423626_at	Dst	dystonin
61	15.1	1418536_at	LOC630509 /// LOC674192	similar to H-2 class I histocompatibility antigen, Q7 alpha chain precursor (QA-2 antigen) /// region containing histocompatibility 2, Q region locus 9; histocompatibility 2, Q region locus 7
62	15	1459675_at
63	15	1437339_s_at	Pcsk5	proprotein convertase subtilisin/kexin type 5
64	14.9	1440037_at	Pbx1	pre B-cell leukemia transcription factor 1
65	14.8	1433575_at	LOC672274	similar to Transcription factor SOX-4
66	14.8	1430388_a_at	Sulf2	sulfatase 2
67	14.8	1424214_at	9130213B05Rik	RIKEN cDNA 9130213B05 gene
68	14.7	1445473_at	Diras2	DIRAS family, GTP-binding RAS-like 2
69	14.7	1417858_at	Rasal1	RAS protein activator like 1 (GAP1 like)
70	14.6	1437785_at	Adamts9	a disintegrin-like and metallopeptidase (reprolysin type) with thrombospondin type 1 motif, 9
71	14.6	1432844_at	Phactr4	phosphatase and actin regulator 4
72	14.6	1419248_at	Rgs2	regulator of G-protein signaling 2
73	14.5	1446799_at
74	14.5	1444904_at	Runx1t1	Runt-related transcription factor 1; translocated to, 1 (cyclin D-related)
75	14.5	1441781_at	AI317158	expressed sequence AI317158
76	14.5	1437548_at	Bicd1	bicaudal D homolog 1 (Drosophila)
77	14.5	1423088_at	Tmod3	tropomodulin 3
78	14.4	1459619_at	Epb4.1l2	erythrocyte protein band 4.1-like 2
79	14.4	1457778_at	Stox2	storkhead box 2
80	14.4	1452214_at	Skil	SKI-like
81	14.4	1447830_s_at	Rgs2	regulator of G-protein signaling 2
82	14.4	1444097_at	Metrnl	meteorin, glial cell differentiation regulator-like
83	14.4	1443989_at	Trim9	tripartite motif protein 9
84	14.4	1434339_at	Fnbp1l	formin binding protein 1-like
85	14.4	1432901_at	Etl4	enhancer trap locus 4
86	14.4	1420895_at	Tgfbr1	transforming growth factor, beta receptor I
87	14.4	1418280_at	Klf6	Kruppel-like factor 6
88	14.3	1440246_at	Lass6	longevity assurance homolog 6 (S. cerevisiae)
89	14.3	1437322_at	Rbm4	RNA binding motif protein 4
90	14.3	1435880_at	Ankrd50	ankrin repeat domain 50
91	14.3	1416359_at	Snag1	sorting nexin associated golgi protein 1
92	14.2	1455297_at	Spin2	spindlin family, member 2
93	14.2	1445886_at	Elk3	ELK3, member of ETS oncogene family
94	14.1	1438585_at	Syne2	synaptic nuclear envelope 2
95	14.1	1429693_at	Dab2	disabled homolog 2 (Drosophila)
96	14.1	1426079_at	Cd247	CD247 antigen
97	14.1	1421038_a_at	Kcnn4	potassium intermediate/small conductance calcium-activated channel, subfamily N, member 4
98	14.1	1419247_at	Rgs2	regulator of G-protein signaling 2
99	14	1452784_at	Itgav	integrin alpha V
100	14	1449706_s_at	Nr5a2	nuclear receptor subfamily 5, group A, member 2
101	14	1437735_at	Ppp1r12a	protein phosphatase 1, regulatory (inhibitor) subunit 12A
102	14	1420496_at	F12	coagulation factor XII (Hageman factor)
103	13.9	1445616_at	Eif4g3	Eukaryotic translation initiation factor 4 gamma, 3
104	13.9	1440441_at	Fbxl7	F-box and leucine-rich repeat protein 7
105	13.9	1437214_at	Lrrtm4	leucine rich repeat transmembrane neuronal 4
106	13.9	1434310_at	Bmpr2	bone morphogenic protein receptor, type II (serine/threonine kinase)
107	13.9	1430379_at	5830411K21Rik	RIKEN cDNA 5830411K21 gene
108	13.9	1424605_at	Pcsk5	proprotein convertase subtilisin/kexin type 5
109	13.9	1420894_at	Tgfbr1	transforming growth factor, beta receptor I
110	13.8	1457407_at	Robo1	roundabout homolog 1 (Drosophila)
111	13.8	1453982_at	Mdm4	transformed mouse 3T3 cell double minute 4
112	13.8	1451684_a_at	Bicd1	bicaudal D homolog 1 (Drosophila)
113	13.8	1450805_at	Sgcd	sarcoglycan, delta (dystrophin-associated glycoprotein)
114	13.8	1449370_at	LOC672274 /// Sox4	SRY-box containing gene 4 /// similar to Transcription factor SOX-4
115	13.8	1446475_at	Mbnl2	Muscleblind-like 2
116	13.8	1442408_at	Sulf2	sulfatase 2
117	13.8	1442090_at	8030463A06Rik	RIKEN cDNA 8030463A06 gene
118	13.8	1433508_at	Klf6	Kruppel-like factor 6
119	13.7	1460300_a_at	Ltk	leukocyte tyrosine kinase
120	13.7	1452397_at	2810474O19Rik	RIKEN cDNA 2810474O19 gene
121	13.7	1448606_at	Edg2	endothelial differentiation, lysophosphatidic acid G-protein-coupled receptor, 2
122	13.7	1434249_s_at
123	13.7	1431038_at	Rassf4	Ras association (RalGDS/AF-6) domain family 4
124	13.7	1430151_at	Nisch	nischarin
125	13.7	1422758_at	Chst2	carbohydrate sulfotransferase 2
126	13.7	1419638_at	Efnb2	ephrin B2
127	13.6	1458742_at	Lphn3	latrophilin 3
128	13.6	1458684_at	Ss18	synovial sarcoma translocation, Chromosome 18
129	13.6	1456553_at	Zcchc11	Zinc finger, CCHC domain containing 11
130	13.6	1452452_at		Intracisternal A-particle-related retroviral elements and envelope pseudogene
131	13.6	1451888_a_at	Odz4	odd Oz/ten-m homolog 4 (Drosophila)
132	13.6	1450042_at	Arx	aristaless related homeobox gene (Drosophila)
133	13.6	1445968_at	Tmtc2	Transmembrane and tetratricopeptide repeat containing 2
134	13.6	1437181_at	Peli2	pellino 2
135	13.6	1428914_at	2310014D11Rik	RIKEN cDNA 2310014D11 gene
136	13.6	1417568_at	Ncald	neurocalcin delta
137	13.6	1417400_at	Rai14	retinoic acid induced 14
138	13.5	1457508_at	C430003N24Rik	RIKEN cDNA C430003N24 gene
139	13.5	1450716_at	Adamts1	a disintegrin-like and metallopeptidase (reprolysin type) with thrombospondin type 1 motif, 1
140	13.5	1442620_at	Psd3	Pleckstrin and Sec7 domain containing 3
141	13.5	1441050_at	Strn3	Striatin, calmodulin binding protein 3
142	13.5	1440064_at	Etl4	enhancer trap locus 4
143	13.5	1439123_at	Phf21a	PHD finger protein 21A
144	13.5	1430317_at	Ube2j2	ubiquitin-conjugating enzyme E2, J2 homolog (yeast)
145	13.5	1420311_s_at
146	13.5	1419006_s_at	Peli2	pellino 2
147	13.5	1416762_at	S100a10	S100 calcium binding protein A10 (calpactin)
148	13.4	1448453_at	Hsd3b1	hydroxy-delta-5-steroid dehydrogenase, 3 beta- and steroid delta-isomerase 1
149	13.4	1441064_at	E330039K12Rik	RIKEN cDNA E330039K12 gene
150	13.4	1437351_at	Cxxc4	CXXC finger 4
151	13.4	1434303_at	Raph1	Ras association (RalGDS/AF-6) and pleckstrin homology domains 1
152	13.4	1429992_at	Speer4b	spermatogenesis associated glutamate (E)-rich protein 4b
153	13.4	1429400_at	Clcn5	chloride channel 5
154	13.4	1429348_at	Sema3c	sema domain, immunoglobulin domain (Ig), short basic domain, secreted, (semaphorin) 3C
155	13.4	1427378_at	Krt75	keratin 75
156	13.4	1425575_at	Epha3	Eph receptor A3
157	13.3	1452718_at	Edd1	E3 ubiquitin protein ligase, HECT domain containing, 1
158	13.3	1441343_at
159	13.3	1438249_at
160	13.3	1432266_at	Etl4	enhancer trap locus 4
161	13.3	1420410_at	Nr5a2	nuclear receptor subfamily 5, group A, member 2
162	13.3	1416889_at	Tnni2	troponin I, skeletal, fast 2
163	13.2	1460440_at	Lphn3	latrophilin 3
164	13.2	1444985_at		Transcribed locus
165	13.2	1443617_at	Exoc6b	Exocyst complex component 6B
166	13.2	1441030_at	Rai14	retinoic acid induced 14
167	13.2	1438743_at	Cyp7a1	cytochrome P450, family 7, subfamily a, polypeptide 1
168	13.2	1436986_at	Sntb2	syntrophin, basic 2
169	13.2	1433244_at	4930573G07Rik	RIKEN cDNA 4930573G07 gene
170	13.2	1430946_at	2600014E21Rik	RIKEN cDNA 2600014E21 gene
171	13.2	1422671_s_at	Naalad2	N-acetylated alpha-linked acidic dipeptidase 2
172	13.2	1417234_at	Mmp11	matrix metallopeptidase 11
173	13.1	1457723_at	Pspc1	Paraspeckle protein 1
174	13.1	1456984_at	Scml2	sex comb on midleg-like 2 (Drosophila)
175	13.1	1453656_a_at	4933431G14Rik	RIKEN cDNA 4933431G14 gene
176	13.1	1453646_at	3110005L21Rik	RIKEN cDNA 3110005L21 gene
177	13.1	1449198_a_at	St3gal5	ST3 beta-galactoside alpha-2,3-sialyltransferase 5
178	13.1	1447044_at
179	13.1	1446889_at	D2Ertd105e	DNA segment, Chr 2, ERATO Doi 105, expressed
180	13.1	1444937_at
181	13.1	1443062_at	Auts2	autism susceptibility candidate 2
182	13.1	1442245_at	Yipf2	Yip1 domain family, member 2
183	13.1	1441592_at	Jmjd1c	Jumonji domain containing 1C
184	13.1	1438407_at	Dsel	dermatan sulfate epimerase-like
185	13.1	1437029_at	Tacr3	tachykinin receptor 3
186	13.1	1436399_s_at	Nrk	Nik related kinase
187	13.1	1434316_at	Chsy1	carbohydrate (chondroitin) synthase 1
188	13.1	1434246_at	L3mbtl3	l(3)mbt-like 3 (Drosophila)
189	13.1	1429420_at	4931414P19Rik	RIKEN cDNA 4931414P19 gene
190	13.1	1420696_at	Sema3c	sema domain, immunoglobulin domain (Ig), short basic domain, secreted, (semaphorin) 3C
191	13.1	1418497_at	Fgf13	fibroblast growth factor 13
192	13.1	1417633_at	Sod3	superoxide dismutase 3, extracellular
193	13.1	1415800_at	Gja1	gap junction membrane channel protein alpha 1
194	13	1458892_at	9430047G12Rik	RIKEN cDNA 9430047G12 gene
195	13	1454886_x_at
196	13	1452942_at	Tmem65	transmembrane protein 65
197	13	1450079_at	Nrk	Nik related kinase
198	13	1445011_at
199	13	1438774_s_at	Pgm2l1	phosphoglucomutase 2-like 1
200	13	1437702_at	Tgm6	transglutaminase 6
201	13	1434776_at	Sema5a	sema domain, seven thrombospondin repeats (type 1 and type 1-like), transmembrane domain (TM) and short cytoplasmic domain, (semaphorin) 5A
202	13	1427592_at	Pcdh7	protocadherin 7
203	13	1426782_at	Gpr125	G protein-coupled receptor 125
204	13	1425817_a_at	Slc8a1	solute carrier family 8 (sodium/calcium exchanger), member 1
205	12.9	1457806_at	Dock1	dedicator of cyto-kinesis 1
206	12.9	1457324_at	4933409K07Rik	RIKEN cDNA 4933409K07 gene
207	12.9	1451699_at	EG668468 /// EG668525 /// LOC668631 /// LOC675654	predicted gene, EG668468 /// predicted gene, EG668525 /// hypothetical protein LOC668631 /// similar to putative retrovirus-related gag protein
208	12.9	1446873_at
209	12.9	1445730_at	Rab11fip2	RAB11 family interacting protein 2 (class I)
210	12.9	1442846_at	Pbx1	Pre B-cell leukemia transcription factor 1
211	12.9	1439612_at	Cacna1b	calcium channel, voltage-dependent, N type, alpha 1B subunit
212	12.9	1438248_at	Pcsk5	proprotein convertase subtilisin/kexin type 5
213	12.9	1436712_at	Pla2g4c	phospholipase A2, group IVC (cytosolic, calcium-independent)
214	12.9	1428251_at	Smchd1	SMC hinge domain containing 1
215	12.9	1425452_s_at	AW125753 /// Ptprj	protein tyrosine phosphatase, receptor type, J /// expressed sequence AW125753
216	12.9	1424843_a_at	Gas5	growth arrest specific 5
217	12.8	1457358_at
218	12.8	1456505_at	Braf	Braf transforming gene
219	12.8	1454923_at	AW214353	expressed sequence AW214353
220	12.8	1448027_at	2010305B15Rik	RIKEN cDNA 2010305B15 gene
221	12.8	1444028_s_at	Dock9 /// LOC670309	dedicator of cytokinesis 9 /// similar to Dedicator of cytokinesis protein 9 (Cdc42 guanine nucleotide exchange factor zizimin 1)
222	12.8	1438531_at	A730054J21Rik	RIKEN cDNA A730054J21 gene
223	12.8	1433492_at	Epb4.1l2	erythrocyte protein band 4.1-like 2
224	12.8	1432734_at	4933402E15Rik	RIKEN cDNA 4933402E15 gene
225	12.8	1421362_a_at	Frk	fyn-related kinase
226	12.8	1418492_at	Grem2	gremlin 2 homolog, cysteine knot superfamily (Xenopus laevis)
227	12.7	1456478_at	Pgm2l1	phosphoglucomutase 2-like 1
228	12.7	1456165_at	4921521F21Rik	RIKEN cDNA 4921521F21 gene
229	12.7	1455300_at	E130014J05Rik	RIKEN cDNA E130014J05 gene
230	12.7	1452404_at	Phactr2	phosphatase and actin regulator 2
231	12.7	1451530_at	Egfr	epidermal growth factor receptor
232	12.7	1450738_at	Kif21a	kinesin family member 21A
233	12.7	1445718_at	Wdfy3	WD repeat and FYVE domain containing 3
234	12.7	1443797_at	Agps	Alkylglycerone phosphate synthase
235	12.7	1440431_at	Meis1	Myeloid ecotropic viral integration site 1
236	12.7	1436898_at	Sfpq	splicing factor proline/glutamine rich (polypyrimidine tract binding protein associated)
237	12.7	1420357_s_at	EG574437 /// Xlr3a /// Xlr3b	X-linked lymphocyte-regulated 3A /// X-linked lymphocyte-regulated 3B /// predicted gene, EG574437
238	12.7	1419118_at	2900093B09Rik	RIKEN cDNA 2900093B09 gene
239	12.7	1417688_at	BC004044	cDNA sequence BC004044
240	12.7	1417569_at	Ncald	neurocalcin delta
241	12.6	1459681_at
242	12.6	1455758_at	Prkcc	protein kinase C, gamma
243	12.6	1455374_at	Kcnj3	Potassium inwardly-rectifying channel, subfamily J, member 3
244	12.6	1454926_at	4930544G21Rik	RIKEN cDNA 4930544G21 gene
245	12.6	1454631_at	Gtf2a1	General transcription factor II A, 1
246	12.6	1454511_at	9430018C23Rik	RIKEN cDNA 9430018C23 gene
247	12.6	1450031_at	Aff4	AF4/FMR2 family, member 4
248	12.6	1448853_at	Synj2bp	synaptojanin 2 binding protein
249	12.6	1448556_at	Prlr	prolactin receptor
250	12.6	1447096_at		Transcribed locus
251	12.6	1446901_at	AU022077	expressed sequence AU022077
252	12.6	1445061_at	Pcdh9	Protocadherin 9
253	12.6	1443440_at
254	12.6	1440692_at	Gm364	gene model 364, (NCBI)
255	12.6	1437188_at	Gabbr1	gamma-aminobutyric acid (GABA-B) receptor, 1
256	12.6	1437070_at	Cdc14b	CDC14 cell division cycle 14 homolog B (S. cerevisiae)
257	12.6	1434106_at	Epm2aip1	EPM2A (laforin) interacting protein 1
258	12.6	1426531_at	Zmynd11	zinc finger, MYND domain containing 11
259	12.6	1422726_x_at	Speer4a	spermatogenesis associated glutamate (E)-rich protein 4a
260	12.6	1421276_a_at	Dst	dystonin
261	12.6	1421201_a_at	Tro	trophinin
262	12.6	1421172_at	Adam12	a disintegrin and metallopeptidase domain 12 (meltrin alpha)
263	12.6	1417900_a_at	Vldlr	very low density lipoprotein receptor
264	12.5	1458508_at	Matr3	matrin 3
265	12.5	1456787_at
266	12.5	1455101_at		Mus musculus, clone IMAGE:2647821, mRNA
267	12.5	1454916_s_at	Arfip1	ADP-ribosylation factor interacting protein 1
268	12.5	1454758_a_at	Tsc22d1	TSC22 domain family, member 1
269	12.5	1449707_at	Nr5a2	nuclear receptor subfamily 5, group A, member 2
270	12.5	1444194_at
271	12.5	1439539_at	Tram2	translocating chain-associating membrane protein 2
272	12.5	1436581_at	Ttc14	tetratricopeptide repeat domain 14
273	12.5	1431110_at	Plxdc2	plexin domain containing 2
274	12.5	1429809_at	Tmtc2	transmembrane and tetratricopeptide repeat containing 2
275	12.5	1425350_a_at	Myef2	myelin basic protein expression factor 2, repressor
276	12.5	1418030_at	Slco3a1	solute carrier organic anion transporter family, member 3a1
277	12.5	1416473_a_at	Nope	neighbor of Punc E11
278	12.4	1459547_at		Transcribed locus
279	12.4	1459526_at	Tnrc6a	Trinucleotide repeat containing 6a
280	12.4	1458602_at	Bbx	bobby sox homolog (Drosophila)
281	12.4	1458578_at	Rbms1	RNA binding motif, single stranded interacting protein 1
282	12.4	1456875_at	1810013L24Rik	RIKEN cDNA 1810013L24 gene
283	12.4	1455970_at	Pde5a	Phosphodiesterase 5A, cGMP-specific
284	12.4	1455779_at	Mtap1a	microtubule-associated protein 1 A
285	12.4	1449999_a_at	Cacna2d1	calcium channel, voltage-dependent, alpha2/delta subunit 1
286	12.4	1443630_at
287	12.4	1440604_at	8030494B02Rik	Riken cDNA 8030494B02 gene
288	12.4	1437660_at	Nktr	natural killer tumor recognition sequence
289	12.4	1432627_at	5730507A11Rik	RIKEN cDNA 5730507A11 gene
290	12.4	1430497_at	Rxra	retinoid X receptor alpha
291	12.4	1430139_at	Hells	helicase, lymphoid specific
292	12.4	1429487_at	Ppp1r12a	protein phosphatase 1, regulatory (inhibitor) subunit 12A
293	12.4	1428359_s_at	1810010M01Rik	RIKEN cDNA 1810010M01 gene
294	12.4	1426645_at	Hsp90aa1	heat shock protein 90kDa alpha (cytosolic), class A member 1
295	12.4	1422633_at	1700020D05Rik	RIKEN cDNA 1700020D05 gene
296	12.4	1420474_at	Mtpn	myotrophin
297	12.4	1420312_s_at
298	12.4	1415703_at	Huwe1	HECT, UBA and WWE domain containing 1
299	12.3	1459027_at		Transcribed locus
300	12.3	1453698_at	6030451C04Rik	RIKEN cDNA 6030451C04 gene
301	12.3	1452783_at	Fndc3b	fibronectin type III domain containing 3B
302	12.3	1452073_at	6720460F02Rik	RIKEN cDNA 6720460F02 gene
303	12.3	1449893_a_at	Lrig1	leucine-rich repeats and immunoglobulin-like domains 1
304	12.3	1446918_at		Transcribed locus
305	12.3	1446118_at	D17Ertd165e	DNA segment, Chr 17, ERATO Doi 165, expressed
306	12.3	1444608_at	Ankrd17	Ankyrin repeat domain 17
307	12.3	1444025_at	Kcnj3	Potassium inwardly-rectifying channel, subfamily J, member 3
308	12.3	1440021_at	Gpr20	G protein-coupled receptor 20
309	12.3	1437415_at	4933427D06Rik	RIKEN cDNA 4933427D06 gene
310	12.3	1436230_at	Gpr114	G protein-coupled receptor 114
311	12.3	1435136_at	Whsc1	Wolf-Hirschhorn syndrome candidate 1 (human)
312	12.3	1433701_at	Mpped1	metallophosphoesterase domain containing 1
313	12.3	1431008_at	0610037M15Rik	RIKEN cDNA 0610037M15 gene
314	12.3	1430196_at	8430408J09Rik	RIKEN cDNA 8430408J09 gene
315	12.3	1426360_at	Zc3h11a	zinc finger CCCH type containing 11A
316	12.3	1422033_a_at	Cntf /// Zfp91	ciliary neurotrophic factor /// zinc finger protein 91
317	12.3	1419642_at	Purb	purine rich element binding protein B
318	12.3	1419639_at	Efnb2	ephrin B2
319	12.2	1459575_at	D1Ertd704e	DNA segment, Chr 1, ERATO Doi 704, expressed
320	12.2	1456220_at	Fbxl7	F-box and leucine-rich repeat protein 7
321	12.2	1446348_at	Map4k5	Mitogen-activated protein kinase kinase kinase kinase 5
322	12.2	1440990_at	Kif26b	kinesin family member 26B
323	12.2	1439204_at	Scn3a	sodium channel, voltage-gated, type III, alpha
324	12.2	1438783_at	LOC637870	similar to Nedd4 WW binding protein 4
325	12.2	1437473_at	Maf	avian musculoaponeurotic fibrosarcoma (v-maf) AS42 oncogene homolog
326	12.2	1437457_a_at	Mtpn	myotrophin
327	12.2	1437443_at	EG620382	Predicted gene, EG620382
328	12.2	1429772_at	Plxna2	plexin A2
329	12.2	1429514_at	Ppap2b	phosphatidic acid phosphatase type 2B
330	12.2	1427165_at	Il13ra1	interleukin 13 receptor, alpha 1
331	12.2	1422748_at	Zeb2	zinc finger E-box binding homeobox 2
332	12.2	1421866_at	Nr3c1	nuclear receptor subfamily 3, group C, member 1
333	12.2	1420881_at	Nsd1	nuclear receptor-binding SET-domain protein 1
334	12.1	1443375_at	Gnas	GNAS (guanine nucleotide binding protein, alpha stimulating) complex locus
335	12.1	1441230_at	Fndc3b	Fibronectin type III domain containing 3B
336	12.1	1439917_at	Pdzd8	PDZ domain containing 8
337	12.1	1436087_at	Dpp10	dipeptidylpeptidase 10
338	12.1	1435691_at	C630028N24Rik	RIKEN cDNA C630028N24 gene
339	12.1	1427703_at	Pafah1b1	platelet-activating factor acetylhydrolase, isoform 1b, beta1 subunit
340	12.1	1425398_at	LOC665622 /// RP23-38E20.1	H2b histone family, member A /// histone pseudogene
341	12.1	1420342_at	Gdap10	ganglioside-induced differentiation-associated-protein 10
342	12.1	1419796_at
343	12	1460158_at	LOC667170	Similar to Glyceraldehyde-3-phosphate dehydrogenase (GAPDH)
344	12	1459797_at	Epb4.1l2	Erythrocyte protein band 4.1-like 2
345	12	1459348_at	Ebf1	Early B-cell factor 1
346	12	1447048_at	6720458F09Rik	RIKEN cDNA 6720458F09 gene
347	12	1446146_at	Gja7	Gap junction membrane channel protein alpha 7
348	12	1445306_at
349	12	1443033_at	Rbm14	RNA binding motif protein 14
350	12	1442393_at	Zeb2	Zinc finger E-box binding homeobox 2
351	12	1441828_at	Stard5	StAR-related lipid transfer (START) domain containing 5
352	12	1436165_at	Luc7l2	LUC7-like 2 (S. cerevisiae)
353	12	1435163_at	9030612M13Rik	RIKEN cDNA 9030612M13 gene
354	12	1434184_s_at	Map4k4	mitogen-activated protein kinase kinase kinase kinase 4
355	12	1425152_s_at	Serpini2	serine (or cysteine) peptidase inhibitor, clade I, member 2
356	12	1423084_at	B3galt2	UDP-Gal:betaGlcNAc beta 1,3-galactosyltransferase, polypeptide 2
357	12	1415863_at	Eif4g2	eukaryotic translation initiation factor 4, gamma 2
358	11.9	1460331_at	Tm9sf2	transmembrane 9 superfamily member 2
359	11.9	1456873_at	Clic5	chloride intracellular channel 5
360	11.9	1450546_at	Ammecr1	Alport syndrome, mental retardation, midface hypoplasia and elliptocytosis chromosomal region gene 1 homolog (human)
361	11.9	1449615_s_at	Hdlbp	high density lipoprotein (HDL) binding protein
362	11.9	1446334_at
363	11.9	1444139_at	Ddit4l	DNA-damage-inducible transcript 4-like
364	11.9	1442603_at	Pb1	Polybromo 1
365	11.9	1442518_at	C030044O21Rik	RIKEN cDNA C030044O21 gene
366	11.9	1438663_at	Bat2d	BAT2 domain containing 1
367	11.9	1437372_at	Cpsf6	cleavage and polyadenylation specific factor 6
368	11.9	1435793_at	Aph1b	anterior pharynx defective 1b homolog (C. elegans)
369	11.9	1434935_at	Aak1	AP2 associated kinase 1
370	11.9	1434595_at	Trim9	tripartite motif protein 9
371	11.9	1433995_s_at	D16Bwg1543e	DNA segment, Chr 16, Brigham & Women's Genetics 1543 expressed
372	11.9	1432656_at	3222402N08Rik	RIKEN cDNA 3222402N08 gene
373	11.9	1430175_at	4930588G05Rik	RIKEN cDNA 4930588G05 gene
374	11.9	1428760_at	Snapc3	small nuclear RNA activating complex, polypeptide 3
375	11.9	1423285_at	Coch	coagulation factor C homolog (Limulus polyphemus)
376	11.9	1417359_at	Mfap2	microfibrillar-associated protein 2
377	11.8	1460612_at	Ranbp3	RAN binding protein 3
378	11.8	1460297_at	Nphs2	nephrosis 2 homolog, podocin (human)
379	11.8	1459672_at		Transcribed locus
380	11.8	1459304_at	A730054J21Rik	RIKEN cDNA A730054J21 gene
381	11.8	1459078_at	Rbpms	RNA binding protein gene with multiple splicing
382	11.8	1458985_at	Fry	furry homolog (Drosophila)
383	11.8	1455978_a_at	Matn2	matrilin 2
384	11.8	1455320_at
385	11.8	1450939_at	Entpd1	ectonucleoside triphosphate diphosphohydrolase 1
386	11.8	1449270_at	Plxdc2	plexin domain containing 2
387	11.8	1446946_at	Tgfbr1	Transforming growth factor, beta receptor I
388	11.8	1445538_at	Auts2	Autism susceptibility candidate 2
389	11.8	1444717_at	Zwint	ZW10 interactor
390	11.8	1443923_at	Akap13	A kinase (PRKA) anchor protein 13
391	11.8	1436202_at
392	11.8	1434228_at	Ppm2c	protein phosphatase 2C, magnesium dependent, catalytic subunit
393	11.8	1434210_s_at	Lrig1	leucine-rich repeats and immunoglobulin-like domains 1
394	11.8	1434070_at	Jag1	jagged 1
395	11.8	1433833_at	Fndc3b	fibronectin type III domain containing 3B
396	11.8	1431179_at	Entpd7	ectonucleoside triphosphate diphosphohydrolase 7
397	11.8	1429893_at	Il17rd	interleukin 17 receptor D
398	11.8	1424781_at	Reep3	receptor accessory protein 3
399	11.8	1421222_at	Fip1l1	FIP1 like 1 (S. cerevisiae)
400	11.7	1455998_at	LOC667118 /// Zc3h11a	zinc finger CCCH type containing 11A /// similar to Zinc finger BED domain containing protein 4
401	11.7	1454435_at	5530400N10Rik	RIKEN cDNA 5530400N10 gene
402	11.7	1454200_at	Zeb2	zinc finger E-box binding homeobox 2
403	11.7	1444787_at	Chd1	Chromodomain helicase DNA binding protein 1
404	11.7	1443533_at	Ppp2r5e	Protein phosphatase 2, regulatory subunit B (B56), epsilon isoform
405	11.7	1442089_at
406	11.7	1437293_x_at	Ust	uronyl-2-sulfotransferase
407	11.7	1432798_at	9530023I19Rik	RIKEN cDNA 9530023I19 gene
408	11.7	1431248_at	5031426D15Rik	RIKEN cDNA 5031426D15 gene
409	11.7	1428789_at	Ralgps2	Ral GEF with PH domain and SH3 binding motif 2
410	11.7	1428101_at	Rnf38	ring finger protein 38
411	11.7	1426863_at	Rbmx	RNA binding motif protein, X chromosome
412	11.7	1421474_a_at	Spsb1	splA/ryanodine receptor domain and SOCS box containing 1
413	11.7	1420145_at		Transcribed locus
414	11.7	1418017_at	Pum2	pumilio 2 (Drosophila)
415	11.6	1457966_at	Fbxl7	F-box and leucine-rich repeat protein 7
416	11.6	1457388_at	A830080L01Rik	RIKEN cDNA A830080L01 gene
417	11.6	1456866_x_at	1700027D21Rik	RIKEN cDNA 1700027D21 gene
418	11.6	1456795_at	D330027G24Rik	RIKEN cDNA D330027G24 gene
419	11.6	1453248_at	2810039B14Rik	RIKEN cDNA 2810039B14 gene
420	11.6	1451966_at	Mrap	melanocortin 2 receptor accessory protein
421	11.6	1445411_at
422	11.6	1440241_at	Trpm1	Transient receptor potential cation channel, subfamily M, member 1
423	11.6	1439058_at	Sfpq	splicing factor proline/glutamine rich (polypyrimidine tract binding protein associated)
424	11.6	1437065_at	Zbtb20	zinc finger and BTB domain containing 20
425	11.6	1434811_at	Cage1	cancer antigen 1
426	11.6	1428286_at	2900097C17Rik	RIKEN cDNA 2900097C17 gene
427	11.6	1427692_a_at	Cask	calcium/calmodulin-dependent serine protein kinase (MAGUK family)
428	11.6	1424632_a_at	Rev3l	REV3-like, catalytic subunit of DNA polymerase zeta RAD54 like (S. cerevisiae)
429	11.5	1459213_at		Adult male aorta and vein cDNA, RIKEN full-length enriched library, clone:A530096K17 product:unclassifiable, full insert sequence
430	11.5	1458537_at
431	11.5	1458301_x_at	Zfp292	Zinc finger protein 292
432	11.5	1453814_at	Bcl11a	B-cell CLL/lymphoma 11A (zinc finger protein)
433	11.5	1452679_at	Tubb2b	tubulin, beta 2b
434	11.5	1452500_at
435	11.5	1447871_at		Transcribed locus
436	11.5	1447510_at	C530014P21Rik	RIKEN cDNA C530014P21 gene
437	11.5	1447417_at	Taf1	TAF1 RNA polymerase II, TATA box binding protein (TBP)-associated factor
438	11.5	1445272_at	Rnf38	Ring finger protein 38
439	11.5	1442343_at	Txndc11	Thioredoxin domain containing 11
440	11.5	1441072_at
441	11.5	1439170_at
442	11.5	1437360_at	Pcdh19	protocadherin 19
443	11.5	1432024_at	Ttc28	tetratricopeptide repeat domain 28
444	11.5	1428908_at	Rbm25	RNA binding motif protein 25
445	11.5	1427340_at	Rgs6	regulator of G-protein signaling 6
446	11.5	1427074_at	Pcmtd2	protein-L-isoaspartate (D-aspartate) O-methyltransferase domain containing 2
447	11.5	1424645_at	Tnrc6c	trinucleotide repeat containing 6C
448	11.5	1421408_at	Igsf6	immunoglobulin superfamily, member 6
449	11.4	1457896_at	Esrrg	estrogen-related receptor gamma
450	11.4	1457732_at	Pcmtd2	Protein-L-isoaspartate (D-aspartate) O-methyltransferase domain containing 2
451	11.4	1456816_at	Zmiz1	Zinc finger, MIZ-type containing 1
452	11.4	1454899_at	Lpp	LIM domain containing preferred translocation partner in lipoma
453	11.4	1453734_at	Atrx	alpha thalassemia/mental retardation syndrome X-linked homolog (human)
454	11.4	1453163_at	Ppp1r12a	protein phosphatase 1, regulatory (inhibitor) subunit 12A
455	11.4	1451990_at	Mapre2	microtubule-associated protein, RP/EB family, member 2
456	11.4	1447245_at		Transcribed locus
457	11.4	1446698_at	Morf4l1	Mortality factor 4 like 1
458	11.4	1444827_at	Btbd9	BTB (POZ) domain containing 9
459	11.4	1444044_at	Nedd4	Neural precursor cell expressed, developmentally down-regulted gene 4
460	11.4	1442703_at	AK220484	cDNA sequence AK220484
461	11.4	1442352_at	9430091N11Rik	RIKEN cDNA 9430091N11 gene
462	11.4	1438050_x_at	EG668383	predicted gene, EG668383
463	11.4	1437992_x_at	Gja1	gap junction membrane channel protein alpha 1
464	11.4	1437894_at	Prox1	prospero-related homeobox 1
465	11.4	1436095_at	Chd5	chromodomain helicase DNA binding protein 5
466	11.4	1428651_at	Klhl24	kelch-like 24 (Drosophila)
467	11.4	1427809_at		Mus musculus, clone IMAGE:3708374, mRNA
468	11.4	1425208_at	Lbh	limb-bud and heart
469	11.4	1421934_at	Cbx5	chromobox homolog 5 (Drosophila HP1a)
470	11.4	1421594_a_at	Sytl2	synaptotagmin-like 2
471	11.4	1419212_at	Icosl	icos ligand
472	11.3	1459395_at		Transcribed locus
473	11.3	1451960_a_at	Rev3l	REV3-like, catalytic subunit of DNA polymerase zeta RAD54 like (S. cerevisiae)
474	11.3	1451000_at	Tmem126a	transmembrane protein 126A
475	11.3	1444343_at	A130064L14Rik	RIKEN cDNA A130064L14 gene
476	11.3	1444279_at	Huwe1	HECT, UBA and WWE domain containing 1
477	11.3	1443926_at	Mrg1	Myeloid ecotropic viral integration site-related gene 1
478	11.3	1438454_at	B430203M17Rik	RIKEN cDNA B430203M17 gene
479	11.3	1425604_at	Crkl	v-crk sarcoma virus CT10 oncogene homolog (avian)-like
480	11.3	1425493_at	Bmpr1a	bone morphogenetic protein receptor, type 1A
481	11.3	1425206_a_at	Ube3a	Ubiquitin protein ligase E3A
482	11.2	1457910_at	Fmnl2	Formin-like 2
483	11.2	1457562_at	Rps6kb1	ribosomal protein S6 kinase, polypeptide 1
484	11.2	1456855_at
485	11.2	1456073_s_at	Panx3	pannexin 3
486	11.2	1453706_at	2900042A17Rik	RIKEN cDNA 2900042A17 gene
487	11.2	1451501_a_at	Ghr	growth hormone receptor
488	11.2	1450555_at	Tex13	testis expressed gene 13
489	11.2	1448056_at	Huwe1	HECT, UBA and WWE domain containing 1
490	11.2	1447207_at	Zyg11b	zyg-ll homolog B (C. elegans)
491	11.2	1446953_at	Tcf4	Transcription factor 4
492	11.2	1444100_at	Pdpn	podoplanin
493	11.2	1443675_at	Epc1	Enhancer of polycomb homolog 1 (Drosophila)
494	11.2	1436855_at	Ptprs	protein tyrosine phosphatase, receptor type, S
495	11.2	1436149_at	Cox5b	cytochrome c oxidase, subunit Vb
496	11.2	1433757_a_at	Nisch	nischarin
497	11.2	1432678_at	Itgav	integrin alpha V
498	11.2	1427889_at	Spna2	spectrin alpha 2
499	11.2	1420295_x_at	Clcn5	chloride channel 5
500	11.2	1418114_at	Rbpj	recombination signal binding protein for immunoglobulin kappa J region
501	11.2	1415724_a_at	Cdc42	cell division cycle 42 homolog (S. cerevisiae)
502	11.1	1459317_at	Ank2	ankyrin 2, brain
503	11.1	1453282_at	Cxadr	coxsackievirus and adenovirus receptor
504	11.1	1451230_a_at	Wbp5	WW domain binding protein 5
505	11.1	1446358_at	Bai3	Brain-specific angiogenesis inhibitor 3
506	11.1	1444514_at	B930096F20Rik	RIKEN cDNA B930096F20 gene
507	11.1	1443867_at	Ankrd12	ankyrin repeat domain 12
508	11.1	1443847_x_at		Transcribed locus
509	11.1	1443293_at
510	11.1	1442876_at	Mapk1	Mitogen activated protein kinase 1
511	11.1	1441435_at	Tbl1x	Transducin (beta)-like 1 X-linked
512	11.1	1436161_at	Aprin	androgen-induced proliferation inhibitor
513	11.1	1435562_at	Pdzd8	PDZ domain containing 8
514	11.1	1428484_at	Osbpl3	oxysterol binding protein-like 3
515	11.1	1427850_x_at	Igh-VJ558	immunoglobulin heavy chain (J558 family)
516	11.1	1427617_at	Fut10	fucosyltransferase 10
517	11	1460056_at	1700109F18Rik	RIKEN cDNA 1700109F18 gene
518	11	1456983_at	Trps1	Trichorhinophalangeal syndrome I (human)
519	11	1456914_at
520	11	1456640_at	Sh3rf2	SH3 domain containing ring finger 2
521	11	1455630_at	Dnalc1	dynein, axonemal, light chain 1
522	11	1455201_x_at	Apoa1	apolipoprotein A-I
523	11	1455145_at		14, 17 days embryo head cDNA, RIKEN full-length enriched library, clone:3222402J19 product:unclassifiable, full insert sequence
524	11	1445394_at		Adult male spinal cord cDNA, RIKEN full-length enriched library, clone:A330066H24 product:unclassifiable, full insert sequence
525	11	1444353_at	C030040A22Rik	RIKEN cDNA C030040A22 gene
526	11	1443768_at
527	11	1442067_at	Ror1	Receptor tyrosine kinase-like orphan receptor 1
528	11	1439330_at	D230040J21Rik	RIKEN cDNA D230040J21 gene
529	11	1438945_x_at	Gja1	gap junction membrane channel protein alpha 1
530	11	1435656_at	Gmps	guanine monphosphate synthetase
531	11	1435260_at
532	11	1429588_at	2810474O19Rik	RIKEN cDNA 2810474O19 gene
533	11	1425481_at	Cnot6l	CCR4-NOT transcription complex, subunit 6-like
534	11	1419233_x_at	Apoa1	apolipoprotein A-I
535	11	1418246_at	Rbm9	RNA binding motif protein 9
536	11	1418230_a_at	Lims1	LIM and senescent cell antigen-like domains 1
537	11	1416966_at	Slc22a8	solute carrier family 22 (organic anion transporter), member 8
538	10.9	1460296_a_at	Fgf22	fibroblast growth factor 22
539	10.9	1460016_at	Tmem164	transmembrane protein 164
540	10.9	1457757_at	LOC269389	similar to granulosa cell HMG-box protein-1
541	10.9	1452401_at	Wtap	Wilms' tumour 1-associating protein
542	10.9	1450051_at	Atrx	alpha thalassemia/mental retardation syndrome X-linked homolog (human)
543	10.9	1449765_at	C76628	expressed sequence C76628
544	10.9	1447564_x_at	Piwil4	piwi-like homolog 4 (Drosophila)
545	10.9	1446545_at
546	10.9	1443056_at	Ptprd	Protein tyrosine phosphatase, receptor type, D
547	10.9	1442052_at	C330019G07Rik	RIKEN cDNA C330019G07 gene
548	10.9	1441404_at	Pafah1b1	Platelet-activating factor acetylhydrolase, isoform 1b, beta1 subunit
549	10.9	1439180_at	A430093A21Rik	RIKEN cDNA A430093A21 gene
550	10.9	1438650_x_at	Gja1	gap junction membrane channel protein alpha 1
551	10.9	1437375_at		0 day neonate thymus cDNA, RIKEN full-length enriched library, clone:A430010E21 product:unclassifiable, full insert sequence
552	10.9	1436157_at	Ccar1	cell division cycle and apoptosis regulator 1
553	10.9	1432313_at	4933433F19Rik	RIKEN cDNA 4933433F19 gene
554	10.9	1431405_a_at	Cspp1	centrosome and spindle pole associated protein 1
555	10.9	1428523_at	Lphn3	latrophilin 3
556	10.9	1423363_at	Sort1	sortilin 1
557	10.9	1420985_at	Ash1l	ash1 (absent, small, or homeotic)-like (Drosophila)
558	10.9	1420443_at	Pcdhb19	protocadherin beta 19
559	10.8	1460359_at	Armcx3	armadillo repeat containing, X-linked 3
560	10.8	1458676_at	Nktr	natural killer tumor recognition sequence
561	10.8	1457905_at	D7Ertd59e	DNA segment, Chr 7, ERATO Doi 59, expressed
562	10.8	1455432_at	Taok1	TAO kinase 1
563	10.8	1454255_at	5430434F05Rik	RIKEN cDNA 5430434F05 gene
564	10.8	1453796_a_at	Ergic2	ERGIC and golgi 2
565	10.8	1453311_at	2310008B10Rik	RIKEN cDNA 2310008B10 gene
566	10.8	1453186_at	5730406M06Rik	RIKEN cDNA 5730406M06 gene
567	10.8	1452714_at	Tanc1	tetratricopeptide repeat, ankyrin repeat and coiled-coil containing 1
568	10.8	1452617_at	Ssbp1	single-stranded DNA binding protein 1
569	10.8	1444289_at	Yipf5	Yip1 domain family, member 5
570	10.8	1443429_at	E130310K16Rik	RIKEN cDNA E130310K16 gene
571	10.8	1443222_at	Akt3	Thymoma viral proto-oncogene 3
572	10.8	1443101_at	Grid2	Glutamate receptor, ionotropic, delta 2
573	10.8	1440091_at	Mrg1	myeloid ecotropic viral integration site-related gene 1
574	10.8	1438840_x_at	Apoa1	apolipoprotein A-I
575	10.8	1438063_at	Mphosph9	M-phase phosphoprotein 9
576	10.8	1437022_at	D130059P03Rik	RIKEN cDNA D130059P03 gene
577	10.8	1435862_at	Son	Son cell proliferation protein
578	10.8	1434657_at	Gls	glutaminase
579	10.8	1433835_at	Ppp3cb	protein phosphatase 3, catalytic subunit, beta isoform
580	10.8	1433337_at	6720460K10Rik	RIKEN cDNA 6720460K10 gene
581	10.8	1432457_at	4930448F12Rik	RIKEN cDNA 4930448F12 gene
582	10.8	1427334_s_at	2810474O19Rik	RIKEN cDNA 2810474O19 gene
583	10.8	1425918_at	Egln3	EGL nine homolog 3 (C. elegans)
584	10.8	1423041_a_at	Bzw1	basic leucine zipper and W2 domains 1
585	10.8	1422863_s_at	LOC669660	similar to PDZ and LIM domain protein 5 (Enigma homolog) (Enigma-like PDZ and LIM domains protein)
586	10.8	1417481_at	Ramp1	receptor (calcitonin) activity modifying protein 1
587	10.8	1417216_at	Pim2	proviral integration site 2
588	10.8	1416179_a_at	Rdx	radixin
589	10.8	1415777_at	Pnliprp1	pancreatic lipase related protein 1
590	10.7	1459224_at	Ppp1r13b	Protein phosphatase 1, regulatory (inhibitor) subunit 13B
591	10.7	1456022_at	Hipk2	homeodomain interacting protein kinase 2
592	10.7	1454989_at	Cspp1	centrosome and spindle pole associated protein 1
593	10.7	1453566_at	Prr8	proline rich 8
594	10.7	1453002_at	Sox11	SRY-box containing gene 11
595	10.7	1445198_at	Utx	ubiquitously transcribed tetratricopeptide repeat gene, X chromosome
596	10.7	1444341_at	8030451F13Rik	RIKEN cDNA 8030451F13 gene
597	10.7	1444199_at
598	10.7	1442963_at	Zhx3	zinc fingers and homeoboxes 3
599	10.7	1442671_at	Hip2	Huntingtin interacting protein 2
600	10.7	1441684_at	Ttc3	tetratricopeptide repeat domain 3
601	10.7	1440439_at	Jazf1	JAZF zinc finger 1
602	10.7	1440161_at	Mmp16	Matrix metallopeptidase 16
603	10.7	1440069_at	Efnb2	Ephrin B2
604	10.7	1439332_at	Ddit4l	DNA-damage-inducible transcript 4-like
605	10.7	1439188_at	Cpsf6	cleavage and polyadenylation specific factor 6
606	10.7	1438259_at
607	10.7	1437288_at	Impad1	inositol monophosphatase domain containing 1
608	10.7	1435480_at	Braf	Braf transforming gene
609	10.7	1432159_a_at	Tex13	testis expressed gene 13
610	10.7	1431425_a_at	4930535B03Rik	RIKEN cDNA 4930535B03 gene
611	10.7	1431118_at	6720427H10Rik	RIKEN cDNA 6720427H10 gene
612	10.7	1421198_at	Itgav	integrin alpha V
613	10.7	1417549_at	Zfp68	zinc finger protein 68
614	10.6	1459295_at
615	10.6	1454882_at	L3mbtl3	l(3)mbt-like 3 (Drosophila)
616	10.6	1454030_at	Saps3	SAPS domain family, member 3
617	10.6	1452154_at	Iars	isoleucine-tRNA synthetase
618	10.6	1452125_at	Thrap3	thyroid hormone receptor associated protein 3
619	10.6	1450950_at	Smc3	structural maintenace of chromosomes 3
620	10.6	1450658_at	Adamts5	a disintegrin-like and metallopeptidase (reprolysin type) with thrombospondin type 1 motif, 5 (aggrecanase-2)
621	10.6	1448012_at	C76336	expressed sequence C76336
622	10.6	1447699_at		Adult male spinal cord cDNA, RIKEN full-length enriched library, clone:A330079J11 product:unclassifiable, full insert sequence
623	10.6	1446860_at	Gab2	Growth factor receptor bound protein 2-associated protein 2
624	10.6	1446586_at	8030463A06Rik	RIKEN cDNA 8030463A06 gene
625	10.6	1442193_at	A430028G04Rik	RIKEN cDNA A430028G04 gene
626	10.6	1441113_at	A430071A18Rik	RIKEN cDNA A430071A18 gene
627	10.6	1441071_at	Kcnq5	potassium voltage-gated channel, subfamily Q, member 5
628	10.6	1439004_at	Rps6ka5	ribosomal protein S6 kinase, polypeptide 5
629	10.6	1438264_a_at	Tpp2	tripeptidyl peptidase II
630	10.6	1435914_at	Ncor1	nuclear receptor co-repressor 1
631	10.6	1435579_at	4933409K07Rik	RIKEN cDNA 4933409K07 gene
632	10.6	1434418_at	Lass6	longevity assurance homolog 6 (S. cerevisiae)
633	10.6	1433585_at	Tnpo1	transportin 1
634	10.6	1428938_at	Gnaq	guanine nucleotide binding protein, alpha q polypeptide
635	10.6	1426965_at	Rap2a	RAS related protein 2a
636	10.6	1426677_at	Flna	filamin, alpha
637	10.6	1422272_at	Phxr4	per-hexamer repeat gene 4
638	10.6	1421514_a_at	Scml2	sex comb on midleg-like 2 (Drosophila)
639	10.6	1418498_at	Fgf13	fibroblast growth factor 13
640	10.5	1459165_at	D4Ertd179e	DNA segment, Chr 4, ERATO Doi 179, expressed
641	10.5	1458811_at	9430047L24Rik	RIKEN cDNA 9430047L24 gene
642	10.5	1457575_at	AU021128	expressed sequence AU021128
643	10.5	1453918_at	Ccbe1	collagen and calcium binding EGF domains 1
644	10.5	1453212_at	Zfp383	zinc finger protein 383
645	10.5	1451871_a_at	Ghr	growth hormone receptor
646	10.5	1451775_s_at	Il13ra1	interleukin 13 receptor, alpha 1
647	10.5	1447240_at
648	10.5	1446603_at
649	10.5	1446566_at	Ap2b1	Adaptor-related protein complex 2, beta 1 subunit
650	10.5	1443894_at	Nf1	Neurofibromatosis 1
651	10.5	1437318_at	Pak3	p21 (CDKN1A)-activated kinase 3
652	10.5	1436204_at	1110059G02Rik	RIKEN cDNA 1110059G02 gene
653	10.5	1434644_at	Tbl1x	transducin (beta)-like 1 X-linked
654	10.5	1429310_at	Flrt3	fibronectin leucine rich transmembrane protein 3
655	10.5	1428259_at	Pxdn	peroxidasin homolog (Drosophila)
656	10.5	1423796_at	Sfpq	splicing factor proline/glutamine rich (polypyrimidine tract binding protein associated)
657	10.5	1423098_at	Capn7	calpain 7
658	10.5	1419482_at	C3ar1	complement component 3a receptor 1
659	10.5	1417962_s_at	Ghr	growth hormone receptor
660	10.4	1460485_at	8430434A19Rik	RIKEN cDNA 8430434A19 gene
661	10.4	1458847_at
662	10.4	1458383_at	Idh2	Isocitrate dehydrogenase 2 (NADP+), mitochondrial
663	10.4	1457178_at	Rabgap1l	RAB GTPase activating protein 1-like
664	10.4	1456871_a_at	Phf20l1	PHD finger protein 20-like 1
665	10.4	1455773_at
666	10.4	1454338_at	Bat2d	BAT2 domain containing 1
667	10.4	1452503_a_at	Brwd1	bromodomain and WD repeat domain containing 1
668	10.4	1450316_at	Pcdhb13	protocadherin beta 13
669	10.4	1449725_at	Gfpt1	Glutamine fructose-6-phosphate transaminase 1
670	10.4	1445902_at	Tanc2	Tetratricopeptide repeat, ankyrin repeat and coiled-coil containing 2
671	10.4	1442483_at	Fut8	Fucosyltransferase 8
672	10.4	1440317_at	C130068B02Rik	RIKEN cDNA C130068B02 gene
673	10.4	1438807_at	Hnrpr	Heterogeneous nuclear ribonucleoprotein R
674	10.4	1437179_at	LOC671598 /// Rif1	Rap1 interacting factor 1 homolog (yeast) /// similar to Telomere-associated protein RIF1 (Rap1-interacting factor 1 homolog) (mRif1)
675	10.4	1436641_at	AI415730	expressed sequence AI415730
676	10.4	1435224_at	Crebbp	CREB binding protein
677	10.4	1433068_at	6330582A15Rik	RIKEN cDNA 6330582A15 gene
678	10.4	1428572_at	Basp1	brain abundant, membrane attached signal protein 1
679	10.4	1427907_at	1110037F02Rik	RIKEN cDNA 1110037F02 gene
680	10.4	1424640_at	Arl8a	ADP-ribosylation factor-like 8A
681	10.4	1420946_at	Atrx	alpha thalassemia/mental retardation syndrome X-linked homolog (human)
682	10.4	1419968_at	C77370	expressed sequence C77370
683	10.4	1418959_at	Tmprss5	transmembrane protease, serine 5 (spinesin)
684	10.4	1416360_at	Snag1	sorting nexin associated golgi protein 1
685	10.3	1456480_at	Fry	furry homolog (Drosophila)
686	10.3	1455181_at	Rasa2	RAS p21 protein activator 2
687	10.3	1455057_at	Gmps	guanine monphosphate synthetase
688	10.3	1452560_a_at	Nfya	nuclear transcription factor-Y alpha
689	10.3	1448458_at	Top2b	topoisomerase (DNA) II beta
690	10.3	1447139_at	Bcl7c	B-cell CLL/lymphoma 7C
691	10.3	1446791_at	Pi15	Peptidase inhibitor 15
692	10.3	1446341_at	6030403N03Rik	RIKEN cDNA 6030403N03 gene
693	10.3	1445108_at
694	10.3	1444333_at
695	10.3	1444119_at	B930006L02Rik	RIKEN cDNA B930006L02 gene
696	10.3	1443920_at	Ccdc66	coiled-coil domain containing 66
697	10.3	1443901_at	5830404H04Rik	RIKEN cDNA 5830404H04 gene
698	10.3	1442513_at	BC016423 /// LOC669774	cDNA sequence BC016423 /// similar to cDNA sequence BC016423
699	10.3	1442435_at	Smg6	Smg-6 homolog, nonsense mediated mRNA decay factor (C. elegans)
700	10.3	1442374_at	D2Ertd127e	DNA segment, Chr 2, ERATO Doi 127, expressed
701	10.3	1442111_at	D430033H22Rik	RIKEN cDNA D430033H22 gene
702	10.3	1441718_at	Edd1	E3 ubiquitin protein ligase, HECT domain containing, 1
703	10.3	1441545_at	Zcchc11	zinc finger, CCHC domain containing 11
704	10.3	1440804_at	Nktr	natural killer tumor recognition sequence
705	10.3	1439944_at
706	10.3	1439848_at	Bves	blood vessel epicardial substance
707	10.3	1439655_at	Ube2d2	Ubiquitin-conjugating enzyme E2D 2
708	10.3	1438788_at	D5Wsu152e	DNA segment, Chr 5, Wayne State University 152, expressed
709	10.3	1438696_at	Edn3	endothelin 3
710	10.3	1428171_at	Prpf39	PRP39 pre-mRNA processing factor 39 homolog (yeast)
711	10.3	1423546_at	Zfp207	zinc finger protein 207
712	10.3	1417914_at	Rap2b	RAP2B, member of RAS oncogene family
713	10.2	1460005_at	A230054D04Rik	RIKEN cDNA A230054D04 gene
714	10.2	1456112_at	Tpr	translocated promoter region
715	10.2	1455208_at	Pex19	peroxisome biogenesis factor 19
716	10.2	1447094_at
717	10.2	1446807_at	Usp8	ubiquitin specific peptidase 8
718	10.2	1446652_at	Reps2	RALBP1 associated Eps domain containing protein 2
719	10.2	1445524_at	Ddc	Dopa decarboxylase
720	10.2	1443593_at
721	10.2	1443545_at
722	10.2	1441364_at	Gata4	GATA binding protein 4
723	10.2	1439656_at	Pafah1b1	Platelet-activating factor acetylhydrolase, isoform 1b, beta1 subunit
724	10.2	1437855_at	Mtap4	microtubule-associated protein 4
725	10.2	1435240_at	Baz2b	bromodomain adjacent to zinc finger domain, 2B
726	10.2	1428333_at	2900062L11Rik	RIKEN cDNA 2900062L11 gene
727	10.2	1427742_a_at	Klf6	Kruppel-like factor 6
728	10.2	1424932_at	Egfr	epidermal growth factor receptor
729	10.2	1419846_at	Taf15	TAF15 RNA polymerase II, TATA box binding protein (TBP)-associated factor
730	10.1	1458156_at	E230012J19Rik	RIKEN cDNA E230012J19 gene
731	10.1	1458092_at	Ap3m1	Adaptor-related protein complex 3, mu 1 subunit
732	10.1	1457275_at	Dmn	desmuslin
733	10.1	1455965_at	Adamts4	a disintegrin-like and metallopeptidase (reprolysin type) with thrombospondin type 1 motif, 4
734	10.1	1454414_at	Btbd7	BTB (POZ) domain containing 7
735	10.1	1451738_at	Ogt	O-linked N-acetylglucosamine (GlcNAc) transferase (UDP-N-acetylglucosamine:polypeptide-N-acetylglucosaminyl transferase)
736	10.1	1449109_at	Socs2	suppressor of cytokine signaling 2
737	10.1	1449078_at	St3gal6	ST3 beta-galactoside alpha-2,3-sialyltransferase 6
738	10.1	1448641_at	Mbtd1	mbt domain containing 1
739	10.1	1445340_at	Phr1	pam, highwire, rpm 1
740	10.1	1445067_at	Arfgap1	ADP-ribosylation factor GTPase activating protein 1
741	10.1	1443966_at		3 days neonate thymus cDNA, RIKEN full-length enriched library, clone:A630040N16 product:unclassifiable, full insert sequence
742	10.1	1443031_at		15 days embryo head cDNA, RIKEN full-length enriched library, clone:D930037E02 product:unclassifiable, full insert sequence
743	10.1	1439989_at	Tsc1	tuberous sclerosis 1
744	10.1	1439078_at	Klhl4	kelch-like 4 (Drosophila)
745	10.1	1436324_at	LOC670354 /// Stard9	START domain containing 9 /// similar to StAR-related lipid transfer protein 9 (StARD9) (START domain-containing protein 9)
746	10.1	1435235_at	Txnl1	thioredoxin-like 1
747	10.1	1433759_at	Dpy19l1	dpy-19-like 1 (C. elegans)
748	10.1	1430097_at	8430436C05Rik	RIKEN cDNA 8430436C05 gene
749	10.1	1429179_at	Colec11	collectin sub-family member 11
750	10.1	1428231_at	Cpsf6	cleavage and polyadenylation specific factor 6
751	10.1	1427831_s_at	LOC635007 /// Zfp260	zinc finger protein 260 /// similar to Zinc finger protein OZF (Zinc finger protein 260) (Zfp-260)
752	10.1	1426794_at	Ptprs	protein tyrosine phosphatase, receptor type, S
753	10.1	1426544_a_at	Ttc14	tetratricopeptide repeat domain 14
754	10.1	1426421_s_at	Rbm26	RNA binding motif protein 26
755	10.1	1423474_at	Top1	topoisomerase (DNA) I
756	10.1	1422653_at	Cep70	centrosomal protein 70
757	10	1458937_at		Transcribed locus
758	10	1458522_at
759	10	1458507_at	2810055G22Rik	RIKEN cDNA 2810055G22 gene
760	10	1457377_at	L3mbtl3	L(3)mbt-like 3 (Drosophila)
761	10	1457166_at	AA536749	Expressed sequence AA536749
762	10	1456386_at		7 days neonate cerebellum cDNA, RIKEN full-length enriched library, clone:A730085E23 product:unclassifiable, full insert sequence
763	10	1455154_at	Gli3	GLI-Kruppel family member GLI3
764	10	1453895_at	C330026N13Rik	RIKEN cDNA C330026N13 gene
765	10	1446990_at	Nfia	nuclear factor I/A
766	10	1445652_at
767	10	1443504_at	E330022O07	hypothetical protein E330022O07
768	10	1437884_at	Arl5b	ADP-ribosylation factor-like 5B
769	10	1435445_at	Ccnt2	cyclin T2
770	10	1433527_at	Ireb2	iron responsive element binding protein 2
771	10	1433491_at	Epb4.1l2	erythrocyte protein band 4.1-like 2
772	10	1431689_at	5830400J07Rik	RIKEN cDNA 5830400J07 gene
773	10	1431686_a_at	Gmfb	glia maturation factor, beta
774	10	1426300_at	Alcam	activated leukocyte cell adhesion molecule
775	10	1424742_at
776	10	1421907_at	Pparbp	peroxisome proliferator activated receptor binding protein
777	10	1418043_at	Abcc5	ATP-binding cassette, sub-family C (CFTR/MRP), member 5
778	10	1415691_at	Dlg1	discs, large homolog 1 (Drosophila)
779	9.9	1460623_at	Skap2	src family associated phosphoprotein 2
780	9.9	1459360_at	Sp3	Trans-acting transcription factor 3
781	9.9	1459219_at	Rapgef2	Rap guanine nucleotide exchange factor (GEF) 2
782	9.9	1458296_at		Transcribed locus
783	9.9	1457192_at
784	9.9	1456538_at	Sdccag8	serologically defined colon cancer antigen 8
785	9.9	1451221_at	BC018507	cDNA sequence BC018507
786	9.9	1450655_at	Pten	phosphatase and tensin homolog
787	9.9	1448526_at	Kpnb1	karyopherin (importin) beta 1
788	9.9	1444424_at	Sae1	SUMO1 activating enzyme subunit 1
789	9.9	1443201_at	Gpc6	Glypican 6
790	9.9	1442062_at	7120426M23Rik	RIKEN cDNA 7120426M23 gene
791	9.9	1440451_at	D730048J04Rik	RIKEN cDNA D730048J04 gene
792	9.9	1440227_at	BF642829	expressed sequence BF642829
793	9.9	1440223_at	Rbm6	RNA binding motif protein 6
794	9.9	1437110_at	2810474O19Rik	RIKEN cDNA 2810474O19 gene
795	9.9	1436729_at	Afap1	actin filament associated protein 1
796	9.9	1433669_at	Akap8	A kinase (PRKA) anchor protein 8
797	9.9	1428974_s_at	Lztfl1	leucine zipper transcription factor-like 1
798	9.9	1426833_at	Eif4g3	eukaryotic translation initiation factor 4 gamma, 3
799	9.9	1424966_at	Tmem40	transmembrane protein 40
800	9.9	1423026_at	Rad51c	Rad51 homolog c (S. cerevisiae)
801	9.9	1421664_a_at	Styx	phosphoserine/threonine/tyrosine interaction protein
802	9.9	1420948_s_at	4833408C14Rik	RIKEN cDNA 4833408C14 gene
803	9.8	1458772_at
804	9.8	1457392_at	Sfrs12	Splicing factor, arginine/serine-rich 12
805	9.8	1456398_at	Tug1	taurine upregulated gene 1
806	9.8	1453783_at	Pura	purine rich element binding protein A
807	9.8	1451901_at	Hltf	helicase-like transcription factor
808	9.8	1448005_at	Sash1	SAM and SH3 domain containing 1
809	9.8	1447147_at	Atg7	Autophagy-related 7 (yeast)
810	9.8	1445540_at	Dnm3	Dynamin 3
811	9.8	1444430_at	Armc8	Armadillo repeat containing 8
812	9.8	1442309_at	Dnmt3a	DNA methyltransferase 3A
813	9.8	1436705_at	Tmem32	transmembrane protein 32
814	9.8	1426569_a_at	Frk	fyn-related kinase
815	9.8	1426352_s_at	Tial1	Tia1 cytotoxic granule-associated RNA binding protein-like 1
816	9.8	1422553_at	Pten	phosphatase and tensin homolog
817	9.8	1419829_a_at	Gab2	Growth factor receptor bound protein 2-associated protein 2
818	9.8	1418061_at	Ltbp2	latent transforming growth factor beta binding protein 2
819	9.7	1458110_at	D430030G11Rik	RIKEN cDNA D430030G11 gene
820	9.7	1455164_at	Cdgap	Cdc42 GTPase-activating protein
821	9.7	1452430_s_at	Sfrs1	splicing factor, arginine/serine-rich 1 (ASF/SF2)
822	9.7	1451316_a_at	Picalm	phosphatidylinositol binding clathrin assembly protein
823	9.7	1447819_x_at	Col8a1	procollagen, type VIII, alpha 1
824	9.7	1446307_at	Papolg	Poly(A) polymerase gamma
825	9.7	1444788_x_at	Chd1	Chromodomain helicase DNA binding protein 1
826	9.7	1444461_at	Zmynd11	Zinc finger, MYND domain containing 11
827	9.7	1444096_at	Zfr	Zinc finger RNA binding protein
828	9.7	1443685_at	6430526N21Rik	RIKEN cDNA 6430526N21 gene
829	9.7	1443461_at	C79130	expressed sequence C79130
830	9.7	1443169_at	Cnot4	CCR4-NOT transcription complex, subunit 4
831	9.7	1442473_at	Etl4	Enhancer trap locus 4
832	9.7	1442027_at	Nbeal1	neurobeachin like 1
833	9.7	1435754_at	Zyg11b	zyg-ll homolog B (C. elegans)
834	9.7	1435698_at	4921505C17Rik	RIKEN cDNA 4921505C17 gene
835	9.7	1429810_at	4921505C17Rik	RIKEN cDNA 4921505C17 gene
836	9.7	1428433_at	Hipk2	homeodomain interacting protein kinase 2
837	9.7	1425491_at	Bmpr1a	bone morphogenetic protein receptor, type 1A
838	9.7	1420872_at	Gucy1b3	guanylate cyclase 1, soluble, beta 3
839	9.7	1420340_at	Cspp1	centrosome and spindle pole associated protein 1
840	9.7	1419617_at	Kcnn1	potassium intermediate/small conductance calcium-activated channel, subfamily N, member 1
841	9.7	1418289_at	Nes	nestin
842	9.7	1418135_at	Aff1	AF4/FMR2 family, member 1
843	9.6	1457413_at	Ror1	Receptor tyrosine kinase-like orphan receptor 1
844	9.6	1456931_at	C85363	expressed sequence C85363
845	9.6	1454288_at	5830468K08Rik	RIKEN cDNA 5830468K08 gene
846	9.6	1453210_at	5730507C01Rik	RIKEN cDNA 5730507C01 gene
847	9.6	1452388_at	Hspa1a	heat shock protein 1A
848	9.6	1451668_at	C530043G21Rik	RIKEN cDNA C530043G21 gene
849	9.6	1451330_a_at	Inpp5b	inositol polyphosphate-5-phosphatase B
850	9.6	1447024_at
851	9.6	1446947_at
852	9.6	1446376_at	Rps6kb1	ribosomal protein S6 kinase, polypeptide 1
853	9.6	1445739_at	Map4k4	Mitogen-activated protein kinase kinase kinase kinase 4
854	9.6	1445188_at	Gphn	Gephyrin
855	9.6	1443702_at	Mtap4	microtubule-associated protein 4
856	9.6	1443517_at	6030443O07Rik	RIKEN cDNA 6030443O07 gene
857	9.6	1442528_at	Xpo4	exportin 4
858	9.6	1441870_s_at	Pkd2	polycystic kidney disease 2
859	9.6	1441014_at	Atrx	Alpha thalassemia/mental retardation syndrome X-linked homolog (human)
860	9.6	1440573_at	Erbb2ip	Erbb2 interacting protein
861	9.6	1438528_at	Pcm1	Pericentriolar material 1
862	9.6	1437875_at	Bicd2	bicaudal D homolog 2 (Drosophila)
863	9.6	1436387_at	C330006P03Rik	RIKEN cDNA C330006P03 gene
864	9.6	1436261_at	Adhfe1	Alcohol dehydrogenase, iron containing, 1
865	9.6	1432874_at	4632404M16Rik	RIKEN cDNA 4632404M16 gene
866	9.6	1431166_at
867	9.6	1430216_at	Zfp292	zinc finger protein 292
868	9.6	1429735_at	1110003F05Rik	RIKEN cDNA 1110003F05 gene
869	9.6	1429560_at	Zfp422-rs1	zinc finger protein 422, related sequence 1
870	9.6	1428467_at	Tardbp	TAR DNA binding protein
871	9.6	1423795_at	Sfpq	splicing factor proline/glutamine rich (polypyrimidine tract binding protein associated)
872	9.6	1423535_at	Strn3	striatin, calmodulin binding protein 3
873	9.6	1422765_at	Mapre1	microtubule-associated protein, RP/EB family, member 1
874	9.6	1420951_a_at	Son	Son cell proliferation protein
875	9.6	1420628_at	Pura	purine rich element binding protein A
876	9.6	1418232_s_at	Lims1	LIM and senescent cell antigen-like domains 1
877	9.6	1418011_a_at	Sh3glb1	SH3-domain GRB2-like B1 (endophilin)
878	9.5	1460186_at	Tm9sf3	transmembrane 9 superfamily member 3
879	9.5	1456825_at	Wdr33	WD repeat domain 33
880	9.5	1452772_at	Tnks2	tankyrase, TRF1-interacting ankyrin-related ADP-ribose polymerase 2
881	9.5	1451626_x_at	Pkd1l2	Polycystic kidney disease 1 like 2
882	9.5	1446317_at	Arid4b	AT rich interactive domain 4B (Rbp1 like)
883	9.5	1443991_at	Dock1	dedicator of cyto-kinesis 1
884	9.5	1443770_x_at
885	9.5	1443355_at
886	9.5	1443176_at	Sfmbt2	Scm-like with four mbt domains 2
887	9.5	1442880_at
888	9.5	1441466_at	Sfrs10	splicing factor, arginine/serine-rich 10 (transformer 2 homolog, Drosophila)
889	9.5	1433597_at	9430010O03Rik	RIKEN cDNA 9430010O03 gene
890	9.5	1430774_at	A430106A12Rik	RIKEN cDNA A430106A12 gene
891	9.5	1428168_at	Mpzl1	myelin protein zero-like 1
892	9.5	1426720_at	Apbb2	amyloid beta (A4) precursor protein-binding, family B, member 2
893	9.5	1424503_at	Rab22a	RAB22A, member RAS oncogene family
894	9.5	1422875_at	Cd84	CD84 antigen
895	9.5	1422094_a_at	Zfp329	zinc finger protein 329
896	9.5	1421054_at	Xpo4	exportin 4
897	9.5	1419886_at	DXErtd223e	DNA segment, Chr X, ERATO Doi 223, expressed
898	9.5	1415764_at	Zc3h11a	zinc finger CCCH type containing 11A
899	9.4	1459185_at
900	9.4	1455489_at	Lrrtm2	leucine rich repeat transmembrane neuronal 2
901	9.4	1451070_at	Gdi1	guanosine diphosphate (GDP) dissociation inhibitor 1
902	9.4	1450416_at	Cbx5	chromobox homolog 5 (Drosophila HP1a)
903	9.4	1446102_at	D9Ertd292e	DNA segment, Chr 9, ERATO Doi 292, expressed
904	9.4	1445292_at	Cd300a	CD300A antigen
905	9.4	1444140_at
906	9.4	1443419_at	D5Ertd525e	DNA segment, Chr 5, ERATO Doi 525, expressed
907	9.4	1438284_at	Ocrl	oculocerebrorenal syndrome of Lowe
908	9.4	1433640_at	Fubp1	Far upstream element (FUSE) binding protein 1
909	9.4	1432666_at
910	9.4	1429477_at	Ncaph2	non-SMC condensin II complex, subunit H2
911	9.4	1427488_a_at	Birc6	baculoviral IAP repeat-containing 6
912	9.4	1426246_at	Pros1	protein S (alpha)
913	9.4	1418180_at	Sp1	trans-acting transcription factor 1
914	9.3	1460483_at	2610034E01Rik	RIKEN cDNA 2610034E01 gene
915	9.3	1458641_at	Braf	Braf transforming gene
916	9.3	1458587_at	2310047D07Rik	RIKEN cDNA 2310047D07 gene
917	9.3	1458269_at	LOC638275 /// Pcdh9	protocadherin 9 /// similar to protocadherin 9 isoform 1 precursor
918	9.3	1457211_at	Gls	Glutaminase
919	9.3	1445107_at	A530064N14Rik	RIKEN cDNA A530064N14 gene
920	9.3	1443097_at
921	9.3	1442886_at	Tra2a	transformer 2 alpha homolog (Drosophila)
922	9.3	1441015_at	Fut8	Fucosyltransferase 8
923	9.3	1440490_at	Mpp6	Membrane protein, palmitoylated 6 (MAGUK p55 subfamily member 6)
924	9.3	1439555_at	Rlf	rearranged L-myc fusion sequence
925	9.3	1438525_at	Mllt10	Myeloid/lymphoid or mixed lineage-leukemia translocation to 10 homolog (Drosophila)
926	9.3	1437869_at	3222402P14Rik	RIKEN cDNA 3222402P14 gene
927	9.3	1436215_at	Ipmk	inositol polyphosphate multikinase
928	9.3	1434705_at	Ctbp2	C-terminal binding protein 2
929	9.3	1433884_at	Syt1	synaptotagmin I
930	9.3	1432935_at	5330433J24Rik	RIKEN cDNA 5330433J24 gene
931	9.3	1430245_at
932	9.3	1430226_at	Xlr4c	X-linked lymphocyte-regulated 4C
933	9.3	1427468_at	Ppp3cb	protein phosphatase 3, catalytic subunit, beta isoform
934	9.3	1424586_at	Ehbp1	EH domain binding protein 1
935	9.2	1457186_at	Tbl1xr1	transducin (beta)-like 1X-linked receptor 1
936	9.2	1449121_at	Fusip1	FUS interacting protein (serine-arginine rich) 1
937	9.2	1449028_at	Rhou	ras homolog gene family, member U
938	9.2	1446767_at
939	9.2	1446434_at	Galnact2	Chondroitin sulfate GalNAcT-2
940	9.2	1446088_at	9430081I23Rik	RIKEN cDNA 9430081I23 gene
941	9.2	1443239_at
942	9.2	1441012_at	Hip2	Huntingtin interacting protein 2
943	9.2	1439638_at	Erbb2ip	Erbb2 interacting protein
944	9.2	1435078_at	Tanc2	tetratricopeptide repeat, ankyrin repeat and coiled-coil containing 2
945	9.2	1432497_at	Ccdc93	coiled-coil domain containing 93
946	9.2	1425349_a_at	Myef2	myelin basic protein expression factor 2, repressor
947	9.1	1458447_at	Cenpf	centromere protein F
948	9.1	1456122_at
949	9.1	1453322_at	Wdr33	WD repeat domain 33
950	9.1	1450598_at	V1ra4	vomeronasal 1 receptor, A4
951	9.1	1449552_at	Zfr	zinc finger RNA binding protein
952	9.1	1449249_at	Pcdh7	protocadherin 7
953	9.1	1443137_at		0 day neonate lung cDNA, RIKEN full-length enriched library, clone:E030034L15 product:unclassifiable, full insert sequence
954	9.1	1442901_at	Tax1bp1	Tax1 (human T-cell leukemia virus type I) binding protein 1
955	9.1	1441465_at	Cnot3	CCR4-NOT transcription complex, subunit 3
956	9.1	1441080_at		Transcribed locus
957	9.1	1438215_at
958	9.1	1435096_at	Ric8b	resistance to inhibitors of cholinesterase 8 homolog B (C. elegans)
959	9.1	1431060_at	Peli1	pellino 1
960	9.1	1427852_x_at	Igh-VJ558	immunoglobulin heavy chain (J558 family)
961	9.1	1426877_a_at	Pbrm1	polybromo 1
962	9.1	1423058_at	Capza2	capping protein (actin filament) muscle Z-line, alpha 2
963	9.1	1422278_at	Drd3	dopamine receptor 3
964	9.1	1421205_at	Atm	ataxia telangiectasia mutated homolog (human)
965	9.1	1421055_at	Lats2 /// Xpo4	large tumor suppressor 2 /// exportin 4
966	9.1	1418792_at	Sh3gl2	SH3-domain GRB2-like 2
967	9	1459895_at	C030010B13Rik	RIKEN cDNA C030010B13 gene
968	9	1458709_a_at	Atxn7l1	ataxin 7-like 1
969	9	1457302_at	Slc20a2	Solute carrier family 20, member 2
970	9	1453029_s_at	Zfp650	zinc finger protein 650
971	9	1449654_s_at	C77545	expressed sequence C77545
972	9	1445373_at	Pde3a	Phosphodiesterase 3A, cGMP inhibited
973	9	1443742_x_at	Ube2r2	Ubiquitin-conjugating enzyme E2R 2
974	9	1443616_at	Sypl	Synaptophysin-like protein
975	9	1440805_at
976	9	1439769_at	Zfp644	Zinc finger protein 644
977	9	1438049_at	A430108E01Rik	RIKEN cDNA A430108E01 gene
978	9	1428225_s_at	Hnrpdl	heterogeneous nuclear ribonucleoprotein D-like
979	9	1427275_at	Smc4	structural maintenance of chromosomes 4
980	9	1421101_a_at	Ldb2	LIM domain binding 2
981	9	1419181_at	Zfp326	zinc finger protein 326
982	9	1416398_at	Mesdc1	mesoderm development candidate 1
983	8.9	1460077_at	Ttc3	tetratricopeptide repeat domain 3
984	8.9	1454876_at	Rab23	RAB23, member RAS oncogene family
985	8.9	1453775_at	4921505C17Rik	RIKEN cDNA 4921505C17 gene
986	8.9	1453000_at	Camsap1l1	calmodulin regulated spectrin-associated protein 1-like 1
987	8.9	1451077_at	EG665407 /// EG668032 /// LOC382740 /// LOC672748 /// LOC675821 /// Rpl5	ribosomal protein L5 /// similar to 60S ribosomal protein L5 /// predicted gene, EG665407 /// predicted gene, EG668032
988	8.9	1449027_at	Rhou	ras homolog gene family, member U
989	8.9	1448733_at	Bmi1	Bmi1 polycomb ring finger oncogene
990	8.9	1441649_at	Sesn1	Sestrin 1
991	8.9	1439818_at	AI931714	expressed sequence AI931714
992	8.9	1439084_at	Cxcl12	chemokine (C-X-C motif) ligand 12
993	8.9	1438738_at		2 days pregnant adult female oviduct cDNA, RIKEN full-length enriched library, clone:E230007D07 product:unclassifiable, full insert sequence
994	8.9	1437923_at	AI314760	expressed sequence AI314760
995	8.9	1437773_x_at	Ddx17	DEAD (Asp-Glu-Ala-Asp) box polypeptide 17
996	8.9	1432114_at	1110035E04Rik	RIKEN cDNA 1110035E04 gene
997	8.9	1427075_s_at	Pcmtd2	protein-L-isoaspartate (D-aspartate) O-methyltransferase domain containing 2
998	8.9	1422686_s_at	Exoc4	exocyst complex component 4
999	8.9	1416147_at	Hspa4	heat shock protein 4
1000	8.9	1415981_at	Herpud2	HERPUD family member 2
1001	8.8	1459378_at	Ppp3cb	Protein phosphatase 3, catalytic subunit, beta isoform
1002	8.8	1458024_at	EG232599	predicted gene, EG232599
1003	8.8	1448694_at	Jun	Jun oncogene
1004	8.8	1446772_at
1005	8.8	1445255_at	Rapgef5	Rap guanine nucleotide exchange factor (GEF) 5
1006	8.8	1444558_at	Wdr33	WD repeat domain 33
1007	8.8	1443390_at	Dock1	Dedicator of cyto-kinesis 1
1008	8.8	1442683_at	Hmg20a	high mobility group 20A
1009	8.8	1442039_at	Tox	thymocyte selection-associated HMG box gene
1010	8.8	1440083_at	A430061O12Rik	RIKEN cDNA A430061O12 gene
1011	8.8	1438887_a_at	Gmcl1	germ cell-less homolog 1 (Drosophila)
1012	8.8	1438271_at	Lpp	LIM domain containing preferred translocation partner in lipoma
1013	8.8	1421608_at	Il20	interleukin 20
1014	8.8	1420956_at	Apc	adenomatosis polyposis coli
1015	8.8	1416720_at	Sfrs6	splicing factor, arginine/serine-rich 6
1016	8.8	1416682_at	Ube3a	ubiquitin protein ligase E3A
1017	8.7	1459793_s_at
1018	8.7	1459582_at
1019	8.7	1458166_at	Phf21a	PHD finger protein 21A
1020	8.7	1457794_at	Whsc1l1	Wolf-Hirschhorn syndrome candidate 1-like 1 (human)
1021	8.7	1446490_at	Ptbp2	Polypyrimidine tract binding protein 2
1022	8.7	1446295_at	Trim24	tripartite motif protein 24
1023	8.7	1441556_at	LOC667106	Hypothetical protein LOC667106
1024	8.7	1440347_at		Transcribed locus
1025	8.7	1439139_at	D2Ertd640e	DNA segment, Chr 2, ERATO Doi 640, expressed
1026	8.7	1435080_x_at	5730406M06Rik	RIKEN cDNA 5730406M06 gene
1027	8.7	1434436_at	Morc4	microrchidia 4
1028	8.7	1425825_at	C230094A16Rik	RIKEN cDNA C230094A16 gene
1029	8.7	1425426_a_at	Mef2a	myocyte enhancer factor 2A
1030	8.6	1459516_at	Cul1	Cullin 1
1031	8.6	1452696_a_at	4933439C10Rik	RIKEN cDNA 4933439C10 gene
1032	8.6	1447940_a_at	Braf	Braf transforming gene
1033	8.6	1445320_at		12 days embryo spinal ganglion cDNA, RIKEN full-length enriched library, clone:D130033J21 product:unclassifiable, full insert sequence
1034	8.6	1444709_at	Invs	inversin
1035	8.6	1443983_at	Sorbs1	Sorbin and SH3 domain containing 1
1036	8.6	1438789_s_at	Dpysl3	dihydropyrimidinase-like 3
1037	8.6	1434407_at	Srgap2	SLIT-ROBO Rho GTPase activating protein 2
1038	8.6	1432586_at	5730596P11Rik	RIKEN cDNA 5730596P11 gene
1039	8.6	1431524_at	4933427I22Rik	RIKEN cDNA 4933427I22 gene
1040	8.6	1430878_at	2210406H18Rik	RIKEN cDNA 2210406H18 gene
1041	8.6	1426981_at	Pcsk6	proprotein convertase subtilisin/kexin type 6
1042	8.6	1424484_at	Mobk1b	MOB1, Mps One Binder kinase activator-like 1B (yeast)
1043	8.5	1457968_at	Tmem23	Transmembrane protein 23
1044	8.5	1450284_at	Pde3a	phosphodiesterase 3A, cGMP inhibited
1045	8.5	1444577_x_at	Rnf121	Ring finger protein 121
1046	8.5	1444205_at	Smad4	MAD homolog 4 (Drosophila)
1047	8.5	1444129_at
1048	8.5	1440092_at
1049	8.5	1436197_at	Cdc42bpg	CDC42 binding protein kinase gamma (DMPK-like)
1050	8.5	1434444_s_at	Anapc1	anaphase promoting complex subunit 1
1051	8.5	1429949_at	6530415H11Rik	RIKEN cDNA 6530415H11 gene
1052	8.5	1427530_at	Bicd1	bicaudal D homolog 1 (Drosophila)
1053	8.5	1426057_a_at	Epha3	Eph receptor A3
1054	8.5	1421972_s_at	Hcfc1	host cell factor C1
1055	8.5	1419784_x_at		Transcribed locus
1056	8.4	1460665_a_at	Cnot7	CCR4-NOT transcription complex, subunit 7
1057	8.4	1453010_at	Iws1	IWS1 homolog (S. cerevisiae)
1058	8.4	1451494_at	Wac	WW domain containing adaptor with coiled-coil
1059	8.4	1444228_s_at	Herc2	hect (homologous to the E6-AP (UBE3A) carboxyl terminus) domain and RCC1 (CHC1)-like domain (RLD) 2
1060	8.4	1435884_at	Itsn1	intersectin 1 (SH3 domain protein 1A)
1061	8.4	1426743_at	Appl2	adaptor protein, phosphotyrosine interaction, PH domain and leucine zipper containing 2
1062	8.3	1446779_at	Nploc4	Nuclear protein localization 4 homolog (S. cerevisiae)
1063	8.3	1435956_at	Frmd5	FERM domain containing 5
1064	8.2	1447935_at	Fancm	Fanconi anemia, complementation group M
1065	8.2	1429465_at	1700010M22Rik	RIKEN cDNA 1700010M22 gene
1066	8.2	1428371_at	Ttbk2	tau tubulin kinase 2
1067	8.2	1416716_at	Efs	embryonal Fyn-associated substrate
1068	8.1	1452291_at	Centd1	centaurin, delta 1
1069	8.1	1444647_at	Plaa	phospholipase A2, activating protein

## Sheet: D - Dn both Ko
Genes down in Foxl2-null and down in Wnt4-null ovaries relative to fetal wildtype ovaries
Rank	Average Score	ProbeID	Gene Symbol	Gene Description
1	24.8	1456410_at	AU045128	expressed sequence AU045128
2	19.8	1450663_at	Thbs2	thrombospondin 2
3	19.2	1448117_at	Kitl	kit ligand
4	19.1	1416416_x_at	Gstm1	glutathione S-transferase, mu 1
5	18.9	1454623_at	Cpa2	carboxypeptidase A2, pancreatic
6	18.9	1448330_at	Gstm1	glutathione S-transferase, mu 1
7	18.8	1422177_at	Il13ra2	interleukin 13 receptor, alpha 2
8	18.5	1438059_at	ENSMUSG00000069372	predicted gene, ENSMUSG00000069372
9	18.4	1427550_at	Peg10	paternally expressed 10
10	18.2	1448147_at	Tnfrsf19	tumor necrosis factor receptor superfamily, member 19
11	18.2	1421595_at	9630031F12Rik	RIKEN cDNA 9630031F12 gene
12	17.7	1429032_at	Micalcl	MICAL C-terminal like
13	17.7	1416361_a_at	Dync1i1	dynein cytoplasmic 1 intermediate chain 1
14	17.4	1454830_at	Fbn2	fibrillin 2
15	17.4	1421088_at	Gpc4	glypican 4
16	17.4	1419072_at	Gstm7	glutathione S-transferase, mu 7
17	17.3	1422831_at	Fbn2	fibrillin 2
18	17.3	1421781_at	Upk2	uroplakin 2
19	17.2	1419497_at	Cdkn1b	cyclin-dependent kinase inhibitor 1B
20	17.2	1418979_at	Akr1c14	aldo-keto reductase family 1, member C14
21	17.1	1435452_at	Tmem20	transmembrane protein 20
22	17.1	1426152_a_at	Kitl	kit ligand
23	17.1	1417504_at	Calb1	calbindin-28K
24	17	1450144_at	Pla2r1	phospholipase A2 receptor 1
25	16.8	1415854_at	Kitl	kit ligand
26	16.7	1434376_at	Cd44	CD44 antigen
27	16.5	1452483_a_at	Cd44	CD44 antigen
28	16.5	1415855_at	Kitl	kit ligand
29	16.4	1456967_at	Trim66	tripartite motif-containing 66
30	16.4	1448601_s_at	Msx1	homeo box, msh-like 1
31	16.4	1437197_at	Sorbs2	sorbin and SH3 domain containing 2
32	16.4	1422571_at	Thbs2	thrombospondin 2
33	16.4	1422072_a_at	Gstm6	glutathione S-transferase, mu 6
34	16.1	1450455_s_at	Akr1c12	aldo-keto reductase family 1, member C12
35	16.1	1439794_at
36	16.1	1435951_at	Grip1	glutamate receptor interacting protein 1
37	16.1	1427044_a_at	Amph	amphiphysin
38	16.1	1418298_s_at	Dpysl4	dihydropyrimidinase-like 4
39	16	1435424_x_at		Transcribed locus
40	15.9	1427442_a_at	App	amyloid beta (A4) precursor protein
41	15.9	1418672_at	Akr1c13	aldo-keto reductase family 1, member C13
42	15.9	1415948_at	Creg1	cellular repressor of E1A-stimulated genes 1
43	15.8	1449031_at	Cited1	Cbp/p300-interacting transactivator with Glu/Asp-rich carboxy-terminal domain 1
44	15.5	1444527_at	Runx1	Runt related transcription factor 1
45	15.5	1443337_at	Grip1	Glutamate receptor interacting protein 1
46	15.5	1425212_a_at	Tnfrsf19	tumor necrosis factor receptor superfamily, member 19
47	15.4	1436514_at	Gpc4	glypican 4
48	15.3	1433581_at	1190002N15Rik	RIKEN cDNA 1190002N15 gene
49	15.3	1415921_a_at	Tnfrsf19	tumor necrosis factor receptor superfamily, member 19
50	15.2	1455217_at	Lrig2	leucine-rich repeats and immunoglobulin-like domains 2
51	15.2	1427287_s_at	Itpr2	inositol 1,4,5-triphosphate receptor 2
52	15.2	1425627_x_at	Gstm1 /// LOC433943 /// LOC674086	glutathione S-transferase, mu 1 /// similar to Glutathione S-transferase Mu 1 (GST class-mu 1) (Glutathione S-transferase GT8.7) (pmGT10) (GST 1-1)
53	15.1	1422670_at	Rnd2	Rho family GTPase 2
54	15	1450344_a_at	Ptger3	prostaglandin E receptor 3 (subtype EP3)
55	15	1416910_at	Dnajc15	DnaJ (Hsp40) homolog, subfamily C, member 15
56	14.9	1429175_at	Tmem178	transmembrane protein 178
57	14.9	1423760_at	Cd44	CD44 antigen
58	14.9	1419136_at	Akr1c18	aldo-keto reductase family 1, member C18
59	14.8	1457152_at	Kcnb2	Potassium voltage gated channel, Shab-related subfamily, member 2
60	14.8	1416411_at	Gstm2	glutathione S-transferase, mu 2
61	14.7	1453622_s_at	Mllt3	myeloid/lymphoid or mixed lineage-leukemia translocation to 3 homolog (Drosophila)
62	14.7	1443265_at	Cd44	CD44 antigen
63	14.7	1433582_at	1190002N15Rik	RIKEN cDNA 1190002N15 gene
64	14.6	1456343_at	Slc35f1	solute carrier family 35, member F1
65	14.6	1431850_at	3200001D21Rik	RIKEN cDNA 3200001D21 gene
66	14.6	1421158_at	Cgnl1	cingulin-like 1
67	14.5	1454821_at	B3gat1	beta-1,3-glucuronyltransferase 1 (glucuronosyltransferase P)
68	14.5	1436719_at	Slc35f1	solute carrier family 35, member F1
69	14.5	1416053_at	Lrrn1	leucine rich repeat protein 1, neuronal
70	14.3	1438782_at	Cntn4	contactin 4
71	14.3	1434170_at	Wdr40b	WD repeat domain 40B
72	14.2	1450995_at	Folr1	folate receptor 1 (adult)
73	14.2	1440621_at	Kitl	Kit ligand
74	14.2	1422444_at	Itga6	integrin alpha 6
75	14.2	1421365_at	Fst	follistatin
76	14.1	1451131_at	Arl6ip1	ADP-ribosylation factor-like 6 interacting protein 1
77	14.1	1447862_x_at	Thbs2	thrombospondin 2
78	14.1	1439814_at	Atp8b4	ATPase, class I, type 8B, member 4
79	14.1	1424785_at	Angptl6	angiopoietin-like 6
80	14	1455717_s_at	Daam2	dishevelled associated activator of morphogenesis 2
81	14	1455341_at	2010003J03Rik	RIKEN cDNA 2010003J03 gene
82	14	1422835_at	Kcnd2	potassium voltage-gated channel, Shal-related family, member 2
83	13.9	1448136_at	Enpp2	ectonucleotide pyrophosphatase/phosphodiesterase 2
84	13.9	1430018_at	Cdc42ep5	CDC42 effector protein (Rho GTPase binding) 5
85	13.9	1425691_at	B3gat1	beta-1,3-glucuronyltransferase 1 (glucuronosyltransferase P)
86	13.8	1452207_at	Cited2 /// LOC671495	Cbp/p300-interacting transactivator, with Glu/Asp-rich carboxy-terminal domain, 2 /// similar to Cbp/p300-interacting transactivator, with Glu/Asp-rich carboxy-terminal domain, 2
87	13.8	1440293_at	C230081A13Rik	RIKEN cDNA C230081A13 gene
88	13.8	1423691_x_at	Krt8	keratin 8
89	13.8	1419550_a_at	Stk39	serine/threonine kinase 39, STE20/SPS1 homolog (yeast)
90	13.8	1416468_at	Aldh1a1	aldehyde dehydrogenase family 1, subfamily A1
91	13.7	1433743_at	Dach1	dachshund 1 (Drosophila)
92	13.7	1427670_a_at	Tcf12	transcription factor 12
93	13.6	1442434_at	D8Ertd82e	DNA segment, Chr 8, ERATO Doi 82, expressed
94	13.6	1442145_at	Atp13a3	ATPase type 13A3
95	13.5	1440487_at	Dcc	deleted in colorectal carcinoma
96	13.5	1431569_a_at	Lypd1	Ly6/Plaur domain containing 1
97	13.5	1421193_a_at	Pbx3	pre B-cell leukemia transcription factor 3
98	13.4	1449316_at	Cyp4f15	cytochrome P450, family 4, subfamily f, polypeptide 15
99	13.4	1443026_at	Grip1	Glutamate receptor interacting protein 1
100	13.3	1440207_at	Agpat7	1-acylglycerol-3-phosphate O-acyltransferase 7 (lysophosphatidic acid acyltransferase, eta)
101	13.3	1434458_at	Fst	follistatin
102	13.3	1425669_at	Mobkl2b	MOB1, Mps One Binder kinase activator-like 2B (yeast)
103	13.3	1423506_a_at	Nnat	neuronatin
104	13.2	1453554_a_at	Wdr33	WD repeat domain 33
105	13.2	1437800_at	Edaradd	EDAR (ectodysplasin-A receptor)-associated death domain
106	13.2	1434277_a_at	Ypel2	yippee-like 2 (Drosophila)
107	13.1	1456138_at	Lypd6	LY6/PLAUR domain containing 6
108	13.1	1443980_at	Agrn	agrin
109	13.1	1428644_at	Mgat5	mannoside acetylglucosaminyltransferase 5
110	13.1	1420621_a_at	App	amyloid beta (A4) precursor protein
111	13.1	1416673_at	Bace2	beta-site APP-cleaving enzyme 2
112	13	1452828_at	Fbxo21	F-box protein 21
113	13	1438885_at	BB182387	expressed sequence BB182387
114	13	1436692_at		12 days embryo head cDNA, RIKEN full-length enriched library, clone:3000003N14 product:hypothetical protein, full insert sequence
115	13	1433151_at	4933415B22Rik	RIKEN cDNA 4933415B22 gene
116	13	1431403_a_at	Mtap7d2	MAP7 domain containing 2
117	12.9	1437985_a_at	2310061I04Rik	RIKEN cDNA 2310061I04 gene
118	12.9	1420647_a_at	Krt8 /// LOC434261 /// LOC675884	keratin 8 /// similar to Keratin, type II cytoskeletal 8 (Cytokeratin 8) (Cytokeratin endo A) /// similar to Keratin, type II cytoskeletal 8 (Cytokeratin-8) (CK-8) (Keratin-8) (K8) (Cytokeratin endo A)
119	12.8	1441624_at	Sorbs2	sorbin and SH3 domain containing 2
120	12.8	1441139_at	ENSMUSG00000071543	predicted gene, ENSMUSG00000071543
121	12.8	1424833_at	Itpr2	inositol 1,4,5-triphosphate receptor 2
122	12.8	1415947_at	Creg1	cellular repressor of E1A-stimulated genes 1
123	12.7	1442072_at	C230081A13Rik	RIKEN cDNA C230081A13 gene
124	12.5	1439560_x_at	EG432995	predicted gene, EG432995
125	12.5	1427925_at	Stx17	syntaxin 17
126	12.5	1427600_at	Tnfrsf19	Tumor necrosis factor receptor superfamily, member 19
127	12.4	1458532_at	Mtr	5-methyltetrahydrofolate-homocysteine methyltransferase
128	12.4	1454969_at	Lypd6	LY6/PLAUR domain containing 6
129	12.3	1435428_at	BC037112	cDNA sequence BC037112
130	12.3	1418712_at	Cdc42ep5	CDC42 effector protein (Rho GTPase binding) 5
131	12.2	1454855_at	Magi2	membrane associated guanylate kinase, WW and PDZ domain containing 2
132	12.2	1450863_a_at	Dclk1	doublecortin-like kinase 1
133	12.2	1437301_a_at	Dvl1	dishevelled, dsh homolog 1 (Drosophila)
134	12.1	1457248_x_at	Hsd17b7	hydroxysteroid (17-beta) dehydrogenase 7
135	12.1	1455242_at	Foxp1	forkhead box P1
136	12.1	1437015_x_at	Pla2g1b	phospholipase A2, group IB, pancreas
137	12.1	1426553_at	Dnajc14	DnaJ (Hsp40) homolog, subfamily C, member 14
138	12	1450055_at	Vsnl1	visinin-like 1
139	12	1441629_at	Grip1	Glutamate receptor interacting protein 1
140	12	1440113_at	Mta1	metastasis associated 1
141	12	1423086_at	Npc1	Niemann Pick type C1
142	12	1422834_at	Kcnd2	potassium voltage-gated channel, Shal-related family, member 2
143	11.9	1456354_at	Chrna4	cholinergic receptor, nicotinic, alpha polypeptide 4
144	11.9	1435396_at	Stxbp6	syntaxin binding protein 6 (amisyn)
145	11.9	1430754_at	4930511H11Rik	RIKEN cDNA 4930511H11 gene
146	11.8	1460321_at	Cntn4	contactin 4
147	11.8	1460319_at	Fut8	fucosyltransferase 8
148	11.8	1454869_at	Wdr40b	WD repeat domain 40B
149	11.8	1446294_at		Transcribed locus
150	11.8	1443620_at	Gpc4	Glypican 4
151	11.8	1442256_at	Prkcd	protein kinase C, delta
152	11.8	1436030_at	Cachd1	cache domain containing 1
153	11.8	1435989_x_at	Krt8 /// LOC434261 /// LOC675884	keratin 8 /// similar to Keratin, type II cytoskeletal 8 (Cytokeratin 8) (Cytokeratin endo A) /// similar to Keratin, type II cytoskeletal 8 (Cytokeratin-8) (CK-8) (Keratin-8) (K8) (Cytokeratin endo A)
154	11.8	1434159_at	Stk4	serine/threonine kinase 4
155	11.8	1421350_a_at	Grip1	glutamate receptor interacting protein 1
156	11.7	1452309_at	Cgnl1 /// LOC677485	cingulin-like 1 /// similar to cingulin-like 1 isoform 1
157	11.7	1448068_at	Soat1	sterol O-acyltransferase 1
158	11.7	1443861_at	Cgnl1 /// LOC677485	cingulin-like 1 /// similar to cingulin-like 1 isoform 1
159	11.7	1434362_at	AW550831	expressed sequence AW550831
160	11.7	1426530_a_at	Klhl5	kelch-like 5 (Drosophila)
161	11.7	1421141_a_at	Foxp1	forkhead box P1
162	11.6	1440484_at	Unc5d	unc-5 homolog D (C. elegans)
163	11.5	1454803_a_at	Hdac11	histone deacetylase 11
164	11.5	1453956_a_at	Pftk1	PFTAIRE protein kinase 1
165	11.5	1444165_at	Layn	layilin
166	11.5	1441785_at	Gm879	gene model 879, (NCBI)
167	11.5	1438351_at	Msx2	homeo box, msh-like 2
168	11.4	1458410_at	Garnl1	GTPase activating RANGAP domain-like 1
169	11.4	1451582_at	Tulp1	tubby like protein 1
170	11.4	1447444_at	Ubxd5	UBX domain containing 5
171	11.4	1444128_at	Arhgap26	Rho GTPase activating protein 26
172	11.3	1459897_a_at	Sbsn	suprabasin
173	11.3	1457143_at	LOC665139	Hypothetical protein LOC665139
174	11.3	1452913_at	Pcp4l1	Purkinje cell protein 4-like 1
175	11.3	1451734_a_at	Dbn1	drebrin 1
176	11.3	1445049_at	C80893	expressed sequence C80893
177	11.3	1445021_at	6030465E24Rik	RIKEN cDNA 6030465E24 gene
178	11.3	1436031_at	Cachd1	cache domain containing 1
179	11.3	1432005_at	Dnm2	dynamin 2
180	11.3	1431833_a_at	Hmgcs2	3-hydroxy-3-methylglutaryl-Coenzyme A synthase 2
181	11.3	1418078_at	Psme3	proteaseome (prosome, macropain) 28 subunit, 3
182	11.2	1457016_at		Transcribed locus
183	11.2	1449145_a_at	Cav1	caveolin, caveolae protein 1
184	11.2	1429205_at	Mllt3	myeloid/lymphoid or mixed lineage-leukemia translocation to 3 homolog (Drosophila)
185	11.2	1428904_at	Ammecr1l	AMME chromosomal region gene 1-like
186	11.1	1445880_at
187	11.1	1439132_at	Phf8	PHD finger protein 8
188	11.1	1438659_x_at	Chchd6	coiled-coil-helix-coiled-coil-helix domain containing 6
189	11.1	1425749_at	Stxbp6	syntaxin binding protein 6 (amisyn)
190	11	1455502_at	Madd	MAP-kinase activating death domain
191	11	1449318_at	Tubg2	tubulin, gamma 2
192	11	1418577_at	Trim8	tripartite motif protein 8
193	10.9	1451140_s_at	Prkag2	protein kinase, AMP-activated, gamma 2 non-catalytic subunit
194	10.9	1440233_at	A930013B10Rik	RIKEN cDNA A930013B10 gene
195	10.9	1435591_at	AI426330	expressed sequence AI426330
196	10.9	1434575_at	Epb4.1l1	erythrocyte protein band 4.1-like 1
197	10.9	1417360_at	Mlh1	mutL homolog 1 (E. coli)
198	10.9	1415789_a_at	LOC665689 /// Ublcp1	ubiquitin-like domain containing CTD phosphatase 1 /// similar to ubiquitin-like domain containing CTD phosphatase 1
199	10.8	1445364_at
200	10.8	1438425_at	Gtf3c1	general transcription factor III C 1
201	10.8	1437437_x_at	Dnpep	aspartyl aminopeptidase
202	10.8	1432383_a_at	Armc9	armadillo repeat containing 9
203	10.8	1423103_at	Rfx5	regulatory factor X, 5 (influences HLA class II expression)
204	10.8	1420694_a_at	Dach1	dachshund 1 (Drosophila)
205	10.7	1455359_at	Ptpn14	protein tyrosine phosphatase, non-receptor type 14
206	10.7	1452102_at	Copb2	coatomer protein complex, subunit beta 2 (beta prime)
207	10.7	1445169_at
208	10.7	1439690_at	5133401N09Rik	RIKEN cDNA 5133401N09 gene
209	10.7	1437174_at	Tfdp2	transcription factor Dp 2
210	10.7	1434655_at	Foxk1	forkhead box K1
211	10.7	1430378_at	2900011G08Rik	RIKEN cDNA 2900011G08 gene
212	10.7	1424740_at	Creb3	cAMP responsive element binding protein 3
213	10.7	1422208_a_at	Gnb5	guanine nucleotide binding protein, beta 5
214	10.6	1459215_at	Laptm4b	Lysosomal-associated protein transmembrane 4B
215	10.6	1458416_at	A330048O09Rik	RIKEN cDNA A330048O09 gene
216	10.6	1445324_s_at	Greb1	gene regulated by estrogen in breast cancer protein
217	10.6	1431327_at	Vps13a	vacuolar protein sorting 13A (yeast)
218	10.6	1430247_at	Daam2	dishevelled associated activator of morphogenesis 2
219	10.6	1421262_at	Lipg	lipase, endothelial
220	10.5	1459405_at	Iqgap3	IQ motif containing GTPase activating protein 3
221	10.5	1442743_at		Adult male olfactory brain cDNA, RIKEN full-length enriched library, clone:6430530F17 product:unclassifiable, full insert sequence
222	10.5	1421102_a_at	Vamp3	vesicle-associated membrane protein 3
223	10.5	1419389_at	Pde10a	phosphodiesterase 10A
224	10.4	1459900_at	C79468	expressed sequence C79468
225	10.4	1455012_s_at	Trim37	tripartite motif protein 37
226	10.4	1454674_at	Fez1	fasciculation and elongation protein zeta 1 (zygin I)
227	10.4	1444468_at	Paqr8	progestin and adipoQ receptor family member VIII
228	10.4	1430119_at	Fndc1	fibronectin type III domain containing 1
229	10.4	1423300_at	Zdhhc6	zinc finger, DHHC domain containing 6
230	10.4	1421876_at	Mapk9	mitogen activated protein kinase 9
231	10.4	1417235_at	Ehd3	EH-domain containing 3
232	10.3	1450112_a_at	Gas2	growth arrest specific 2
233	10.3	1448034_at	AI842396	expressed sequence AI842396
234	10.3	1431042_at	Paqr8	progestin and adipoQ receptor family member VIII
235	10.3	1427198_at	BC022960	cDNA sequence BC022960
236	10.3	1425455_a_at	Churc1	churchill domain containing 1
237	10.3	1423530_at	Stk32c	serine/threonine kinase 32C
238	10.2	1452037_at	Mgat2	mannoside acetylglucosaminyltransferase 2
239	10.2	1451917_a_at	Dclk1	doublecortin-like kinase 1
240	10.2	1450007_at	1500003O03Rik	RIKEN cDNA 1500003O03 gene
241	10.2	1445859_at
242	10.2	1439630_x_at	Sbsn	suprabasin
243	10.2	1436984_at	Abi2	abl-interactor 2
244	10.2	1427265_at	Bcr	breakpoint cluster region homolog
245	10.2	1423818_a_at	Arl6ip1	ADP-ribosylation factor-like 6 interacting protein 1
246	10.1	1454745_at	Arhgap29	Rho GTPase activating protein 29
247	10.1	1450773_at	Kcnd2	potassium voltage-gated channel, Shal-related family, member 2
248	10.1	1449334_at	Timp3	tissue inhibitor of metalloproteinase 3
249	10.1	1439452_x_at	Dnpep	aspartyl aminopeptidase
250	10	1444380_at	AI844869	expressed sequence AI844869
251	10	1417371_at	Peli1	pellino 1
252	9.9	1439406_x_at	Fars2	phenylalanine-tRNA synthetase 2 (mitochondrial)
253	9.9	1423832_at	Prkag2	protein kinase, AMP-activated, gamma 2 non-catalytic subunit
254	9.8	1460664_at	Ikzf4	IKAROS family zinc finger 4
255	9.8	1445134_at	Mkl2	MKL/myocardin-like 2
256	9.8	1434399_at	Galnt6	UDP-N-acetyl-alpha-D-galactosamine:polypeptide N-acetylgalactosaminyltransferase 6
257	9.8	1429644_at	1700011I03Rik /// LOC433188	RIKEN cDNA 1700011I03 gene /// hypothetical gene supported by AK005868; BC048576
258	9.8	1427897_s_at	Suds3	suppressor of defective silencing 3 homolog (S. cerevisiae)
259	9.8	1427555_at	Mll2	myeloid/lymphoid or mixed-lineage leukemia 2
260	9.8	1423523_at	Aass	aminoadipate-semialdehyde synthase
261	9.8	1419791_at	Zhx3	zinc fingers and homeoboxes 3
262	9.7	1458420_at	9430057O19Rik	RIKEN cDNA 9430057O19 gene
263	9.7	1449865_at	Sema3a	sema domain, immunoglobulin domain (Ig), short basic domain, secreted, (semaphorin) 3A
264	9.7	1448884_at	Gtf2e2	general transcription factor II E, polypeptide 2 (beta subunit)
265	9.7	1435425_at	4933439C20Rik /// LOC236604 /// Pisd	RIKEN cDNA 4933439C20 gene /// phosphatidylserine decarboxylase pseudogene /// phosphatidylserine decarboxylase
266	9.7	1433544_at	Als2cr2	amyotrophic lateral sclerosis 2 (juvenile) chromosome region, candidate 2 (human)
267	9.7	1422743_at	Phka1	phosphorylase kinase alpha 1
268	9.6	1455613_at	E130308A19Rik	RIKEN cDNA E130308A19 gene
269	9.6	1450461_at	Tcf7	transcription factor 7, T-cell specific
270	9.6	1431230_a_at	Btbd9	BTB (POZ) domain containing 9
271	9.5	1447174_at	Dach1	Dachshund 1 (Drosophila)
272	9.5	1437119_at	Ern1	Endoplasmic reticulum (ER) to nucleus signalling 1
273	9.5	1435970_at	Nlk	nemo like kinase
274	9.5	1435152_at	Leng8	leukocyte receptor cluster (LRC) member 8
275	9.5	1425217_a_at	Synj2	synaptojanin 2
276	9.5	1425090_s_at	Kcnc4	potassium voltage gated channel, Shaw-related subfamily, member 4
277	9.5	1423891_at	Gstt3	glutathione S-transferase, theta 3
278	9.4	1434825_at	Tnrc18	trinucleotide repeat containing 18
279	9.3	1455519_at	Dsg1b	desmoglein 1 beta
280	9.3	1430504_at	Gprc2a-rs5	G protein-coupled receptor, family C, group 2, member A, related sequence 5
281	9.3	1420505_a_at	Stxbp1	syntaxin binding protein 1
282	9.3	1419489_at	AW049604	expressed sequence AW049604
283	9.2	1457281_at	4930461P20Rik	RIKEN cDNA 4930461P20 gene
284	9.2	1450154_at	Folh1	folate hydrolase
285	9.2	1441382_at	Gpr101	G protein-coupled receptor 101
286	9.2	1439974_at	Fkbp15	FK506 binding protein 15
287	9.2	1437102_at	Ythdf1	YTH domain family 1
288	9.2	1428221_at	Klhdc8b	kelch domain containing 8B
289	9.2	1423736_a_at	Dym	dymeclin
290	9.2	1418631_at	Ube2h	ubiquitin-conjugating enzyme E2H
291	9.1	1443962_at	Tfdp2	transcription factor Dp 2
292	9.1	1435426_s_at	4933439C20Rik /// LOC236604 /// Pisd	RIKEN cDNA 4933439C20 gene /// phosphatidylserine decarboxylase pseudogene /// phosphatidylserine decarboxylase
293	9.1	1420335_at	Dmc1	DMC1 dosage suppressor of mck1 homolog, meiosis-specific homologous recombination (yeast)disrupted meiotic cDNA 1
294	9.1	1417030_at	2310028N02Rik	RIKEN cDNA 2310028N02 gene
295	9	1449011_at	Slc12a7	solute carrier family 12, member 7
296	9	1434795_at	Disp1	dispatched homolog 1 (Drosophila)
297	9	1415894_at	Enpp2	ectonucleotide pyrophosphatase/phosphodiesterase 2
298	8.9	1453306_at	6330531I01Rik	RIKEN cDNA 6330531I01 gene
299	8.9	1435221_at		Adult male corpora quadrigemina cDNA, RIKEN full-length enriched library, clone:B230341P20 product:inferred: forkhead box P1, full insert sequence
300	8.9	1424057_at	Gdap2	ganglioside-induced differentiation-associated-protein 2
301	8.9	1421203_at	Chrna4	cholinergic receptor, nicotinic, alpha polypeptide 4
302	8.8	1420221_at	4930461P20Rik	RIKEN cDNA 4930461P20 gene
303	8.7	1457005_at	Mtfmt	mitochondrial methionyl-tRNA formyltransferase
304	8.7	1451740_at	Paip1	polyadenylate binding protein-interacting protein 1
305	8.7	1439457_x_at	Atg12	autophagy-related 12 (yeast)
306	8.7	1432344_a_at	Aplp2	amyloid beta (A4) precursor-like protein 2
307	8.6	1456909_at	LOC676974	similar to Glucose-6-phosphate isomerase (GPI) (Phosphoglucose isomerase) (PGI) (Phosphohexose isomerase) (PHI) (Neuroleukin) (NLK)
308	8.6	1450143_at	Rasgrp1	RAS guanyl releasing protein 1
309	8.6	1441003_at	Ercc4	excision repair cross-complementing rodent repair deficiency, complementation group 4
310	8.6	1439100_s_at
311	8.6	1435338_at	Cdk6	cyclin-dependent kinase 6
312	8.6	1432430_a_at	1700081L11Rik	RIKEN cDNA 1700081L11 gene
313	8.6	1431313_at	5730442P18Rik	RIKEN cDNA 5730442P18 gene
314	8.6	1421813_a_at	Psap	prosaposin
315	8.5	1438036_x_at	AW061290	expressed sequence AW061290
316	8.5	1419593_at	Greb1	gene regulated by estrogen in breast cancer protein
317	8.4	1448792_a_at	Cyp2f2	cytochrome P450, family 2, subfamily f, polypeptide 2
318	8.4	1433464_at	Ipo13	importin 13
319	8.2	1417960_at	Cpeb1	cytoplasmic polyadenylation element binding protein 1
