# Supplementary material for: Foxl2 functions in sex determination and histogenesis throughout mouse ovary development
Source: BMC Dev Biol. 2009 Jun 18;9:36. doi: 10.1186/1471-213X-9-36 (PMC2711087; doi:10.1186/1471-213X-9-36)
Supplement: Additional file 8 — KEGG classification of the gene lists relevant to Table 3. The gene lists are derived from additional files 3A–B (down and up in Foxl2-null fetal ovaries or in Wnt4-null fetal ovaries relative to wild-type controls (from additional files 3A–B and 6A–B). A-B, Foxl2-null ovaries vs wild-type; C-D, Wnt4-null ovaries vs wild-type. All KEGG categories with p-value less than 0.1 by Fisher exact test (comparison of proportions) are included. Columns from left to right: Pathway name, numbers of genes for the knockout and for the wild-type ovaries, p-value, proportions for the knockout and for the wild-type ovaries, and finally two standard gene identifications. The 10% FDR threshold p-value is 0.0077 for A-B, and 0.0054 for C-D. [file 1471-213X-9-36-S8.xls]

## Sheet: A - Down in Foxl2-null
Pathway	WT	Foxl2-null	Fisher	proportion WT	proportion Foxl2-null	ID	Gene
00010 Glycolysis / Gluconeogenesis [PATH:mmu00010]	3	19	0.000345641	0.00460123	0.0304976	106557	Ldhal6b
00010 Glycolysis / Gluconeogenesis [PATH:mmu00010]	3	19	0.000345641	0.00460123	0.0304976	14121	Fbp1
00010 Glycolysis / Gluconeogenesis [PATH:mmu00010]	3	19	0.000345641	0.00460123	0.0304976	16833	Ldhc
00030 Pentose phosphate pathway [PATH:mmu00030]	1	6	0.0638854	0.00153374	0.00963082	14121	Fbp1
00071 Fatty acid metabolism [PATH:mmu00071]	2	10	0.0193661	0.00306748	0.0160514	110460	Acat2
00071 Fatty acid metabolism [PATH:mmu00071]	2	10	0.0193661	0.00306748	0.0160514	50790	Acsl4
00190 Oxidative phosphorylation [PATH:mmu00190]	7	33	1.45082e-05	0.0107362	0.0529695	108664	Atp6v1h
00190 Oxidative phosphorylation [PATH:mmu00190]	7	33	1.45082e-05	0.0107362	0.0529695	66046	Ndufb5
00190 Oxidative phosphorylation [PATH:mmu00190]	7	33	1.45082e-05	0.0107362	0.0529695	74915	Atp6v1e2
00190 Oxidative phosphorylation [PATH:mmu00190]	7	33	1.45082e-05	0.0107362	0.0529695	17993	Ndufs4
00190 Oxidative phosphorylation [PATH:mmu00190]	7	33	1.45082e-05	0.0107362	0.0529695	140494	Atp6v0a4
00190 Oxidative phosphorylation [PATH:mmu00190]	7	33	1.45082e-05	0.0107362	0.0529695	11964	Atp6v1a
00190 Oxidative phosphorylation [PATH:mmu00190]	7	33	1.45082e-05	0.0107362	0.0529695	12859	Cox5b
00260 Glycine, serine and threonine metabolism [PATH:mmu00260]	2	9	0.0340706	0.00306748	0.0144462	27384	Akr1c13
00260 Glycine, serine and threonine metabolism [PATH:mmu00260]	2	9	0.0340706	0.00306748	0.0144462	67092	Gatm
00670 One carbon pool by folate [PATH:mmu00670]	2	13	0.00333193	0.00306748	0.0208668	238505	Mtr
00670 One carbon pool by folate [PATH:mmu00670]	2	13	0.00333193	0.00306748	0.0208668	69606	Mtfmt
00710 Carbon fixation [PATH:mmu00710]	2	9	0.0340706	0.00306748	0.0144462	17436	Me1
00710 Carbon fixation [PATH:mmu00710]	2	9	0.0340706	0.00306748	0.0144462	14121	Fbp1
00860 Porphyrin and chlorophyll metabolism [PATH:mmu00860]	2	9	0.0340706	0.00306748	0.0144462	15159	Hccs
00860 Porphyrin and chlorophyll metabolism [PATH:mmu00860]	2	9	0.0340706	0.00306748	0.0144462	67417	Ears2
01040 Biosynthesis of unsaturated fatty acids [PATH:mmu01040]	1	8	0.0185745	0.00153374	0.0128411	54326	Elovl2
03010 Ribosome [PATH:mmu03010]	3	79	2.75208e-22	0.00460123	0.126806	75617	Rps25
03010 Ribosome [PATH:mmu03010]	3	79	2.75208e-22	0.00460123	0.126806	267019	Rps15a
03010 Ribosome [PATH:mmu03010]	3	79	2.75208e-22	0.00460123	0.126806	19983	Rpl5
03022 Basal transcription factors [PATH:mmu03022]	9	2	0.0650419	0.0138037	0.00321027	270627	Taf1
03022 Basal transcription factors [PATH:mmu03022]	9	2	0.0650419	0.0138037	0.00321027	24074	Taf7
03022 Basal transcription factors [PATH:mmu03022]	9	2	0.0650419	0.0138037	0.00321027	72504	Taf4b
03022 Basal transcription factors [PATH:mmu03022]	9	2	0.0650419	0.0138037	0.00321027	68776	Taf11
03022 Basal transcription factors [PATH:mmu03022]	9	2	0.0650419	0.0138037	0.00321027	83602	Gtf2a1
03022 Basal transcription factors [PATH:mmu03022]	9	2	0.0650419	0.0138037	0.00321027	74197	Gtf2e1
03022 Basal transcription factors [PATH:mmu03022]	9	2	0.0650419	0.0138037	0.00321027	23894	Gtf2h2
03022 Basal transcription factors [PATH:mmu03022]	9	2	0.0650419	0.0138037	0.00321027	68153	Gtf2e2
03022 Basal transcription factors [PATH:mmu03022]	9	2	0.0650419	0.0138037	0.00321027	228980	Taf4a
04010 MAPK signaling pathway [PATH:mmu04010]	58	26	0.000665424	0.0889571	0.0417335	20662	Sos1
04010 MAPK signaling pathway [PATH:mmu04010]	58	26	0.000665424	0.0889571	0.0417335	19419	Rasgrp1
04010 MAPK signaling pathway [PATH:mmu04010]	58	26	0.000665424	0.0889571	0.0417335	16476	Jun
04010 MAPK signaling pathway [PATH:mmu04010]	58	26	0.000665424	0.0889571	0.0417335	26419	Mapk8
04010 MAPK signaling pathway [PATH:mmu04010]	58	26	0.000665424	0.0889571	0.0417335	76089	Rapgef2
04010 MAPK signaling pathway [PATH:mmu04010]	58	26	0.000665424	0.0889571	0.0417335	18752	Prkcc
04010 MAPK signaling pathway [PATH:mmu04010]	58	26	0.000665424	0.0889571	0.0417335	26921	Map4k4
04010 MAPK signaling pathway [PATH:mmu04010]	58	26	0.000665424	0.0889571	0.0417335	216965	Taok1
04010 MAPK signaling pathway [PATH:mmu04010]	58	26	0.000665424	0.0889571	0.0417335	216869	Arrb2
04010 MAPK signaling pathway [PATH:mmu04010]	58	26	0.000665424	0.0889571	0.0417335	56398	1500003O03Rik
04010 MAPK signaling pathway [PATH:mmu04010]	58	26	0.000665424	0.0889571	0.0417335	12675	Chuk
04010 MAPK signaling pathway [PATH:mmu04010]	58	26	0.000665424	0.0889571	0.0417335	56274	Stk3
04010 MAPK signaling pathway [PATH:mmu04010]	58	26	0.000665424	0.0889571	0.0417335	18778	Pla2g1b
04010 MAPK signaling pathway [PATH:mmu04010]	58	26	0.000665424	0.0889571	0.0417335	18099	Nlk
04010 MAPK signaling pathway [PATH:mmu04010]	58	26	0.000665424	0.0889571	0.0417335	218397	Rasa1
04010 MAPK signaling pathway [PATH:mmu04010]	58	26	0.000665424	0.0889571	0.0417335	14168	Fgf13
04010 MAPK signaling pathway [PATH:mmu04010]	58	26	0.000665424	0.0889571	0.0417335	12540	Cdc42
04010 MAPK signaling pathway [PATH:mmu04010]	58	26	0.000665424	0.0889571	0.0417335	269881	Map3k10
04010 MAPK signaling pathway [PATH:mmu04010]	58	26	0.000665424	0.0889571	0.0417335	18479	Pak1
04010 MAPK signaling pathway [PATH:mmu04010]	58	26	0.000665424	0.0889571	0.0417335	19055	Ppp3ca
04010 MAPK signaling pathway [PATH:mmu04010]	58	26	0.000665424	0.0889571	0.0417335	16653	Kras
04010 MAPK signaling pathway [PATH:mmu04010]	58	26	0.000665424	0.0889571	0.0417335	193740	Hspa1a
04010 MAPK signaling pathway [PATH:mmu04010]	58	26	0.000665424	0.0889571	0.0417335	26408	Map3k5
04010 MAPK signaling pathway [PATH:mmu04010]	58	26	0.000665424	0.0889571	0.0417335	14184	Fgfr3
04010 MAPK signaling pathway [PATH:mmu04010]	58	26	0.000665424	0.0889571	0.0417335	21812	Tgfbr1
04010 MAPK signaling pathway [PATH:mmu04010]	58	26	0.000665424	0.0889571	0.0417335	13649	Egfr
04010 MAPK signaling pathway [PATH:mmu04010]	58	26	0.000665424	0.0889571	0.0417335	73086	Rps6ka5
04010 MAPK signaling pathway [PATH:mmu04010]	58	26	0.000665424	0.0889571	0.0417335	18780	Pla2g2a
04010 MAPK signaling pathway [PATH:mmu04010]	58	26	0.000665424	0.0889571	0.0417335	14178	Fgf7
04010 MAPK signaling pathway [PATH:mmu04010]	58	26	0.000665424	0.0889571	0.0417335	23797	Akt3
04010 MAPK signaling pathway [PATH:mmu04010]	58	26	0.000665424	0.0889571	0.0417335	225028	Map4k3
04010 MAPK signaling pathway [PATH:mmu04010]	58	26	0.000665424	0.0889571	0.0417335	26420	Mapk9
04010 MAPK signaling pathway [PATH:mmu04010]	58	26	0.000665424	0.0889571	0.0417335	12929	Crkl
04010 MAPK signaling pathway [PATH:mmu04010]	58	26	0.000665424	0.0889571	0.0417335	11909	Atf2
04010 MAPK signaling pathway [PATH:mmu04010]	58	26	0.000665424	0.0889571	0.0417335	12293	Cacna2d1
04010 MAPK signaling pathway [PATH:mmu04010]	58	26	0.000665424	0.0889571	0.0417335	192176	Flna
04010 MAPK signaling pathway [PATH:mmu04010]	58	26	0.000665424	0.0889571	0.0417335	26416	Mapk14
04010 MAPK signaling pathway [PATH:mmu04010]	58	26	0.000665424	0.0889571	0.0417335	14175	Fgf4
04010 MAPK signaling pathway [PATH:mmu04010]	58	26	0.000665424	0.0889571	0.0417335	13198	Ddit3
04010 MAPK signaling pathway [PATH:mmu04010]	58	26	0.000665424	0.0889571	0.0417335	12287	Cacna1b
04010 MAPK signaling pathway [PATH:mmu04010]	58	26	0.000665424	0.0889571	0.0417335	18749	Prkacb
04010 MAPK signaling pathway [PATH:mmu04010]	58	26	0.000665424	0.0889571	0.0417335	215449	Rap1b
04010 MAPK signaling pathway [PATH:mmu04010]	58	26	0.000665424	0.0889571	0.0417335	26407	Map3k4
04010 MAPK signaling pathway [PATH:mmu04010]	58	26	0.000665424	0.0889571	0.0417335	23938	Map2k5
04010 MAPK signaling pathway [PATH:mmu04010]	58	26	0.000665424	0.0889571	0.0417335	338372	Map3k9
04010 MAPK signaling pathway [PATH:mmu04010]	58	26	0.000665424	0.0889571	0.0417335	58231	Stk4
04010 MAPK signaling pathway [PATH:mmu04010]	58	26	0.000665424	0.0889571	0.0417335	109880	Braf
04010 MAPK signaling pathway [PATH:mmu04010]	58	26	0.000665424	0.0889571	0.0417335	18015	Nf1
04010 MAPK signaling pathway [PATH:mmu04010]	58	26	0.000665424	0.0889571	0.0417335	50772	Mapk6
04010 MAPK signaling pathway [PATH:mmu04010]	58	26	0.000665424	0.0889571	0.0417335	114713	Rasa2
04010 MAPK signaling pathway [PATH:mmu04010]	58	26	0.000665424	0.0889571	0.0417335	30957	Mapk8ip3
04010 MAPK signaling pathway [PATH:mmu04010]	58	26	0.000665424	0.0889571	0.0417335	18019	Nfatc2
04010 MAPK signaling pathway [PATH:mmu04010]	58	26	0.000665424	0.0889571	0.0417335	329502	Pla2g4e
04010 MAPK signaling pathway [PATH:mmu04010]	58	26	0.000665424	0.0889571	0.0417335	18750	Prkca
04010 MAPK signaling pathway [PATH:mmu04010]	58	26	0.000665424	0.0889571	0.0417335	67112	Fgf22
04010 MAPK signaling pathway [PATH:mmu04010]	58	26	0.000665424	0.0889571	0.0417335	19108	Prkx
04010 MAPK signaling pathway [PATH:mmu04010]	58	26	0.000665424	0.0889571	0.0417335	26413	Mapk1
04010 MAPK signaling pathway [PATH:mmu04010]	58	26	0.000665424	0.0889571	0.0417335	19056	Ppp3cb
04012 ErbB signaling pathway [PATH:mmu04012]	28	6	0.000182438	0.0429448	0.00963082	26419	Mapk8
04012 ErbB signaling pathway [PATH:mmu04012]	28	6	0.000182438	0.0429448	0.00963082	18803	Plcg1
04012 ErbB signaling pathway [PATH:mmu04012]	28	6	0.000182438	0.0429448	0.00963082	16653	Kras
04012 ErbB signaling pathway [PATH:mmu04012]	28	6	0.000182438	0.0429448	0.00963082	18750	Prkca
04012 ErbB signaling pathway [PATH:mmu04012]	28	6	0.000182438	0.0429448	0.00963082	11836	Araf
04012 ErbB signaling pathway [PATH:mmu04012]	28	6	0.000182438	0.0429448	0.00963082	17973	Nck1
04012 ErbB signaling pathway [PATH:mmu04012]	28	6	0.000182438	0.0429448	0.00963082	20662	Sos1
04012 ErbB signaling pathway [PATH:mmu04012]	28	6	0.000182438	0.0429448	0.00963082	12576	Cdkn1b
04012 ErbB signaling pathway [PATH:mmu04012]	28	6	0.000182438	0.0429448	0.00963082	12323	Camk2b
04012 ErbB signaling pathway [PATH:mmu04012]	28	6	0.000182438	0.0429448	0.00963082	23797	Akt3
04012 ErbB signaling pathway [PATH:mmu04012]	28	6	0.000182438	0.0429448	0.00963082	14083	Ptk2
04012 ErbB signaling pathway [PATH:mmu04012]	28	6	0.000182438	0.0429448	0.00963082	18752	Prkcc
04012 ErbB signaling pathway [PATH:mmu04012]	28	6	0.000182438	0.0429448	0.00963082	13649	Egfr
04012 ErbB signaling pathway [PATH:mmu04012]	28	6	0.000182438	0.0429448	0.00963082	12929	Crkl
04012 ErbB signaling pathway [PATH:mmu04012]	28	6	0.000182438	0.0429448	0.00963082	18479	Pak1
04012 ErbB signaling pathway [PATH:mmu04012]	28	6	0.000182438	0.0429448	0.00963082	109880	Braf
04012 ErbB signaling pathway [PATH:mmu04012]	28	6	0.000182438	0.0429448	0.00963082	18710	Pik3r3
04012 ErbB signaling pathway [PATH:mmu04012]	28	6	0.000182438	0.0429448	0.00963082	18481	Pak3
04012 ErbB signaling pathway [PATH:mmu04012]	28	6	0.000182438	0.0429448	0.00963082	11352	Abl2
04012 ErbB signaling pathway [PATH:mmu04012]	28	6	0.000182438	0.0429448	0.00963082	26420	Mapk9
04012 ErbB signaling pathway [PATH:mmu04012]	28	6	0.000182438	0.0429448	0.00963082	18707	Pik3cd
04012 ErbB signaling pathway [PATH:mmu04012]	28	6	0.000182438	0.0429448	0.00963082	17974	Nck2
04012 ErbB signaling pathway [PATH:mmu04012]	28	6	0.000182438	0.0429448	0.00963082	83961	Nrg4
04012 ErbB signaling pathway [PATH:mmu04012]	28	6	0.000182438	0.0429448	0.00963082	26413	Mapk1
04012 ErbB signaling pathway [PATH:mmu04012]	28	6	0.000182438	0.0429448	0.00963082	56717	Frap1
04012 ErbB signaling pathway [PATH:mmu04012]	28	6	0.000182438	0.0429448	0.00963082	56637	Gsk3b
04012 ErbB signaling pathway [PATH:mmu04012]	28	6	0.000182438	0.0429448	0.00963082	16476	Jun
04012 ErbB signaling pathway [PATH:mmu04012]	28	6	0.000182438	0.0429448	0.00963082	72508	Rps6kb1
04120 Ubiquitin mediated proteolysis [PATH:mmu04120]	42	11	3.00856e-05	0.0644172	0.0176565	12211	Birc6
04120 Ubiquitin mediated proteolysis [PATH:mmu04120]	42	11	3.00856e-05	0.0644172	0.0176565	56459	Sae1
04120 Ubiquitin mediated proteolysis [PATH:mmu04120]	42	11	3.00856e-05	0.0644172	0.0176565	53323	Ube2k
04120 Ubiquitin mediated proteolysis [PATH:mmu04120]	42	11	3.00856e-05	0.0644172	0.0176565	66440	Cdc26
04120 Ubiquitin mediated proteolysis [PATH:mmu04120]	42	11	3.00856e-05	0.0644172	0.0176565	106052	Fbxo4
04120 Ubiquitin mediated proteolysis [PATH:mmu04120]	42	11	3.00856e-05	0.0644172	0.0176565	16396	Itch
04120 Ubiquitin mediated proteolysis [PATH:mmu04120]	42	11	3.00856e-05	0.0644172	0.0176565	107568	Wwp1
04120 Ubiquitin mediated proteolysis [PATH:mmu04120]	42	11	3.00856e-05	0.0644172	0.0176565	140630	Ube4a
04120 Ubiquitin mediated proteolysis [PATH:mmu04120]	42	11	3.00856e-05	0.0644172	0.0176565	67615	Ube2r2
04120 Ubiquitin mediated proteolysis [PATH:mmu04120]	42	11	3.00856e-05	0.0644172	0.0176565	22196	Ube2i
04120 Ubiquitin mediated proteolysis [PATH:mmu04120]	42	11	3.00856e-05	0.0644172	0.0176565	17999	Nedd4
04120 Ubiquitin mediated proteolysis [PATH:mmu04120]	42	11	3.00856e-05	0.0644172	0.0176565	59008	Anapc5
04120 Ubiquitin mediated proteolysis [PATH:mmu04120]	42	11	3.00856e-05	0.0644172	0.0176565	67128	Ube2g1
04120 Ubiquitin mediated proteolysis [PATH:mmu04120]	42	11	3.00856e-05	0.0644172	0.0176565	26965	Cul1
04120 Ubiquitin mediated proteolysis [PATH:mmu04120]	42	11	3.00856e-05	0.0644172	0.0176565	70790	Ubr5
04120 Ubiquitin mediated proteolysis [PATH:mmu04120]	42	11	3.00856e-05	0.0644172	0.0176565	100763	Ube3c
04120 Ubiquitin mediated proteolysis [PATH:mmu04120]	42	11	3.00856e-05	0.0644172	0.0176565	26554	Cul3
04120 Ubiquitin mediated proteolysis [PATH:mmu04120]	42	11	3.00856e-05	0.0644172	0.0176565	140499	Ube2j2
04120 Ubiquitin mediated proteolysis [PATH:mmu04120]	42	11	3.00856e-05	0.0644172	0.0176565	66894	Wwp2
04120 Ubiquitin mediated proteolysis [PATH:mmu04120]	42	11	3.00856e-05	0.0644172	0.0176565	66313	Smurf2
04120 Ubiquitin mediated proteolysis [PATH:mmu04120]	42	11	3.00856e-05	0.0644172	0.0176565	15204	Herc2
04120 Ubiquitin mediated proteolysis [PATH:mmu04120]	42	11	3.00856e-05	0.0644172	0.0176565	56550	Ube2d2
04120 Ubiquitin mediated proteolysis [PATH:mmu04120]	42	11	3.00856e-05	0.0644172	0.0176565	59026	Huwe1
04120 Ubiquitin mediated proteolysis [PATH:mmu04120]	42	11	3.00856e-05	0.0644172	0.0176565	68729	Trim37
04120 Ubiquitin mediated proteolysis [PATH:mmu04120]	42	11	3.00856e-05	0.0644172	0.0176565	22215	Ube3a
04120 Ubiquitin mediated proteolysis [PATH:mmu04120]	42	11	3.00856e-05	0.0644172	0.0176565	231380	Uba6
04120 Ubiquitin mediated proteolysis [PATH:mmu04120]	42	11	3.00856e-05	0.0644172	0.0176565	235439	Herc1
04120 Ubiquitin mediated proteolysis [PATH:mmu04120]	42	11	3.00856e-05	0.0644172	0.0176565	68999	Anapc10
04120 Ubiquitin mediated proteolysis [PATH:mmu04120]	42	11	3.00856e-05	0.0644172	0.0176565	12189	Brca1
04120 Ubiquitin mediated proteolysis [PATH:mmu04120]	42	11	3.00856e-05	0.0644172	0.0176565	73998	Herc3
04120 Ubiquitin mediated proteolysis [PATH:mmu04120]	42	11	3.00856e-05	0.0644172	0.0176565	17246	Mdm2
04120 Ubiquitin mediated proteolysis [PATH:mmu04120]	42	11	3.00856e-05	0.0644172	0.0176565	14897	Trip12
04120 Ubiquitin mediated proteolysis [PATH:mmu04120]	42	11	3.00856e-05	0.0644172	0.0176565	22214	Ube2h
04120 Ubiquitin mediated proteolysis [PATH:mmu04120]	42	11	3.00856e-05	0.0644172	0.0176565	11798	Xiap
04120 Ubiquitin mediated proteolysis [PATH:mmu04120]	42	11	3.00856e-05	0.0644172	0.0176565	17222	Anapc1
04120 Ubiquitin mediated proteolysis [PATH:mmu04120]	42	11	3.00856e-05	0.0644172	0.0176565	107986	Ddb2
04120 Ubiquitin mediated proteolysis [PATH:mmu04120]	42	11	3.00856e-05	0.0644172	0.0176565	22346	Vhlh
04120 Ubiquitin mediated proteolysis [PATH:mmu04120]	42	11	3.00856e-05	0.0644172	0.0176565	22210	Ube2b
04120 Ubiquitin mediated proteolysis [PATH:mmu04120]	42	11	3.00856e-05	0.0644172	0.0176565	103583	Fbxw11
04120 Ubiquitin mediated proteolysis [PATH:mmu04120]	42	11	3.00856e-05	0.0644172	0.0176565	22209	Ube2a
04120 Ubiquitin mediated proteolysis [PATH:mmu04120]	42	11	3.00856e-05	0.0644172	0.0176565	56469	Pias1
04120 Ubiquitin mediated proteolysis [PATH:mmu04120]	42	11	3.00856e-05	0.0644172	0.0176565	66799	Ube2w
04130 SNARE interactions in vesicular transport [PATH:mmu04130]	10	2	0.0382723	0.0153374	0.00321027	22319	Vamp3
04130 SNARE interactions in vesicular transport [PATH:mmu04130]	10	2	0.0382723	0.0153374	0.00321027	56494	Gosr2
04130 SNARE interactions in vesicular transport [PATH:mmu04130]	10	2	0.0382723	0.0153374	0.00321027	67727	Stx17
04130 SNARE interactions in vesicular transport [PATH:mmu04130]	10	2	0.0382723	0.0153374	0.00321027	56418	Ykt6
04130 SNARE interactions in vesicular transport [PATH:mmu04130]	10	2	0.0382723	0.0153374	0.00321027	228960	Stx16
04130 SNARE interactions in vesicular transport [PATH:mmu04130]	10	2	0.0382723	0.0153374	0.00321027	100226	Stx12
04130 SNARE interactions in vesicular transport [PATH:mmu04130]	10	2	0.0382723	0.0153374	0.00321027	53330	Vamp4
04130 SNARE interactions in vesicular transport [PATH:mmu04130]	10	2	0.0382723	0.0153374	0.00321027	20907	Stx1a
04130 SNARE interactions in vesicular transport [PATH:mmu04130]	10	2	0.0382723	0.0153374	0.00321027	20955	Vamp7
04130 SNARE interactions in vesicular transport [PATH:mmu04130]	10	2	0.0382723	0.0153374	0.00321027	53331	Stx7
04140 Regulation of autophagy [PATH:mmu04140]	5	0	0.0623329	0.00766871	0	56208	Becn1
04140 Regulation of autophagy [PATH:mmu04140]	5	0	0.0623329	0.00766871	0	67526	Atg12
04140 Regulation of autophagy [PATH:mmu04140]	5	0	0.0623329	0.00766871	0	15968	Ifna5
04140 Regulation of autophagy [PATH:mmu04140]	5	0	0.0623329	0.00766871	0	71742	Ulk3
04140 Regulation of autophagy [PATH:mmu04140]	5	0	0.0623329	0.00766871	0	74244	Atg7
04150 mTOR signaling pathway [PATH:mmu04150]	15	6	0.0775237	0.0230061	0.00963082	78757	4921505C17Rik
04150 mTOR signaling pathway [PATH:mmu04150]	15	6	0.0775237	0.0230061	0.00963082	72508	Rps6kb1
04150 mTOR signaling pathway [PATH:mmu04150]	15	6	0.0775237	0.0230061	0.00963082	71742	Ulk3
04150 mTOR signaling pathway [PATH:mmu04150]	15	6	0.0775237	0.0230061	0.00963082	74370	4932417H02Rik
04150 mTOR signaling pathway [PATH:mmu04150]	15	6	0.0775237	0.0230061	0.00963082	13684	Eif4e
04150 mTOR signaling pathway [PATH:mmu04150]	15	6	0.0775237	0.0230061	0.00963082	56717	Frap1
04150 mTOR signaling pathway [PATH:mmu04150]	15	6	0.0775237	0.0230061	0.00963082	26413	Mapk1
04150 mTOR signaling pathway [PATH:mmu04150]	15	6	0.0775237	0.0230061	0.00963082	26987	Eif4e2
04150 mTOR signaling pathway [PATH:mmu04150]	15	6	0.0775237	0.0230061	0.00963082	64930	Tsc1
04150 mTOR signaling pathway [PATH:mmu04150]	15	6	0.0775237	0.0230061	0.00963082	18710	Pik3r3
04150 mTOR signaling pathway [PATH:mmu04150]	15	6	0.0775237	0.0230061	0.00963082	109880	Braf
04150 mTOR signaling pathway [PATH:mmu04150]	15	6	0.0775237	0.0230061	0.00963082	72149	2610019A05Rik
04150 mTOR signaling pathway [PATH:mmu04150]	15	6	0.0775237	0.0230061	0.00963082	15251	Hif1a
04150 mTOR signaling pathway [PATH:mmu04150]	15	6	0.0775237	0.0230061	0.00963082	18707	Pik3cd
04150 mTOR signaling pathway [PATH:mmu04150]	15	6	0.0775237	0.0230061	0.00963082	23797	Akt3
04210 Apoptosis [PATH:mmu04210]	15	3	0.00739962	0.0230061	0.00481541	12371	Casp9
04210 Apoptosis [PATH:mmu04210]	15	3	0.00739962	0.0230061	0.00481541	18710	Pik3r3
04210 Apoptosis [PATH:mmu04210]	15	3	0.00739962	0.0230061	0.00481541	18707	Pik3cd
04210 Apoptosis [PATH:mmu04210]	15	3	0.00739962	0.0230061	0.00481541	23797	Akt3
04210 Apoptosis [PATH:mmu04210]	15	3	0.00739962	0.0230061	0.00481541	19087	Prkar2a
04210 Apoptosis [PATH:mmu04210]	15	3	0.00739962	0.0230061	0.00481541	11920	Atm
04210 Apoptosis [PATH:mmu04210]	15	3	0.00739962	0.0230061	0.00481541	71946	Endod1
04210 Apoptosis [PATH:mmu04210]	15	3	0.00739962	0.0230061	0.00481541	19055	Ppp3ca
04210 Apoptosis [PATH:mmu04210]	15	3	0.00739962	0.0230061	0.00481541	19056	Ppp3cb
04210 Apoptosis [PATH:mmu04210]	15	3	0.00739962	0.0230061	0.00481541	12675	Chuk
04210 Apoptosis [PATH:mmu04210]	15	3	0.00739962	0.0230061	0.00481541	56398	1500003O03Rik
04210 Apoptosis [PATH:mmu04210]	15	3	0.00739962	0.0230061	0.00481541	11798	Xiap
04210 Apoptosis [PATH:mmu04210]	15	3	0.00739962	0.0230061	0.00481541	19108	Prkx
04210 Apoptosis [PATH:mmu04210]	15	3	0.00739962	0.0230061	0.00481541	19766	Ripk1
04210 Apoptosis [PATH:mmu04210]	15	3	0.00739962	0.0230061	0.00481541	18749	Prkacb
04310 Wnt signaling pathway [PATH:mmu04310]	41	19	0.00772753	0.0628834	0.0304976	18750	Prkca
04310 Wnt signaling pathway [PATH:mmu04310]	41	19	0.00772753	0.0628834	0.0304976	12914	Crebbp
04310 Wnt signaling pathway [PATH:mmu04310]	41	19	0.00772753	0.0628834	0.0304976	13017	Ctbp2
04310 Wnt signaling pathway [PATH:mmu04310]	41	19	0.00772753	0.0628834	0.0304976	319478	Cxxc4
04310 Wnt signaling pathway [PATH:mmu04310]	41	19	0.00772753	0.0628834	0.0304976	18749	Prkacb
04310 Wnt signaling pathway [PATH:mmu04310]	41	19	0.00772753	0.0628834	0.0304976	81004	Tbl1xr1
04310 Wnt signaling pathway [PATH:mmu04310]	41	19	0.00772753	0.0628834	0.0304976	13542	Dvl1
04310 Wnt signaling pathway [PATH:mmu04310]	41	19	0.00772753	0.0628834	0.0304976	22408	Wnt1
04310 Wnt signaling pathway [PATH:mmu04310]	41	19	0.00772753	0.0628834	0.0304976	18752	Prkcc
04310 Wnt signaling pathway [PATH:mmu04310]	41	19	0.00772753	0.0628834	0.0304976	19877	Rock1
04310 Wnt signaling pathway [PATH:mmu04310]	41	19	0.00772753	0.0628834	0.0304976	19108	Prkx
04310 Wnt signaling pathway [PATH:mmu04310]	41	19	0.00772753	0.0628834	0.0304976	17127	Smad3
04310 Wnt signaling pathway [PATH:mmu04310]	41	19	0.00772753	0.0628834	0.0304976	56398	1500003O03Rik
04310 Wnt signaling pathway [PATH:mmu04310]	41	19	0.00772753	0.0628834	0.0304976	26965	Cul1
04310 Wnt signaling pathway [PATH:mmu04310]	41	19	0.00772753	0.0628834	0.0304976	208846	Daam1
04310 Wnt signaling pathway [PATH:mmu04310]	41	19	0.00772753	0.0628834	0.0304976	19164	Psen1
04310 Wnt signaling pathway [PATH:mmu04310]	41	19	0.00772753	0.0628834	0.0304976	21372	Tbl1x
04310 Wnt signaling pathway [PATH:mmu04310]	41	19	0.00772753	0.0628834	0.0304976	19056	Ppp3cb
04310 Wnt signaling pathway [PATH:mmu04310]	41	19	0.00772753	0.0628834	0.0304976	12005	Axin1
04310 Wnt signaling pathway [PATH:mmu04310]	41	19	0.00772753	0.0628834	0.0304976	269643	Ppp2r2c
04310 Wnt signaling pathway [PATH:mmu04310]	41	19	0.00772753	0.0628834	0.0304976	19055	Ppp3ca
04310 Wnt signaling pathway [PATH:mmu04310]	41	19	0.00772753	0.0628834	0.0304976	21416	Tcf7l2
04310 Wnt signaling pathway [PATH:mmu04310]	41	19	0.00772753	0.0628834	0.0304976	56637	Gsk3b
04310 Wnt signaling pathway [PATH:mmu04310]	41	19	0.00772753	0.0628834	0.0304976	11789	Apc
04310 Wnt signaling pathway [PATH:mmu04310]	41	19	0.00772753	0.0628834	0.0304976	75826	Senp2
04310 Wnt signaling pathway [PATH:mmu04310]	41	19	0.00772753	0.0628834	0.0304976	14365	Fzd3
04310 Wnt signaling pathway [PATH:mmu04310]	41	19	0.00772753	0.0628834	0.0304976	27373	Csnk1e
04310 Wnt signaling pathway [PATH:mmu04310]	41	19	0.00772753	0.0628834	0.0304976	12444	Ccnd2
04310 Wnt signaling pathway [PATH:mmu04310]	41	19	0.00772753	0.0628834	0.0304976	16974	Lrp6
04310 Wnt signaling pathway [PATH:mmu04310]	41	19	0.00772753	0.0628834	0.0304976	26419	Mapk8
04310 Wnt signaling pathway [PATH:mmu04310]	41	19	0.00772753	0.0628834	0.0304976	76441	Daam2
04310 Wnt signaling pathway [PATH:mmu04310]	41	19	0.00772753	0.0628834	0.0304976	18099	Nlk
04310 Wnt signaling pathway [PATH:mmu04310]	41	19	0.00772753	0.0628834	0.0304976	93687	Csnk1a1
04310 Wnt signaling pathway [PATH:mmu04310]	41	19	0.00772753	0.0628834	0.0304976	26420	Mapk9
04310 Wnt signaling pathway [PATH:mmu04310]	41	19	0.00772753	0.0628834	0.0304976	103583	Fbxw11
04310 Wnt signaling pathway [PATH:mmu04310]	41	19	0.00772753	0.0628834	0.0304976	21414	Tcf7
04310 Wnt signaling pathway [PATH:mmu04310]	41	19	0.00772753	0.0628834	0.0304976	17128	Smad4
04310 Wnt signaling pathway [PATH:mmu04310]	41	19	0.00772753	0.0628834	0.0304976	93840	Vangl2
04310 Wnt signaling pathway [PATH:mmu04310]	41	19	0.00772753	0.0628834	0.0304976	12323	Camk2b
04310 Wnt signaling pathway [PATH:mmu04310]	41	19	0.00772753	0.0628834	0.0304976	16476	Jun
04310 Wnt signaling pathway [PATH:mmu04310]	41	19	0.00772753	0.0628834	0.0304976	18019	Nfatc2
04320 Dorso-ventral axis formation [PATH:mmu04320]	9	2	0.0650419	0.0138037	0.00321027	13649	Egfr
04320 Dorso-ventral axis formation [PATH:mmu04320]	9	2	0.0650419	0.0138037	0.00321027	12877	Cpeb1
04320 Dorso-ventral axis formation [PATH:mmu04320]	9	2	0.0650419	0.0138037	0.00321027	68166	Spire1
04320 Dorso-ventral axis formation [PATH:mmu04320]	9	2	0.0650419	0.0138037	0.00321027	109880	Braf
04320 Dorso-ventral axis formation [PATH:mmu04320]	9	2	0.0650419	0.0138037	0.00321027	16653	Kras
04320 Dorso-ventral axis formation [PATH:mmu04320]	9	2	0.0650419	0.0138037	0.00321027	20662	Sos1
04320 Dorso-ventral axis formation [PATH:mmu04320]	9	2	0.0650419	0.0138037	0.00321027	23872	Ets2
04320 Dorso-ventral axis formation [PATH:mmu04320]	9	2	0.0650419	0.0138037	0.00321027	330890	Piwil4
04320 Dorso-ventral axis formation [PATH:mmu04320]	9	2	0.0650419	0.0138037	0.00321027	26413	Mapk1
04350 TGF-beta signaling pathway [PATH:mmu04350]	22	10	0.049128	0.0337423	0.0160514	15904	Id4
04350 TGF-beta signaling pathway [PATH:mmu04350]	22	10	0.049128	0.0337423	0.0160514	12914	Crebbp
04350 TGF-beta signaling pathway [PATH:mmu04350]	22	10	0.049128	0.0337423	0.0160514	13590	Lefty1
04350 TGF-beta signaling pathway [PATH:mmu04350]	22	10	0.049128	0.0337423	0.0160514	17127	Smad3
04350 TGF-beta signaling pathway [PATH:mmu04350]	22	10	0.049128	0.0337423	0.0160514	72508	Rps6kb1
04350 TGF-beta signaling pathway [PATH:mmu04350]	22	10	0.049128	0.0337423	0.0160514	19877	Rock1
04350 TGF-beta signaling pathway [PATH:mmu04350]	22	10	0.049128	0.0337423	0.0160514	11705	Amh
04350 TGF-beta signaling pathway [PATH:mmu04350]	22	10	0.049128	0.0337423	0.0160514	17125	Smad1
04350 TGF-beta signaling pathway [PATH:mmu04350]	22	10	0.049128	0.0337423	0.0160514	17131	Smad7
04350 TGF-beta signaling pathway [PATH:mmu04350]	22	10	0.049128	0.0337423	0.0160514	12168	Bmpr2
04350 TGF-beta signaling pathway [PATH:mmu04350]	22	10	0.049128	0.0337423	0.0160514	14313	Fst
04350 TGF-beta signaling pathway [PATH:mmu04350]	22	10	0.049128	0.0337423	0.0160514	17128	Smad4
04350 TGF-beta signaling pathway [PATH:mmu04350]	22	10	0.049128	0.0337423	0.0160514	66313	Smurf2
04350 TGF-beta signaling pathway [PATH:mmu04350]	22	10	0.049128	0.0337423	0.0160514	21812	Tgfbr1
04350 TGF-beta signaling pathway [PATH:mmu04350]	22	10	0.049128	0.0337423	0.0160514	21825	Thbs1
04350 TGF-beta signaling pathway [PATH:mmu04350]	22	10	0.049128	0.0337423	0.0160514	20683	Sp1
04350 TGF-beta signaling pathway [PATH:mmu04350]	22	10	0.049128	0.0337423	0.0160514	230597	Zfyve9
04350 TGF-beta signaling pathway [PATH:mmu04350]	22	10	0.049128	0.0337423	0.0160514	269643	Ppp2r2c
04350 TGF-beta signaling pathway [PATH:mmu04350]	22	10	0.049128	0.0337423	0.0160514	26413	Mapk1
04350 TGF-beta signaling pathway [PATH:mmu04350]	22	10	0.049128	0.0337423	0.0160514	26965	Cul1
04350 TGF-beta signaling pathway [PATH:mmu04350]	22	10	0.049128	0.0337423	0.0160514	21826	Thbs2
04350 TGF-beta signaling pathway [PATH:mmu04350]	22	10	0.049128	0.0337423	0.0160514	12166	Bmpr1a
04360 Axon guidance [PATH:mmu04360]	40	15	0.00131555	0.0613497	0.024077	218397	Rasa1
04360 Axon guidance [PATH:mmu04360]	40	15	0.00131555	0.0613497	0.024077	210801	Unc5d
04360 Axon guidance [PATH:mmu04360]	40	15	0.00131555	0.0613497	0.024077	56398	1500003O03Rik
04360 Axon guidance [PATH:mmu04360]	40	15	0.00131555	0.0613497	0.024077	20348	Sema3c
04360 Axon guidance [PATH:mmu04360]	40	15	0.00131555	0.0613497	0.024077	20346	Sema3a
04360 Axon guidance [PATH:mmu04360]	40	15	0.00131555	0.0613497	0.024077	17974	Nck2
04360 Axon guidance [PATH:mmu04360]	40	15	0.00131555	0.0613497	0.024077	20356	Sema5a
04360 Axon guidance [PATH:mmu04360]	40	15	0.00131555	0.0613497	0.024077	20349	Sema3e
04360 Axon guidance [PATH:mmu04360]	40	15	0.00131555	0.0613497	0.024077	117600	Srgap1
04360 Axon guidance [PATH:mmu04360]	40	15	0.00131555	0.0613497	0.024077	16653	Kras
04360 Axon guidance [PATH:mmu04360]	40	15	0.00131555	0.0613497	0.024077	12540	Cdc42
04360 Axon guidance [PATH:mmu04360]	40	15	0.00131555	0.0613497	0.024077	20563	Slit2
04360 Axon guidance [PATH:mmu04360]	40	15	0.00131555	0.0613497	0.024077	19056	Ppp3cb
04360 Axon guidance [PATH:mmu04360]	40	15	0.00131555	0.0613497	0.024077	19055	Ppp3ca
04360 Axon guidance [PATH:mmu04360]	40	15	0.00131555	0.0613497	0.024077	259302	Srgap3
04360 Axon guidance [PATH:mmu04360]	40	15	0.00131555	0.0613497	0.024077	57764	Ntn4
04360 Axon guidance [PATH:mmu04360]	40	15	0.00131555	0.0613497	0.024077	69632	Arhgef12
04360 Axon guidance [PATH:mmu04360]	40	15	0.00131555	0.0613497	0.024077	20355	Sema4f
04360 Axon guidance [PATH:mmu04360]	40	15	0.00131555	0.0613497	0.024077	80883	Ntng1
04360 Axon guidance [PATH:mmu04360]	40	15	0.00131555	0.0613497	0.024077	270190	Ephb1
04360 Axon guidance [PATH:mmu04360]	40	15	0.00131555	0.0613497	0.024077	13176	Dcc
04360 Axon guidance [PATH:mmu04360]	40	15	0.00131555	0.0613497	0.024077	20315	Cxcl12
04360 Axon guidance [PATH:mmu04360]	40	15	0.00131555	0.0613497	0.024077	18479	Pak1
04360 Axon guidance [PATH:mmu04360]	40	15	0.00131555	0.0613497	0.024077	14083	Ptk2
04360 Axon guidance [PATH:mmu04360]	40	15	0.00131555	0.0613497	0.024077	19876	Robo1
04360 Axon guidance [PATH:mmu04360]	40	15	0.00131555	0.0613497	0.024077	226251	Ablim1
04360 Axon guidance [PATH:mmu04360]	40	15	0.00131555	0.0613497	0.024077	26413	Mapk1
04360 Axon guidance [PATH:mmu04360]	40	15	0.00131555	0.0613497	0.024077	19877	Rock1
04360 Axon guidance [PATH:mmu04360]	40	15	0.00131555	0.0613497	0.024077	18481	Pak3
04360 Axon guidance [PATH:mmu04360]	40	15	0.00131555	0.0613497	0.024077	13841	Epha7
04360 Axon guidance [PATH:mmu04360]	40	15	0.00131555	0.0613497	0.024077	18845	Plxna2
04360 Axon guidance [PATH:mmu04360]	40	15	0.00131555	0.0613497	0.024077	54712	Plxnc1
04360 Axon guidance [PATH:mmu04360]	40	15	0.00131555	0.0613497	0.024077	17973	Nck1
04360 Axon guidance [PATH:mmu04360]	40	15	0.00131555	0.0613497	0.024077	12632	Cfl2
04360 Axon guidance [PATH:mmu04360]	40	15	0.00131555	0.0613497	0.024077	13642	Efnb2
04360 Axon guidance [PATH:mmu04360]	40	15	0.00131555	0.0613497	0.024077	14270	Srgap2
04360 Axon guidance [PATH:mmu04360]	40	15	0.00131555	0.0613497	0.024077	13846	Ephb4
04360 Axon guidance [PATH:mmu04360]	40	15	0.00131555	0.0613497	0.024077	13837	Epha3
04360 Axon guidance [PATH:mmu04360]	40	15	0.00131555	0.0613497	0.024077	56637	Gsk3b
04360 Axon guidance [PATH:mmu04360]	40	15	0.00131555	0.0613497	0.024077	18019	Nfatc2
04370 VEGF signaling pathway [PATH:mmu04370]	19	9	0.0859825	0.0291411	0.0144462	18750	Prkca
04370 VEGF signaling pathway [PATH:mmu04370]	19	9	0.0859825	0.0291411	0.0144462	12540	Cdc42
04370 VEGF signaling pathway [PATH:mmu04370]	19	9	0.0859825	0.0291411	0.0144462	16653	Kras
04370 VEGF signaling pathway [PATH:mmu04370]	19	9	0.0859825	0.0291411	0.0144462	23797	Akt3
04370 VEGF signaling pathway [PATH:mmu04370]	19	9	0.0859825	0.0291411	0.0144462	18707	Pik3cd
04370 VEGF signaling pathway [PATH:mmu04370]	19	9	0.0859825	0.0291411	0.0144462	18803	Plcg1
04370 VEGF signaling pathway [PATH:mmu04370]	19	9	0.0859825	0.0291411	0.0144462	14083	Ptk2
04370 VEGF signaling pathway [PATH:mmu04370]	19	9	0.0859825	0.0291411	0.0144462	18752	Prkcc
04370 VEGF signaling pathway [PATH:mmu04370]	19	9	0.0859825	0.0291411	0.0144462	56398	1500003O03Rik
04370 VEGF signaling pathway [PATH:mmu04370]	19	9	0.0859825	0.0291411	0.0144462	18778	Pla2g1b
04370 VEGF signaling pathway [PATH:mmu04370]	19	9	0.0859825	0.0291411	0.0144462	18710	Pik3r3
04370 VEGF signaling pathway [PATH:mmu04370]	19	9	0.0859825	0.0291411	0.0144462	26416	Mapk14
04370 VEGF signaling pathway [PATH:mmu04370]	19	9	0.0859825	0.0291411	0.0144462	19055	Ppp3ca
04370 VEGF signaling pathway [PATH:mmu04370]	19	9	0.0859825	0.0291411	0.0144462	12371	Casp9
04370 VEGF signaling pathway [PATH:mmu04370]	19	9	0.0859825	0.0291411	0.0144462	19056	Ppp3cb
04370 VEGF signaling pathway [PATH:mmu04370]	19	9	0.0859825	0.0291411	0.0144462	26413	Mapk1
04370 VEGF signaling pathway [PATH:mmu04370]	19	9	0.0859825	0.0291411	0.0144462	18780	Pla2g2a
04370 VEGF signaling pathway [PATH:mmu04370]	19	9	0.0859825	0.0291411	0.0144462	329502	Pla2g4e
04370 VEGF signaling pathway [PATH:mmu04370]	19	9	0.0859825	0.0291411	0.0144462	18019	Nfatc2
04510 Focal adhesion [PATH:mmu04510]	41	21	0.0185562	0.0628834	0.0337079	14083	Ptk2
04510 Focal adhesion [PATH:mmu04510]	41	21	0.0185562	0.0628834	0.0337079	12389	Cav1
04510 Focal adhesion [PATH:mmu04510]	41	21	0.0185562	0.0628834	0.0337079	26419	Mapk8
04510 Focal adhesion [PATH:mmu04510]	41	21	0.0185562	0.0628834	0.0337079	19877	Rock1
04510 Focal adhesion [PATH:mmu04510]	41	21	0.0185562	0.0628834	0.0337079	18479	Pak1
04510 Focal adhesion [PATH:mmu04510]	41	21	0.0185562	0.0628834	0.0337079	21826	Thbs2
04510 Focal adhesion [PATH:mmu04510]	41	21	0.0185562	0.0628834	0.0337079	17931	Ppp1r12a
04510 Focal adhesion [PATH:mmu04510]	41	21	0.0185562	0.0628834	0.0337079	215449	Rap1b
04510 Focal adhesion [PATH:mmu04510]	41	21	0.0185562	0.0628834	0.0337079	16410	Itgav
04510 Focal adhesion [PATH:mmu04510]	41	21	0.0185562	0.0628834	0.0337079	21923	Tnc
04510 Focal adhesion [PATH:mmu04510]	41	21	0.0185562	0.0628834	0.0337079	12390	Cav2
04510 Focal adhesion [PATH:mmu04510]	41	21	0.0185562	0.0628834	0.0337079	227377	Farp2
04510 Focal adhesion [PATH:mmu04510]	41	21	0.0185562	0.0628834	0.0337079	21825	Thbs1
04510 Focal adhesion [PATH:mmu04510]	41	21	0.0185562	0.0628834	0.0337079	16774	Lama3
04510 Focal adhesion [PATH:mmu04510]	41	21	0.0185562	0.0628834	0.0337079	20662	Sos1
04510 Focal adhesion [PATH:mmu04510]	41	21	0.0185562	0.0628834	0.0337079	26420	Mapk9
04510 Focal adhesion [PATH:mmu04510]	41	21	0.0185562	0.0628834	0.0337079	12540	Cdc42
04510 Focal adhesion [PATH:mmu04510]	41	21	0.0185562	0.0628834	0.0337079	23797	Akt3
04510 Focal adhesion [PATH:mmu04510]	41	21	0.0185562	0.0628834	0.0337079	11855	Arhgap5
04510 Focal adhesion [PATH:mmu04510]	41	21	0.0185562	0.0628834	0.0337079	107746	Rapgef1
04510 Focal adhesion [PATH:mmu04510]	41	21	0.0185562	0.0628834	0.0337079	16476	Jun
04510 Focal adhesion [PATH:mmu04510]	41	21	0.0185562	0.0628834	0.0337079	13649	Egfr
04510 Focal adhesion [PATH:mmu04510]	41	21	0.0185562	0.0628834	0.0337079	330662	Dock1
04510 Focal adhesion [PATH:mmu04510]	41	21	0.0185562	0.0628834	0.0337079	18752	Prkcc
04510 Focal adhesion [PATH:mmu04510]	41	21	0.0185562	0.0628834	0.0337079	18750	Prkca
04510 Focal adhesion [PATH:mmu04510]	41	21	0.0185562	0.0628834	0.0337079	26413	Mapk1
04510 Focal adhesion [PATH:mmu04510]	41	21	0.0185562	0.0628834	0.0337079	226519	Lamc1
04510 Focal adhesion [PATH:mmu04510]	41	21	0.0185562	0.0628834	0.0337079	16001	Igf1r
04510 Focal adhesion [PATH:mmu04510]	41	21	0.0185562	0.0628834	0.0337079	18707	Pik3cd
04510 Focal adhesion [PATH:mmu04510]	41	21	0.0185562	0.0628834	0.0337079	18481	Pak3
04510 Focal adhesion [PATH:mmu04510]	41	21	0.0185562	0.0628834	0.0337079	60595	Actn4
04510 Focal adhesion [PATH:mmu04510]	41	21	0.0185562	0.0628834	0.0337079	56637	Gsk3b
04510 Focal adhesion [PATH:mmu04510]	41	21	0.0185562	0.0628834	0.0337079	192176	Flna
04510 Focal adhesion [PATH:mmu04510]	41	21	0.0185562	0.0628834	0.0337079	16772	Lama1
04510 Focal adhesion [PATH:mmu04510]	41	21	0.0185562	0.0628834	0.0337079	19211	Pten
04510 Focal adhesion [PATH:mmu04510]	41	21	0.0185562	0.0628834	0.0337079	16403	Itga6
04510 Focal adhesion [PATH:mmu04510]	41	21	0.0185562	0.0628834	0.0337079	12444	Ccnd2
04510 Focal adhesion [PATH:mmu04510]	41	21	0.0185562	0.0628834	0.0337079	109880	Braf
04510 Focal adhesion [PATH:mmu04510]	41	21	0.0185562	0.0628834	0.0337079	18710	Pik3r3
04510 Focal adhesion [PATH:mmu04510]	41	21	0.0185562	0.0628834	0.0337079	11798	Xiap
04510 Focal adhesion [PATH:mmu04510]	41	21	0.0185562	0.0628834	0.0337079	12929	Crkl
04520 Adherens junction [PATH:mmu04520]	24	7	0.00319917	0.0368098	0.011236	73178	Wasl
04520 Adherens junction [PATH:mmu04520]	24	7	0.00319917	0.0368098	0.011236	93742	Pard3
04520 Adherens junction [PATH:mmu04520]	24	7	0.00319917	0.0368098	0.011236	29875	Iqgap1
04520 Adherens junction [PATH:mmu04520]	24	7	0.00319917	0.0368098	0.011236	12540	Cdc42
04520 Adherens junction [PATH:mmu04520]	24	7	0.00319917	0.0368098	0.011236	26413	Mapk1
04520 Adherens junction [PATH:mmu04520]	24	7	0.00319917	0.0368098	0.011236	227377	Farp2
04520 Adherens junction [PATH:mmu04520]	24	7	0.00319917	0.0368098	0.011236	12386	Ctnna2
04520 Adherens junction [PATH:mmu04520]	24	7	0.00319917	0.0368098	0.011236	12914	Crebbp
04520 Adherens junction [PATH:mmu04520]	24	7	0.00319917	0.0368098	0.011236	21416	Tcf7l2
04520 Adherens junction [PATH:mmu04520]	24	7	0.00319917	0.0368098	0.011236	18099	Nlk
04520 Adherens junction [PATH:mmu04520]	24	7	0.00319917	0.0368098	0.011236	83767	Wasf1
04520 Adherens junction [PATH:mmu04520]	24	7	0.00319917	0.0368098	0.011236	21872	Tjp1
04520 Adherens junction [PATH:mmu04520]	24	7	0.00319917	0.0368098	0.011236	19271	Ptprj
04520 Adherens junction [PATH:mmu04520]	24	7	0.00319917	0.0368098	0.011236	14158	Fert2
04520 Adherens junction [PATH:mmu04520]	24	7	0.00319917	0.0368098	0.011236	60595	Actn4
04520 Adherens junction [PATH:mmu04520]	24	7	0.00319917	0.0368098	0.011236	17127	Smad3
04520 Adherens junction [PATH:mmu04520]	24	7	0.00319917	0.0368098	0.011236	13649	Egfr
04520 Adherens junction [PATH:mmu04520]	24	7	0.00319917	0.0368098	0.011236	242687	Wasf2
04520 Adherens junction [PATH:mmu04520]	24	7	0.00319917	0.0368098	0.011236	16001	Igf1r
04520 Adherens junction [PATH:mmu04520]	24	7	0.00319917	0.0368098	0.011236	20411	Sorbs1
04520 Adherens junction [PATH:mmu04520]	24	7	0.00319917	0.0368098	0.011236	22612	Yes1
04520 Adherens junction [PATH:mmu04520]	24	7	0.00319917	0.0368098	0.011236	21812	Tgfbr1
04520 Adherens junction [PATH:mmu04520]	24	7	0.00319917	0.0368098	0.011236	21414	Tcf7
04520 Adherens junction [PATH:mmu04520]	24	7	0.00319917	0.0368098	0.011236	17128	Smad4
04620 Toll-like receptor signaling pathway [PATH:mmu04620]	15	6	0.0775237	0.0230061	0.00963082	23797	Akt3
04620 Toll-like receptor signaling pathway [PATH:mmu04620]	15	6	0.0775237	0.0230061	0.00963082	16476	Jun
04620 Toll-like receptor signaling pathway [PATH:mmu04620]	15	6	0.0775237	0.0230061	0.00963082	19766	Ripk1
04620 Toll-like receptor signaling pathway [PATH:mmu04620]	15	6	0.0775237	0.0230061	0.00963082	21898	Tlr4
04620 Toll-like receptor signaling pathway [PATH:mmu04620]	15	6	0.0775237	0.0230061	0.00963082	18707	Pik3cd
04620 Toll-like receptor signaling pathway [PATH:mmu04620]	15	6	0.0775237	0.0230061	0.00963082	26416	Mapk14
04620 Toll-like receptor signaling pathway [PATH:mmu04620]	15	6	0.0775237	0.0230061	0.00963082	18710	Pik3r3
04620 Toll-like receptor signaling pathway [PATH:mmu04620]	15	6	0.0775237	0.0230061	0.00963082	12675	Chuk
04620 Toll-like receptor signaling pathway [PATH:mmu04620]	15	6	0.0775237	0.0230061	0.00963082	26419	Mapk8
04620 Toll-like receptor signaling pathway [PATH:mmu04620]	15	6	0.0775237	0.0230061	0.00963082	22031	Traf3
04620 Toll-like receptor signaling pathway [PATH:mmu04620]	15	6	0.0775237	0.0230061	0.00963082	56066	Cxcl11
04620 Toll-like receptor signaling pathway [PATH:mmu04620]	15	6	0.0775237	0.0230061	0.00963082	170743	Tlr7
04620 Toll-like receptor signaling pathway [PATH:mmu04620]	15	6	0.0775237	0.0230061	0.00963082	15968	Ifna5
04620 Toll-like receptor signaling pathway [PATH:mmu04620]	15	6	0.0775237	0.0230061	0.00963082	26413	Mapk1
04620 Toll-like receptor signaling pathway [PATH:mmu04620]	15	6	0.0775237	0.0230061	0.00963082	26420	Mapk9
04650 Natural killer cell mediated cytotoxicity [PATH:mmu04650]	21	8	0.0235777	0.0322086	0.0128411	26413	Mapk1
04650 Natural killer cell mediated cytotoxicity [PATH:mmu04650]	21	8	0.0235777	0.0322086	0.0128411	109880	Braf
04650 Natural killer cell mediated cytotoxicity [PATH:mmu04650]	21	8	0.0235777	0.0322086	0.0128411	18710	Pik3r3
04650 Natural killer cell mediated cytotoxicity [PATH:mmu04650]	21	8	0.0235777	0.0322086	0.0128411	19055	Ppp3ca
04650 Natural killer cell mediated cytotoxicity [PATH:mmu04650]	21	8	0.0235777	0.0322086	0.0128411	19056	Ppp3cb
04650 Natural killer cell mediated cytotoxicity [PATH:mmu04650]	21	8	0.0235777	0.0322086	0.0128411	18752	Prkcc
04650 Natural killer cell mediated cytotoxicity [PATH:mmu04650]	21	8	0.0235777	0.0322086	0.0128411	77777	Ulbp1
04650 Natural killer cell mediated cytotoxicity [PATH:mmu04650]	21	8	0.0235777	0.0322086	0.0128411	18479	Pak1
04650 Natural killer cell mediated cytotoxicity [PATH:mmu04650]	21	8	0.0235777	0.0322086	0.0128411	56398	1500003O03Rik
04650 Natural killer cell mediated cytotoxicity [PATH:mmu04650]	21	8	0.0235777	0.0322086	0.0128411	16653	Kras
04650 Natural killer cell mediated cytotoxicity [PATH:mmu04650]	21	8	0.0235777	0.0322086	0.0128411	18750	Prkca
04650 Natural killer cell mediated cytotoxicity [PATH:mmu04650]	21	8	0.0235777	0.0322086	0.0128411	20662	Sos1
04650 Natural killer cell mediated cytotoxicity [PATH:mmu04650]	21	8	0.0235777	0.0322086	0.0128411	19247	Ptpn11
04650 Natural killer cell mediated cytotoxicity [PATH:mmu04650]	21	8	0.0235777	0.0322086	0.0128411	12503	Cd247
04650 Natural killer cell mediated cytotoxicity [PATH:mmu04650]	21	8	0.0235777	0.0322086	0.0128411	18707	Pik3cd
04650 Natural killer cell mediated cytotoxicity [PATH:mmu04650]	21	8	0.0235777	0.0322086	0.0128411	15968	Ifna5
04650 Natural killer cell mediated cytotoxicity [PATH:mmu04650]	21	8	0.0235777	0.0322086	0.0128411	17059	Klrb1c
04650 Natural killer cell mediated cytotoxicity [PATH:mmu04650]	21	8	0.0235777	0.0322086	0.0128411	17086	Ncr1
04650 Natural killer cell mediated cytotoxicity [PATH:mmu04650]	21	8	0.0235777	0.0322086	0.0128411	11836	Araf
04650 Natural killer cell mediated cytotoxicity [PATH:mmu04650]	21	8	0.0235777	0.0322086	0.0128411	18803	Plcg1
04650 Natural killer cell mediated cytotoxicity [PATH:mmu04650]	21	8	0.0235777	0.0322086	0.0128411	18019	Nfatc2
04660 T cell receptor signaling pathway [PATH:mmu04660]	21	8	0.0235777	0.0322086	0.0128411	19419	Rasgrp1
04660 T cell receptor signaling pathway [PATH:mmu04660]	21	8	0.0235777	0.0322086	0.0128411	18479	Pak1
04660 T cell receptor signaling pathway [PATH:mmu04660]	21	8	0.0235777	0.0322086	0.0128411	18803	Plcg1
04660 T cell receptor signaling pathway [PATH:mmu04660]	21	8	0.0235777	0.0322086	0.0128411	18019	Nfatc2
04660 T cell receptor signaling pathway [PATH:mmu04660]	21	8	0.0235777	0.0322086	0.0128411	17974	Nck2
04660 T cell receptor signaling pathway [PATH:mmu04660]	21	8	0.0235777	0.0322086	0.0128411	16476	Jun
04660 T cell receptor signaling pathway [PATH:mmu04660]	21	8	0.0235777	0.0322086	0.0128411	12477	Ctla4
04660 T cell receptor signaling pathway [PATH:mmu04660]	21	8	0.0235777	0.0322086	0.0128411	56398	1500003O03Rik
04660 T cell receptor signaling pathway [PATH:mmu04660]	21	8	0.0235777	0.0322086	0.0128411	12503	Cd247
04660 T cell receptor signaling pathway [PATH:mmu04660]	21	8	0.0235777	0.0322086	0.0128411	12675	Chuk
04660 T cell receptor signaling pathway [PATH:mmu04660]	21	8	0.0235777	0.0322086	0.0128411	18481	Pak3
04660 T cell receptor signaling pathway [PATH:mmu04660]	21	8	0.0235777	0.0322086	0.0128411	19056	Ppp3cb
04660 T cell receptor signaling pathway [PATH:mmu04660]	21	8	0.0235777	0.0322086	0.0128411	18710	Pik3r3
04660 T cell receptor signaling pathway [PATH:mmu04660]	21	8	0.0235777	0.0322086	0.0128411	12540	Cdc42
04660 T cell receptor signaling pathway [PATH:mmu04660]	21	8	0.0235777	0.0322086	0.0128411	240354	Malt1
04660 T cell receptor signaling pathway [PATH:mmu04660]	21	8	0.0235777	0.0322086	0.0128411	19055	Ppp3ca
04660 T cell receptor signaling pathway [PATH:mmu04660]	21	8	0.0235777	0.0322086	0.0128411	18707	Pik3cd
04660 T cell receptor signaling pathway [PATH:mmu04660]	21	8	0.0235777	0.0322086	0.0128411	23797	Akt3
04660 T cell receptor signaling pathway [PATH:mmu04660]	21	8	0.0235777	0.0322086	0.0128411	17973	Nck1
04660 T cell receptor signaling pathway [PATH:mmu04660]	21	8	0.0235777	0.0322086	0.0128411	20662	Sos1
04660 T cell receptor signaling pathway [PATH:mmu04660]	21	8	0.0235777	0.0322086	0.0128411	16653	Kras
04720 Long-term potentiation [PATH:mmu04720]	19	4	0.00252347	0.0291411	0.00642055	16653	Kras
04720 Long-term potentiation [PATH:mmu04720]	19	4	0.00252347	0.0291411	0.00642055	16438	Itpr1
04720 Long-term potentiation [PATH:mmu04720]	19	4	0.00252347	0.0291411	0.00642055	12313	Calm1
04720 Long-term potentiation [PATH:mmu04720]	19	4	0.00252347	0.0291411	0.00642055	17931	Ppp1r12a
04720 Long-term potentiation [PATH:mmu04720]	19	4	0.00252347	0.0291411	0.00642055	11836	Araf
04720 Long-term potentiation [PATH:mmu04720]	19	4	0.00252347	0.0291411	0.00642055	12323	Camk2b
04720 Long-term potentiation [PATH:mmu04720]	19	4	0.00252347	0.0291411	0.00642055	215449	Rap1b
04720 Long-term potentiation [PATH:mmu04720]	19	4	0.00252347	0.0291411	0.00642055	14682	Gnaq
04720 Long-term potentiation [PATH:mmu04720]	19	4	0.00252347	0.0291411	0.00642055	19108	Prkx
04720 Long-term potentiation [PATH:mmu04720]	19	4	0.00252347	0.0291411	0.00642055	56398	1500003O03Rik
04720 Long-term potentiation [PATH:mmu04720]	19	4	0.00252347	0.0291411	0.00642055	18752	Prkcc
04720 Long-term potentiation [PATH:mmu04720]	19	4	0.00252347	0.0291411	0.00642055	12914	Crebbp
04720 Long-term potentiation [PATH:mmu04720]	19	4	0.00252347	0.0291411	0.00642055	26413	Mapk1
04720 Long-term potentiation [PATH:mmu04720]	19	4	0.00252347	0.0291411	0.00642055	18749	Prkacb
04720 Long-term potentiation [PATH:mmu04720]	19	4	0.00252347	0.0291411	0.00642055	19055	Ppp3ca
04720 Long-term potentiation [PATH:mmu04720]	19	4	0.00252347	0.0291411	0.00642055	18750	Prkca
04720 Long-term potentiation [PATH:mmu04720]	19	4	0.00252347	0.0291411	0.00642055	19056	Ppp3cb
04720 Long-term potentiation [PATH:mmu04720]	19	4	0.00252347	0.0291411	0.00642055	109880	Braf
04720 Long-term potentiation [PATH:mmu04720]	19	4	0.00252347	0.0291411	0.00642055	16439	Itpr2
04730 Long-term depression [PATH:mmu04730]	21	9	0.0419483	0.0322086	0.0144462	11836	Araf
04730 Long-term depression [PATH:mmu04730]	21	9	0.0419483	0.0322086	0.0144462	329502	Pla2g4e
04730 Long-term depression [PATH:mmu04730]	21	9	0.0419483	0.0322086	0.0144462	18750	Prkca
04730 Long-term depression [PATH:mmu04730]	21	9	0.0419483	0.0322086	0.0144462	54195	Gucy1b3
04730 Long-term depression [PATH:mmu04730]	21	9	0.0419483	0.0322086	0.0144462	269643	Ppp2r2c
04730 Long-term depression [PATH:mmu04730]	21	9	0.0419483	0.0322086	0.0144462	26413	Mapk1
04730 Long-term depression [PATH:mmu04730]	21	9	0.0419483	0.0322086	0.0144462	14804	Grid2
04730 Long-term depression [PATH:mmu04730]	21	9	0.0419483	0.0322086	0.0144462	16438	Itpr1
04730 Long-term depression [PATH:mmu04730]	21	9	0.0419483	0.0322086	0.0144462	19091	Prkg1
04730 Long-term depression [PATH:mmu04730]	21	9	0.0419483	0.0322086	0.0144462	18780	Pla2g2a
04730 Long-term depression [PATH:mmu04730]	21	9	0.0419483	0.0322086	0.0144462	16439	Itpr2
04730 Long-term depression [PATH:mmu04730]	21	9	0.0419483	0.0322086	0.0144462	16653	Kras
04730 Long-term depression [PATH:mmu04730]	21	9	0.0419483	0.0322086	0.0144462	16001	Igf1r
04730 Long-term depression [PATH:mmu04730]	21	9	0.0419483	0.0322086	0.0144462	18752	Prkcc
04730 Long-term depression [PATH:mmu04730]	21	9	0.0419483	0.0322086	0.0144462	109880	Braf
04730 Long-term depression [PATH:mmu04730]	21	9	0.0419483	0.0322086	0.0144462	14919	Gucy2e
04730 Long-term depression [PATH:mmu04730]	21	9	0.0419483	0.0322086	0.0144462	14682	Gnaq
04730 Long-term depression [PATH:mmu04730]	21	9	0.0419483	0.0322086	0.0144462	18778	Pla2g1b
04730 Long-term depression [PATH:mmu04730]	21	9	0.0419483	0.0322086	0.0144462	14674	Gna13
04730 Long-term depression [PATH:mmu04730]	21	9	0.0419483	0.0322086	0.0144462	230103	Npr2
04730 Long-term depression [PATH:mmu04730]	21	9	0.0419483	0.0322086	0.0144462	14683	Gnas
04810 Regulation of actin cytoskeleton [PATH:mmu04810]	44	26	0.0490055	0.0674847	0.0417335	73178	Wasl
04810 Regulation of actin cytoskeleton [PATH:mmu04810]	44	26	0.0490055	0.0674847	0.0417335	14083	Ptk2
04810 Regulation of actin cytoskeleton [PATH:mmu04810]	44	26	0.0490055	0.0674847	0.0417335	109880	Braf
04810 Regulation of actin cytoskeleton [PATH:mmu04810]	44	26	0.0490055	0.0674847	0.0417335	17931	Ppp1r12a
04810 Regulation of actin cytoskeleton [PATH:mmu04810]	44	26	0.0490055	0.0674847	0.0417335	18720	Pip5k1a
04810 Regulation of actin cytoskeleton [PATH:mmu04810]	44	26	0.0490055	0.0674847	0.0417335	237860	Ssh2
04810 Regulation of actin cytoskeleton [PATH:mmu04810]	44	26	0.0490055	0.0674847	0.0417335	242687	Wasf2
04810 Regulation of actin cytoskeleton [PATH:mmu04810]	44	26	0.0490055	0.0674847	0.0417335	13800	Enah
04810 Regulation of actin cytoskeleton [PATH:mmu04810]	44	26	0.0490055	0.0674847	0.0417335	54004	Diap2
04810 Regulation of actin cytoskeleton [PATH:mmu04810]	44	26	0.0490055	0.0674847	0.0417335	19877	Rock1
04810 Regulation of actin cytoskeleton [PATH:mmu04810]	44	26	0.0490055	0.0674847	0.0417335	20662	Sos1
04810 Regulation of actin cytoskeleton [PATH:mmu04810]	44	26	0.0490055	0.0674847	0.0417335	330662	Dock1
04810 Regulation of actin cytoskeleton [PATH:mmu04810]	44	26	0.0490055	0.0674847	0.0417335	329251	Ppp1r12b
04810 Regulation of actin cytoskeleton [PATH:mmu04810]	44	26	0.0490055	0.0674847	0.0417335	14178	Fgf7
04810 Regulation of actin cytoskeleton [PATH:mmu04810]	44	26	0.0490055	0.0674847	0.0417335	329165	Abi2
04810 Regulation of actin cytoskeleton [PATH:mmu04810]	44	26	0.0490055	0.0674847	0.0417335	13998	Fgd6
04810 Regulation of actin cytoskeleton [PATH:mmu04810]	44	26	0.0490055	0.0674847	0.0417335	12632	Cfl2
04810 Regulation of actin cytoskeleton [PATH:mmu04810]	44	26	0.0490055	0.0674847	0.0417335	101314	6720456B07Rik
04810 Regulation of actin cytoskeleton [PATH:mmu04810]	44	26	0.0490055	0.0674847	0.0417335	19684	Rdx
04810 Regulation of actin cytoskeleton [PATH:mmu04810]	44	26	0.0490055	0.0674847	0.0417335	14184	Fgfr3
04810 Regulation of actin cytoskeleton [PATH:mmu04810]	44	26	0.0490055	0.0674847	0.0417335	16653	Kras
04810 Regulation of actin cytoskeleton [PATH:mmu04810]	44	26	0.0490055	0.0674847	0.0417335	67112	Fgf22
04810 Regulation of actin cytoskeleton [PATH:mmu04810]	44	26	0.0490055	0.0674847	0.0417335	69632	Arhgef12
04810 Regulation of actin cytoskeleton [PATH:mmu04810]	44	26	0.0490055	0.0674847	0.0417335	77579	Myh10
04810 Regulation of actin cytoskeleton [PATH:mmu04810]	44	26	0.0490055	0.0674847	0.0417335	12540	Cdc42
04810 Regulation of actin cytoskeleton [PATH:mmu04810]	44	26	0.0490055	0.0674847	0.0417335	18711	Pip5k3
04810 Regulation of actin cytoskeleton [PATH:mmu04810]	44	26	0.0490055	0.0674847	0.0417335	11789	Apc
04810 Regulation of actin cytoskeleton [PATH:mmu04810]	44	26	0.0490055	0.0674847	0.0417335	18481	Pak3
04810 Regulation of actin cytoskeleton [PATH:mmu04810]	44	26	0.0490055	0.0674847	0.0417335	29875	Iqgap1
04810 Regulation of actin cytoskeleton [PATH:mmu04810]	44	26	0.0490055	0.0674847	0.0417335	74192	Arpc5l
04810 Regulation of actin cytoskeleton [PATH:mmu04810]	44	26	0.0490055	0.0674847	0.0417335	14674	Gna13
04810 Regulation of actin cytoskeleton [PATH:mmu04810]	44	26	0.0490055	0.0674847	0.0417335	26413	Mapk1
04810 Regulation of actin cytoskeleton [PATH:mmu04810]	44	26	0.0490055	0.0674847	0.0417335	16410	Itgav
04810 Regulation of actin cytoskeleton [PATH:mmu04810]	44	26	0.0490055	0.0674847	0.0417335	18479	Pak1
04810 Regulation of actin cytoskeleton [PATH:mmu04810]	44	26	0.0490055	0.0674847	0.0417335	83767	Wasf1
04810 Regulation of actin cytoskeleton [PATH:mmu04810]	44	26	0.0490055	0.0674847	0.0417335	16403	Itga6
04810 Regulation of actin cytoskeleton [PATH:mmu04810]	44	26	0.0490055	0.0674847	0.0417335	11836	Araf
04810 Regulation of actin cytoskeleton [PATH:mmu04810]	44	26	0.0490055	0.0674847	0.0417335	13649	Egfr
04810 Regulation of actin cytoskeleton [PATH:mmu04810]	44	26	0.0490055	0.0674847	0.0417335	18707	Pik3cd
04810 Regulation of actin cytoskeleton [PATH:mmu04810]	44	26	0.0490055	0.0674847	0.0417335	12929	Crkl
04810 Regulation of actin cytoskeleton [PATH:mmu04810]	44	26	0.0490055	0.0674847	0.0417335	60595	Actn4
04810 Regulation of actin cytoskeleton [PATH:mmu04810]	44	26	0.0490055	0.0674847	0.0417335	14175	Fgf4
04810 Regulation of actin cytoskeleton [PATH:mmu04810]	44	26	0.0490055	0.0674847	0.0417335	18710	Pik3r3
04810 Regulation of actin cytoskeleton [PATH:mmu04810]	44	26	0.0490055	0.0674847	0.0417335	14168	Fgf13
04910 Insulin signaling pathway [PATH:mmu04910]	35	8	3.77379e-05	0.053681	0.0128411	109880	Braf
04910 Insulin signaling pathway [PATH:mmu04910]	35	8	3.77379e-05	0.053681	0.0128411	14121	Fbp1
04910 Insulin signaling pathway [PATH:mmu04910]	35	8	3.77379e-05	0.053681	0.0128411	19087	Prkar2a
04910 Insulin signaling pathway [PATH:mmu04910]	35	8	3.77379e-05	0.053681	0.0128411	26420	Mapk9
04910 Insulin signaling pathway [PATH:mmu04910]	35	8	3.77379e-05	0.053681	0.0128411	13684	Eif4e
04910 Insulin signaling pathway [PATH:mmu04910]	35	8	3.77379e-05	0.053681	0.0128411	18762	Prkcz
04910 Insulin signaling pathway [PATH:mmu04910]	35	8	3.77379e-05	0.053681	0.0128411	216233	Socs2
04910 Insulin signaling pathway [PATH:mmu04910]	35	8	3.77379e-05	0.053681	0.0128411	56717	Frap1
04910 Insulin signaling pathway [PATH:mmu04910]	35	8	3.77379e-05	0.053681	0.0128411	18749	Prkacb
04910 Insulin signaling pathway [PATH:mmu04910]	35	8	3.77379e-05	0.053681	0.0128411	67296	Socs4
04910 Insulin signaling pathway [PATH:mmu04910]	35	8	3.77379e-05	0.053681	0.0128411	74370	4932417H02Rik
04910 Insulin signaling pathway [PATH:mmu04910]	35	8	3.77379e-05	0.053681	0.0128411	20411	Sorbs1
04910 Insulin signaling pathway [PATH:mmu04910]	35	8	3.77379e-05	0.053681	0.0128411	26419	Mapk8
04910 Insulin signaling pathway [PATH:mmu04910]	35	8	3.77379e-05	0.053681	0.0128411	18576	Pde3b
04910 Insulin signaling pathway [PATH:mmu04910]	35	8	3.77379e-05	0.053681	0.0128411	12313	Calm1
04910 Insulin signaling pathway [PATH:mmu04910]	35	8	3.77379e-05	0.053681	0.0128411	108099	Prkag2
04910 Insulin signaling pathway [PATH:mmu04910]	35	8	3.77379e-05	0.053681	0.0128411	56637	Gsk3b
04910 Insulin signaling pathway [PATH:mmu04910]	35	8	3.77379e-05	0.053681	0.0128411	19108	Prkx
04910 Insulin signaling pathway [PATH:mmu04910]	35	8	3.77379e-05	0.053681	0.0128411	107476	Acaca
04910 Insulin signaling pathway [PATH:mmu04910]	35	8	3.77379e-05	0.053681	0.0128411	72508	Rps6kb1
04910 Insulin signaling pathway [PATH:mmu04910]	35	8	3.77379e-05	0.053681	0.0128411	16653	Kras
04910 Insulin signaling pathway [PATH:mmu04910]	35	8	3.77379e-05	0.053681	0.0128411	26413	Mapk1
04910 Insulin signaling pathway [PATH:mmu04910]	35	8	3.77379e-05	0.053681	0.0128411	64930	Tsc1
04910 Insulin signaling pathway [PATH:mmu04910]	35	8	3.77379e-05	0.053681	0.0128411	18707	Pik3cd
04910 Insulin signaling pathway [PATH:mmu04910]	35	8	3.77379e-05	0.053681	0.0128411	54611	Pde3a
04910 Insulin signaling pathway [PATH:mmu04910]	35	8	3.77379e-05	0.053681	0.0128411	107746	Rapgef1
04910 Insulin signaling pathway [PATH:mmu04910]	35	8	3.77379e-05	0.053681	0.0128411	18710	Pik3r3
04910 Insulin signaling pathway [PATH:mmu04910]	35	8	3.77379e-05	0.053681	0.0128411	20662	Sos1
04910 Insulin signaling pathway [PATH:mmu04910]	35	8	3.77379e-05	0.053681	0.0128411	23797	Akt3
04910 Insulin signaling pathway [PATH:mmu04910]	35	8	3.77379e-05	0.053681	0.0128411	11836	Araf
04910 Insulin signaling pathway [PATH:mmu04910]	35	8	3.77379e-05	0.053681	0.0128411	12929	Crkl
04910 Insulin signaling pathway [PATH:mmu04910]	35	8	3.77379e-05	0.053681	0.0128411	14252	Flot2
04910 Insulin signaling pathway [PATH:mmu04910]	35	8	3.77379e-05	0.053681	0.0128411	18679	Phka1
04910 Insulin signaling pathway [PATH:mmu04910]	35	8	3.77379e-05	0.053681	0.0128411	26987	Eif4e2
04910 Insulin signaling pathway [PATH:mmu04910]	35	8	3.77379e-05	0.053681	0.0128411	110094	Phka2
04912 GnRH signaling pathway [PATH:mmu04912]	24	10	0.0236654	0.0368098	0.0160514	26416	Mapk14
04912 GnRH signaling pathway [PATH:mmu04912]	24	10	0.0236654	0.0368098	0.0160514	16653	Kras
04912 GnRH signaling pathway [PATH:mmu04912]	24	10	0.0236654	0.0368098	0.0160514	18753	Prkcd
04912 GnRH signaling pathway [PATH:mmu04912]	24	10	0.0236654	0.0368098	0.0160514	18749	Prkacb
04912 GnRH signaling pathway [PATH:mmu04912]	24	10	0.0236654	0.0368098	0.0160514	26420	Mapk9
04912 GnRH signaling pathway [PATH:mmu04912]	24	10	0.0236654	0.0368098	0.0160514	26413	Mapk1
04912 GnRH signaling pathway [PATH:mmu04912]	24	10	0.0236654	0.0368098	0.0160514	19108	Prkx
04912 GnRH signaling pathway [PATH:mmu04912]	24	10	0.0236654	0.0368098	0.0160514	16439	Itpr2
04912 GnRH signaling pathway [PATH:mmu04912]	24	10	0.0236654	0.0368098	0.0160514	18780	Pla2g2a
04912 GnRH signaling pathway [PATH:mmu04912]	24	10	0.0236654	0.0368098	0.0160514	16438	Itpr1
04912 GnRH signaling pathway [PATH:mmu04912]	24	10	0.0236654	0.0368098	0.0160514	18778	Pla2g1b
04912 GnRH signaling pathway [PATH:mmu04912]	24	10	0.0236654	0.0368098	0.0160514	16476	Jun
04912 GnRH signaling pathway [PATH:mmu04912]	24	10	0.0236654	0.0368098	0.0160514	12313	Calm1
04912 GnRH signaling pathway [PATH:mmu04912]	24	10	0.0236654	0.0368098	0.0160514	14682	Gnaq
04912 GnRH signaling pathway [PATH:mmu04912]	24	10	0.0236654	0.0368098	0.0160514	26419	Mapk8
04912 GnRH signaling pathway [PATH:mmu04912]	24	10	0.0236654	0.0368098	0.0160514	13649	Egfr
04912 GnRH signaling pathway [PATH:mmu04912]	24	10	0.0236654	0.0368098	0.0160514	14683	Gnas
04912 GnRH signaling pathway [PATH:mmu04912]	24	10	0.0236654	0.0368098	0.0160514	11512	Adcy6
04912 GnRH signaling pathway [PATH:mmu04912]	24	10	0.0236654	0.0368098	0.0160514	329502	Pla2g4e
04912 GnRH signaling pathway [PATH:mmu04912]	24	10	0.0236654	0.0368098	0.0160514	12323	Camk2b
04912 GnRH signaling pathway [PATH:mmu04912]	24	10	0.0236654	0.0368098	0.0160514	26407	Map3k4
04912 GnRH signaling pathway [PATH:mmu04912]	24	10	0.0236654	0.0368098	0.0160514	20662	Sos1
04912 GnRH signaling pathway [PATH:mmu04912]	24	10	0.0236654	0.0368098	0.0160514	18750	Prkca
04912 GnRH signaling pathway [PATH:mmu04912]	24	10	0.0236654	0.0368098	0.0160514	12540	Cdc42
05210 Colorectal cancer [PATH:mmu05210]	27	8	0.00178734	0.041411	0.0128411	13649	Egfr
05210 Colorectal cancer [PATH:mmu05210]	27	8	0.00178734	0.041411	0.0128411	21812	Tgfbr1
05210 Colorectal cancer [PATH:mmu05210]	27	8	0.00178734	0.041411	0.0128411	20662	Sos1
05210 Colorectal cancer [PATH:mmu05210]	27	8	0.00178734	0.041411	0.0128411	11789	Apc
05210 Colorectal cancer [PATH:mmu05210]	27	8	0.00178734	0.041411	0.0128411	18707	Pik3cd
05210 Colorectal cancer [PATH:mmu05210]	27	8	0.00178734	0.041411	0.0128411	14365	Fzd3
05210 Colorectal cancer [PATH:mmu05210]	27	8	0.00178734	0.041411	0.0128411	16653	Kras
05210 Colorectal cancer [PATH:mmu05210]	27	8	0.00178734	0.041411	0.0128411	21414	Tcf7
05210 Colorectal cancer [PATH:mmu05210]	27	8	0.00178734	0.041411	0.0128411	109880	Braf
05210 Colorectal cancer [PATH:mmu05210]	27	8	0.00178734	0.041411	0.0128411	16001	Igf1r
05210 Colorectal cancer [PATH:mmu05210]	27	8	0.00178734	0.041411	0.0128411	16476	Jun
05210 Colorectal cancer [PATH:mmu05210]	27	8	0.00178734	0.041411	0.0128411	17350	Mlh1
05210 Colorectal cancer [PATH:mmu05210]	27	8	0.00178734	0.041411	0.0128411	13542	Dvl1
05210 Colorectal cancer [PATH:mmu05210]	27	8	0.00178734	0.041411	0.0128411	18710	Pik3r3
05210 Colorectal cancer [PATH:mmu05210]	27	8	0.00178734	0.041411	0.0128411	21416	Tcf7l2
05210 Colorectal cancer [PATH:mmu05210]	27	8	0.00178734	0.041411	0.0128411	13176	Dcc
05210 Colorectal cancer [PATH:mmu05210]	27	8	0.00178734	0.041411	0.0128411	17128	Smad4
05210 Colorectal cancer [PATH:mmu05210]	27	8	0.00178734	0.041411	0.0128411	26419	Mapk8
05210 Colorectal cancer [PATH:mmu05210]	27	8	0.00178734	0.041411	0.0128411	26420	Mapk9
05210 Colorectal cancer [PATH:mmu05210]	27	8	0.00178734	0.041411	0.0128411	26413	Mapk1
05210 Colorectal cancer [PATH:mmu05210]	27	8	0.00178734	0.041411	0.0128411	12005	Axin1
05210 Colorectal cancer [PATH:mmu05210]	27	8	0.00178734	0.041411	0.0128411	17127	Smad3
05210 Colorectal cancer [PATH:mmu05210]	27	8	0.00178734	0.041411	0.0128411	11836	Araf
05210 Colorectal cancer [PATH:mmu05210]	27	8	0.00178734	0.041411	0.0128411	12371	Casp9
05210 Colorectal cancer [PATH:mmu05210]	27	8	0.00178734	0.041411	0.0128411	23797	Akt3
05210 Colorectal cancer [PATH:mmu05210]	27	8	0.00178734	0.041411	0.0128411	56637	Gsk3b
05210 Colorectal cancer [PATH:mmu05210]	27	8	0.00178734	0.041411	0.0128411	72993	Appl1
05211 Renal cell carcinoma [PATH:mmu05211]	21	8	0.0235777	0.0322086	0.0128411	12914	Crebbp
05211 Renal cell carcinoma [PATH:mmu05211]	21	8	0.0235777	0.0322086	0.0128411	16476	Jun
05211 Renal cell carcinoma [PATH:mmu05211]	21	8	0.0235777	0.0322086	0.0128411	18707	Pik3cd
05211 Renal cell carcinoma [PATH:mmu05211]	21	8	0.0235777	0.0322086	0.0128411	18479	Pak1
05211 Renal cell carcinoma [PATH:mmu05211]	21	8	0.0235777	0.0322086	0.0128411	22346	Vhlh
05211 Renal cell carcinoma [PATH:mmu05211]	21	8	0.0235777	0.0322086	0.0128411	20662	Sos1
05211 Renal cell carcinoma [PATH:mmu05211]	21	8	0.0235777	0.0322086	0.0128411	19247	Ptpn11
05211 Renal cell carcinoma [PATH:mmu05211]	21	8	0.0235777	0.0322086	0.0128411	18481	Pak3
05211 Renal cell carcinoma [PATH:mmu05211]	21	8	0.0235777	0.0322086	0.0128411	11864	Arnt2
05211 Renal cell carcinoma [PATH:mmu05211]	21	8	0.0235777	0.0322086	0.0128411	26413	Mapk1
05211 Renal cell carcinoma [PATH:mmu05211]	21	8	0.0235777	0.0322086	0.0128411	109880	Braf
05211 Renal cell carcinoma [PATH:mmu05211]	21	8	0.0235777	0.0322086	0.0128411	215449	Rap1b
05211 Renal cell carcinoma [PATH:mmu05211]	21	8	0.0235777	0.0322086	0.0128411	107746	Rapgef1
05211 Renal cell carcinoma [PATH:mmu05211]	21	8	0.0235777	0.0322086	0.0128411	12540	Cdc42
05211 Renal cell carcinoma [PATH:mmu05211]	21	8	0.0235777	0.0322086	0.0128411	23797	Akt3
05211 Renal cell carcinoma [PATH:mmu05211]	21	8	0.0235777	0.0322086	0.0128411	12929	Crkl
05211 Renal cell carcinoma [PATH:mmu05211]	21	8	0.0235777	0.0322086	0.0128411	11836	Araf
05211 Renal cell carcinoma [PATH:mmu05211]	21	8	0.0235777	0.0322086	0.0128411	16653	Kras
05211 Renal cell carcinoma [PATH:mmu05211]	21	8	0.0235777	0.0322086	0.0128411	18710	Pik3r3
05211 Renal cell carcinoma [PATH:mmu05211]	21	8	0.0235777	0.0322086	0.0128411	112407	Egln3
05211 Renal cell carcinoma [PATH:mmu05211]	21	8	0.0235777	0.0322086	0.0128411	15251	Hif1a
05212 Pancreatic cancer [PATH:mmu05212]	18	8	0.0745101	0.0276074	0.0128411	23797	Akt3
05212 Pancreatic cancer [PATH:mmu05212]	18	8	0.0745101	0.0276074	0.0128411	11836	Araf
05212 Pancreatic cancer [PATH:mmu05212]	18	8	0.0745101	0.0276074	0.0128411	12571	Cdk6
05212 Pancreatic cancer [PATH:mmu05212]	18	8	0.0745101	0.0276074	0.0128411	18707	Pik3cd
05212 Pancreatic cancer [PATH:mmu05212]	18	8	0.0745101	0.0276074	0.0128411	109880	Braf
05212 Pancreatic cancer [PATH:mmu05212]	18	8	0.0745101	0.0276074	0.0128411	17127	Smad3
05212 Pancreatic cancer [PATH:mmu05212]	18	8	0.0745101	0.0276074	0.0128411	16451	Jak1
05212 Pancreatic cancer [PATH:mmu05212]	18	8	0.0745101	0.0276074	0.0128411	21812	Tgfbr1
05212 Pancreatic cancer [PATH:mmu05212]	18	8	0.0745101	0.0276074	0.0128411	18710	Pik3r3
05212 Pancreatic cancer [PATH:mmu05212]	18	8	0.0745101	0.0276074	0.0128411	26413	Mapk1
05212 Pancreatic cancer [PATH:mmu05212]	18	8	0.0745101	0.0276074	0.0128411	26419	Mapk8
05212 Pancreatic cancer [PATH:mmu05212]	18	8	0.0745101	0.0276074	0.0128411	17128	Smad4
05212 Pancreatic cancer [PATH:mmu05212]	18	8	0.0745101	0.0276074	0.0128411	16653	Kras
05212 Pancreatic cancer [PATH:mmu05212]	18	8	0.0745101	0.0276074	0.0128411	13649	Egfr
05212 Pancreatic cancer [PATH:mmu05212]	18	8	0.0745101	0.0276074	0.0128411	12540	Cdc42
05212 Pancreatic cancer [PATH:mmu05212]	18	8	0.0745101	0.0276074	0.0128411	12371	Casp9
05212 Pancreatic cancer [PATH:mmu05212]	18	8	0.0745101	0.0276074	0.0128411	26420	Mapk9
05212 Pancreatic cancer [PATH:mmu05212]	18	8	0.0745101	0.0276074	0.0128411	12675	Chuk
05213 Endometrial cancer [PATH:mmu05213]	18	5	0.0103886	0.0276074	0.00802568	19211	Pten
05213 Endometrial cancer [PATH:mmu05213]	18	5	0.0103886	0.0276074	0.00802568	18710	Pik3r3
05213 Endometrial cancer [PATH:mmu05213]	18	5	0.0103886	0.0276074	0.00802568	12005	Axin1
05213 Endometrial cancer [PATH:mmu05213]	18	5	0.0103886	0.0276074	0.00802568	26413	Mapk1
05213 Endometrial cancer [PATH:mmu05213]	18	5	0.0103886	0.0276074	0.00802568	12386	Ctnna2
05213 Endometrial cancer [PATH:mmu05213]	18	5	0.0103886	0.0276074	0.00802568	23797	Akt3
05213 Endometrial cancer [PATH:mmu05213]	18	5	0.0103886	0.0276074	0.00802568	21414	Tcf7
05213 Endometrial cancer [PATH:mmu05213]	18	5	0.0103886	0.0276074	0.00802568	20662	Sos1
05213 Endometrial cancer [PATH:mmu05213]	18	5	0.0103886	0.0276074	0.00802568	18707	Pik3cd
05213 Endometrial cancer [PATH:mmu05213]	18	5	0.0103886	0.0276074	0.00802568	11836	Araf
05213 Endometrial cancer [PATH:mmu05213]	18	5	0.0103886	0.0276074	0.00802568	13649	Egfr
05213 Endometrial cancer [PATH:mmu05213]	18	5	0.0103886	0.0276074	0.00802568	109880	Braf
05213 Endometrial cancer [PATH:mmu05213]	18	5	0.0103886	0.0276074	0.00802568	21416	Tcf7l2
05213 Endometrial cancer [PATH:mmu05213]	18	5	0.0103886	0.0276074	0.00802568	11789	Apc
05213 Endometrial cancer [PATH:mmu05213]	18	5	0.0103886	0.0276074	0.00802568	12371	Casp9
05213 Endometrial cancer [PATH:mmu05213]	18	5	0.0103886	0.0276074	0.00802568	56637	Gsk3b
05213 Endometrial cancer [PATH:mmu05213]	18	5	0.0103886	0.0276074	0.00802568	16653	Kras
05213 Endometrial cancer [PATH:mmu05213]	18	5	0.0103886	0.0276074	0.00802568	17350	Mlh1
05214 Glioma [PATH:mmu05214]	19	5	0.00644184	0.0291411	0.00802568	56717	Frap1
05214 Glioma [PATH:mmu05214]	19	5	0.00644184	0.0291411	0.00802568	18752	Prkcc
05214 Glioma [PATH:mmu05214]	19	5	0.00644184	0.0291411	0.00802568	11836	Araf
05214 Glioma [PATH:mmu05214]	19	5	0.00644184	0.0291411	0.00802568	12571	Cdk6
05214 Glioma [PATH:mmu05214]	19	5	0.00644184	0.0291411	0.00802568	109880	Braf
05214 Glioma [PATH:mmu05214]	19	5	0.00644184	0.0291411	0.00802568	12323	Camk2b
05214 Glioma [PATH:mmu05214]	19	5	0.00644184	0.0291411	0.00802568	26413	Mapk1
05214 Glioma [PATH:mmu05214]	19	5	0.00644184	0.0291411	0.00802568	19211	Pten
05214 Glioma [PATH:mmu05214]	19	5	0.00644184	0.0291411	0.00802568	13649	Egfr
05214 Glioma [PATH:mmu05214]	19	5	0.00644184	0.0291411	0.00802568	16001	Igf1r
05214 Glioma [PATH:mmu05214]	19	5	0.00644184	0.0291411	0.00802568	23797	Akt3
05214 Glioma [PATH:mmu05214]	19	5	0.00644184	0.0291411	0.00802568	18803	Plcg1
05214 Glioma [PATH:mmu05214]	19	5	0.00644184	0.0291411	0.00802568	18750	Prkca
05214 Glioma [PATH:mmu05214]	19	5	0.00644184	0.0291411	0.00802568	17246	Mdm2
05214 Glioma [PATH:mmu05214]	19	5	0.00644184	0.0291411	0.00802568	12313	Calm1
05214 Glioma [PATH:mmu05214]	19	5	0.00644184	0.0291411	0.00802568	20662	Sos1
05214 Glioma [PATH:mmu05214]	19	5	0.00644184	0.0291411	0.00802568	18710	Pik3r3
05214 Glioma [PATH:mmu05214]	19	5	0.00644184	0.0291411	0.00802568	16653	Kras
05214 Glioma [PATH:mmu05214]	19	5	0.00644184	0.0291411	0.00802568	18707	Pik3cd
05215 Prostate cancer [PATH:mmu05215]	22	5	0.00145616	0.0337423	0.00802568	21416	Tcf7l2
05215 Prostate cancer [PATH:mmu05215]	22	5	0.00145616	0.0337423	0.00802568	12675	Chuk
05215 Prostate cancer [PATH:mmu05215]	22	5	0.00145616	0.0337423	0.00802568	15519	Hsp90aa1
05215 Prostate cancer [PATH:mmu05215]	22	5	0.00145616	0.0337423	0.00802568	20662	Sos1
05215 Prostate cancer [PATH:mmu05215]	22	5	0.00145616	0.0337423	0.00802568	13649	Egfr
05215 Prostate cancer [PATH:mmu05215]	22	5	0.00145616	0.0337423	0.00802568	12576	Cdkn1b
05215 Prostate cancer [PATH:mmu05215]	22	5	0.00145616	0.0337423	0.00802568	56717	Frap1
05215 Prostate cancer [PATH:mmu05215]	22	5	0.00145616	0.0337423	0.00802568	12914	Crebbp
05215 Prostate cancer [PATH:mmu05215]	22	5	0.00145616	0.0337423	0.00802568	17246	Mdm2
05215 Prostate cancer [PATH:mmu05215]	22	5	0.00145616	0.0337423	0.00802568	12913	Creb3
05215 Prostate cancer [PATH:mmu05215]	22	5	0.00145616	0.0337423	0.00802568	56637	Gsk3b
05215 Prostate cancer [PATH:mmu05215]	22	5	0.00145616	0.0337423	0.00802568	18707	Pik3cd
05215 Prostate cancer [PATH:mmu05215]	22	5	0.00145616	0.0337423	0.00802568	12371	Casp9
05215 Prostate cancer [PATH:mmu05215]	22	5	0.00145616	0.0337423	0.00802568	19211	Pten
05215 Prostate cancer [PATH:mmu05215]	22	5	0.00145616	0.0337423	0.00802568	16653	Kras
05215 Prostate cancer [PATH:mmu05215]	22	5	0.00145616	0.0337423	0.00802568	11836	Araf
05215 Prostate cancer [PATH:mmu05215]	22	5	0.00145616	0.0337423	0.00802568	26413	Mapk1
05215 Prostate cancer [PATH:mmu05215]	22	5	0.00145616	0.0337423	0.00802568	21414	Tcf7
05215 Prostate cancer [PATH:mmu05215]	22	5	0.00145616	0.0337423	0.00802568	18710	Pik3r3
05215 Prostate cancer [PATH:mmu05215]	22	5	0.00145616	0.0337423	0.00802568	23797	Akt3
05215 Prostate cancer [PATH:mmu05215]	22	5	0.00145616	0.0337423	0.00802568	109880	Braf
05215 Prostate cancer [PATH:mmu05215]	22	5	0.00145616	0.0337423	0.00802568	16001	Igf1r
05218 Melanoma [PATH:mmu05218]	16	6	0.0517929	0.0245399	0.00963082	18707	Pik3cd
05218 Melanoma [PATH:mmu05218]	16	6	0.0517929	0.0245399	0.00963082	11836	Araf
05218 Melanoma [PATH:mmu05218]	16	6	0.0517929	0.0245399	0.00963082	14175	Fgf4
05218 Melanoma [PATH:mmu05218]	16	6	0.0517929	0.0245399	0.00963082	17246	Mdm2
05218 Melanoma [PATH:mmu05218]	16	6	0.0517929	0.0245399	0.00963082	23797	Akt3
05218 Melanoma [PATH:mmu05218]	16	6	0.0517929	0.0245399	0.00963082	16001	Igf1r
05218 Melanoma [PATH:mmu05218]	16	6	0.0517929	0.0245399	0.00963082	18710	Pik3r3
05218 Melanoma [PATH:mmu05218]	16	6	0.0517929	0.0245399	0.00963082	14178	Fgf7
05218 Melanoma [PATH:mmu05218]	16	6	0.0517929	0.0245399	0.00963082	13649	Egfr
05218 Melanoma [PATH:mmu05218]	16	6	0.0517929	0.0245399	0.00963082	67112	Fgf22
05218 Melanoma [PATH:mmu05218]	16	6	0.0517929	0.0245399	0.00963082	12571	Cdk6
05218 Melanoma [PATH:mmu05218]	16	6	0.0517929	0.0245399	0.00963082	26413	Mapk1
05218 Melanoma [PATH:mmu05218]	16	6	0.0517929	0.0245399	0.00963082	109880	Braf
05218 Melanoma [PATH:mmu05218]	16	6	0.0517929	0.0245399	0.00963082	16653	Kras
05218 Melanoma [PATH:mmu05218]	16	6	0.0517929	0.0245399	0.00963082	19211	Pten
05218 Melanoma [PATH:mmu05218]	16	6	0.0517929	0.0245399	0.00963082	14168	Fgf13
05220 Chronic myeloid leukemia [PATH:mmu05220]	21	8	0.0235777	0.0322086	0.0128411	13017	Ctbp2
05220 Chronic myeloid leukemia [PATH:mmu05220]	21	8	0.0235777	0.0322086	0.0128411	17127	Smad3
05220 Chronic myeloid leukemia [PATH:mmu05220]	21	8	0.0235777	0.0322086	0.0128411	12571	Cdk6
05220 Chronic myeloid leukemia [PATH:mmu05220]	21	8	0.0235777	0.0322086	0.0128411	23797	Akt3
05220 Chronic myeloid leukemia [PATH:mmu05220]	21	8	0.0235777	0.0322086	0.0128411	14389	Gab2
05220 Chronic myeloid leukemia [PATH:mmu05220]	21	8	0.0235777	0.0322086	0.0128411	26413	Mapk1
05220 Chronic myeloid leukemia [PATH:mmu05220]	21	8	0.0235777	0.0322086	0.0128411	17128	Smad4
05220 Chronic myeloid leukemia [PATH:mmu05220]	21	8	0.0235777	0.0322086	0.0128411	12394	Runx1
05220 Chronic myeloid leukemia [PATH:mmu05220]	21	8	0.0235777	0.0322086	0.0128411	19247	Ptpn11
05220 Chronic myeloid leukemia [PATH:mmu05220]	21	8	0.0235777	0.0322086	0.0128411	16653	Kras
05220 Chronic myeloid leukemia [PATH:mmu05220]	21	8	0.0235777	0.0322086	0.0128411	11836	Araf
05220 Chronic myeloid leukemia [PATH:mmu05220]	21	8	0.0235777	0.0322086	0.0128411	20662	Sos1
05220 Chronic myeloid leukemia [PATH:mmu05220]	21	8	0.0235777	0.0322086	0.0128411	109880	Braf
05220 Chronic myeloid leukemia [PATH:mmu05220]	21	8	0.0235777	0.0322086	0.0128411	12675	Chuk
05220 Chronic myeloid leukemia [PATH:mmu05220]	21	8	0.0235777	0.0322086	0.0128411	18707	Pik3cd
05220 Chronic myeloid leukemia [PATH:mmu05220]	21	8	0.0235777	0.0322086	0.0128411	21812	Tgfbr1
05220 Chronic myeloid leukemia [PATH:mmu05220]	21	8	0.0235777	0.0322086	0.0128411	12576	Cdkn1b
05220 Chronic myeloid leukemia [PATH:mmu05220]	21	8	0.0235777	0.0322086	0.0128411	18710	Pik3r3
05220 Chronic myeloid leukemia [PATH:mmu05220]	21	8	0.0235777	0.0322086	0.0128411	12929	Crkl
05220 Chronic myeloid leukemia [PATH:mmu05220]	21	8	0.0235777	0.0322086	0.0128411	17246	Mdm2
05220 Chronic myeloid leukemia [PATH:mmu05220]	21	8	0.0235777	0.0322086	0.0128411	110279	Bcr
05221 Acute myeloid leukemia [PATH:mmu05221]	18	5	0.0103886	0.0276074	0.00802568	23797	Akt3
05221 Acute myeloid leukemia [PATH:mmu05221]	18	5	0.0103886	0.0276074	0.00802568	235320	Zbtb16
05221 Acute myeloid leukemia [PATH:mmu05221]	18	5	0.0103886	0.0276074	0.00802568	56717	Frap1
05221 Acute myeloid leukemia [PATH:mmu05221]	18	5	0.0103886	0.0276074	0.00802568	12394	Runx1
05221 Acute myeloid leukemia [PATH:mmu05221]	18	5	0.0103886	0.0276074	0.00802568	72508	Rps6kb1
05221 Acute myeloid leukemia [PATH:mmu05221]	18	5	0.0103886	0.0276074	0.00802568	18710	Pik3r3
05221 Acute myeloid leukemia [PATH:mmu05221]	18	5	0.0103886	0.0276074	0.00802568	18707	Pik3cd
05221 Acute myeloid leukemia [PATH:mmu05221]	18	5	0.0103886	0.0276074	0.00802568	12395	Runx1t1
05221 Acute myeloid leukemia [PATH:mmu05221]	18	5	0.0103886	0.0276074	0.00802568	26413	Mapk1
05221 Acute myeloid leukemia [PATH:mmu05221]	18	5	0.0103886	0.0276074	0.00802568	11836	Araf
05221 Acute myeloid leukemia [PATH:mmu05221]	18	5	0.0103886	0.0276074	0.00802568	16480	Jup
05221 Acute myeloid leukemia [PATH:mmu05221]	18	5	0.0103886	0.0276074	0.00802568	18715	Pim2
05221 Acute myeloid leukemia [PATH:mmu05221]	18	5	0.0103886	0.0276074	0.00802568	109880	Braf
05221 Acute myeloid leukemia [PATH:mmu05221]	18	5	0.0103886	0.0276074	0.00802568	16653	Kras
05221 Acute myeloid leukemia [PATH:mmu05221]	18	5	0.0103886	0.0276074	0.00802568	21414	Tcf7
05221 Acute myeloid leukemia [PATH:mmu05221]	18	5	0.0103886	0.0276074	0.00802568	21416	Tcf7l2
05221 Acute myeloid leukemia [PATH:mmu05221]	18	5	0.0103886	0.0276074	0.00802568	12675	Chuk
05221 Acute myeloid leukemia [PATH:mmu05221]	18	5	0.0103886	0.0276074	0.00802568	20662	Sos1
05223 Non-small cell lung cancer [PATH:mmu05223]	16	6	0.0517929	0.0245399	0.00963082	23797	Akt3
05223 Non-small cell lung cancer [PATH:mmu05223]	16	6	0.0517929	0.0245399	0.00963082	18803	Plcg1
05223 Non-small cell lung cancer [PATH:mmu05223]	16	6	0.0517929	0.0245399	0.00963082	13649	Egfr
05223 Non-small cell lung cancer [PATH:mmu05223]	16	6	0.0517929	0.0245399	0.00963082	12571	Cdk6
05223 Non-small cell lung cancer [PATH:mmu05223]	16	6	0.0517929	0.0245399	0.00963082	18710	Pik3r3
05223 Non-small cell lung cancer [PATH:mmu05223]	16	6	0.0517929	0.0245399	0.00963082	16653	Kras
05223 Non-small cell lung cancer [PATH:mmu05223]	16	6	0.0517929	0.0245399	0.00963082	20662	Sos1
05223 Non-small cell lung cancer [PATH:mmu05223]	16	6	0.0517929	0.0245399	0.00963082	26413	Mapk1
05223 Non-small cell lung cancer [PATH:mmu05223]	16	6	0.0517929	0.0245399	0.00963082	18750	Prkca
05223 Non-small cell lung cancer [PATH:mmu05223]	16	6	0.0517929	0.0245399	0.00963082	109880	Braf
05223 Non-small cell lung cancer [PATH:mmu05223]	16	6	0.0517929	0.0245399	0.00963082	11836	Araf
05223 Non-small cell lung cancer [PATH:mmu05223]	16	6	0.0517929	0.0245399	0.00963082	58231	Stk4
05223 Non-small cell lung cancer [PATH:mmu05223]	16	6	0.0517929	0.0245399	0.00963082	20181	Rxra
05223 Non-small cell lung cancer [PATH:mmu05223]	16	6	0.0517929	0.0245399	0.00963082	18752	Prkcc
05223 Non-small cell lung cancer [PATH:mmu05223]	16	6	0.0517929	0.0245399	0.00963082	12371	Casp9
05223 Non-small cell lung cancer [PATH:mmu05223]	16	6	0.0517929	0.0245399	0.00963082	18707	Pik3cd

## Sheet: B - Up in Foxl2-null
Pathway	WT	Foxl2-null	Fisher	proportion WT	proportion Foxl2-null	ID	Gene
00010 Glycolysis / Gluconeogenesis [PATH:mmu00010]	3	19	0.000345641	0.00460123	0.0304976	16828	Ldha
00010 Glycolysis / Gluconeogenesis [PATH:mmu00010]	3	19	0.000345641	0.00460123	0.0304976	68738	Acss1
00010 Glycolysis / Gluconeogenesis [PATH:mmu00010]	3	19	0.000345641	0.00460123	0.0304976	18648	Pgam1
00010 Glycolysis / Gluconeogenesis [PATH:mmu00010]	3	19	0.000345641	0.00460123	0.0304976	11676	Aldoc
00010 Glycolysis / Gluconeogenesis [PATH:mmu00010]	3	19	0.000345641	0.00460123	0.0304976	18655	Pgk1
00010 Glycolysis / Gluconeogenesis [PATH:mmu00010]	3	19	0.000345641	0.00460123	0.0304976	11674	Aldoa
00010 Glycolysis / Gluconeogenesis [PATH:mmu00010]	3	19	0.000345641	0.00460123	0.0304976	75572	Acyp2
00010 Glycolysis / Gluconeogenesis [PATH:mmu00010]	3	19	0.000345641	0.00460123	0.0304976	26876	Adh4
00010 Glycolysis / Gluconeogenesis [PATH:mmu00010]	3	19	0.000345641	0.00460123	0.0304976	11532	Adh5
00010 Glycolysis / Gluconeogenesis [PATH:mmu00010]	3	19	0.000345641	0.00460123	0.0304976	18648	Pgam1
00010 Glycolysis / Gluconeogenesis [PATH:mmu00010]	3	19	0.000345641	0.00460123	0.0304976	13806	Eno1
00010 Glycolysis / Gluconeogenesis [PATH:mmu00010]	3	19	0.000345641	0.00460123	0.0304976	18641	Pfkl
00010 Glycolysis / Gluconeogenesis [PATH:mmu00010]	3	19	0.000345641	0.00460123	0.0304976	14751	Gpi1
00010 Glycolysis / Gluconeogenesis [PATH:mmu00010]	3	19	0.000345641	0.00460123	0.0304976	21991	Tpi1
00010 Glycolysis / Gluconeogenesis [PATH:mmu00010]	3	19	0.000345641	0.00460123	0.0304976	18648	Pgam1
00010 Glycolysis / Gluconeogenesis [PATH:mmu00010]	3	19	0.000345641	0.00460123	0.0304976	433182	EG433182
00010 Glycolysis / Gluconeogenesis [PATH:mmu00010]	3	19	0.000345641	0.00460123	0.0304976	72535	Aldh1b1
00010 Glycolysis / Gluconeogenesis [PATH:mmu00010]	3	19	0.000345641	0.00460123	0.0304976	14433	Gapdh
00010 Glycolysis / Gluconeogenesis [PATH:mmu00010]	3	19	0.000345641	0.00460123	0.0304976	15277	Hk2
00030 Pentose phosphate pathway [PATH:mmu00030]	1	6	0.0638854	0.00153374	0.00963082	21881	Tkt
00030 Pentose phosphate pathway [PATH:mmu00030]	1	6	0.0638854	0.00153374	0.00963082	11676	Aldoc
00030 Pentose phosphate pathway [PATH:mmu00030]	1	6	0.0638854	0.00153374	0.00963082	14751	Gpi1
00030 Pentose phosphate pathway [PATH:mmu00030]	1	6	0.0638854	0.00153374	0.00963082	18641	Pfkl
00030 Pentose phosphate pathway [PATH:mmu00030]	1	6	0.0638854	0.00153374	0.00963082	66171	Pgls
00030 Pentose phosphate pathway [PATH:mmu00030]	1	6	0.0638854	0.00153374	0.00963082	11674	Aldoa
00071 Fatty acid metabolism [PATH:mmu00071]	2	10	0.0193661	0.00306748	0.0160514	13177	Dci
00071 Fatty acid metabolism [PATH:mmu00071]	2	10	0.0193661	0.00306748	0.0160514	11363	Acadl
00071 Fatty acid metabolism [PATH:mmu00071]	2	10	0.0193661	0.00306748	0.0160514	72535	Aldh1b1
00071 Fatty acid metabolism [PATH:mmu00071]	2	10	0.0193661	0.00306748	0.0160514	52538	Acaa2
00071 Fatty acid metabolism [PATH:mmu00071]	2	10	0.0193661	0.00306748	0.0160514	26876	Adh4
00071 Fatty acid metabolism [PATH:mmu00071]	2	10	0.0193661	0.00306748	0.0160514	15107	Hadh
00071 Fatty acid metabolism [PATH:mmu00071]	2	10	0.0193661	0.00306748	0.0160514	11532	Adh5
00071 Fatty acid metabolism [PATH:mmu00071]	2	10	0.0193661	0.00306748	0.0160514	80911	Acox3
00071 Fatty acid metabolism [PATH:mmu00071]	2	10	0.0193661	0.00306748	0.0160514	11409	Acads
00071 Fatty acid metabolism [PATH:mmu00071]	2	10	0.0193661	0.00306748	0.0160514	270076	Gcdh
00190 Oxidative phosphorylation [PATH:mmu00190]	7	33	1.45082e-05	0.0107362	0.0529695	11951	Atp5g1
00190 Oxidative phosphorylation [PATH:mmu00190]	7	33	1.45082e-05	0.0107362	0.0529695	68194	Ndufb4
00190 Oxidative phosphorylation [PATH:mmu00190]	7	33	1.45082e-05	0.0107362	0.0529695	110323	Cox6b1
00190 Oxidative phosphorylation [PATH:mmu00190]	7	33	1.45082e-05	0.0107362	0.0529695	11957	Atp5j
00190 Oxidative phosphorylation [PATH:mmu00190]	7	33	1.45082e-05	0.0107362	0.0529695	22272	Uqcrq
00190 Oxidative phosphorylation [PATH:mmu00190]	7	33	1.45082e-05	0.0107362	0.0529695	71679	Atp5h
00190 Oxidative phosphorylation [PATH:mmu00190]	7	33	1.45082e-05	0.0107362	0.0529695	67273	Ndufa10
00190 Oxidative phosphorylation [PATH:mmu00190]	7	33	1.45082e-05	0.0107362	0.0529695	17992	Ndufa4
00190 Oxidative phosphorylation [PATH:mmu00190]	7	33	1.45082e-05	0.0107362	0.0529695	17995	Ndufv1
00190 Oxidative phosphorylation [PATH:mmu00190]	7	33	1.45082e-05	0.0107362	0.0529695	17991	Ndufa2
00190 Oxidative phosphorylation [PATH:mmu00190]	7	33	1.45082e-05	0.0107362	0.0529695	66414	Ndufa12
00190 Oxidative phosphorylation [PATH:mmu00190]	7	33	1.45082e-05	0.0107362	0.0529695	66916	Ndufb7
00190 Oxidative phosphorylation [PATH:mmu00190]	7	33	1.45082e-05	0.0107362	0.0529695	11949	Atp5c1
00190 Oxidative phosphorylation [PATH:mmu00190]	7	33	1.45082e-05	0.0107362	0.0529695	68202	Ndufa5
00190 Oxidative phosphorylation [PATH:mmu00190]	7	33	1.45082e-05	0.0107362	0.0529695	75406	Ndufs7
00190 Oxidative phosphorylation [PATH:mmu00190]	7	33	1.45082e-05	0.0107362	0.0529695	12859	Cox5b
00190 Oxidative phosphorylation [PATH:mmu00190]	7	33	1.45082e-05	0.0107362	0.0529695	12864	Cox6c
00190 Oxidative phosphorylation [PATH:mmu00190]	7	33	1.45082e-05	0.0107362	0.0529695	66152	1110020P15Rik
00190 Oxidative phosphorylation [PATH:mmu00190]	7	33	1.45082e-05	0.0107362	0.0529695	11958	Atp5k
00190 Oxidative phosphorylation [PATH:mmu00190]	7	33	1.45082e-05	0.0107362	0.0529695	68349	Ndufs3
00190 Oxidative phosphorylation [PATH:mmu00190]	7	33	1.45082e-05	0.0107362	0.0529695	66945	Sdha
00190 Oxidative phosphorylation [PATH:mmu00190]	7	33	1.45082e-05	0.0107362	0.0529695	66091	Ndufa3
00190 Oxidative phosphorylation [PATH:mmu00190]	7	33	1.45082e-05	0.0107362	0.0529695	66414	Ndufa12
00190 Oxidative phosphorylation [PATH:mmu00190]	7	33	1.45082e-05	0.0107362	0.0529695	57423	Atp5j2
00190 Oxidative phosphorylation [PATH:mmu00190]	7	33	1.45082e-05	0.0107362	0.0529695	12868	Cox8a
00190 Oxidative phosphorylation [PATH:mmu00190]	7	33	1.45082e-05	0.0107362	0.0529695	68342	Ndufb10
00190 Oxidative phosphorylation [PATH:mmu00190]	7	33	1.45082e-05	0.0107362	0.0529695	333182	Cox6b2
00190 Oxidative phosphorylation [PATH:mmu00190]	7	33	1.45082e-05	0.0107362	0.0529695	11946	Atp5a1
00190 Oxidative phosphorylation [PATH:mmu00190]	7	33	1.45082e-05	0.0107362	0.0529695	66043	Atp5d
00190 Oxidative phosphorylation [PATH:mmu00190]	7	33	1.45082e-05	0.0107362	0.0529695	66576	Uqcrh
00190 Oxidative phosphorylation [PATH:mmu00190]	7	33	1.45082e-05	0.0107362	0.0529695	20463	Cox7a2l
00190 Oxidative phosphorylation [PATH:mmu00190]	7	33	1.45082e-05	0.0107362	0.0529695	67126	Atp5e
00190 Oxidative phosphorylation [PATH:mmu00190]	7	33	1.45082e-05	0.0107362	0.0529695	28080	Atp5o
00252 Alanine and aspartate metabolism [PATH:mmu00252]	0	8	0.00317528	0	0.0128411	27053	Asns
00252 Alanine and aspartate metabolism [PATH:mmu00252]	0	8	0.00317528	0	0.0128411	108682	Gpt2
00252 Alanine and aspartate metabolism [PATH:mmu00252]	0	8	0.00317528	0	0.0128411	11898	Ass1
00252 Alanine and aspartate metabolism [PATH:mmu00252]	0	8	0.00317528	0	0.0128411	14415	Gad1
00252 Alanine and aspartate metabolism [PATH:mmu00252]	0	8	0.00317528	0	0.0128411	229487	Pet112l
00252 Alanine and aspartate metabolism [PATH:mmu00252]	0	8	0.00317528	0	0.0128411	14719	Got2
00252 Alanine and aspartate metabolism [PATH:mmu00252]	0	8	0.00317528	0	0.0128411	70503	Ddo
00252 Alanine and aspartate metabolism [PATH:mmu00252]	0	8	0.00317528	0	0.0128411	66514	Asrgl1
00260 Glycine, serine and threonine metabolism [PATH:mmu00260]	2	9	0.0340706	0.00306748	0.0144462	108037	Shmt2
00260 Glycine, serine and threonine metabolism [PATH:mmu00260]	2	9	0.0340706	0.00306748	0.0144462	19193	Pipox
00260 Glycine, serine and threonine metabolism [PATH:mmu00260]	2	9	0.0340706	0.00306748	0.0144462	20425	Shmt1
00260 Glycine, serine and threonine metabolism [PATH:mmu00260]	2	9	0.0340706	0.00306748	0.0144462	107272	Psat1
00260 Glycine, serine and threonine metabolism [PATH:mmu00260]	2	9	0.0340706	0.00306748	0.0144462	236539	Phgdh
00260 Glycine, serine and threonine metabolism [PATH:mmu00260]	2	9	0.0340706	0.00306748	0.0144462	20226	Sars
00260 Glycine, serine and threonine metabolism [PATH:mmu00260]	2	9	0.0340706	0.00306748	0.0144462	12116	Bhmt
00260 Glycine, serine and threonine metabolism [PATH:mmu00260]	2	9	0.0340706	0.00306748	0.0144462	218865	Chdh
00260 Glycine, serine and threonine metabolism [PATH:mmu00260]	2	9	0.0340706	0.00306748	0.0144462	11656	Alas2
00460 Cyanoamino acid metabolism [PATH:mmu00460]	0	4	0.056724	0	0.00642055	207182	Ggt7
00460 Cyanoamino acid metabolism [PATH:mmu00460]	0	4	0.056724	0	0.00642055	66514	Asrgl1
00460 Cyanoamino acid metabolism [PATH:mmu00460]	0	4	0.056724	0	0.00642055	108037	Shmt2
00460 Cyanoamino acid metabolism [PATH:mmu00460]	0	4	0.056724	0	0.00642055	20425	Shmt1
00630 Glyoxylate and dicarboxylate metabolism [PATH:mmu00630]	0	9	0.00154127	0	0.0144462	270685	Mthfd1l
00630 Glyoxylate and dicarboxylate metabolism [PATH:mmu00630]	0	9	0.00154127	0	0.0144462	270685	Mthfd1l
00630 Glyoxylate and dicarboxylate metabolism [PATH:mmu00630]	0	9	0.00154127	0	0.0144462	108156	Mthfd1
00630 Glyoxylate and dicarboxylate metabolism [PATH:mmu00630]	0	9	0.00154127	0	0.0144462	17449	Mdh1
00630 Glyoxylate and dicarboxylate metabolism [PATH:mmu00630]	0	9	0.00154127	0	0.0144462	17448	Mdh2
00630 Glyoxylate and dicarboxylate metabolism [PATH:mmu00630]	0	9	0.00154127	0	0.0144462	76238	Grhpr
00630 Glyoxylate and dicarboxylate metabolism [PATH:mmu00630]	0	9	0.00154127	0	0.0144462	270685	Mthfd1l
00630 Glyoxylate and dicarboxylate metabolism [PATH:mmu00630]	0	9	0.00154127	0	0.0144462	108156	Mthfd1
00630 Glyoxylate and dicarboxylate metabolism [PATH:mmu00630]	0	9	0.00154127	0	0.0144462	108156	Mthfd1
00670 One carbon pool by folate [PATH:mmu00670]	2	13	0.00333193	0.00306748	0.0208668	108156	Mthfd1
00670 One carbon pool by folate [PATH:mmu00670]	2	13	0.00333193	0.00306748	0.0208668	270685	Mthfd1l
00670 One carbon pool by folate [PATH:mmu00670]	2	13	0.00333193	0.00306748	0.0208668	270685	Mthfd1l
00670 One carbon pool by folate [PATH:mmu00670]	2	13	0.00333193	0.00306748	0.0208668	14317	Ftcd
00670 One carbon pool by folate [PATH:mmu00670]	2	13	0.00333193	0.00306748	0.0208668	270685	Mthfd1l
00670 One carbon pool by folate [PATH:mmu00670]	2	13	0.00333193	0.00306748	0.0208668	14450	Gart
00670 One carbon pool by folate [PATH:mmu00670]	2	13	0.00333193	0.00306748	0.0208668	13361	Dhfr
00670 One carbon pool by folate [PATH:mmu00670]	2	13	0.00333193	0.00306748	0.0208668	20425	Shmt1
00670 One carbon pool by folate [PATH:mmu00670]	2	13	0.00333193	0.00306748	0.0208668	14317	Ftcd
00670 One carbon pool by folate [PATH:mmu00670]	2	13	0.00333193	0.00306748	0.0208668	22171	Tyms
00670 One carbon pool by folate [PATH:mmu00670]	2	13	0.00333193	0.00306748	0.0208668	108037	Shmt2
00670 One carbon pool by folate [PATH:mmu00670]	2	13	0.00333193	0.00306748	0.0208668	108156	Mthfd1
00670 One carbon pool by folate [PATH:mmu00670]	2	13	0.00333193	0.00306748	0.0208668	108156	Mthfd1
00710 Carbon fixation [PATH:mmu00710]	2	9	0.0340706	0.00306748	0.0144462	14719	Got2
00710 Carbon fixation [PATH:mmu00710]	2	9	0.0340706	0.00306748	0.0144462	108682	Gpt2
00710 Carbon fixation [PATH:mmu00710]	2	9	0.0340706	0.00306748	0.0144462	18655	Pgk1
00710 Carbon fixation [PATH:mmu00710]	2	9	0.0340706	0.00306748	0.0144462	17448	Mdh2
00710 Carbon fixation [PATH:mmu00710]	2	9	0.0340706	0.00306748	0.0144462	11676	Aldoc
00710 Carbon fixation [PATH:mmu00710]	2	9	0.0340706	0.00306748	0.0144462	17449	Mdh1
00710 Carbon fixation [PATH:mmu00710]	2	9	0.0340706	0.00306748	0.0144462	21881	Tkt
00710 Carbon fixation [PATH:mmu00710]	2	9	0.0340706	0.00306748	0.0144462	21991	Tpi1
00710 Carbon fixation [PATH:mmu00710]	2	9	0.0340706	0.00306748	0.0144462	11674	Aldoa
00860 Porphyrin and chlorophyll metabolism [PATH:mmu00860]	2	9	0.0340706	0.00306748	0.0144462	15288	Hmbs
00860 Porphyrin and chlorophyll metabolism [PATH:mmu00860]	2	9	0.0340706	0.00306748	0.0144462	14319	Fth1
00860 Porphyrin and chlorophyll metabolism [PATH:mmu00860]	2	9	0.0340706	0.00306748	0.0144462	233016	Blvrb
00860 Porphyrin and chlorophyll metabolism [PATH:mmu00860]	2	9	0.0340706	0.00306748	0.0144462	14151	Fech
00860 Porphyrin and chlorophyll metabolism [PATH:mmu00860]	2	9	0.0340706	0.00306748	0.0144462	17025	Alad
00860 Porphyrin and chlorophyll metabolism [PATH:mmu00860]	2	9	0.0340706	0.00306748	0.0144462	22275	Urod
00860 Porphyrin and chlorophyll metabolism [PATH:mmu00860]	2	9	0.0340706	0.00306748	0.0144462	12892	Cpox
00860 Porphyrin and chlorophyll metabolism [PATH:mmu00860]	2	9	0.0340706	0.00306748	0.0144462	67417	Ears2
00860 Porphyrin and chlorophyll metabolism [PATH:mmu00860]	2	9	0.0340706	0.00306748	0.0144462	11656	Alas2
01040 Biosynthesis of unsaturated fatty acids [PATH:mmu01040]	1	8	0.0185745	0.00153374	0.0128411	30049	Scd3
01040 Biosynthesis of unsaturated fatty acids [PATH:mmu01040]	1	8	0.0185745	0.00153374	0.0128411	80911	Acox3
01040 Biosynthesis of unsaturated fatty acids [PATH:mmu01040]	1	8	0.0185745	0.00153374	0.0128411	20249	Scd1
01040 Biosynthesis of unsaturated fatty acids [PATH:mmu01040]	1	8	0.0185745	0.00153374	0.0128411	68801	Elovl5
01040 Biosynthesis of unsaturated fatty acids [PATH:mmu01040]	1	8	0.0185745	0.00153374	0.0128411	106529	Gpsn2
01040 Biosynthesis of unsaturated fatty acids [PATH:mmu01040]	1	8	0.0185745	0.00153374	0.0128411	76267	Fads1
01040 Biosynthesis of unsaturated fatty acids [PATH:mmu01040]	1	8	0.0185745	0.00153374	0.0128411	26897	Acot1
01040 Biosynthesis of unsaturated fatty acids [PATH:mmu01040]	1	8	0.0185745	0.00153374	0.0128411	217700	Acot6
03010 Ribosome [PATH:mmu03010]	3	79	2.75208e-22	0.00460123	0.126806	20068	Rps17
03010 Ribosome [PATH:mmu03010]	3	79	2.75208e-22	0.00460123	0.126806	20055	Rps16
03010 Ribosome [PATH:mmu03010]	3	79	2.75208e-22	0.00460123	0.126806	19946	Rpl30
03010 Ribosome [PATH:mmu03010]	3	79	2.75208e-22	0.00460123	0.126806	75617	Rps25
03010 Ribosome [PATH:mmu03010]	3	79	2.75208e-22	0.00460123	0.126806	27367	Rpl3
03010 Ribosome [PATH:mmu03010]	3	79	2.75208e-22	0.00460123	0.126806	66481	Rps21
03010 Ribosome [PATH:mmu03010]	3	79	2.75208e-22	0.00460123	0.126806	67671	Rpl38
03010 Ribosome [PATH:mmu03010]	3	79	2.75208e-22	0.00460123	0.126806	19933	Rpl21
03010 Ribosome [PATH:mmu03010]	3	79	2.75208e-22	0.00460123	0.126806	22121	Rpl13a
03010 Ribosome [PATH:mmu03010]	3	79	2.75208e-22	0.00460123	0.126806	20054	Rps15
03010 Ribosome [PATH:mmu03010]	3	79	2.75208e-22	0.00460123	0.126806	19942	Rpl27
03010 Ribosome [PATH:mmu03010]	3	79	2.75208e-22	0.00460123	0.126806	269261	Rpl12
03010 Ribosome [PATH:mmu03010]	3	79	2.75208e-22	0.00460123	0.126806	19921	Rpl19
03010 Ribosome [PATH:mmu03010]	3	79	2.75208e-22	0.00460123	0.126806	66480	Rpl15
03010 Ribosome [PATH:mmu03010]	3	79	2.75208e-22	0.00460123	0.126806	67025	Rpl11
03010 Ribosome [PATH:mmu03010]	3	79	2.75208e-22	0.00460123	0.126806	27207	Rps11
03010 Ribosome [PATH:mmu03010]	3	79	2.75208e-22	0.00460123	0.126806	319195	Rpl17
03010 Ribosome [PATH:mmu03010]	3	79	2.75208e-22	0.00460123	0.126806	76808	Rpl18a
03010 Ribosome [PATH:mmu03010]	3	79	2.75208e-22	0.00460123	0.126806	267019	Rps15a
03010 Ribosome [PATH:mmu03010]	3	79	2.75208e-22	0.00460123	0.126806	19944	Rpl29
03010 Ribosome [PATH:mmu03010]	3	79	2.75208e-22	0.00460123	0.126806	26961	Rpl8
03010 Ribosome [PATH:mmu03010]	3	79	2.75208e-22	0.00460123	0.126806	20104	Rps6
03010 Ribosome [PATH:mmu03010]	3	79	2.75208e-22	0.00460123	0.126806	14109	Fau
03010 Ribosome [PATH:mmu03010]	3	79	2.75208e-22	0.00460123	0.126806	65019	Rpl23
03010 Ribosome [PATH:mmu03010]	3	79	2.75208e-22	0.00460123	0.126806	27370	Rps26
03010 Ribosome [PATH:mmu03010]	3	79	2.75208e-22	0.00460123	0.126806	16785	Rpsa
03010 Ribosome [PATH:mmu03010]	3	79	2.75208e-22	0.00460123	0.126806	66475	Rps23
03010 Ribosome [PATH:mmu03010]	3	79	2.75208e-22	0.00460123	0.126806	268449	Rpl23a
03010 Ribosome [PATH:mmu03010]	3	79	2.75208e-22	0.00460123	0.126806	68436	Rpl34
03010 Ribosome [PATH:mmu03010]	3	79	2.75208e-22	0.00460123	0.126806	27176	Rpl7a
03010 Ribosome [PATH:mmu03010]	3	79	2.75208e-22	0.00460123	0.126806	66483	Rpl36al
03010 Ribosome [PATH:mmu03010]	3	79	2.75208e-22	0.00460123	0.126806	19982	Rpl36a
03010 Ribosome [PATH:mmu03010]	3	79	2.75208e-22	0.00460123	0.126806	68193	Rpl24
03010 Ribosome [PATH:mmu03010]	3	79	2.75208e-22	0.00460123	0.126806	67097	Rps10
03010 Ribosome [PATH:mmu03010]	3	79	2.75208e-22	0.00460123	0.126806	27050	Rps3
03010 Ribosome [PATH:mmu03010]	3	79	2.75208e-22	0.00460123	0.126806	20090	Rps29
03010 Ribosome [PATH:mmu03010]	3	79	2.75208e-22	0.00460123	0.126806	20102	Rps4x
03010 Ribosome [PATH:mmu03010]	3	79	2.75208e-22	0.00460123	0.126806	16898	Rps2
03010 Ribosome [PATH:mmu03010]	3	79	2.75208e-22	0.00460123	0.126806	78294	Rps27a
03010 Ribosome [PATH:mmu03010]	3	79	2.75208e-22	0.00460123	0.126806	57808	Rpl35a
03010 Ribosome [PATH:mmu03010]	3	79	2.75208e-22	0.00460123	0.126806	26451	Rpl27a
03010 Ribosome [PATH:mmu03010]	3	79	2.75208e-22	0.00460123	0.126806	19934	Rpl22
03010 Ribosome [PATH:mmu03010]	3	79	2.75208e-22	0.00460123	0.126806	19943	Rpl28
03010 Ribosome [PATH:mmu03010]	3	79	2.75208e-22	0.00460123	0.126806	67115	Rpl14
03010 Ribosome [PATH:mmu03010]	3	79	2.75208e-22	0.00460123	0.126806	66489	Rpl35
03010 Ribosome [PATH:mmu03010]	3	79	2.75208e-22	0.00460123	0.126806	67248	Rpl39
03010 Ribosome [PATH:mmu03010]	3	79	2.75208e-22	0.00460123	0.126806	76846	Rps9
03010 Ribosome [PATH:mmu03010]	3	79	2.75208e-22	0.00460123	0.126806	20103	Rps5
03010 Ribosome [PATH:mmu03010]	3	79	2.75208e-22	0.00460123	0.126806	67281	Rpl37
03010 Ribosome [PATH:mmu03010]	3	79	2.75208e-22	0.00460123	0.126806	19899	Rpl18
03010 Ribosome [PATH:mmu03010]	3	79	2.75208e-22	0.00460123	0.126806	22186	Uba52
03010 Ribosome [PATH:mmu03010]	3	79	2.75208e-22	0.00460123	0.126806	67427	Rps20
03010 Ribosome [PATH:mmu03010]	3	79	2.75208e-22	0.00460123	0.126806	20044	Rps14
03010 Ribosome [PATH:mmu03010]	3	79	2.75208e-22	0.00460123	0.126806	20042	Rps12
03010 Ribosome [PATH:mmu03010]	3	79	2.75208e-22	0.00460123	0.126806	20005	Rpl9
03010 Ribosome [PATH:mmu03010]	3	79	2.75208e-22	0.00460123	0.126806	19989	Rpl7
03010 Ribosome [PATH:mmu03010]	3	79	2.75208e-22	0.00460123	0.126806	19941	Rpl26
03010 Ribosome [PATH:mmu03010]	3	79	2.75208e-22	0.00460123	0.126806	19951	Rpl32
03010 Ribosome [PATH:mmu03010]	3	79	2.75208e-22	0.00460123	0.126806	19981	Rpl37a
03010 Ribosome [PATH:mmu03010]	3	79	2.75208e-22	0.00460123	0.126806	56040	Rplp1
03010 Ribosome [PATH:mmu03010]	3	79	2.75208e-22	0.00460123	0.126806	20116	Rps8
03010 Ribosome [PATH:mmu03010]	3	79	2.75208e-22	0.00460123	0.126806	20088	Rps24
03010 Ribosome [PATH:mmu03010]	3	79	2.75208e-22	0.00460123	0.126806	20085	Rps19
03010 Ribosome [PATH:mmu03010]	3	79	2.75208e-22	0.00460123	0.126806	68052	Rps13
03010 Ribosome [PATH:mmu03010]	3	79	2.75208e-22	0.00460123	0.126806	20091	Rps3a
03010 Ribosome [PATH:mmu03010]	3	79	2.75208e-22	0.00460123	0.126806	114641	Rpl31
03010 Ribosome [PATH:mmu03010]	3	79	2.75208e-22	0.00460123	0.126806	54127	Rps28
03010 Ribosome [PATH:mmu03010]	3	79	2.75208e-22	0.00460123	0.126806	67891	Rpl4
03010 Ribosome [PATH:mmu03010]	3	79	2.75208e-22	0.00460123	0.126806	270106	Rpl13
03010 Ribosome [PATH:mmu03010]	3	79	2.75208e-22	0.00460123	0.126806	19983	Rpl5
03010 Ribosome [PATH:mmu03010]	3	79	2.75208e-22	0.00460123	0.126806	11837	Arbp
03010 Ribosome [PATH:mmu03010]	3	79	2.75208e-22	0.00460123	0.126806	57294	Rps27
03010 Ribosome [PATH:mmu03010]	3	79	2.75208e-22	0.00460123	0.126806	19896	Rpl10a
03010 Ribosome [PATH:mmu03010]	3	79	2.75208e-22	0.00460123	0.126806	110954	Rpl10
03010 Ribosome [PATH:mmu03010]	3	79	2.75208e-22	0.00460123	0.126806	19988	Rpl6
03010 Ribosome [PATH:mmu03010]	3	79	2.75208e-22	0.00460123	0.126806	20084	Rps18
03010 Ribosome [PATH:mmu03010]	3	79	2.75208e-22	0.00460123	0.126806	67186	Rplp2
03010 Ribosome [PATH:mmu03010]	3	79	2.75208e-22	0.00460123	0.126806	20115	Rps7
03010 Ribosome [PATH:mmu03010]	3	79	2.75208e-22	0.00460123	0.126806	67945	Rpl41
03022 Basal transcription factors [PATH:mmu03022]	9	2	0.0650419	0.0138037	0.00321027	14886	Gtf2i
03022 Basal transcription factors [PATH:mmu03022]	9	2	0.0650419	0.0138037	0.00321027	98053	Gtf2f1
04010 MAPK signaling pathway [PATH:mmu04010]	58	26	0.000665424	0.0889571	0.0417335	12531	Cdc25b
04010 MAPK signaling pathway [PATH:mmu04010]	58	26	0.000665424	0.0889571	0.0417335	21803	Tgfb1
04010 MAPK signaling pathway [PATH:mmu04010]	58	26	0.000665424	0.0889571	0.0417335	13537	Dusp2
04010 MAPK signaling pathway [PATH:mmu04010]	58	26	0.000665424	0.0889571	0.0417335	12289	Cacna1d
04010 MAPK signaling pathway [PATH:mmu04010]	58	26	0.000665424	0.0889571	0.0417335	109689	Arrb1
04010 MAPK signaling pathway [PATH:mmu04010]	58	26	0.000665424	0.0889571	0.0417335	67603	Dusp6
04010 MAPK signaling pathway [PATH:mmu04010]	58	26	0.000665424	0.0889571	0.0417335	102626	Mapkapk3
04010 MAPK signaling pathway [PATH:mmu04010]	58	26	0.000665424	0.0889571	0.0417335	20112	Rps6ka2
04010 MAPK signaling pathway [PATH:mmu04010]	58	26	0.000665424	0.0889571	0.0417335	18205	Ntf3
04010 MAPK signaling pathway [PATH:mmu04010]	58	26	0.000665424	0.0889571	0.0417335	216869	Arrb2
04010 MAPK signaling pathway [PATH:mmu04010]	58	26	0.000665424	0.0889571	0.0417335	18784	Pla2g5
04010 MAPK signaling pathway [PATH:mmu04010]	58	26	0.000665424	0.0889571	0.0417335	269275	Acvr1c
04010 MAPK signaling pathway [PATH:mmu04010]	58	26	0.000665424	0.0889571	0.0417335	26971	Pla2g2f
04010 MAPK signaling pathway [PATH:mmu04010]	58	26	0.000665424	0.0889571	0.0417335	140723	Cacng5
04010 MAPK signaling pathway [PATH:mmu04010]	58	26	0.000665424	0.0889571	0.0417335	14180	Fgf9
04010 MAPK signaling pathway [PATH:mmu04010]	58	26	0.000665424	0.0889571	0.0417335	29857	Mapk12
04010 MAPK signaling pathway [PATH:mmu04010]	58	26	0.000665424	0.0889571	0.0417335	12296	Cacnb2
04010 MAPK signaling pathway [PATH:mmu04010]	58	26	0.000665424	0.0889571	0.0417335	23882	Gadd45g
04010 MAPK signaling pathway [PATH:mmu04010]	58	26	0.000665424	0.0889571	0.0417335	66922	Rras2
04010 MAPK signaling pathway [PATH:mmu04010]	58	26	0.000665424	0.0889571	0.0417335	26410	Map3k8
04010 MAPK signaling pathway [PATH:mmu04010]	58	26	0.000665424	0.0889571	0.0417335	17869	Myc
04010 MAPK signaling pathway [PATH:mmu04010]	58	26	0.000665424	0.0889571	0.0417335	17532	Mras
04010 MAPK signaling pathway [PATH:mmu04010]	58	26	0.000665424	0.0889571	0.0417335	56808	Cacna2d2
04010 MAPK signaling pathway [PATH:mmu04010]	58	26	0.000665424	0.0889571	0.0417335	14172	Fgf18
04010 MAPK signaling pathway [PATH:mmu04010]	58	26	0.000665424	0.0889571	0.0417335	22059	Trp53
04010 MAPK signaling pathway [PATH:mmu04010]	58	26	0.000665424	0.0889571	0.0417335	18751	Prkcb1
04012 ErbB signaling pathway [PATH:mmu04012]	28	6	0.000182438	0.0429448	0.00963082	13874	Ereg
04012 ErbB signaling pathway [PATH:mmu04012]	28	6	0.000182438	0.0429448	0.00963082	18751	Prkcb1
04012 ErbB signaling pathway [PATH:mmu04012]	28	6	0.000182438	0.0429448	0.00963082	20779	Src
04012 ErbB signaling pathway [PATH:mmu04012]	28	6	0.000182438	0.0429448	0.00963082	17869	Myc
04012 ErbB signaling pathway [PATH:mmu04012]	28	6	0.000182438	0.0429448	0.00963082	13869	Erbb4
04012 ErbB signaling pathway [PATH:mmu04012]	28	6	0.000182438	0.0429448	0.00963082	12575	Cdkn1a
04120 Ubiquitin mediated proteolysis [PATH:mmu04120]	42	11	3.00856e-05	0.0644172	0.0176565	66440	Cdc26
04120 Ubiquitin mediated proteolysis [PATH:mmu04120]	42	11	3.00856e-05	0.0644172	0.0176565	11796	Birc3
04120 Ubiquitin mediated proteolysis [PATH:mmu04120]	42	11	3.00856e-05	0.0644172	0.0176565	74153	Ube1l
04120 Ubiquitin mediated proteolysis [PATH:mmu04120]	42	11	3.00856e-05	0.0644172	0.0176565	28000	Prpf19
04120 Ubiquitin mediated proteolysis [PATH:mmu04120]	42	11	3.00856e-05	0.0644172	0.0176565	140499	Ube2j2
04120 Ubiquitin mediated proteolysis [PATH:mmu04120]	42	11	3.00856e-05	0.0644172	0.0176565	67673	Tceb2
04120 Ubiquitin mediated proteolysis [PATH:mmu04120]	42	11	3.00856e-05	0.0644172	0.0176565	22201	Uba1
04120 Ubiquitin mediated proteolysis [PATH:mmu04120]	42	11	3.00856e-05	0.0644172	0.0176565	56438	Rbx1
04120 Ubiquitin mediated proteolysis [PATH:mmu04120]	42	11	3.00856e-05	0.0644172	0.0176565	268470	Ube2z
04120 Ubiquitin mediated proteolysis [PATH:mmu04120]	42	11	3.00856e-05	0.0644172	0.0176565	12702	Socs3
04120 Ubiquitin mediated proteolysis [PATH:mmu04120]	42	11	3.00856e-05	0.0644172	0.0176565	59008	Anapc5
04130 SNARE interactions in vesicular transport [PATH:mmu04130]	10	2	0.0382723	0.0153374	0.00321027	53620	Vamp5
04130 SNARE interactions in vesicular transport [PATH:mmu04130]	10	2	0.0382723	0.0153374	0.00321027	20909	Stx4a
04150 mTOR signaling pathway [PATH:mmu04150]	15	6	0.0775237	0.0230061	0.00963082	20104	Rps6
04150 mTOR signaling pathway [PATH:mmu04150]	15	6	0.0775237	0.0230061	0.00963082	22341	Vegfc
04150 mTOR signaling pathway [PATH:mmu04150]	15	6	0.0775237	0.0230061	0.00963082	20112	Rps6ka2
04150 mTOR signaling pathway [PATH:mmu04150]	15	6	0.0775237	0.0230061	0.00963082	75705	Eif4b
04150 mTOR signaling pathway [PATH:mmu04150]	15	6	0.0775237	0.0230061	0.00963082	22339	Vegfa
04150 mTOR signaling pathway [PATH:mmu04150]	15	6	0.0775237	0.0230061	0.00963082	20869	Stk11
04210 Apoptosis [PATH:mmu04210]	15	3	0.00739962	0.0230061	0.00481541	22059	Trp53
04210 Apoptosis [PATH:mmu04210]	15	3	0.00739962	0.0230061	0.00481541	11796	Birc3
04210 Apoptosis [PATH:mmu04210]	15	3	0.00739962	0.0230061	0.00481541	12048	Bcl2l1
04310 Wnt signaling pathway [PATH:mmu04310]	41	19	0.00772753	0.0628834	0.0304976	56438	Rbx1
04310 Wnt signaling pathway [PATH:mmu04310]	41	19	0.00772753	0.0628834	0.0304976	11848	Rhoa
04310 Wnt signaling pathway [PATH:mmu04310]	41	19	0.00772753	0.0628834	0.0304976	216795	Wnt9a
04310 Wnt signaling pathway [PATH:mmu04310]	41	19	0.00772753	0.0628834	0.0304976	22059	Trp53
04310 Wnt signaling pathway [PATH:mmu04310]	41	19	0.00772753	0.0628834	0.0304976	93687	Csnk1a1
04310 Wnt signaling pathway [PATH:mmu04310]	41	19	0.00772753	0.0628834	0.0304976	14371	Fzd9
04310 Wnt signaling pathway [PATH:mmu04310]	41	19	0.00772753	0.0628834	0.0304976	17869	Myc
04310 Wnt signaling pathway [PATH:mmu04310]	41	19	0.00772753	0.0628834	0.0304976	22420	Wnt6
04310 Wnt signaling pathway [PATH:mmu04310]	41	19	0.00772753	0.0628834	0.0304976	18751	Prkcb1
04310 Wnt signaling pathway [PATH:mmu04310]	41	19	0.00772753	0.0628834	0.0304976	19015	Ppard
04310 Wnt signaling pathway [PATH:mmu04310]	41	19	0.00772753	0.0628834	0.0304976	22417	Wnt4
04310 Wnt signaling pathway [PATH:mmu04310]	41	19	0.00772753	0.0628834	0.0304976	93897	Fzd10
04310 Wnt signaling pathway [PATH:mmu04310]	41	19	0.00772753	0.0628834	0.0304976	56505	Ruvbl1
04310 Wnt signaling pathway [PATH:mmu04310]	41	19	0.00772753	0.0628834	0.0304976	22418	Wnt5a
04310 Wnt signaling pathway [PATH:mmu04310]	41	19	0.00772753	0.0628834	0.0304976	22422	Wnt7b
04310 Wnt signaling pathway [PATH:mmu04310]	41	19	0.00772753	0.0628834	0.0304976	12443	Ccnd1
04310 Wnt signaling pathway [PATH:mmu04310]	41	19	0.00772753	0.0628834	0.0304976	72293	Nkd2
04310 Wnt signaling pathway [PATH:mmu04310]	41	19	0.00772753	0.0628834	0.0304976	51792	Ppp2r1a
04310 Wnt signaling pathway [PATH:mmu04310]	41	19	0.00772753	0.0628834	0.0304976	22411	Wnt11
04320 Dorso-ventral axis formation [PATH:mmu04320]	9	2	0.0650419	0.0138037	0.00321027	13869	Erbb4
04320 Dorso-ventral axis formation [PATH:mmu04320]	9	2	0.0650419	0.0138037	0.00321027	234857	Spire2
04350 TGF-beta signaling pathway [PATH:mmu04350]	22	10	0.049128	0.0337423	0.0160514	11848	Rhoa
04350 TGF-beta signaling pathway [PATH:mmu04350]	22	10	0.049128	0.0337423	0.0160514	12164	Bmp8b
04350 TGF-beta signaling pathway [PATH:mmu04350]	22	10	0.049128	0.0337423	0.0160514	12160	Bmp5
04350 TGF-beta signaling pathway [PATH:mmu04350]	22	10	0.049128	0.0337423	0.0160514	269275	Acvr1c
04350 TGF-beta signaling pathway [PATH:mmu04350]	22	10	0.049128	0.0337423	0.0160514	17869	Myc
04350 TGF-beta signaling pathway [PATH:mmu04350]	22	10	0.049128	0.0337423	0.0160514	56438	Rbx1
04350 TGF-beta signaling pathway [PATH:mmu04350]	22	10	0.049128	0.0337423	0.0160514	21803	Tgfb1
04350 TGF-beta signaling pathway [PATH:mmu04350]	22	10	0.049128	0.0337423	0.0160514	51792	Ppp2r1a
04350 TGF-beta signaling pathway [PATH:mmu04350]	22	10	0.049128	0.0337423	0.0160514	110542	Amhr2
04350 TGF-beta signaling pathway [PATH:mmu04350]	22	10	0.049128	0.0337423	0.0160514	16324	Inhbb
04360 Axon guidance [PATH:mmu04360]	40	15	0.00131555	0.0613497	0.024077	50780	Rgs3
04360 Axon guidance [PATH:mmu04360]	40	15	0.00131555	0.0613497	0.024077	13641	Efnb1
04360 Axon guidance [PATH:mmu04360]	40	15	0.00131555	0.0613497	0.024077	12631	Cfl1
04360 Axon guidance [PATH:mmu04360]	40	15	0.00131555	0.0613497	0.024077	16886	Limk2
04360 Axon guidance [PATH:mmu04360]	40	15	0.00131555	0.0613497	0.024077	18186	Nrp1
04360 Axon guidance [PATH:mmu04360]	40	15	0.00131555	0.0613497	0.024077	20361	Sema7a
04360 Axon guidance [PATH:mmu04360]	40	15	0.00131555	0.0613497	0.024077	11848	Rhoa
04360 Axon guidance [PATH:mmu04360]	40	15	0.00131555	0.0613497	0.024077	13636	Efna1
04360 Axon guidance [PATH:mmu04360]	40	15	0.00131555	0.0613497	0.024077	12767	Cxcr4
04360 Axon guidance [PATH:mmu04360]	40	15	0.00131555	0.0613497	0.024077	13844	Ephb2
04360 Axon guidance [PATH:mmu04360]	40	15	0.00131555	0.0613497	0.024077	140570	Plxnb2
04360 Axon guidance [PATH:mmu04360]	40	15	0.00131555	0.0613497	0.024077	13839	Epha5
04360 Axon guidance [PATH:mmu04360]	40	15	0.00131555	0.0613497	0.024077	14678	Gnai2
04360 Axon guidance [PATH:mmu04360]	40	15	0.00131555	0.0613497	0.024077	16728	L1cam
04360 Axon guidance [PATH:mmu04360]	40	15	0.00131555	0.0613497	0.024077	20352	Sema4b
04370 VEGF signaling pathway [PATH:mmu04370]	19	9	0.0859825	0.0291411	0.0144462	22339	Vegfa
04370 VEGF signaling pathway [PATH:mmu04370]	19	9	0.0859825	0.0291411	0.0144462	16542	Kdr
04370 VEGF signaling pathway [PATH:mmu04370]	19	9	0.0859825	0.0291411	0.0144462	26971	Pla2g2f
04370 VEGF signaling pathway [PATH:mmu04370]	19	9	0.0859825	0.0291411	0.0144462	102626	Mapkapk3
04370 VEGF signaling pathway [PATH:mmu04370]	19	9	0.0859825	0.0291411	0.0144462	29857	Mapk12
04370 VEGF signaling pathway [PATH:mmu04370]	19	9	0.0859825	0.0291411	0.0144462	20698	Sphk1
04370 VEGF signaling pathway [PATH:mmu04370]	19	9	0.0859825	0.0291411	0.0144462	18784	Pla2g5
04370 VEGF signaling pathway [PATH:mmu04370]	19	9	0.0859825	0.0291411	0.0144462	18751	Prkcb1
04370 VEGF signaling pathway [PATH:mmu04370]	19	9	0.0859825	0.0291411	0.0144462	20779	Src
04510 Focal adhesion [PATH:mmu04510]	41	21	0.0185562	0.0628834	0.0337079	12833	Col6a1
04510 Focal adhesion [PATH:mmu04510]	41	21	0.0185562	0.0628834	0.0337079	22341	Vegfc
04510 Focal adhesion [PATH:mmu04510]	41	21	0.0185562	0.0628834	0.0337079	170736	Parvb
04510 Focal adhesion [PATH:mmu04510]	41	21	0.0185562	0.0628834	0.0337079	16399	Itga2b
04510 Focal adhesion [PATH:mmu04510]	41	21	0.0185562	0.0628834	0.0337079	213435	Mylk3
04510 Focal adhesion [PATH:mmu04510]	41	21	0.0185562	0.0628834	0.0337079	16542	Kdr
04510 Focal adhesion [PATH:mmu04510]	41	21	0.0185562	0.0628834	0.0337079	11848	Rhoa
04510 Focal adhesion [PATH:mmu04510]	41	21	0.0185562	0.0628834	0.0337079	11461	Actb
04510 Focal adhesion [PATH:mmu04510]	41	21	0.0185562	0.0628834	0.0337079	12843	Col1a2
04510 Focal adhesion [PATH:mmu04510]	41	21	0.0185562	0.0628834	0.0337079	23928	Lamc3
04510 Focal adhesion [PATH:mmu04510]	41	21	0.0185562	0.0628834	0.0337079	12443	Ccnd1
04510 Focal adhesion [PATH:mmu04510]	41	21	0.0185562	0.0628834	0.0337079	20779	Src
04510 Focal adhesion [PATH:mmu04510]	41	21	0.0185562	0.0628834	0.0337079	54635	Pdgfc
04510 Focal adhesion [PATH:mmu04510]	41	21	0.0185562	0.0628834	0.0337079	192897	Itgb4
04510 Focal adhesion [PATH:mmu04510]	41	21	0.0185562	0.0628834	0.0337079	17907	Mylpf
04510 Focal adhesion [PATH:mmu04510]	41	21	0.0185562	0.0628834	0.0337079	18751	Prkcb1
04510 Focal adhesion [PATH:mmu04510]	41	21	0.0185562	0.0628834	0.0337079	16401	Itga4
04510 Focal adhesion [PATH:mmu04510]	41	21	0.0185562	0.0628834	0.0337079	12834	Col6a2
04510 Focal adhesion [PATH:mmu04510]	41	21	0.0185562	0.0628834	0.0337079	11796	Birc3
04510 Focal adhesion [PATH:mmu04510]	41	21	0.0185562	0.0628834	0.0337079	22339	Vegfa
04510 Focal adhesion [PATH:mmu04510]	41	21	0.0185562	0.0628834	0.0337079	22325	Vav2
04520 Adherens junction [PATH:mmu04520]	24	7	0.00319917	0.0368098	0.011236	11431	Acp1
04520 Adherens junction [PATH:mmu04520]	24	7	0.00319917	0.0368098	0.011236	216033	Ctnna3
04520 Adherens junction [PATH:mmu04520]	24	7	0.00319917	0.0368098	0.011236	20583	Snai2
04520 Adherens junction [PATH:mmu04520]	24	7	0.00319917	0.0368098	0.011236	269275	Acvr1c
04520 Adherens junction [PATH:mmu04520]	24	7	0.00319917	0.0368098	0.011236	11848	Rhoa
04520 Adherens junction [PATH:mmu04520]	24	7	0.00319917	0.0368098	0.011236	11461	Actb
04520 Adherens junction [PATH:mmu04520]	24	7	0.00319917	0.0368098	0.011236	20779	Src
04620 Toll-like receptor signaling pathway [PATH:mmu04620]	15	6	0.0775237	0.0230061	0.00963082	21897	Tlr1
04620 Toll-like receptor signaling pathway [PATH:mmu04620]	15	6	0.0775237	0.0230061	0.00963082	21899	Tlr6
04620 Toll-like receptor signaling pathway [PATH:mmu04620]	15	6	0.0775237	0.0230061	0.00963082	26410	Map3k8
04620 Toll-like receptor signaling pathway [PATH:mmu04620]	15	6	0.0775237	0.0230061	0.00963082	53791	Tlr5
04620 Toll-like receptor signaling pathway [PATH:mmu04620]	15	6	0.0775237	0.0230061	0.00963082	29857	Mapk12
04620 Toll-like receptor signaling pathway [PATH:mmu04620]	15	6	0.0775237	0.0230061	0.00963082	15977	Ifnb1
04650 Natural killer cell mediated cytotoxicity [PATH:mmu04650]	21	8	0.0235777	0.0322086	0.0128411	16641	Klrc1
04650 Natural killer cell mediated cytotoxicity [PATH:mmu04650]	21	8	0.0235777	0.0322086	0.0128411	22325	Vav2
04650 Natural killer cell mediated cytotoxicity [PATH:mmu04650]	21	8	0.0235777	0.0322086	0.0128411	20963	Syk
04650 Natural killer cell mediated cytotoxicity [PATH:mmu04650]	21	8	0.0235777	0.0322086	0.0128411	18751	Prkcb1
04650 Natural killer cell mediated cytotoxicity [PATH:mmu04650]	21	8	0.0235777	0.0322086	0.0128411	15101	H60a
04650 Natural killer cell mediated cytotoxicity [PATH:mmu04650]	21	8	0.0235777	0.0322086	0.0128411	16818	Lck
04650 Natural killer cell mediated cytotoxicity [PATH:mmu04650]	21	8	0.0235777	0.0322086	0.0128411	27007	Klrk1
04650 Natural killer cell mediated cytotoxicity [PATH:mmu04650]	21	8	0.0235777	0.0322086	0.0128411	15977	Ifnb1
04660 T cell receptor signaling pathway [PATH:mmu04660]	21	8	0.0235777	0.0322086	0.0128411	16428	Itk
04660 T cell receptor signaling pathway [PATH:mmu04660]	21	8	0.0235777	0.0322086	0.0128411	21682	Tec
04660 T cell receptor signaling pathway [PATH:mmu04660]	21	8	0.0235777	0.0322086	0.0128411	26410	Map3k8
04660 T cell receptor signaling pathway [PATH:mmu04660]	21	8	0.0235777	0.0322086	0.0128411	12502	Cd3g
04660 T cell receptor signaling pathway [PATH:mmu04660]	21	8	0.0235777	0.0322086	0.0128411	12487	Cd28
04660 T cell receptor signaling pathway [PATH:mmu04660]	21	8	0.0235777	0.0322086	0.0128411	11848	Rhoa
04660 T cell receptor signaling pathway [PATH:mmu04660]	21	8	0.0235777	0.0322086	0.0128411	22325	Vav2
04660 T cell receptor signaling pathway [PATH:mmu04660]	21	8	0.0235777	0.0322086	0.0128411	16818	Lck
04720 Long-term potentiation [PATH:mmu04720]	19	4	0.00252347	0.0291411	0.00642055	20112	Rps6ka2
04720 Long-term potentiation [PATH:mmu04720]	19	4	0.00252347	0.0291411	0.00642055	223864	Rapgef3
04720 Long-term potentiation [PATH:mmu04720]	19	4	0.00252347	0.0291411	0.00642055	18751	Prkcb1
04720 Long-term potentiation [PATH:mmu04720]	19	4	0.00252347	0.0291411	0.00642055	12315	Calm3
04730 Long-term depression [PATH:mmu04730]	21	9	0.0419483	0.0322086	0.0144462	51792	Ppp2r1a
04730 Long-term depression [PATH:mmu04730]	21	9	0.0419483	0.0322086	0.0144462	14678	Gnai2
04730 Long-term depression [PATH:mmu04730]	21	9	0.0419483	0.0322086	0.0144462	18784	Pla2g5
04730 Long-term depression [PATH:mmu04730]	21	9	0.0419483	0.0322086	0.0144462	18160	Npr1
04730 Long-term depression [PATH:mmu04730]	21	9	0.0419483	0.0322086	0.0144462	18751	Prkcb1
04730 Long-term depression [PATH:mmu04730]	21	9	0.0419483	0.0322086	0.0144462	26971	Pla2g2f
04730 Long-term depression [PATH:mmu04730]	21	9	0.0419483	0.0322086	0.0144462	19092	Prkg2
04730 Long-term depression [PATH:mmu04730]	21	9	0.0419483	0.0322086	0.0144462	14683	Gnas
04730 Long-term depression [PATH:mmu04730]	21	9	0.0419483	0.0322086	0.0144462	12918	Crh
04810 Regulation of actin cytoskeleton [PATH:mmu04810]	44	26	0.0490055	0.0674847	0.0417335	14172	Fgf18
04810 Regulation of actin cytoskeleton [PATH:mmu04810]	44	26	0.0490055	0.0674847	0.0417335	19241	Tmsb4x
04810 Regulation of actin cytoskeleton [PATH:mmu04810]	44	26	0.0490055	0.0674847	0.0417335	16401	Itga4
04810 Regulation of actin cytoskeleton [PATH:mmu04810]	44	26	0.0490055	0.0674847	0.0417335	16407	Itgae
04810 Regulation of actin cytoskeleton [PATH:mmu04810]	44	26	0.0490055	0.0674847	0.0417335	20544	Slc9a1
04810 Regulation of actin cytoskeleton [PATH:mmu04810]	44	26	0.0490055	0.0674847	0.0417335	14163	Fgd1
04810 Regulation of actin cytoskeleton [PATH:mmu04810]	44	26	0.0490055	0.0674847	0.0417335	66922	Rras2
04810 Regulation of actin cytoskeleton [PATH:mmu04810]	44	26	0.0490055	0.0674847	0.0417335	73341	Arhgef6
04810 Regulation of actin cytoskeleton [PATH:mmu04810]	44	26	0.0490055	0.0674847	0.0417335	11461	Actb
04810 Regulation of actin cytoskeleton [PATH:mmu04810]	44	26	0.0490055	0.0674847	0.0417335	17532	Mras
04810 Regulation of actin cytoskeleton [PATH:mmu04810]	44	26	0.0490055	0.0674847	0.0417335	213435	Mylk3
04810 Regulation of actin cytoskeleton [PATH:mmu04810]	44	26	0.0490055	0.0674847	0.0417335	16399	Itga2b
04810 Regulation of actin cytoskeleton [PATH:mmu04810]	44	26	0.0490055	0.0674847	0.0417335	11848	Rhoa
04810 Regulation of actin cytoskeleton [PATH:mmu04810]	44	26	0.0490055	0.0674847	0.0417335	21844	Tiam1
04810 Regulation of actin cytoskeleton [PATH:mmu04810]	44	26	0.0490055	0.0674847	0.0417335	18643	Pfn1
04810 Regulation of actin cytoskeleton [PATH:mmu04810]	44	26	0.0490055	0.0674847	0.0417335	54635	Pdgfc
04810 Regulation of actin cytoskeleton [PATH:mmu04810]	44	26	0.0490055	0.0674847	0.0417335	11867	Arpc1b
04810 Regulation of actin cytoskeleton [PATH:mmu04810]	44	26	0.0490055	0.0674847	0.0417335	68089	Arpc4
04810 Regulation of actin cytoskeleton [PATH:mmu04810]	44	26	0.0490055	0.0674847	0.0417335	16886	Limk2
04810 Regulation of actin cytoskeleton [PATH:mmu04810]	44	26	0.0490055	0.0674847	0.0417335	12631	Cfl1
04810 Regulation of actin cytoskeleton [PATH:mmu04810]	44	26	0.0490055	0.0674847	0.0417335	18719	Pip5k1b
04810 Regulation of actin cytoskeleton [PATH:mmu04810]	44	26	0.0490055	0.0674847	0.0417335	227753	Gsn
04810 Regulation of actin cytoskeleton [PATH:mmu04810]	44	26	0.0490055	0.0674847	0.0417335	22325	Vav2
04810 Regulation of actin cytoskeleton [PATH:mmu04810]	44	26	0.0490055	0.0674847	0.0417335	192897	Itgb4
04810 Regulation of actin cytoskeleton [PATH:mmu04810]	44	26	0.0490055	0.0674847	0.0417335	14180	Fgf9
04810 Regulation of actin cytoskeleton [PATH:mmu04810]	44	26	0.0490055	0.0674847	0.0417335	17907	Mylpf
04910 Insulin signaling pathway [PATH:mmu04910]	35	8	3.77379e-05	0.053681	0.0128411	19017	Ppargc1a
04910 Insulin signaling pathway [PATH:mmu04910]	35	8	3.77379e-05	0.053681	0.0128411	18534	Pck1
04910 Insulin signaling pathway [PATH:mmu04910]	35	8	3.77379e-05	0.053681	0.0128411	100705	Acacb
04910 Insulin signaling pathway [PATH:mmu04910]	35	8	3.77379e-05	0.053681	0.0128411	12315	Calm3
04910 Insulin signaling pathway [PATH:mmu04910]	35	8	3.77379e-05	0.053681	0.0128411	20104	Rps6
04910 Insulin signaling pathway [PATH:mmu04910]	35	8	3.77379e-05	0.053681	0.0128411	12702	Socs3
04910 Insulin signaling pathway [PATH:mmu04910]	35	8	3.77379e-05	0.053681	0.0128411	244416	Ppp1r3b
04910 Insulin signaling pathway [PATH:mmu04910]	35	8	3.77379e-05	0.053681	0.0128411	18641	Pfkl
04912 GnRH signaling pathway [PATH:mmu04912]	24	10	0.0236654	0.0368098	0.0160514	12289	Cacna1d
04912 GnRH signaling pathway [PATH:mmu04912]	24	10	0.0236654	0.0368098	0.0160514	17390	Mmp2
04912 GnRH signaling pathway [PATH:mmu04912]	24	10	0.0236654	0.0368098	0.0160514	29857	Mapk12
04912 GnRH signaling pathway [PATH:mmu04912]	24	10	0.0236654	0.0368098	0.0160514	18784	Pla2g5
04912 GnRH signaling pathway [PATH:mmu04912]	24	10	0.0236654	0.0368098	0.0160514	20779	Src
04912 GnRH signaling pathway [PATH:mmu04912]	24	10	0.0236654	0.0368098	0.0160514	26971	Pla2g2f
04912 GnRH signaling pathway [PATH:mmu04912]	24	10	0.0236654	0.0368098	0.0160514	12315	Calm3
04912 GnRH signaling pathway [PATH:mmu04912]	24	10	0.0236654	0.0368098	0.0160514	14683	Gnas
04912 GnRH signaling pathway [PATH:mmu04912]	24	10	0.0236654	0.0368098	0.0160514	104110	Adcy4
04912 GnRH signaling pathway [PATH:mmu04912]	24	10	0.0236654	0.0368098	0.0160514	18751	Prkcb1
05210 Colorectal cancer [PATH:mmu05210]	27	8	0.00178734	0.041411	0.0128411	21803	Tgfb1
05210 Colorectal cancer [PATH:mmu05210]	27	8	0.00178734	0.041411	0.0128411	12443	Ccnd1
05210 Colorectal cancer [PATH:mmu05210]	27	8	0.00178734	0.041411	0.0128411	269275	Acvr1c
05210 Colorectal cancer [PATH:mmu05210]	27	8	0.00178734	0.041411	0.0128411	11848	Rhoa
05210 Colorectal cancer [PATH:mmu05210]	27	8	0.00178734	0.041411	0.0128411	22059	Trp53
05210 Colorectal cancer [PATH:mmu05210]	27	8	0.00178734	0.041411	0.0128411	14371	Fzd9
05210 Colorectal cancer [PATH:mmu05210]	27	8	0.00178734	0.041411	0.0128411	17869	Myc
05210 Colorectal cancer [PATH:mmu05210]	27	8	0.00178734	0.041411	0.0128411	93897	Fzd10
05211 Renal cell carcinoma [PATH:mmu05211]	21	8	0.0235777	0.0322086	0.0128411	22339	Vegfa
05211 Renal cell carcinoma [PATH:mmu05211]	21	8	0.0235777	0.0322086	0.0128411	112406	Egln2
05211 Renal cell carcinoma [PATH:mmu05211]	21	8	0.0235777	0.0322086	0.0128411	67673	Tceb2
05211 Renal cell carcinoma [PATH:mmu05211]	21	8	0.0235777	0.0322086	0.0128411	56438	Rbx1
05211 Renal cell carcinoma [PATH:mmu05211]	21	8	0.0235777	0.0322086	0.0128411	21803	Tgfb1
05211 Renal cell carcinoma [PATH:mmu05211]	21	8	0.0235777	0.0322086	0.0128411	22341	Vegfc
05211 Renal cell carcinoma [PATH:mmu05211]	21	8	0.0235777	0.0322086	0.0128411	112407	Egln3
05211 Renal cell carcinoma [PATH:mmu05211]	21	8	0.0235777	0.0322086	0.0128411	20525	Slc2a1
05212 Pancreatic cancer [PATH:mmu05212]	18	8	0.0745101	0.0276074	0.0128411	73341	Arhgef6
05212 Pancreatic cancer [PATH:mmu05212]	18	8	0.0745101	0.0276074	0.0128411	22339	Vegfa
05212 Pancreatic cancer [PATH:mmu05212]	18	8	0.0745101	0.0276074	0.0128411	269275	Acvr1c
05212 Pancreatic cancer [PATH:mmu05212]	18	8	0.0745101	0.0276074	0.0128411	22341	Vegfc
05212 Pancreatic cancer [PATH:mmu05212]	18	8	0.0745101	0.0276074	0.0128411	12443	Ccnd1
05212 Pancreatic cancer [PATH:mmu05212]	18	8	0.0745101	0.0276074	0.0128411	22059	Trp53
05212 Pancreatic cancer [PATH:mmu05212]	18	8	0.0745101	0.0276074	0.0128411	12048	Bcl2l1
05212 Pancreatic cancer [PATH:mmu05212]	18	8	0.0745101	0.0276074	0.0128411	21803	Tgfb1
05213 Endometrial cancer [PATH:mmu05213]	18	5	0.0103886	0.0276074	0.00802568	216033	Ctnna3
05213 Endometrial cancer [PATH:mmu05213]	18	5	0.0103886	0.0276074	0.00802568	22059	Trp53
05213 Endometrial cancer [PATH:mmu05213]	18	5	0.0103886	0.0276074	0.00802568	17869	Myc
05213 Endometrial cancer [PATH:mmu05213]	18	5	0.0103886	0.0276074	0.00802568	12443	Ccnd1
05213 Endometrial cancer [PATH:mmu05213]	18	5	0.0103886	0.0276074	0.00802568	56484	Foxo3a
05214 Glioma [PATH:mmu05214]	19	5	0.00644184	0.0291411	0.00802568	18751	Prkcb1
05214 Glioma [PATH:mmu05214]	19	5	0.00644184	0.0291411	0.00802568	12443	Ccnd1
05214 Glioma [PATH:mmu05214]	19	5	0.00644184	0.0291411	0.00802568	12315	Calm3
05214 Glioma [PATH:mmu05214]	19	5	0.00644184	0.0291411	0.00802568	22059	Trp53
05214 Glioma [PATH:mmu05214]	19	5	0.00644184	0.0291411	0.00802568	12575	Cdkn1a
05215 Prostate cancer [PATH:mmu05215]	22	5	0.00145616	0.0337423	0.00802568	12575	Cdkn1a
05215 Prostate cancer [PATH:mmu05215]	22	5	0.00145616	0.0337423	0.00802568	54635	Pdgfc
05215 Prostate cancer [PATH:mmu05215]	22	5	0.00145616	0.0337423	0.00802568	12443	Ccnd1
05215 Prostate cancer [PATH:mmu05215]	22	5	0.00145616	0.0337423	0.00802568	15516	Hsp90ab1
05215 Prostate cancer [PATH:mmu05215]	22	5	0.00145616	0.0337423	0.00802568	22059	Trp53
05218 Melanoma [PATH:mmu05218]	16	6	0.0517929	0.0245399	0.00963082	12575	Cdkn1a
05218 Melanoma [PATH:mmu05218]	16	6	0.0517929	0.0245399	0.00963082	14172	Fgf18
05218 Melanoma [PATH:mmu05218]	16	6	0.0517929	0.0245399	0.00963082	22059	Trp53
05218 Melanoma [PATH:mmu05218]	16	6	0.0517929	0.0245399	0.00963082	54635	Pdgfc
05218 Melanoma [PATH:mmu05218]	16	6	0.0517929	0.0245399	0.00963082	12443	Ccnd1
05218 Melanoma [PATH:mmu05218]	16	6	0.0517929	0.0245399	0.00963082	14180	Fgf9
05220 Chronic myeloid leukemia [PATH:mmu05220]	21	8	0.0235777	0.0322086	0.0128411	21803	Tgfb1
05220 Chronic myeloid leukemia [PATH:mmu05220]	21	8	0.0235777	0.0322086	0.0128411	17869	Myc
05220 Chronic myeloid leukemia [PATH:mmu05220]	21	8	0.0235777	0.0322086	0.0128411	12575	Cdkn1a
05220 Chronic myeloid leukemia [PATH:mmu05220]	21	8	0.0235777	0.0322086	0.0128411	12443	Ccnd1
05220 Chronic myeloid leukemia [PATH:mmu05220]	21	8	0.0235777	0.0322086	0.0128411	22059	Trp53
05220 Chronic myeloid leukemia [PATH:mmu05220]	21	8	0.0235777	0.0322086	0.0128411	12048	Bcl2l1
05220 Chronic myeloid leukemia [PATH:mmu05220]	21	8	0.0235777	0.0322086	0.0128411	12394	Runx1
05220 Chronic myeloid leukemia [PATH:mmu05220]	21	8	0.0235777	0.0322086	0.0128411	269275	Acvr1c
05221 Acute myeloid leukemia [PATH:mmu05221]	18	5	0.0103886	0.0276074	0.00802568	12443	Ccnd1
05221 Acute myeloid leukemia [PATH:mmu05221]	18	5	0.0103886	0.0276074	0.00802568	12394	Runx1
05221 Acute myeloid leukemia [PATH:mmu05221]	18	5	0.0103886	0.0276074	0.00802568	19015	Ppard
05221 Acute myeloid leukemia [PATH:mmu05221]	18	5	0.0103886	0.0276074	0.00802568	18712	Pim1
05221 Acute myeloid leukemia [PATH:mmu05221]	18	5	0.0103886	0.0276074	0.00802568	17869	Myc
05223 Non-small cell lung cancer [PATH:mmu05223]	16	6	0.0517929	0.0245399	0.00963082	56484	Foxo3a
05223 Non-small cell lung cancer [PATH:mmu05223]	16	6	0.0517929	0.0245399	0.00963082	12443	Ccnd1
05223 Non-small cell lung cancer [PATH:mmu05223]	16	6	0.0517929	0.0245399	0.00963082	18751	Prkcb1
05223 Non-small cell lung cancer [PATH:mmu05223]	16	6	0.0517929	0.0245399	0.00963082	56289	Rassf1
05223 Non-small cell lung cancer [PATH:mmu05223]	16	6	0.0517929	0.0245399	0.00963082	20183	Rxrg
05223 Non-small cell lung cancer [PATH:mmu05223]	16	6	0.0517929	0.0245399	0.00963082	22059	Trp53

## Sheet: C - Down in Wnt4-null
Pathway	WT	Wnt4-null	Fisher	proportion WT	proportion Wnt4-null	ID	Gene
00010 Glycolysis / Gluconeogenesis [PATH:mmu00010]	18	3	7.74967e-05	0.0295082	0.00376412	16828	Ldha
00010 Glycolysis / Gluconeogenesis [PATH:mmu00010]	18	3	7.74967e-05	0.0295082	0.00376412	18641	Pfkl
00010 Glycolysis / Gluconeogenesis [PATH:mmu00010]	18	3	7.74967e-05	0.0295082	0.00376412	11669	Aldh2
00010 Glycolysis / Gluconeogenesis [PATH:mmu00010]	18	3	7.74967e-05	0.0295082	0.00376412	433182	EG433182
00010 Glycolysis / Gluconeogenesis [PATH:mmu00010]	18	3	7.74967e-05	0.0295082	0.00376412	18746	Pkm2
00010 Glycolysis / Gluconeogenesis [PATH:mmu00010]	18	3	7.74967e-05	0.0295082	0.00376412	21991	Tpi1
00010 Glycolysis / Gluconeogenesis [PATH:mmu00010]	18	3	7.74967e-05	0.0295082	0.00376412	13806	Eno1
00010 Glycolysis / Gluconeogenesis [PATH:mmu00010]	18	3	7.74967e-05	0.0295082	0.00376412	18770	Pklr
00010 Glycolysis / Gluconeogenesis [PATH:mmu00010]	18	3	7.74967e-05	0.0295082	0.00376412	14751	Gpi1
00010 Glycolysis / Gluconeogenesis [PATH:mmu00010]	18	3	7.74967e-05	0.0295082	0.00376412	14433	Gapdh
00010 Glycolysis / Gluconeogenesis [PATH:mmu00010]	18	3	7.74967e-05	0.0295082	0.00376412	72535	Aldh1b1
00010 Glycolysis / Gluconeogenesis [PATH:mmu00010]	18	3	7.74967e-05	0.0295082	0.00376412	18655	Pgk1
00010 Glycolysis / Gluconeogenesis [PATH:mmu00010]	18	3	7.74967e-05	0.0295082	0.00376412	16832	Ldhb
00010 Glycolysis / Gluconeogenesis [PATH:mmu00010]	18	3	7.74967e-05	0.0295082	0.00376412	11674	Aldoa
00010 Glycolysis / Gluconeogenesis [PATH:mmu00010]	18	3	7.74967e-05	0.0295082	0.00376412	11676	Aldoc
00010 Glycolysis / Gluconeogenesis [PATH:mmu00010]	18	3	7.74967e-05	0.0295082	0.00376412	72157	Pgm2
00010 Glycolysis / Gluconeogenesis [PATH:mmu00010]	18	3	7.74967e-05	0.0295082	0.00376412	18597	Pdha1
00010 Glycolysis / Gluconeogenesis [PATH:mmu00010]	18	3	7.74967e-05	0.0295082	0.00376412	15277	Hk2
00030 Pentose phosphate pathway [PATH:mmu00030]	7	2	0.0455657	0.0114754	0.00250941	21881	Tkt
00030 Pentose phosphate pathway [PATH:mmu00030]	7	2	0.0455657	0.0114754	0.00250941	18641	Pfkl
00030 Pentose phosphate pathway [PATH:mmu00030]	7	2	0.0455657	0.0114754	0.00250941	110208	Pgd
00030 Pentose phosphate pathway [PATH:mmu00030]	7	2	0.0455657	0.0114754	0.00250941	72157	Pgm2
00030 Pentose phosphate pathway [PATH:mmu00030]	7	2	0.0455657	0.0114754	0.00250941	11674	Aldoa
00030 Pentose phosphate pathway [PATH:mmu00030]	7	2	0.0455657	0.0114754	0.00250941	11676	Aldoc
00030 Pentose phosphate pathway [PATH:mmu00030]	7	2	0.0455657	0.0114754	0.00250941	14751	Gpi1
00051 Fructose and mannose metabolism [PATH:mmu00051]	15	4	0.00193664	0.0245902	0.00501882	77974	Rdh12
00051 Fructose and mannose metabolism [PATH:mmu00051]	15	4	0.00193664	0.0245902	0.00501882	76429	2310007H09Rik
00051 Fructose and mannose metabolism [PATH:mmu00051]	15	4	0.00193664	0.0245902	0.00501882	18641	Pfkl
00051 Fructose and mannose metabolism [PATH:mmu00051]	15	4	0.00193664	0.0245902	0.00501882	16548	Khk
00051 Fructose and mannose metabolism [PATH:mmu00051]	15	4	0.00193664	0.0245902	0.00501882	11676	Aldoc
00051 Fructose and mannose metabolism [PATH:mmu00051]	15	4	0.00193664	0.0245902	0.00501882	103850	Nt5m
00051 Fructose and mannose metabolism [PATH:mmu00051]	15	4	0.00193664	0.0245902	0.00501882	21991	Tpi1
00051 Fructose and mannose metabolism [PATH:mmu00051]	15	4	0.00193664	0.0245902	0.00501882	234730	Fuk
00051 Fructose and mannose metabolism [PATH:mmu00051]	15	4	0.00193664	0.0245902	0.00501882	218138	Gmds
00051 Fructose and mannose metabolism [PATH:mmu00051]	15	4	0.00193664	0.0245902	0.00501882	15277	Hk2
00051 Fructose and mannose metabolism [PATH:mmu00051]	15	4	0.00193664	0.0245902	0.00501882	170768	Pfkfb3
00051 Fructose and mannose metabolism [PATH:mmu00051]	15	4	0.00193664	0.0245902	0.00501882	27384	Akr1c13
00051 Fructose and mannose metabolism [PATH:mmu00051]	15	4	0.00193664	0.0245902	0.00501882	50773	Nt5c
00051 Fructose and mannose metabolism [PATH:mmu00051]	15	4	0.00193664	0.0245902	0.00501882	170768	Pfkfb3
00051 Fructose and mannose metabolism [PATH:mmu00051]	15	4	0.00193664	0.0245902	0.00501882	11674	Aldoa
00190 Oxidative phosphorylation [PATH:mmu00190]	51	7	8.06502e-13	0.0836066	0.00878294	110323	Cox6b1
00190 Oxidative phosphorylation [PATH:mmu00190]	51	7	8.06502e-13	0.0836066	0.00878294	72900	Ndufv2
00190 Oxidative phosphorylation [PATH:mmu00190]	51	7	8.06502e-13	0.0836066	0.00878294	68375	Ndufa8
00190 Oxidative phosphorylation [PATH:mmu00190]	51	7	8.06502e-13	0.0836066	0.00878294	17992	Ndufa4
00190 Oxidative phosphorylation [PATH:mmu00190]	51	7	8.06502e-13	0.0836066	0.00878294	66091	Ndufa3
00190 Oxidative phosphorylation [PATH:mmu00190]	51	7	8.06502e-13	0.0836066	0.00878294	66144	Atp6v1f
00190 Oxidative phosphorylation [PATH:mmu00190]	51	7	8.06502e-13	0.0836066	0.00878294	11950	Atp5f1
00190 Oxidative phosphorylation [PATH:mmu00190]	51	7	8.06502e-13	0.0836066	0.00878294	76429	2310007H09Rik
00190 Oxidative phosphorylation [PATH:mmu00190]	51	7	8.06502e-13	0.0836066	0.00878294	54405	Ndufa1
00190 Oxidative phosphorylation [PATH:mmu00190]	51	7	8.06502e-13	0.0836066	0.00878294	68197	Ndufc2
00190 Oxidative phosphorylation [PATH:mmu00190]	51	7	8.06502e-13	0.0836066	0.00878294	17995	Ndufv1
00190 Oxidative phosphorylation [PATH:mmu00190]	51	7	8.06502e-13	0.0836066	0.00878294	22273	Uqcrc1
00190 Oxidative phosphorylation [PATH:mmu00190]	51	7	8.06502e-13	0.0836066	0.00878294	17991	Ndufa2
00190 Oxidative phosphorylation [PATH:mmu00190]	51	7	8.06502e-13	0.0836066	0.00878294	68349	Ndufs3
00190 Oxidative phosphorylation [PATH:mmu00190]	51	7	8.06502e-13	0.0836066	0.00878294	12867	Cox7c
00190 Oxidative phosphorylation [PATH:mmu00190]	51	7	8.06502e-13	0.0836066	0.00878294	12868	Cox8a
00190 Oxidative phosphorylation [PATH:mmu00190]	51	7	8.06502e-13	0.0836066	0.00878294	68194	Ndufb4
00190 Oxidative phosphorylation [PATH:mmu00190]	51	7	8.06502e-13	0.0836066	0.00878294	67003	Uqcrc2
00190 Oxidative phosphorylation [PATH:mmu00190]	51	7	8.06502e-13	0.0836066	0.00878294	67126	Atp5e
00190 Oxidative phosphorylation [PATH:mmu00190]	51	7	8.06502e-13	0.0836066	0.00878294	12864	Cox6c
00190 Oxidative phosphorylation [PATH:mmu00190]	51	7	8.06502e-13	0.0836066	0.00878294	12858	Cox5a
00190 Oxidative phosphorylation [PATH:mmu00190]	51	7	8.06502e-13	0.0836066	0.00878294	66576	Uqcrh
00190 Oxidative phosphorylation [PATH:mmu00190]	51	7	8.06502e-13	0.0836066	0.00878294	20463	Cox7a2l
00190 Oxidative phosphorylation [PATH:mmu00190]	51	7	8.06502e-13	0.0836066	0.00878294	66594	Uqcr
00190 Oxidative phosphorylation [PATH:mmu00190]	51	7	8.06502e-13	0.0836066	0.00878294	12859	Cox5b
00190 Oxidative phosphorylation [PATH:mmu00190]	51	7	8.06502e-13	0.0836066	0.00878294	57423	Atp5j2
00190 Oxidative phosphorylation [PATH:mmu00190]	51	7	8.06502e-13	0.0836066	0.00878294	66043	Atp5d
00190 Oxidative phosphorylation [PATH:mmu00190]	51	7	8.06502e-13	0.0836066	0.00878294	114143	Atp6v0b
00190 Oxidative phosphorylation [PATH:mmu00190]	51	7	8.06502e-13	0.0836066	0.00878294	11964	Atp6v1a
00190 Oxidative phosphorylation [PATH:mmu00190]	51	7	8.06502e-13	0.0836066	0.00878294	11957	Atp5j
00190 Oxidative phosphorylation [PATH:mmu00190]	51	7	8.06502e-13	0.0836066	0.00878294	407785	Ndufs6
00190 Oxidative phosphorylation [PATH:mmu00190]	51	7	8.06502e-13	0.0836066	0.00878294	12856	Cox17
00190 Oxidative phosphorylation [PATH:mmu00190]	51	7	8.06502e-13	0.0836066	0.00878294	66335	Atp6v1c1
00190 Oxidative phosphorylation [PATH:mmu00190]	51	7	8.06502e-13	0.0836066	0.00878294	75406	Ndufs7
00190 Oxidative phosphorylation [PATH:mmu00190]	51	7	8.06502e-13	0.0836066	0.00878294	226139	Cox15
00190 Oxidative phosphorylation [PATH:mmu00190]	51	7	8.06502e-13	0.0836066	0.00878294	68202	Ndufa5
00190 Oxidative phosphorylation [PATH:mmu00190]	51	7	8.06502e-13	0.0836066	0.00878294	104130	Ndufb11
00190 Oxidative phosphorylation [PATH:mmu00190]	51	7	8.06502e-13	0.0836066	0.00878294	73834	Atp6v1d
00190 Oxidative phosphorylation [PATH:mmu00190]	51	7	8.06502e-13	0.0836066	0.00878294	66916	Ndufb7
00190 Oxidative phosphorylation [PATH:mmu00190]	51	7	8.06502e-13	0.0836066	0.00878294	108664	Atp6v1h
00190 Oxidative phosphorylation [PATH:mmu00190]	51	7	8.06502e-13	0.0836066	0.00878294	66377	Ndufc1
00190 Oxidative phosphorylation [PATH:mmu00190]	51	7	8.06502e-13	0.0836066	0.00878294	12861	Cox6a1
00190 Oxidative phosphorylation [PATH:mmu00190]	51	7	8.06502e-13	0.0836066	0.00878294	66414	Ndufa12
00190 Oxidative phosphorylation [PATH:mmu00190]	51	7	8.06502e-13	0.0836066	0.00878294	104130	Ndufb11
00190 Oxidative phosphorylation [PATH:mmu00190]	51	7	8.06502e-13	0.0836066	0.00878294	66416	Ndufa7
00190 Oxidative phosphorylation [PATH:mmu00190]	51	7	8.06502e-13	0.0836066	0.00878294	67273	Ndufa10
00190 Oxidative phosphorylation [PATH:mmu00190]	51	7	8.06502e-13	0.0836066	0.00878294	66414	Ndufa12
00190 Oxidative phosphorylation [PATH:mmu00190]	51	7	8.06502e-13	0.0836066	0.00878294	67130	Ndufa6
00190 Oxidative phosphorylation [PATH:mmu00190]	51	7	8.06502e-13	0.0836066	0.00878294	71679	Atp5h
00190 Oxidative phosphorylation [PATH:mmu00190]	51	7	8.06502e-13	0.0836066	0.00878294	230075	Ndufb6
00190 Oxidative phosphorylation [PATH:mmu00190]	51	7	8.06502e-13	0.0836066	0.00878294	66218	Ndufb9
00252 Alanine and aspartate metabolism [PATH:mmu00252]	8	3	0.0657018	0.0131148	0.00376412	18563	Pcx
00252 Alanine and aspartate metabolism [PATH:mmu00252]	8	3	0.0657018	0.0131148	0.00376412	14718	Got1
00252 Alanine and aspartate metabolism [PATH:mmu00252]	8	3	0.0657018	0.0131148	0.00376412	109900	Asl
00252 Alanine and aspartate metabolism [PATH:mmu00252]	8	3	0.0657018	0.0131148	0.00376412	229487	Pet112l
00252 Alanine and aspartate metabolism [PATH:mmu00252]	8	3	0.0657018	0.0131148	0.00376412	27053	Asns
00252 Alanine and aspartate metabolism [PATH:mmu00252]	8	3	0.0657018	0.0131148	0.00376412	70503	Ddo
00252 Alanine and aspartate metabolism [PATH:mmu00252]	8	3	0.0657018	0.0131148	0.00376412	18597	Pdha1
00252 Alanine and aspartate metabolism [PATH:mmu00252]	8	3	0.0657018	0.0131148	0.00376412	18563	Pcx
00272 Cysteine metabolism [PATH:mmu00272]	4	0	0.0351331	0.00655738	0	16832	Ldhb
00272 Cysteine metabolism [PATH:mmu00272]	4	0	0.0351331	0.00655738	0	107869	Cth
00272 Cysteine metabolism [PATH:mmu00272]	4	0	0.0351331	0.00655738	0	14718	Got1
00272 Cysteine metabolism [PATH:mmu00272]	4	0	0.0351331	0.00655738	0	16828	Ldha
00400 Phenylalanine, tyrosine and tryptophan biosynthesis [PATH:mmu00400]	3	0	0.0812634	0.00491803	0	69955	Fars2
00400 Phenylalanine, tyrosine and tryptophan biosynthesis [PATH:mmu00400]	3	0	0.0812634	0.00491803	0	23874	Farsb
00400 Phenylalanine, tyrosine and tryptophan biosynthesis [PATH:mmu00400]	3	0	0.0812634	0.00491803	0	14718	Got1
00620 Pyruvate metabolism [PATH:mmu00620]	11	4	0.0324287	0.0180328	0.00501882	18597	Pdha1
00620 Pyruvate metabolism [PATH:mmu00620]	11	4	0.0324287	0.0180328	0.00501882	18563	Pcx
00620 Pyruvate metabolism [PATH:mmu00620]	11	4	0.0324287	0.0180328	0.00501882	18770	Pklr
00620 Pyruvate metabolism [PATH:mmu00620]	11	4	0.0324287	0.0180328	0.00501882	18746	Pkm2
00620 Pyruvate metabolism [PATH:mmu00620]	11	4	0.0324287	0.0180328	0.00501882	11669	Aldh2
00620 Pyruvate metabolism [PATH:mmu00620]	11	4	0.0324287	0.0180328	0.00501882	109801	Glo1
00620 Pyruvate metabolism [PATH:mmu00620]	11	4	0.0324287	0.0180328	0.00501882	76238	Grhpr
00620 Pyruvate metabolism [PATH:mmu00620]	11	4	0.0324287	0.0180328	0.00501882	16828	Ldha
00620 Pyruvate metabolism [PATH:mmu00620]	11	4	0.0324287	0.0180328	0.00501882	16832	Ldhb
00620 Pyruvate metabolism [PATH:mmu00620]	11	4	0.0324287	0.0180328	0.00501882	72535	Aldh1b1
00620 Pyruvate metabolism [PATH:mmu00620]	11	4	0.0324287	0.0180328	0.00501882	18563	Pcx
00710 Carbon fixation [PATH:mmu00710]	8	1	0.0126453	0.0131148	0.00125471	21881	Tkt
00710 Carbon fixation [PATH:mmu00710]	8	1	0.0126453	0.0131148	0.00125471	11676	Aldoc
00710 Carbon fixation [PATH:mmu00710]	8	1	0.0126453	0.0131148	0.00125471	14718	Got1
00710 Carbon fixation [PATH:mmu00710]	8	1	0.0126453	0.0131148	0.00125471	18655	Pgk1
00710 Carbon fixation [PATH:mmu00710]	8	1	0.0126453	0.0131148	0.00125471	18746	Pkm2
00710 Carbon fixation [PATH:mmu00710]	8	1	0.0126453	0.0131148	0.00125471	21991	Tpi1
00710 Carbon fixation [PATH:mmu00710]	8	1	0.0126453	0.0131148	0.00125471	18770	Pklr
00710 Carbon fixation [PATH:mmu00710]	8	1	0.0126453	0.0131148	0.00125471	11674	Aldoa
00730 Thiamine metabolism [PATH:mmu00730]	4	0	0.0351331	0.00655738	0	103850	Nt5m
00730 Thiamine metabolism [PATH:mmu00730]	4	0	0.0351331	0.00655738	0	50773	Nt5c
00730 Thiamine metabolism [PATH:mmu00730]	4	0	0.0351331	0.00655738	0	105663	Thtpa
00730 Thiamine metabolism [PATH:mmu00730]	4	0	0.0351331	0.00655738	0	76429	2310007H09Rik
00740 Riboflavin metabolism [PATH:mmu00740]	5	1	0.0910747	0.00819672	0.00125471	11433	Acp5
00740 Riboflavin metabolism [PATH:mmu00740]	5	1	0.0910747	0.00819672	0.00125471	66659	Acp6
00740 Riboflavin metabolism [PATH:mmu00740]	5	1	0.0910747	0.00819672	0.00125471	103850	Nt5m
00740 Riboflavin metabolism [PATH:mmu00740]	5	1	0.0910747	0.00819672	0.00125471	50773	Nt5c
00740 Riboflavin metabolism [PATH:mmu00740]	5	1	0.0910747	0.00819672	0.00125471	76429	2310007H09Rik
00760 Nicotinate and nicotinamide metabolism [PATH:mmu00760]	5	1	0.0910747	0.00819672	0.00125471	192185	Nadk
00760 Nicotinate and nicotinamide metabolism [PATH:mmu00760]	5	1	0.0910747	0.00819672	0.00125471	209011	Sirt7
00760 Nicotinate and nicotinamide metabolism [PATH:mmu00760]	5	1	0.0910747	0.00819672	0.00125471	103850	Nt5m
00760 Nicotinate and nicotinamide metabolism [PATH:mmu00760]	5	1	0.0910747	0.00819672	0.00125471	76429	2310007H09Rik
00760 Nicotinate and nicotinamide metabolism [PATH:mmu00760]	5	1	0.0910747	0.00819672	0.00125471	50773	Nt5c
02010 ABC transporters [PATH:mmu02010]	1	8	0.0865315	0.00163934	0.0100376	27410	Abca3
03010 Ribosome [PATH:mmu03010]	55	7	4.28566e-14	0.0901639	0.00878294	19944	Rpl29
03010 Ribosome [PATH:mmu03010]	55	7	4.28566e-14	0.0901639	0.00878294	22121	Rpl13a
03010 Ribosome [PATH:mmu03010]	55	7	4.28566e-14	0.0901639	0.00878294	19943	Rpl28
03010 Ribosome [PATH:mmu03010]	55	7	4.28566e-14	0.0901639	0.00878294	20084	Rps18
03010 Ribosome [PATH:mmu03010]	55	7	4.28566e-14	0.0901639	0.00878294	20088	Rps24
03010 Ribosome [PATH:mmu03010]	55	7	4.28566e-14	0.0901639	0.00878294	19988	Rpl6
03010 Ribosome [PATH:mmu03010]	55	7	4.28566e-14	0.0901639	0.00878294	66489	Rpl35
03010 Ribosome [PATH:mmu03010]	55	7	4.28566e-14	0.0901639	0.00878294	267019	Rps15a
03010 Ribosome [PATH:mmu03010]	55	7	4.28566e-14	0.0901639	0.00878294	268449	Rpl23a
03010 Ribosome [PATH:mmu03010]	55	7	4.28566e-14	0.0901639	0.00878294	66475	Rps23
03010 Ribosome [PATH:mmu03010]	55	7	4.28566e-14	0.0901639	0.00878294	19933	Rpl21
03010 Ribosome [PATH:mmu03010]	55	7	4.28566e-14	0.0901639	0.00878294	19989	Rpl7
03010 Ribosome [PATH:mmu03010]	55	7	4.28566e-14	0.0901639	0.00878294	20115	Rps7
03010 Ribosome [PATH:mmu03010]	55	7	4.28566e-14	0.0901639	0.00878294	76846	Rps9
03010 Ribosome [PATH:mmu03010]	55	7	4.28566e-14	0.0901639	0.00878294	20090	Rps29
03010 Ribosome [PATH:mmu03010]	55	7	4.28566e-14	0.0901639	0.00878294	20068	Rps17
03010 Ribosome [PATH:mmu03010]	55	7	4.28566e-14	0.0901639	0.00878294	56040	Rplp1
03010 Ribosome [PATH:mmu03010]	55	7	4.28566e-14	0.0901639	0.00878294	54127	Rps28
03010 Ribosome [PATH:mmu03010]	55	7	4.28566e-14	0.0901639	0.00878294	20055	Rps16
03010 Ribosome [PATH:mmu03010]	55	7	4.28566e-14	0.0901639	0.00878294	67186	Rplp2
03010 Ribosome [PATH:mmu03010]	55	7	4.28566e-14	0.0901639	0.00878294	19934	Rpl22
03010 Ribosome [PATH:mmu03010]	55	7	4.28566e-14	0.0901639	0.00878294	114641	Rpl31
03010 Ribosome [PATH:mmu03010]	55	7	4.28566e-14	0.0901639	0.00878294	67941	Rps27l
03010 Ribosome [PATH:mmu03010]	55	7	4.28566e-14	0.0901639	0.00878294	20104	Rps6
03010 Ribosome [PATH:mmu03010]	55	7	4.28566e-14	0.0901639	0.00878294	19896	Rpl10a
03010 Ribosome [PATH:mmu03010]	55	7	4.28566e-14	0.0901639	0.00878294	19942	Rpl27
03010 Ribosome [PATH:mmu03010]	55	7	4.28566e-14	0.0901639	0.00878294	76808	Rpl18a
03010 Ribosome [PATH:mmu03010]	55	7	4.28566e-14	0.0901639	0.00878294	67115	Rpl14
03010 Ribosome [PATH:mmu03010]	55	7	4.28566e-14	0.0901639	0.00878294	27370	Rps26
03010 Ribosome [PATH:mmu03010]	55	7	4.28566e-14	0.0901639	0.00878294	67097	Rps10
03010 Ribosome [PATH:mmu03010]	55	7	4.28566e-14	0.0901639	0.00878294	20054	Rps15
03010 Ribosome [PATH:mmu03010]	55	7	4.28566e-14	0.0901639	0.00878294	26451	Rpl27a
03010 Ribosome [PATH:mmu03010]	55	7	4.28566e-14	0.0901639	0.00878294	269261	Rpl12
03010 Ribosome [PATH:mmu03010]	55	7	4.28566e-14	0.0901639	0.00878294	19951	Rpl32
03010 Ribosome [PATH:mmu03010]	55	7	4.28566e-14	0.0901639	0.00878294	27207	Rps11
03010 Ribosome [PATH:mmu03010]	55	7	4.28566e-14	0.0901639	0.00878294	20103	Rps5
03010 Ribosome [PATH:mmu03010]	55	7	4.28566e-14	0.0901639	0.00878294	66481	Rps21
03010 Ribosome [PATH:mmu03010]	55	7	4.28566e-14	0.0901639	0.00878294	16785	Rpsa
03010 Ribosome [PATH:mmu03010]	55	7	4.28566e-14	0.0901639	0.00878294	22186	Uba52
03010 Ribosome [PATH:mmu03010]	55	7	4.28566e-14	0.0901639	0.00878294	66483	Rpl36al
03010 Ribosome [PATH:mmu03010]	55	7	4.28566e-14	0.0901639	0.00878294	19941	Rpl26
03010 Ribosome [PATH:mmu03010]	55	7	4.28566e-14	0.0901639	0.00878294	65019	Rpl23
03010 Ribosome [PATH:mmu03010]	55	7	4.28566e-14	0.0901639	0.00878294	68436	Rpl34
03010 Ribosome [PATH:mmu03010]	55	7	4.28566e-14	0.0901639	0.00878294	319195	Rpl17
03010 Ribosome [PATH:mmu03010]	55	7	4.28566e-14	0.0901639	0.00878294	57294	Rps27
03010 Ribosome [PATH:mmu03010]	55	7	4.28566e-14	0.0901639	0.00878294	67281	Rpl37
03010 Ribosome [PATH:mmu03010]	55	7	4.28566e-14	0.0901639	0.00878294	270106	Rpl13
03010 Ribosome [PATH:mmu03010]	55	7	4.28566e-14	0.0901639	0.00878294	19921	Rpl19
03010 Ribosome [PATH:mmu03010]	55	7	4.28566e-14	0.0901639	0.00878294	20005	Rpl9
03010 Ribosome [PATH:mmu03010]	55	7	4.28566e-14	0.0901639	0.00878294	14109	Fau
03010 Ribosome [PATH:mmu03010]	55	7	4.28566e-14	0.0901639	0.00878294	20116	Rps8
03010 Ribosome [PATH:mmu03010]	55	7	4.28566e-14	0.0901639	0.00878294	50529	Mrps7
03010 Ribosome [PATH:mmu03010]	55	7	4.28566e-14	0.0901639	0.00878294	19899	Rpl18
03010 Ribosome [PATH:mmu03010]	55	7	4.28566e-14	0.0901639	0.00878294	67025	Rpl11
03010 Ribosome [PATH:mmu03010]	55	7	4.28566e-14	0.0901639	0.00878294	19981	Rpl37a
03014 Other translation proteins	13	6	0.0345538	0.0213115	0.00752823	212528	Trmt1
03014 Other translation proteins	13	6	0.0345538	0.0213115	0.00752823	328162	6720458F09Rik
03014 Other translation proteins	13	6	0.0345538	0.0213115	0.00752823	56307	Metap2
03014 Other translation proteins	13	6	0.0345538	0.0213115	0.00752823	229487	Pet112l
03014 Other translation proteins	13	6	0.0345538	0.0213115	0.00752823	68730	Dus1l
03014 Other translation proteins	13	6	0.0345538	0.0213115	0.00752823	217057	Ptrh2
03014 Other translation proteins	13	6	0.0345538	0.0213115	0.00752823	66161	Pop4
03014 Other translation proteins	13	6	0.0345538	0.0213115	0.00752823	224742	Abcf1
03014 Other translation proteins	13	6	0.0345538	0.0213115	0.00752823	27407	Abcf2
03014 Other translation proteins	13	6	0.0345538	0.0213115	0.00752823	224907	Dus3l
03014 Other translation proteins	13	6	0.0345538	0.0213115	0.00752823	67676	Rpp21
03014 Other translation proteins	13	6	0.0345538	0.0213115	0.00752823	27406	Abcf3
03014 Other translation proteins	13	6	0.0345538	0.0213115	0.00752823	330817	Dhps
03320 PPAR signaling pathway [PATH:mmu03320]	5	18	0.0356463	0.00819672	0.0225847	20249	Scd1
03320 PPAR signaling pathway [PATH:mmu03320]	5	18	0.0356463	0.00819672	0.0225847	26457	Slc27a1
03320 PPAR signaling pathway [PATH:mmu03320]	5	18	0.0356463	0.00819672	0.0225847	15360	Hmgcs2
03320 PPAR signaling pathway [PATH:mmu03320]	5	18	0.0356463	0.00819672	0.0225847	113868	Acaa1a
03320 PPAR signaling pathway [PATH:mmu03320]	5	18	0.0356463	0.00819672	0.0225847	433256	Acsl5
04010 MAPK signaling pathway [PATH:mmu04010]	41	74	0.0948487	0.0672131	0.0928482	12294	Cacna2d3
04010 MAPK signaling pathway [PATH:mmu04010]	41	74	0.0948487	0.0672131	0.0928482	26411	Map4k1
04010 MAPK signaling pathway [PATH:mmu04010]	41	74	0.0948487	0.0672131	0.0928482	12540	Cdc42
04010 MAPK signaling pathway [PATH:mmu04010]	41	74	0.0948487	0.0672131	0.0928482	17165	Mapkapk5
04010 MAPK signaling pathway [PATH:mmu04010]	41	74	0.0948487	0.0672131	0.0928482	18751	Prkcb1
04010 MAPK signaling pathway [PATH:mmu04010]	41	74	0.0948487	0.0672131	0.0928482	26420	Mapk9
04010 MAPK signaling pathway [PATH:mmu04010]	41	74	0.0948487	0.0672131	0.0928482	56398	1500003O03Rik
04010 MAPK signaling pathway [PATH:mmu04010]	41	74	0.0948487	0.0672131	0.0928482	26417	Mapk3
04010 MAPK signaling pathway [PATH:mmu04010]	41	74	0.0948487	0.0672131	0.0928482	15461	Hras1
04010 MAPK signaling pathway [PATH:mmu04010]	41	74	0.0948487	0.0672131	0.0928482	19419	Rasgrp1
04010 MAPK signaling pathway [PATH:mmu04010]	41	74	0.0948487	0.0672131	0.0928482	22059	Trp53
04010 MAPK signaling pathway [PATH:mmu04010]	41	74	0.0948487	0.0672131	0.0928482	269881	Map3k10
04010 MAPK signaling pathway [PATH:mmu04010]	41	74	0.0948487	0.0672131	0.0928482	17347	Mknk2
04010 MAPK signaling pathway [PATH:mmu04010]	41	74	0.0948487	0.0672131	0.0928482	110651	Rps6ka3
04010 MAPK signaling pathway [PATH:mmu04010]	41	74	0.0948487	0.0672131	0.0928482	14103	Fasl
04010 MAPK signaling pathway [PATH:mmu04010]	41	74	0.0948487	0.0672131	0.0928482	26398	Map2k4
04010 MAPK signaling pathway [PATH:mmu04010]	41	74	0.0948487	0.0672131	0.0928482	17346	Mknk1
04010 MAPK signaling pathway [PATH:mmu04010]	41	74	0.0948487	0.0672131	0.0928482	15507	Hspb1
04010 MAPK signaling pathway [PATH:mmu04010]	41	74	0.0948487	0.0672131	0.0928482	18778	Pla2g1b
04010 MAPK signaling pathway [PATH:mmu04010]	41	74	0.0948487	0.0672131	0.0928482	18784	Pla2g5
04010 MAPK signaling pathway [PATH:mmu04010]	41	74	0.0948487	0.0672131	0.0928482	26399	Map2k6
04010 MAPK signaling pathway [PATH:mmu04010]	41	74	0.0948487	0.0672131	0.0928482	14183	Fgfr2
04010 MAPK signaling pathway [PATH:mmu04010]	41	74	0.0948487	0.0672131	0.0928482	16175	Il1a
04010 MAPK signaling pathway [PATH:mmu04010]	41	74	0.0948487	0.0672131	0.0928482	60597	Mapk8ip2
04010 MAPK signaling pathway [PATH:mmu04010]	41	74	0.0948487	0.0672131	0.0928482	216869	Arrb2
04010 MAPK signaling pathway [PATH:mmu04010]	41	74	0.0948487	0.0672131	0.0928482	66350	Pla2g12a
04010 MAPK signaling pathway [PATH:mmu04010]	41	74	0.0948487	0.0672131	0.0928482	19043	Ppm1b
04010 MAPK signaling pathway [PATH:mmu04010]	41	74	0.0948487	0.0672131	0.0928482	18479	Pak1
04010 MAPK signaling pathway [PATH:mmu04010]	41	74	0.0948487	0.0672131	0.0928482	26416	Mapk14
04010 MAPK signaling pathway [PATH:mmu04010]	41	74	0.0948487	0.0672131	0.0928482	14178	Fgf7
04010 MAPK signaling pathway [PATH:mmu04010]	41	74	0.0948487	0.0672131	0.0928482	18099	Nlk
04010 MAPK signaling pathway [PATH:mmu04010]	41	74	0.0948487	0.0672131	0.0928482	26396	Map2k2
04010 MAPK signaling pathway [PATH:mmu04010]	41	74	0.0948487	0.0672131	0.0928482	14186	Fgfr4
04010 MAPK signaling pathway [PATH:mmu04010]	41	74	0.0948487	0.0672131	0.0928482	23938	Map2k5
04010 MAPK signaling pathway [PATH:mmu04010]	41	74	0.0948487	0.0672131	0.0928482	58231	Stk4
04010 MAPK signaling pathway [PATH:mmu04010]	41	74	0.0948487	0.0672131	0.0928482	22034	Traf6
04010 MAPK signaling pathway [PATH:mmu04010]	41	74	0.0948487	0.0672131	0.0928482	19060	Ppp5c
04010 MAPK signaling pathway [PATH:mmu04010]	41	74	0.0948487	0.0672131	0.0928482	69836	Pla2g12b
04010 MAPK signaling pathway [PATH:mmu04010]	41	74	0.0948487	0.0672131	0.0928482	66922	Rras2
04010 MAPK signaling pathway [PATH:mmu04010]	41	74	0.0948487	0.0672131	0.0928482	11652	Akt2
04010 MAPK signaling pathway [PATH:mmu04010]	41	74	0.0948487	0.0672131	0.0928482	26940	Ecsit
04020 Calcium signaling pathway [PATH:mmu04020]	16	45	0.00547517	0.0262295	0.0564617	12061	Bdkrb1
04020 Calcium signaling pathway [PATH:mmu04020]	16	45	0.00547517	0.0262295	0.0564617	56632	Sphk2
04020 Calcium signaling pathway [PATH:mmu04020]	16	45	0.00547517	0.0262295	0.0564617	14672	Gna11
04020 Calcium signaling pathway [PATH:mmu04020]	16	45	0.00547517	0.0262295	0.0564617	18751	Prkcb1
04020 Calcium signaling pathway [PATH:mmu04020]	16	45	0.00547517	0.0262295	0.0564617	16439	Itpr2
04020 Calcium signaling pathway [PATH:mmu04020]	16	45	0.00547517	0.0262295	0.0564617	18438	P2rx4
04020 Calcium signaling pathway [PATH:mmu04020]	16	45	0.00547517	0.0262295	0.0564617	56398	1500003O03Rik
04020 Calcium signaling pathway [PATH:mmu04020]	16	45	0.00547517	0.0262295	0.0564617	320707	Atp2b3
04020 Calcium signaling pathway [PATH:mmu04020]	16	45	0.00547517	0.0262295	0.0564617	11607	Agtr1a
04020 Calcium signaling pathway [PATH:mmu04020]	16	45	0.00547517	0.0262295	0.0564617	22063	Trpc1
04020 Calcium signaling pathway [PATH:mmu04020]	16	45	0.00547517	0.0262295	0.0564617	22335	Vdac3
04020 Calcium signaling pathway [PATH:mmu04020]	16	45	0.00547517	0.0262295	0.0564617	18679	Phka1
04020 Calcium signaling pathway [PATH:mmu04020]	16	45	0.00547517	0.0262295	0.0564617	110094	Phka2
04020 Calcium signaling pathway [PATH:mmu04020]	16	45	0.00547517	0.0262295	0.0564617	19218	Ptger3
04020 Calcium signaling pathway [PATH:mmu04020]	16	45	0.00547517	0.0262295	0.0564617	72469	Plcd3
04020 Calcium signaling pathway [PATH:mmu04020]	16	45	0.00547517	0.0262295	0.0564617	14829	Grpr
04060 Cytokine-cytokine receptor interaction [PATH:mmu04060]	18	54	0.00135409	0.0295082	0.0677541	29820	Tnfrsf19
04060 Cytokine-cytokine receptor interaction [PATH:mmu04060]	18	54	0.00135409	0.0295082	0.0677541	110542	Amhr2
04060 Cytokine-cytokine receptor interaction [PATH:mmu04060]	18	54	0.00135409	0.0295082	0.0677541	69583	Tnfsf13
04060 Cytokine-cytokine receptor interaction [PATH:mmu04060]	18	54	0.00135409	0.0295082	0.0677541	16185	Il2rb
04060 Cytokine-cytokine receptor interaction [PATH:mmu04060]	18	54	0.00135409	0.0295082	0.0677541	16175	Il1a
04060 Cytokine-cytokine receptor interaction [PATH:mmu04060]	18	54	0.00135409	0.0295082	0.0677541	85030	Tnfrsf25
04060 Cytokine-cytokine receptor interaction [PATH:mmu04060]	18	54	0.00135409	0.0295082	0.0677541	13857	Epor
04060 Cytokine-cytokine receptor interaction [PATH:mmu04060]	18	54	0.00135409	0.0295082	0.0677541	16199	Il9r
04060 Cytokine-cytokine receptor interaction [PATH:mmu04060]	18	54	0.00135409	0.0295082	0.0677541	17311	Kitl
04060 Cytokine-cytokine receptor interaction [PATH:mmu04060]	18	54	0.00135409	0.0295082	0.0677541	12767	Cxcr4
04060 Cytokine-cytokine receptor interaction [PATH:mmu04060]	18	54	0.00135409	0.0295082	0.0677541	12167	Bmpr1b
04060 Cytokine-cytokine receptor interaction [PATH:mmu04060]	18	54	0.00135409	0.0295082	0.0677541	14103	Fasl
04060 Cytokine-cytokine receptor interaction [PATH:mmu04060]	18	54	0.00135409	0.0295082	0.0677541	16192	Il5ra
04060 Cytokine-cytokine receptor interaction [PATH:mmu04060]	18	54	0.00135409	0.0295082	0.0677541	21936	Tnfrsf18
04060 Cytokine-cytokine receptor interaction [PATH:mmu04060]	18	54	0.00135409	0.0295082	0.0677541	57914	Crlf2
04060 Cytokine-cytokine receptor interaction [PATH:mmu04060]	18	54	0.00135409	0.0295082	0.0677541	12156	Bmp2
04060 Cytokine-cytokine receptor interaction [PATH:mmu04060]	18	54	0.00135409	0.0295082	0.0677541	12768	Ccr1
04060 Cytokine-cytokine receptor interaction [PATH:mmu04060]	18	54	0.00135409	0.0295082	0.0677541	15975	Ifnar1
04080 Neuroactive ligand-receptor interaction [PATH:mmu04080]	19	52	0.00440768	0.0311475	0.0652447	14829	Grpr
04080 Neuroactive ligand-receptor interaction [PATH:mmu04080]	19	52	0.00440768	0.0311475	0.0652447	11539	Adora1
04080 Neuroactive ligand-receptor interaction [PATH:mmu04080]	19	52	0.00440768	0.0311475	0.0652447	11607	Agtr1a
04080 Neuroactive ligand-receptor interaction [PATH:mmu04080]	19	52	0.00440768	0.0311475	0.0652447	12257	Tspo
04080 Neuroactive ligand-receptor interaction [PATH:mmu04080]	19	52	0.00440768	0.0311475	0.0652447	11542	Adora3
04080 Neuroactive ligand-receptor interaction [PATH:mmu04080]	19	52	0.00440768	0.0311475	0.0652447	15557	Htr1f
04080 Neuroactive ligand-receptor interaction [PATH:mmu04080]	19	52	0.00440768	0.0311475	0.0652447	18438	P2rx4
04080 Neuroactive ligand-receptor interaction [PATH:mmu04080]	19	52	0.00440768	0.0311475	0.0652447	12672	Chrm4
04080 Neuroactive ligand-receptor interaction [PATH:mmu04080]	19	52	0.00440768	0.0311475	0.0652447	18976	Pomc
04080 Neuroactive ligand-receptor interaction [PATH:mmu04080]	19	52	0.00440768	0.0311475	0.0652447	14397	Gabra4
04080 Neuroactive ligand-receptor interaction [PATH:mmu04080]	19	52	0.00440768	0.0311475	0.0652447	14400	Gabrb1
04080 Neuroactive ligand-receptor interaction [PATH:mmu04080]	19	52	0.00440768	0.0311475	0.0652447	14407	Gabrg3
04080 Neuroactive ligand-receptor interaction [PATH:mmu04080]	19	52	0.00440768	0.0311475	0.0652447	14160	Lgr5
04080 Neuroactive ligand-receptor interaction [PATH:mmu04080]	19	52	0.00440768	0.0311475	0.0652447	18169	Npy6r
04080 Neuroactive ligand-receptor interaction [PATH:mmu04080]	19	52	0.00440768	0.0311475	0.0652447	19218	Ptger3
04080 Neuroactive ligand-receptor interaction [PATH:mmu04080]	19	52	0.00440768	0.0311475	0.0652447	12061	Bdkrb1
04080 Neuroactive ligand-receptor interaction [PATH:mmu04080]	19	52	0.00440768	0.0311475	0.0652447	14767	Nmur1
04080 Neuroactive ligand-receptor interaction [PATH:mmu04080]	19	52	0.00440768	0.0311475	0.0652447	83428	Ucn3
04080 Neuroactive ligand-receptor interaction [PATH:mmu04080]	19	52	0.00440768	0.0311475	0.0652447	53978	Lpar2
04115 p53 signaling pathway [PATH:mmu04115]	6	18	0.0947377	0.00983607	0.0225847	12575	Cdkn1a
04115 p53 signaling pathway [PATH:mmu04115]	6	18	0.0947377	0.00983607	0.0225847	12571	Cdk6
04115 p53 signaling pathway [PATH:mmu04115]	6	18	0.0947377	0.00983607	0.0225847	22059	Trp53
04115 p53 signaling pathway [PATH:mmu04115]	6	18	0.0947377	0.00983607	0.0225847	12444	Ccnd2
04115 p53 signaling pathway [PATH:mmu04115]	6	18	0.0947377	0.00983607	0.0225847	12521	Cd82
04115 p53 signaling pathway [PATH:mmu04115]	6	18	0.0947377	0.00983607	0.0225847	66940	Shisa5
04510 Focal adhesion [PATH:mmu04510]	23	70	0.000137393	0.0377049	0.0878294	26417	Mapk3
04510 Focal adhesion [PATH:mmu04510]	23	70	0.000137393	0.0377049	0.0878294	11652	Akt2
04510 Focal adhesion [PATH:mmu04510]	23	70	0.000137393	0.0377049	0.0878294	16779	Lamb2
04510 Focal adhesion [PATH:mmu04510]	23	70	0.000137393	0.0377049	0.0878294	22325	Vav2
04510 Focal adhesion [PATH:mmu04510]	23	70	0.000137393	0.0377049	0.0878294	15461	Hras1
04510 Focal adhesion [PATH:mmu04510]	23	70	0.000137393	0.0377049	0.0878294	21894	Tln1
04510 Focal adhesion [PATH:mmu04510]	23	70	0.000137393	0.0377049	0.0878294	18479	Pak1
04510 Focal adhesion [PATH:mmu04510]	23	70	0.000137393	0.0377049	0.0878294	12540	Cdc42
04510 Focal adhesion [PATH:mmu04510]	23	70	0.000137393	0.0377049	0.0878294	22793	Zyx
04510 Focal adhesion [PATH:mmu04510]	23	70	0.000137393	0.0377049	0.0878294	70584	Pak4
04510 Focal adhesion [PATH:mmu04510]	23	70	0.000137393	0.0377049	0.0878294	214230	Pak6
04510 Focal adhesion [PATH:mmu04510]	23	70	0.000137393	0.0377049	0.0878294	16403	Itga6
04510 Focal adhesion [PATH:mmu04510]	23	70	0.000137393	0.0377049	0.0878294	26420	Mapk9
04510 Focal adhesion [PATH:mmu04510]	23	70	0.000137393	0.0377049	0.0878294	12043	Bcl2
04510 Focal adhesion [PATH:mmu04510]	23	70	0.000137393	0.0377049	0.0878294	18751	Prkcb1
04510 Focal adhesion [PATH:mmu04510]	23	70	0.000137393	0.0377049	0.0878294	56637	Gsk3b
04510 Focal adhesion [PATH:mmu04510]	23	70	0.000137393	0.0377049	0.0878294	19303	Pxn
04510 Focal adhesion [PATH:mmu04510]	23	70	0.000137393	0.0377049	0.0878294	21826	Thbs2
04510 Focal adhesion [PATH:mmu04510]	23	70	0.000137393	0.0377049	0.0878294	12444	Ccnd2
04510 Focal adhesion [PATH:mmu04510]	23	70	0.000137393	0.0377049	0.0878294	11798	Xiap
04510 Focal adhesion [PATH:mmu04510]	23	70	0.000137393	0.0377049	0.0878294	20779	Src
04510 Focal adhesion [PATH:mmu04510]	23	70	0.000137393	0.0377049	0.0878294	12015	Bad
04510 Focal adhesion [PATH:mmu04510]	23	70	0.000137393	0.0377049	0.0878294	12389	Cav1
04512 ECM-receptor interaction [PATH:mmu04512]	9	37	0.000759142	0.0147541	0.0464241	64176	Sv2b
04512 ECM-receptor interaction [PATH:mmu04512]	9	37	0.000759142	0.0147541	0.0464241	16403	Itga6
04512 ECM-receptor interaction [PATH:mmu04512]	9	37	0.000759142	0.0147541	0.0464241	16423	Cd47
04512 ECM-receptor interaction [PATH:mmu04512]	9	37	0.000759142	0.0147541	0.0464241	114249	Npnt
04512 ECM-receptor interaction [PATH:mmu04512]	9	37	0.000759142	0.0147541	0.0464241	16779	Lamb2
04512 ECM-receptor interaction [PATH:mmu04512]	9	37	0.000759142	0.0147541	0.0464241	11603	Agrn
04512 ECM-receptor interaction [PATH:mmu04512]	9	37	0.000759142	0.0147541	0.0464241	12505	Cd44
04512 ECM-receptor interaction [PATH:mmu04512]	9	37	0.000759142	0.0147541	0.0464241	21826	Thbs2
04512 ECM-receptor interaction [PATH:mmu04512]	9	37	0.000759142	0.0147541	0.0464241	68655	Fndc1
04514 Cell adhesion molecules (CAMs) [PATH:mmu04514]	7	31	0.00141026	0.0114754	0.0388959	57255	Cldn13
04514 Cell adhesion molecules (CAMs) [PATH:mmu04514]	7	31	0.00141026	0.0114754	0.0388959	19294	Pvrl2
04514 Cell adhesion molecules (CAMs) [PATH:mmu04514]	7	31	0.00141026	0.0114754	0.0388959	19268	Ptprf
04514 Cell adhesion molecules (CAMs) [PATH:mmu04514]	7	31	0.00141026	0.0114754	0.0388959	20344	Selp
04514 Cell adhesion molecules (CAMs) [PATH:mmu04514]	7	31	0.00141026	0.0114754	0.0388959	94332	Cadm3
04514 Cell adhesion molecules (CAMs) [PATH:mmu04514]	7	31	0.00141026	0.0114754	0.0388959	20343	Sell
04514 Cell adhesion molecules (CAMs) [PATH:mmu04514]	7	31	0.00141026	0.0114754	0.0388959	16403	Itga6
04610 Complement and coagulation cascades [PATH:mmu04610]	2	19	0.0013102	0.00327869	0.0238394	12061	Bdkrb1
04610 Complement and coagulation cascades [PATH:mmu04610]	2	19	0.0013102	0.00327869	0.0238394	12263	C2
04630 Jak-STAT signaling pathway [PATH:mmu04630]	15	37	0.0327744	0.0245902	0.0464241	11652	Akt2
04630 Jak-STAT signaling pathway [PATH:mmu04630]	15	37	0.0327744	0.0245902	0.0464241	16199	Il9r
04630 Jak-STAT signaling pathway [PATH:mmu04630]	15	37	0.0327744	0.0245902	0.0464241	20851	Stat5b
04630 Jak-STAT signaling pathway [PATH:mmu04630]	15	37	0.0327744	0.0245902	0.0464241	16391	Irf9
04630 Jak-STAT signaling pathway [PATH:mmu04630]	15	37	0.0327744	0.0245902	0.0464241	15975	Ifnar1
04630 Jak-STAT signaling pathway [PATH:mmu04630]	15	37	0.0327744	0.0245902	0.0464241	12048	Bcl2l1
04630 Jak-STAT signaling pathway [PATH:mmu04630]	15	37	0.0327744	0.0245902	0.0464241	17344	Pias2
04630 Jak-STAT signaling pathway [PATH:mmu04630]	15	37	0.0327744	0.0245902	0.0464241	16192	Il5ra
04630 Jak-STAT signaling pathway [PATH:mmu04630]	15	37	0.0327744	0.0245902	0.0464241	12444	Ccnd2
04630 Jak-STAT signaling pathway [PATH:mmu04630]	15	37	0.0327744	0.0245902	0.0464241	16185	Il2rb
04630 Jak-STAT signaling pathway [PATH:mmu04630]	15	37	0.0327744	0.0245902	0.0464241	20850	Stat5a
04630 Jak-STAT signaling pathway [PATH:mmu04630]	15	37	0.0327744	0.0245902	0.0464241	236576	Spry3
04630 Jak-STAT signaling pathway [PATH:mmu04630]	15	37	0.0327744	0.0245902	0.0464241	16165	Il13ra2
04630 Jak-STAT signaling pathway [PATH:mmu04630]	15	37	0.0327744	0.0245902	0.0464241	57914	Crlf2
04630 Jak-STAT signaling pathway [PATH:mmu04630]	15	37	0.0327744	0.0245902	0.0464241	13857	Epor
04650 Natural killer cell mediated cytotoxicity [PATH:mmu04650]	9	36	0.00115302	0.0147541	0.0451694	15975	Ifnar1
04650 Natural killer cell mediated cytotoxicity [PATH:mmu04650]	9	36	0.00115302	0.0147541	0.0451694	18751	Prkcb1
04650 Natural killer cell mediated cytotoxicity [PATH:mmu04650]	9	36	0.00115302	0.0147541	0.0451694	18479	Pak1
04650 Natural killer cell mediated cytotoxicity [PATH:mmu04650]	9	36	0.00115302	0.0147541	0.0451694	56398	1500003O03Rik
04650 Natural killer cell mediated cytotoxicity [PATH:mmu04650]	9	36	0.00115302	0.0147541	0.0451694	26396	Map2k2
04650 Natural killer cell mediated cytotoxicity [PATH:mmu04650]	9	36	0.00115302	0.0147541	0.0451694	15461	Hras1
04650 Natural killer cell mediated cytotoxicity [PATH:mmu04650]	9	36	0.00115302	0.0147541	0.0451694	22325	Vav2
04650 Natural killer cell mediated cytotoxicity [PATH:mmu04650]	9	36	0.00115302	0.0147541	0.0451694	14103	Fasl
04650 Natural killer cell mediated cytotoxicity [PATH:mmu04650]	9	36	0.00115302	0.0147541	0.0451694	26417	Mapk3
04660 T cell receptor signaling pathway [PATH:mmu04660]	10	27	0.0445279	0.0163934	0.033877	12540	Cdc42
04660 T cell receptor signaling pathway [PATH:mmu04660]	10	27	0.0445279	0.0163934	0.033877	19419	Rasgrp1
04660 T cell receptor signaling pathway [PATH:mmu04660]	10	27	0.0445279	0.0163934	0.033877	18479	Pak1
04660 T cell receptor signaling pathway [PATH:mmu04660]	10	27	0.0445279	0.0163934	0.033877	70584	Pak4
04660 T cell receptor signaling pathway [PATH:mmu04660]	10	27	0.0445279	0.0163934	0.033877	56398	1500003O03Rik
04660 T cell receptor signaling pathway [PATH:mmu04660]	10	27	0.0445279	0.0163934	0.033877	15461	Hras1
04660 T cell receptor signaling pathway [PATH:mmu04660]	10	27	0.0445279	0.0163934	0.033877	214230	Pak6
04660 T cell receptor signaling pathway [PATH:mmu04660]	10	27	0.0445279	0.0163934	0.033877	22325	Vav2
04660 T cell receptor signaling pathway [PATH:mmu04660]	10	27	0.0445279	0.0163934	0.033877	11652	Akt2
04660 T cell receptor signaling pathway [PATH:mmu04660]	10	27	0.0445279	0.0163934	0.033877	18035	Nfkbia
04662 B cell receptor signaling pathway [PATH:mmu04662]	8	21	0.0909236	0.0131148	0.0263488	56398	1500003O03Rik
04662 B cell receptor signaling pathway [PATH:mmu04662]	8	21	0.0909236	0.0131148	0.0263488	68713	Ifitm1
04662 B cell receptor signaling pathway [PATH:mmu04662]	8	21	0.0909236	0.0131148	0.0263488	18751	Prkcb1
04662 B cell receptor signaling pathway [PATH:mmu04662]	8	21	0.0909236	0.0131148	0.0263488	11652	Akt2
04662 B cell receptor signaling pathway [PATH:mmu04662]	8	21	0.0909236	0.0131148	0.0263488	56637	Gsk3b
04662 B cell receptor signaling pathway [PATH:mmu04662]	8	21	0.0909236	0.0131148	0.0263488	18035	Nfkbia
04662 B cell receptor signaling pathway [PATH:mmu04662]	8	21	0.0909236	0.0131148	0.0263488	22325	Vav2
04662 B cell receptor signaling pathway [PATH:mmu04662]	8	21	0.0909236	0.0131148	0.0263488	15461	Hras1
04670 Leukocyte transendothelial migration [PATH:mmu04670]	9	33	0.00395537	0.0147541	0.0414053	19303	Pxn
04670 Leukocyte transendothelial migration [PATH:mmu04670]	9	33	0.00395537	0.0147541	0.0414053	22325	Vav2
04670 Leukocyte transendothelial migration [PATH:mmu04670]	9	33	0.00395537	0.0147541	0.0414053	18751	Prkcb1
04670 Leukocyte transendothelial migration [PATH:mmu04670]	9	33	0.00395537	0.0147541	0.0414053	57255	Cldn13
04670 Leukocyte transendothelial migration [PATH:mmu04670]	9	33	0.00395537	0.0147541	0.0414053	26416	Mapk14
04670 Leukocyte transendothelial migration [PATH:mmu04670]	9	33	0.00395537	0.0147541	0.0414053	12388	Ctnnd1
04670 Leukocyte transendothelial migration [PATH:mmu04670]	9	33	0.00395537	0.0147541	0.0414053	12767	Cxcr4
04670 Leukocyte transendothelial migration [PATH:mmu04670]	9	33	0.00395537	0.0147541	0.0414053	12386	Ctnna2
04670 Leukocyte transendothelial migration [PATH:mmu04670]	9	33	0.00395537	0.0147541	0.0414053	12540	Cdc42
04720 Long-term potentiation [PATH:mmu04720]	7	21	0.0543031	0.0114754	0.0263488	26396	Map2k2
04720 Long-term potentiation [PATH:mmu04720]	7	21	0.0543031	0.0114754	0.0263488	26417	Mapk3
04720 Long-term potentiation [PATH:mmu04720]	7	21	0.0543031	0.0114754	0.0263488	56398	1500003O03Rik
04720 Long-term potentiation [PATH:mmu04720]	7	21	0.0543031	0.0114754	0.0263488	18751	Prkcb1
04720 Long-term potentiation [PATH:mmu04720]	7	21	0.0543031	0.0114754	0.0263488	110651	Rps6ka3
04720 Long-term potentiation [PATH:mmu04720]	7	21	0.0543031	0.0114754	0.0263488	15461	Hras1
04720 Long-term potentiation [PATH:mmu04720]	7	21	0.0543031	0.0114754	0.0263488	16439	Itpr2
05212 Pancreatic cancer [PATH:mmu05212]	9	24	0.074576	0.0147541	0.0301129	26420	Mapk9
05212 Pancreatic cancer [PATH:mmu05212]	9	24	0.074576	0.0147541	0.0301129	26417	Mapk3
05212 Pancreatic cancer [PATH:mmu05212]	9	24	0.074576	0.0147541	0.0301129	12015	Bad
05212 Pancreatic cancer [PATH:mmu05212]	9	24	0.074576	0.0147541	0.0301129	12571	Cdk6
05212 Pancreatic cancer [PATH:mmu05212]	9	24	0.074576	0.0147541	0.0301129	12048	Bcl2l1
05212 Pancreatic cancer [PATH:mmu05212]	9	24	0.074576	0.0147541	0.0301129	242705	E2f2
05212 Pancreatic cancer [PATH:mmu05212]	9	24	0.074576	0.0147541	0.0301129	11652	Akt2
05212 Pancreatic cancer [PATH:mmu05212]	9	24	0.074576	0.0147541	0.0301129	12540	Cdc42
05212 Pancreatic cancer [PATH:mmu05212]	9	24	0.074576	0.0147541	0.0301129	22059	Trp53

## Sheet: D - Up in Wnt4-null
Pathway	WT	Wnt4-null	Fisher	proportion WT	proportion Wnt4-null	ID	Gene
00010 Glycolysis / Gluconeogenesis [PATH:mmu00010]	18	3	7.74967e-05	0.0295082	0.00376412	13807	Eno2
00010 Glycolysis / Gluconeogenesis [PATH:mmu00010]	18	3	7.74967e-05	0.0295082	0.00376412	110695	Aldh7a1
00010 Glycolysis / Gluconeogenesis [PATH:mmu00010]	18	3	7.74967e-05	0.0295082	0.00376412	18597	Pdha1
00030 Pentose phosphate pathway [PATH:mmu00030]	7	2	0.0455657	0.0114754	0.00250941	110639	Prps2
00030 Pentose phosphate pathway [PATH:mmu00030]	7	2	0.0455657	0.0114754	0.00250941	83553	Tktl1
00051 Fructose and mannose metabolism [PATH:mmu00051]	15	4	0.00193664	0.0245902	0.00501882	18640	Pfkfb2
00051 Fructose and mannose metabolism [PATH:mmu00051]	15	4	0.00193664	0.0245902	0.00501882	11997	Akr1b7
00051 Fructose and mannose metabolism [PATH:mmu00051]	15	4	0.00193664	0.0245902	0.00501882	18640	Pfkfb2
00051 Fructose and mannose metabolism [PATH:mmu00051]	15	4	0.00193664	0.0245902	0.00501882	17252	Rdh11
00190 Oxidative phosphorylation [PATH:mmu00190]	51	7	8.06502e-13	0.0836066	0.00878294	66290	Atp6v1g1
00190 Oxidative phosphorylation [PATH:mmu00190]	51	7	8.06502e-13	0.0836066	0.00878294	114143	Atp6v0b
00190 Oxidative phosphorylation [PATH:mmu00190]	51	7	8.06502e-13	0.0836066	0.00878294	78174	Cox7b2
00190 Oxidative phosphorylation [PATH:mmu00190]	51	7	8.06502e-13	0.0836066	0.00878294	17993	Ndufs4
00190 Oxidative phosphorylation [PATH:mmu00190]	51	7	8.06502e-13	0.0836066	0.00878294	11975	Atp6v0a1
00190 Oxidative phosphorylation [PATH:mmu00190]	51	7	8.06502e-13	0.0836066	0.00878294	67264	Ndufb8
00190 Oxidative phosphorylation [PATH:mmu00190]	51	7	8.06502e-13	0.0836066	0.00878294	12859	Cox5b
00252 Alanine and aspartate metabolism [PATH:mmu00252]	8	3	0.0657018	0.0131148	0.00376412	18597	Pdha1
00252 Alanine and aspartate metabolism [PATH:mmu00252]	8	3	0.0657018	0.0131148	0.00376412	11898	Ass1
00252 Alanine and aspartate metabolism [PATH:mmu00252]	8	3	0.0657018	0.0131148	0.00376412	14415	Gad1
00601 Glycosphingolipid biosynthesis - lactoseries [PATH:mmu00601]	0	5	0.0731783	0	0.00627353	14594	Ggta1
00601 Glycosphingolipid biosynthesis - lactoseries [PATH:mmu00601]	0	5	0.0731783	0	0.00627353	26878	B3galt2
00601 Glycosphingolipid biosynthesis - lactoseries [PATH:mmu00601]	0	5	0.0731783	0	0.00627353	20443	St3gal4
00601 Glycosphingolipid biosynthesis - lactoseries [PATH:mmu00601]	0	5	0.0731783	0	0.00627353	108105	B3gnt5
00601 Glycosphingolipid biosynthesis - lactoseries [PATH:mmu00601]	0	5	0.0731783	0	0.00627353	26877	B3galt1
00620 Pyruvate metabolism [PATH:mmu00620]	11	4	0.0324287	0.0180328	0.00501882	11997	Akr1b7
00620 Pyruvate metabolism [PATH:mmu00620]	11	4	0.0324287	0.0180328	0.00501882	110695	Aldh7a1
00620 Pyruvate metabolism [PATH:mmu00620]	11	4	0.0324287	0.0180328	0.00501882	18597	Pdha1
00620 Pyruvate metabolism [PATH:mmu00620]	11	4	0.0324287	0.0180328	0.00501882	18534	Pck1
00710 Carbon fixation [PATH:mmu00710]	8	1	0.0126453	0.0131148	0.00125471	83553	Tktl1
00740 Riboflavin metabolism [PATH:mmu00740]	5	1	0.0910747	0.00819672	0.00125471	209558	Enpp3
00760 Nicotinate and nicotinamide metabolism [PATH:mmu00760]	5	1	0.0910747	0.00819672	0.00125471	209558	Enpp3
00900 Terpenoid biosynthesis [PATH:mmu00900]	0	7	0.021323	0	0.00878294	20775	Sqle
00900 Terpenoid biosynthesis [PATH:mmu00900]	0	7	0.021323	0	0.00878294	14593	Ggps1
00900 Terpenoid biosynthesis [PATH:mmu00900]	0	7	0.021323	0	0.00878294	319554	Idi1
00900 Terpenoid biosynthesis [PATH:mmu00900]	0	7	0.021323	0	0.00878294	110196	Fdps
00900 Terpenoid biosynthesis [PATH:mmu00900]	0	7	0.021323	0	0.00878294	14593	Ggps1
00900 Terpenoid biosynthesis [PATH:mmu00900]	0	7	0.021323	0	0.00878294	110196	Fdps
00900 Terpenoid biosynthesis [PATH:mmu00900]	0	7	0.021323	0	0.00878294	14593	Ggps1
02010 ABC transporters [PATH:mmu02010]	1	8	0.0865315	0.00163934	0.0100376	26874	Abcd2
02010 ABC transporters [PATH:mmu02010]	1	8	0.0865315	0.00163934	0.0100376	11303	Abca1
02010 ABC transporters [PATH:mmu02010]	1	8	0.0865315	0.00163934	0.0100376	217258	Abca8a
02010 ABC transporters [PATH:mmu02010]	1	8	0.0865315	0.00163934	0.0100376	11307	Abcg1
02010 ABC transporters [PATH:mmu02010]	1	8	0.0865315	0.00163934	0.0100376	12638	Cftr
02010 ABC transporters [PATH:mmu02010]	1	8	0.0865315	0.00163934	0.0100376	12780	Abcc2
02010 ABC transporters [PATH:mmu02010]	1	8	0.0865315	0.00163934	0.0100376	217262	Abca9
02010 ABC transporters [PATH:mmu02010]	1	8	0.0865315	0.00163934	0.0100376	27416	Abcc5
03010 Ribosome [PATH:mmu03010]	55	7	4.28566e-14	0.0901639	0.00878294	67427	Rps20
03010 Ribosome [PATH:mmu03010]	55	7	4.28566e-14	0.0901639	0.00878294	19946	Rpl30
03010 Ribosome [PATH:mmu03010]	55	7	4.28566e-14	0.0901639	0.00878294	20104	Rps6
03010 Ribosome [PATH:mmu03010]	55	7	4.28566e-14	0.0901639	0.00878294	20084	Rps18
03010 Ribosome [PATH:mmu03010]	55	7	4.28566e-14	0.0901639	0.00878294	19989	Rpl7
03010 Ribosome [PATH:mmu03010]	55	7	4.28566e-14	0.0901639	0.00878294	268449	Rpl23a
03010 Ribosome [PATH:mmu03010]	55	7	4.28566e-14	0.0901639	0.00878294	19983	Rpl5
03014 Other translation proteins	13	6	0.0345538	0.0213115	0.00752823	117109	Pop5
03014 Other translation proteins	13	6	0.0345538	0.0213115	0.00752823	72026	Trmu
03014 Other translation proteins	13	6	0.0345538	0.0213115	0.00752823	69740	Dph5
03014 Other translation proteins	13	6	0.0345538	0.0213115	0.00752823	216578	Papolg
03014 Other translation proteins	13	6	0.0345538	0.0213115	0.00752823	66966	Trit1
03014 Other translation proteins	13	6	0.0345538	0.0213115	0.00752823	328162	6720458F09Rik
03320 PPAR signaling pathway [PATH:mmu03320]	5	18	0.0356463	0.00819672	0.0225847	20250	Scd2
03320 PPAR signaling pathway [PATH:mmu03320]	5	18	0.0356463	0.00819672	0.0225847	13122	Cyp7a1
03320 PPAR signaling pathway [PATH:mmu03320]	5	18	0.0356463	0.00819672	0.0225847	18534	Pck1
03320 PPAR signaling pathway [PATH:mmu03320]	5	18	0.0356463	0.00819672	0.0225847	20411	Sorbs1
03320 PPAR signaling pathway [PATH:mmu03320]	5	18	0.0356463	0.00819672	0.0225847	14080	Fabp1
03320 PPAR signaling pathway [PATH:mmu03320]	5	18	0.0356463	0.00819672	0.0225847	14077	Fabp3
03320 PPAR signaling pathway [PATH:mmu03320]	5	18	0.0356463	0.00819672	0.0225847	11806	Apoa1
03320 PPAR signaling pathway [PATH:mmu03320]	5	18	0.0356463	0.00819672	0.0225847	80911	Acox3
03320 PPAR signaling pathway [PATH:mmu03320]	5	18	0.0356463	0.00819672	0.0225847	104086	Cyp27a1
03320 PPAR signaling pathway [PATH:mmu03320]	5	18	0.0356463	0.00819672	0.0225847	50790	Acsl4
03320 PPAR signaling pathway [PATH:mmu03320]	5	18	0.0356463	0.00819672	0.0225847	74205	Acsl3
03320 PPAR signaling pathway [PATH:mmu03320]	5	18	0.0356463	0.00819672	0.0225847	18830	Pltp
03320 PPAR signaling pathway [PATH:mmu03320]	5	18	0.0356463	0.00819672	0.0225847	11364	Acadm
03320 PPAR signaling pathway [PATH:mmu03320]	5	18	0.0356463	0.00819672	0.0225847	12894	Cpt1a
03320 PPAR signaling pathway [PATH:mmu03320]	5	18	0.0356463	0.00819672	0.0225847	20181	Rxra
03320 PPAR signaling pathway [PATH:mmu03320]	5	18	0.0356463	0.00819672	0.0225847	22190	Ubc
03320 PPAR signaling pathway [PATH:mmu03320]	5	18	0.0356463	0.00819672	0.0225847	11832	Aqp7
03320 PPAR signaling pathway [PATH:mmu03320]	5	18	0.0356463	0.00819672	0.0225847	16592	Fabp5
04010 MAPK signaling pathway [PATH:mmu04010]	41	74	0.0948487	0.0672131	0.0928482	192176	Flna
04010 MAPK signaling pathway [PATH:mmu04010]	41	74	0.0948487	0.0672131	0.0928482	19353	Rac1
04010 MAPK signaling pathway [PATH:mmu04010]	41	74	0.0948487	0.0672131	0.0928482	216965	Taok1
04010 MAPK signaling pathway [PATH:mmu04010]	41	74	0.0948487	0.0672131	0.0928482	81904	Cacng7
04010 MAPK signaling pathway [PATH:mmu04010]	41	74	0.0948487	0.0672131	0.0928482	73086	Rps6ka5
04010 MAPK signaling pathway [PATH:mmu04010]	41	74	0.0948487	0.0672131	0.0928482	16476	Jun
04010 MAPK signaling pathway [PATH:mmu04010]	41	74	0.0948487	0.0672131	0.0928482	70686	Dusp16
04010 MAPK signaling pathway [PATH:mmu04010]	41	74	0.0948487	0.0672131	0.0928482	13197	Gadd45a
04010 MAPK signaling pathway [PATH:mmu04010]	41	74	0.0948487	0.0672131	0.0928482	18752	Prkcc
04010 MAPK signaling pathway [PATH:mmu04010]	41	74	0.0948487	0.0672131	0.0928482	18176	Nras
04010 MAPK signaling pathway [PATH:mmu04010]	41	74	0.0948487	0.0672131	0.0928482	13714	Elk4
04010 MAPK signaling pathway [PATH:mmu04010]	41	74	0.0948487	0.0672131	0.0928482	12287	Cacna1b
04010 MAPK signaling pathway [PATH:mmu04010]	41	74	0.0948487	0.0672131	0.0928482	67112	Fgf22
04010 MAPK signaling pathway [PATH:mmu04010]	41	74	0.0948487	0.0672131	0.0928482	11909	Atf2
04010 MAPK signaling pathway [PATH:mmu04010]	41	74	0.0948487	0.0672131	0.0928482	67603	Dusp6
04010 MAPK signaling pathway [PATH:mmu04010]	41	74	0.0948487	0.0672131	0.0928482	23797	Akt3
04010 MAPK signaling pathway [PATH:mmu04010]	41	74	0.0948487	0.0672131	0.0928482	114713	Rasa2
04010 MAPK signaling pathway [PATH:mmu04010]	41	74	0.0948487	0.0672131	0.0928482	73181	Nfatc4
04010 MAPK signaling pathway [PATH:mmu04010]	41	74	0.0948487	0.0672131	0.0928482	225724	Mapk4
04010 MAPK signaling pathway [PATH:mmu04010]	41	74	0.0948487	0.0672131	0.0928482	12367	Casp3
04010 MAPK signaling pathway [PATH:mmu04010]	41	74	0.0948487	0.0672131	0.0928482	14281	Fos
04010 MAPK signaling pathway [PATH:mmu04010]	41	74	0.0948487	0.0672131	0.0928482	330177	Taok3
04010 MAPK signaling pathway [PATH:mmu04010]	41	74	0.0948487	0.0672131	0.0928482	18782	Pla2g2d
04010 MAPK signaling pathway [PATH:mmu04010]	41	74	0.0948487	0.0672131	0.0928482	19055	Ppp3ca
04010 MAPK signaling pathway [PATH:mmu04010]	41	74	0.0948487	0.0672131	0.0928482	140723	Cacng5
04010 MAPK signaling pathway [PATH:mmu04010]	41	74	0.0948487	0.0672131	0.0928482	13649	Egfr
04010 MAPK signaling pathway [PATH:mmu04010]	41	74	0.0948487	0.0672131	0.0928482	53859	Map3k14
04010 MAPK signaling pathway [PATH:mmu04010]	41	74	0.0948487	0.0672131	0.0928482	14168	Fgf13
04010 MAPK signaling pathway [PATH:mmu04010]	41	74	0.0948487	0.0672131	0.0928482	12296	Cacnb2
04010 MAPK signaling pathway [PATH:mmu04010]	41	74	0.0948487	0.0672131	0.0928482	19043	Ppm1b
04010 MAPK signaling pathway [PATH:mmu04010]	41	74	0.0948487	0.0672131	0.0928482	16151	Ikbkg
04010 MAPK signaling pathway [PATH:mmu04010]	41	74	0.0948487	0.0672131	0.0928482	14172	Fgf18
04010 MAPK signaling pathway [PATH:mmu04010]	41	74	0.0948487	0.0672131	0.0928482	18015	Nf1
04010 MAPK signaling pathway [PATH:mmu04010]	41	74	0.0948487	0.0672131	0.0928482	18751	Prkcb1
04010 MAPK signaling pathway [PATH:mmu04010]	41	74	0.0948487	0.0672131	0.0928482	18595	Pdgfra
04010 MAPK signaling pathway [PATH:mmu04010]	41	74	0.0948487	0.0672131	0.0928482	109905	Rap1a
04010 MAPK signaling pathway [PATH:mmu04010]	41	74	0.0948487	0.0672131	0.0928482	17762	Mapt
04010 MAPK signaling pathway [PATH:mmu04010]	41	74	0.0948487	0.0672131	0.0928482	11652	Akt2
04010 MAPK signaling pathway [PATH:mmu04010]	41	74	0.0948487	0.0672131	0.0928482	26413	Mapk1
04010 MAPK signaling pathway [PATH:mmu04010]	41	74	0.0948487	0.0672131	0.0928482	18750	Prkca
04010 MAPK signaling pathway [PATH:mmu04010]	41	74	0.0948487	0.0672131	0.0928482	109880	Braf
04010 MAPK signaling pathway [PATH:mmu04010]	41	74	0.0948487	0.0672131	0.0928482	19042	Ppm1a
04010 MAPK signaling pathway [PATH:mmu04010]	41	74	0.0948487	0.0672131	0.0928482	65964	B230120H23Rik
04010 MAPK signaling pathway [PATH:mmu04010]	41	74	0.0948487	0.0672131	0.0928482	26398	Map2k4
04010 MAPK signaling pathway [PATH:mmu04010]	41	74	0.0948487	0.0672131	0.0928482	16653	Kras
04010 MAPK signaling pathway [PATH:mmu04010]	41	74	0.0948487	0.0672131	0.0928482	21812	Tgfbr1
04010 MAPK signaling pathway [PATH:mmu04010]	41	74	0.0948487	0.0672131	0.0928482	26921	Map4k4
04010 MAPK signaling pathway [PATH:mmu04010]	41	74	0.0948487	0.0672131	0.0928482	193740	Hspa1a
04010 MAPK signaling pathway [PATH:mmu04010]	41	74	0.0948487	0.0672131	0.0928482	12929	Crkl
04010 MAPK signaling pathway [PATH:mmu04010]	41	74	0.0948487	0.0672131	0.0928482	12540	Cdc42
04010 MAPK signaling pathway [PATH:mmu04010]	41	74	0.0948487	0.0672131	0.0928482	21813	Tgfbr2
04010 MAPK signaling pathway [PATH:mmu04010]	41	74	0.0948487	0.0672131	0.0928482	26409	Map3k7
04010 MAPK signaling pathway [PATH:mmu04010]	41	74	0.0948487	0.0672131	0.0928482	16765	Stmn1
04010 MAPK signaling pathway [PATH:mmu04010]	41	74	0.0948487	0.0672131	0.0928482	58226	Cacna1h
04010 MAPK signaling pathway [PATH:mmu04010]	41	74	0.0948487	0.0672131	0.0928482	18783	Pla2g4a
04010 MAPK signaling pathway [PATH:mmu04010]	41	74	0.0948487	0.0672131	0.0928482	26414	Mapk10
04010 MAPK signaling pathway [PATH:mmu04010]	41	74	0.0948487	0.0672131	0.0928482	53357	Pla2g6
04010 MAPK signaling pathway [PATH:mmu04010]	41	74	0.0948487	0.0672131	0.0928482	26401	Map3k1
04010 MAPK signaling pathway [PATH:mmu04010]	41	74	0.0948487	0.0672131	0.0928482	76089	Rapgef2
04010 MAPK signaling pathway [PATH:mmu04010]	41	74	0.0948487	0.0672131	0.0928482	12291	Cacna1g
04010 MAPK signaling pathway [PATH:mmu04010]	41	74	0.0948487	0.0672131	0.0928482	17260	Mef2c
04010 MAPK signaling pathway [PATH:mmu04010]	41	74	0.0948487	0.0672131	0.0928482	14013	Evi1
04010 MAPK signaling pathway [PATH:mmu04010]	41	74	0.0948487	0.0672131	0.0928482	18212	Ntrk2
04010 MAPK signaling pathway [PATH:mmu04010]	41	74	0.0948487	0.0672131	0.0928482	12298	Cacnb4
04010 MAPK signaling pathway [PATH:mmu04010]	41	74	0.0948487	0.0672131	0.0928482	12288	Cacna1c
04010 MAPK signaling pathway [PATH:mmu04010]	41	74	0.0948487	0.0672131	0.0928482	26565	Pla2g10
04010 MAPK signaling pathway [PATH:mmu04010]	41	74	0.0948487	0.0672131	0.0928482	19395	Rasgrp2
04010 MAPK signaling pathway [PATH:mmu04010]	41	74	0.0948487	0.0672131	0.0928482	14173	Fgf2
04010 MAPK signaling pathway [PATH:mmu04010]	41	74	0.0948487	0.0672131	0.0928482	12064	Bdnf
04010 MAPK signaling pathway [PATH:mmu04010]	41	74	0.0948487	0.0672131	0.0928482	21808	Tgfb2
04010 MAPK signaling pathway [PATH:mmu04010]	41	74	0.0948487	0.0672131	0.0928482	19056	Ppp3cb
04010 MAPK signaling pathway [PATH:mmu04010]	41	74	0.0948487	0.0672131	0.0928482	26404	Map3k12
04010 MAPK signaling pathway [PATH:mmu04010]	41	74	0.0948487	0.0672131	0.0928482	18205	Ntf3
04010 MAPK signaling pathway [PATH:mmu04010]	41	74	0.0948487	0.0672131	0.0928482	12293	Cacna2d1
04020 Calcium signaling pathway [PATH:mmu04020]	16	45	0.00547517	0.0262295	0.0564617	102093	Phkb
04020 Calcium signaling pathway [PATH:mmu04020]	16	45	0.00547517	0.0262295	0.0564617	12322	Camk2a
04020 Calcium signaling pathway [PATH:mmu04020]	16	45	0.00547517	0.0262295	0.0564617	14811	Grin2a
04020 Calcium signaling pathway [PATH:mmu04020]	16	45	0.00547517	0.0262295	0.0564617	22333	Vdac1
04020 Calcium signaling pathway [PATH:mmu04020]	16	45	0.00547517	0.0262295	0.0564617	18575	Pde1c
04020 Calcium signaling pathway [PATH:mmu04020]	16	45	0.00547517	0.0262295	0.0564617	11541	Adora2b
04020 Calcium signaling pathway [PATH:mmu04020]	16	45	0.00547517	0.0262295	0.0564617	110893	Slc8a3
04020 Calcium signaling pathway [PATH:mmu04020]	16	45	0.00547517	0.0262295	0.0564617	21924	Tnnc1
04020 Calcium signaling pathway [PATH:mmu04020]	16	45	0.00547517	0.0262295	0.0564617	67972	Atp2b1
04020 Calcium signaling pathway [PATH:mmu04020]	16	45	0.00547517	0.0262295	0.0564617	12287	Cacna1b
04020 Calcium signaling pathway [PATH:mmu04020]	16	45	0.00547517	0.0262295	0.0564617	53313	Atp2a3
04020 Calcium signaling pathway [PATH:mmu04020]	16	45	0.00547517	0.0262295	0.0564617	20541	Slc8a1
04020 Calcium signaling pathway [PATH:mmu04020]	16	45	0.00547517	0.0262295	0.0564617	14683	Gnas
04020 Calcium signaling pathway [PATH:mmu04020]	16	45	0.00547517	0.0262295	0.0564617	21338	Tacr3
04020 Calcium signaling pathway [PATH:mmu04020]	16	45	0.00547517	0.0262295	0.0564617	18595	Pdgfra
04020 Calcium signaling pathway [PATH:mmu04020]	16	45	0.00547517	0.0262295	0.0564617	18751	Prkcb1
04020 Calcium signaling pathway [PATH:mmu04020]	16	45	0.00547517	0.0262295	0.0564617	381290	Atp2b4
04020 Calcium signaling pathway [PATH:mmu04020]	16	45	0.00547517	0.0262295	0.0564617	21925	Tnnc2
04020 Calcium signaling pathway [PATH:mmu04020]	16	45	0.00547517	0.0262295	0.0564617	11608	Agtr1b
04020 Calcium signaling pathway [PATH:mmu04020]	16	45	0.00547517	0.0262295	0.0564617	58226	Cacna1h
04020 Calcium signaling pathway [PATH:mmu04020]	16	45	0.00547517	0.0262295	0.0564617	14675	Gna14
04020 Calcium signaling pathway [PATH:mmu04020]	16	45	0.00547517	0.0262295	0.0564617	11555	Adrb2
04020 Calcium signaling pathway [PATH:mmu04020]	16	45	0.00547517	0.0262295	0.0564617	14682	Gnaq
04020 Calcium signaling pathway [PATH:mmu04020]	16	45	0.00547517	0.0262295	0.0564617	19229	Ptk2b
04020 Calcium signaling pathway [PATH:mmu04020]	16	45	0.00547517	0.0262295	0.0564617	11938	Atp2a2
04020 Calcium signaling pathway [PATH:mmu04020]	16	45	0.00547517	0.0262295	0.0564617	12062	Bdkrb2
04020 Calcium signaling pathway [PATH:mmu04020]	16	45	0.00547517	0.0262295	0.0564617	11513	Adcy7
04020 Calcium signaling pathway [PATH:mmu04020]	16	45	0.00547517	0.0262295	0.0564617	12425	Cckar
04020 Calcium signaling pathway [PATH:mmu04020]	16	45	0.00547517	0.0262295	0.0564617	18752	Prkcc
04020 Calcium signaling pathway [PATH:mmu04020]	16	45	0.00547517	0.0262295	0.0564617	12288	Cacna1c
04020 Calcium signaling pathway [PATH:mmu04020]	16	45	0.00547517	0.0262295	0.0564617	18216	Ntsr1
04020 Calcium signaling pathway [PATH:mmu04020]	16	45	0.00547517	0.0262295	0.0564617	18750	Prkca
04020 Calcium signaling pathway [PATH:mmu04020]	16	45	0.00547517	0.0262295	0.0564617	13867	Erbb3
04020 Calcium signaling pathway [PATH:mmu04020]	16	45	0.00547517	0.0262295	0.0564617	13649	Egfr
04020 Calcium signaling pathway [PATH:mmu04020]	16	45	0.00547517	0.0262295	0.0564617	18795	Plcb1
04020 Calcium signaling pathway [PATH:mmu04020]	16	45	0.00547517	0.0262295	0.0564617	107589	Mylk
04020 Calcium signaling pathway [PATH:mmu04020]	16	45	0.00547517	0.0262295	0.0564617	12291	Cacna1g
04020 Calcium signaling pathway [PATH:mmu04020]	16	45	0.00547517	0.0262295	0.0564617	19055	Ppp3ca
04020 Calcium signaling pathway [PATH:mmu04020]	16	45	0.00547517	0.0262295	0.0564617	16438	Itpr1
04020 Calcium signaling pathway [PATH:mmu04020]	16	45	0.00547517	0.0262295	0.0564617	13617	Ednra
04020 Calcium signaling pathway [PATH:mmu04020]	16	45	0.00547517	0.0262295	0.0564617	15565	Htr6
04020 Calcium signaling pathway [PATH:mmu04020]	16	45	0.00547517	0.0262295	0.0564617	18430	Oxtr
04020 Calcium signaling pathway [PATH:mmu04020]	16	45	0.00547517	0.0262295	0.0564617	19056	Ppp3cb
04020 Calcium signaling pathway [PATH:mmu04020]	16	45	0.00547517	0.0262295	0.0564617	18125	Nos1
04020 Calcium signaling pathway [PATH:mmu04020]	16	45	0.00547517	0.0262295	0.0564617	108058	Camk2d
04060 Cytokine-cytokine receptor interaction [PATH:mmu04060]	18	54	0.00135409	0.0295082	0.0677541	16324	Inhbb
04060 Cytokine-cytokine receptor interaction [PATH:mmu04060]	18	54	0.00135409	0.0295082	0.0677541	18595	Pdgfra
04060 Cytokine-cytokine receptor interaction [PATH:mmu04060]	18	54	0.00135409	0.0295082	0.0677541	12978	Csf1r
04060 Cytokine-cytokine receptor interaction [PATH:mmu04060]	18	54	0.00135409	0.0295082	0.0677541	12769	Ccr9
04060 Cytokine-cytokine receptor interaction [PATH:mmu04060]	18	54	0.00135409	0.0295082	0.0677541	19116	Prlr
04060 Cytokine-cytokine receptor interaction [PATH:mmu04060]	18	54	0.00135409	0.0295082	0.0677541	15979	Ifngr1
04060 Cytokine-cytokine receptor interaction [PATH:mmu04060]	18	54	0.00135409	0.0295082	0.0677541	14254	Flt1
04060 Cytokine-cytokine receptor interaction [PATH:mmu04060]	18	54	0.00135409	0.0295082	0.0677541	16323	Inhba
04060 Cytokine-cytokine receptor interaction [PATH:mmu04060]	18	54	0.00135409	0.0295082	0.0677541	15234	Hgf
04060 Cytokine-cytokine receptor interaction [PATH:mmu04060]	18	54	0.00135409	0.0295082	0.0677541	16196	Il7
04060 Cytokine-cytokine receptor interaction [PATH:mmu04060]	18	54	0.00135409	0.0295082	0.0677541	57266	Cxcl14
04060 Cytokine-cytokine receptor interaction [PATH:mmu04060]	18	54	0.00135409	0.0295082	0.0677541	18829	Ccl21b
04060 Cytokine-cytokine receptor interaction [PATH:mmu04060]	18	54	0.00135409	0.0295082	0.0677541	12161	Bmp6
04060 Cytokine-cytokine receptor interaction [PATH:mmu04060]	18	54	0.00135409	0.0295082	0.0677541	16847	Lepr
04060 Cytokine-cytokine receptor interaction [PATH:mmu04060]	18	54	0.00135409	0.0295082	0.0677541	16197	Il7r
04060 Cytokine-cytokine receptor interaction [PATH:mmu04060]	18	54	0.00135409	0.0295082	0.0677541	16195	Il6st
04060 Cytokine-cytokine receptor interaction [PATH:mmu04060]	18	54	0.00135409	0.0295082	0.0677541	16880	Lifr
04060 Cytokine-cytokine receptor interaction [PATH:mmu04060]	18	54	0.00135409	0.0295082	0.0677541	11477	Acvr1
04060 Cytokine-cytokine receptor interaction [PATH:mmu04060]	18	54	0.00135409	0.0295082	0.0677541	19109	Prl
04060 Cytokine-cytokine receptor interaction [PATH:mmu04060]	18	54	0.00135409	0.0295082	0.0677541	14257	Flt4
04060 Cytokine-cytokine receptor interaction [PATH:mmu04060]	18	54	0.00135409	0.0295082	0.0677541	237310	Il22ra2
04060 Cytokine-cytokine receptor interaction [PATH:mmu04060]	18	54	0.00135409	0.0295082	0.0677541	21808	Tgfb2
04060 Cytokine-cytokine receptor interaction [PATH:mmu04060]	18	54	0.00135409	0.0295082	0.0677541	12159	Bmp4
04060 Cytokine-cytokine receptor interaction [PATH:mmu04060]	18	54	0.00135409	0.0295082	0.0677541	21812	Tgfbr1
04060 Cytokine-cytokine receptor interaction [PATH:mmu04060]	18	54	0.00135409	0.0295082	0.0677541	14599	Gh
04060 Cytokine-cytokine receptor interaction [PATH:mmu04060]	18	54	0.00135409	0.0295082	0.0677541	24047	Ccl19
04060 Cytokine-cytokine receptor interaction [PATH:mmu04060]	18	54	0.00135409	0.0295082	0.0677541	14205	Figf
04060 Cytokine-cytokine receptor interaction [PATH:mmu04060]	18	54	0.00135409	0.0295082	0.0677541	22341	Vegfc
04060 Cytokine-cytokine receptor interaction [PATH:mmu04060]	18	54	0.00135409	0.0295082	0.0677541	245527	Eda2r
04060 Cytokine-cytokine receptor interaction [PATH:mmu04060]	18	54	0.00135409	0.0295082	0.0677541	12803	Cntf
04060 Cytokine-cytokine receptor interaction [PATH:mmu04060]	18	54	0.00135409	0.0295082	0.0677541	16154	Il10ra
04060 Cytokine-cytokine receptor interaction [PATH:mmu04060]	18	54	0.00135409	0.0295082	0.0677541	16156	Il11
04060 Cytokine-cytokine receptor interaction [PATH:mmu04060]	18	54	0.00135409	0.0295082	0.0677541	16191	Il5
04060 Cytokine-cytokine receptor interaction [PATH:mmu04060]	18	54	0.00135409	0.0295082	0.0677541	21813	Tgfbr2
04060 Cytokine-cytokine receptor interaction [PATH:mmu04060]	18	54	0.00135409	0.0295082	0.0677541	58181	Il20
04060 Cytokine-cytokine receptor interaction [PATH:mmu04060]	18	54	0.00135409	0.0295082	0.0677541	16164	Il13ra1
04060 Cytokine-cytokine receptor interaction [PATH:mmu04060]	18	54	0.00135409	0.0295082	0.0677541	15972	Ifna9
04060 Cytokine-cytokine receptor interaction [PATH:mmu04060]	18	54	0.00135409	0.0295082	0.0677541	66102	Cxcl16
04060 Cytokine-cytokine receptor interaction [PATH:mmu04060]	18	54	0.00135409	0.0295082	0.0677541	12771	Ccr3
04060 Cytokine-cytokine receptor interaction [PATH:mmu04060]	18	54	0.00135409	0.0295082	0.0677541	16169	Il15ra
04060 Cytokine-cytokine receptor interaction [PATH:mmu04060]	18	54	0.00135409	0.0295082	0.0677541	21935	Tnfrsf17
04060 Cytokine-cytokine receptor interaction [PATH:mmu04060]	18	54	0.00135409	0.0295082	0.0677541	57349	Ppbp
04060 Cytokine-cytokine receptor interaction [PATH:mmu04060]	18	54	0.00135409	0.0295082	0.0677541	12168	Bmpr2
04060 Cytokine-cytokine receptor interaction [PATH:mmu04060]	18	54	0.00135409	0.0295082	0.0677541	20315	Cxcl12
04060 Cytokine-cytokine receptor interaction [PATH:mmu04060]	18	54	0.00135409	0.0295082	0.0677541	18053	Ngfr
04060 Cytokine-cytokine receptor interaction [PATH:mmu04060]	18	54	0.00135409	0.0295082	0.0677541	15962	Ifna1
04060 Cytokine-cytokine receptor interaction [PATH:mmu04060]	18	54	0.00135409	0.0295082	0.0677541	16162	Il12rb2
04060 Cytokine-cytokine receptor interaction [PATH:mmu04060]	18	54	0.00135409	0.0295082	0.0677541	13051	Cx3cr1
04060 Cytokine-cytokine receptor interaction [PATH:mmu04060]	18	54	0.00135409	0.0295082	0.0677541	13649	Egfr
04060 Cytokine-cytokine receptor interaction [PATH:mmu04060]	18	54	0.00135409	0.0295082	0.0677541	14600	Ghr
04060 Cytokine-cytokine receptor interaction [PATH:mmu04060]	18	54	0.00135409	0.0295082	0.0677541	12166	Bmpr1a
04060 Cytokine-cytokine receptor interaction [PATH:mmu04060]	18	54	0.00135409	0.0295082	0.0677541	21938	Tnfrsf1b
04060 Cytokine-cytokine receptor interaction [PATH:mmu04060]	18	54	0.00135409	0.0295082	0.0677541	18654	Pgf
04060 Cytokine-cytokine receptor interaction [PATH:mmu04060]	18	54	0.00135409	0.0295082	0.0677541	13607	Eda
04080 Neuroactive ligand-receptor interaction [PATH:mmu04080]	19	52	0.00440768	0.0311475	0.0652447	20608	Sstr4
04080 Neuroactive ligand-receptor interaction [PATH:mmu04080]	19	52	0.00440768	0.0311475	0.0652447	19109	Prl
04080 Neuroactive ligand-receptor interaction [PATH:mmu04080]	19	52	0.00440768	0.0311475	0.0652447	193034	Trpv1
04080 Neuroactive ligand-receptor interaction [PATH:mmu04080]	19	52	0.00440768	0.0311475	0.0652447	14811	Grin2a
04080 Neuroactive ligand-receptor interaction [PATH:mmu04080]	19	52	0.00440768	0.0311475	0.0652447	93670	Tac4
04080 Neuroactive ligand-receptor interaction [PATH:mmu04080]	19	52	0.00440768	0.0311475	0.0652447	78134	Lpar4
04080 Neuroactive ligand-receptor interaction [PATH:mmu04080]	19	52	0.00440768	0.0311475	0.0652447	14409	Gabrr2
04080 Neuroactive ligand-receptor interaction [PATH:mmu04080]	19	52	0.00440768	0.0311475	0.0652447	13490	Drd3
04080 Neuroactive ligand-receptor interaction [PATH:mmu04080]	19	52	0.00440768	0.0311475	0.0652447	16847	Lepr
04080 Neuroactive ligand-receptor interaction [PATH:mmu04080]	19	52	0.00440768	0.0311475	0.0652447	14289	Fpr2
04080 Neuroactive ligand-receptor interaction [PATH:mmu04080]	19	52	0.00440768	0.0311475	0.0652447	21338	Tacr3
04080 Neuroactive ligand-receptor interaction [PATH:mmu04080]	19	52	0.00440768	0.0311475	0.0652447	18216	Ntsr1
04080 Neuroactive ligand-receptor interaction [PATH:mmu04080]	19	52	0.00440768	0.0311475	0.0652447	12267	C3ar1
04080 Neuroactive ligand-receptor interaction [PATH:mmu04080]	19	52	0.00440768	0.0311475	0.0652447	12425	Cckar
04080 Neuroactive ligand-receptor interaction [PATH:mmu04080]	19	52	0.00440768	0.0311475	0.0652447	14401	Gabrb2
04080 Neuroactive ligand-receptor interaction [PATH:mmu04080]	19	52	0.00440768	0.0311475	0.0652447	12273	C5ar1
04080 Neuroactive ligand-receptor interaction [PATH:mmu04080]	19	52	0.00440768	0.0311475	0.0652447	13617	Ednra
04080 Neuroactive ligand-receptor interaction [PATH:mmu04080]	19	52	0.00440768	0.0311475	0.0652447	109648	Npy
04080 Neuroactive ligand-receptor interaction [PATH:mmu04080]	19	52	0.00440768	0.0311475	0.0652447	107515	Lgr4
04080 Neuroactive ligand-receptor interaction [PATH:mmu04080]	19	52	0.00440768	0.0311475	0.0652447	11608	Agtr1b
04080 Neuroactive ligand-receptor interaction [PATH:mmu04080]	19	52	0.00440768	0.0311475	0.0652447	14745	Lpar1
04080 Neuroactive ligand-receptor interaction [PATH:mmu04080]	19	52	0.00440768	0.0311475	0.0652447	14419	Gal
04080 Neuroactive ligand-receptor interaction [PATH:mmu04080]	19	52	0.00440768	0.0311475	0.0652447	111174	Taar1
04080 Neuroactive ligand-receptor interaction [PATH:mmu04080]	19	52	0.00440768	0.0311475	0.0652447	11517	Adcyap1r1
04080 Neuroactive ligand-receptor interaction [PATH:mmu04080]	19	52	0.00440768	0.0311475	0.0652447	217369	Uts2r
04080 Neuroactive ligand-receptor interaction [PATH:mmu04080]	19	52	0.00440768	0.0311475	0.0652447	54393	Gabbr1
04080 Neuroactive ligand-receptor interaction [PATH:mmu04080]	19	52	0.00440768	0.0311475	0.0652447	14405	Gabrg1
04080 Neuroactive ligand-receptor interaction [PATH:mmu04080]	19	52	0.00440768	0.0311475	0.0652447	14815	Nr3c1
04080 Neuroactive ligand-receptor interaction [PATH:mmu04080]	19	52	0.00440768	0.0311475	0.0652447	11555	Adrb2
04080 Neuroactive ligand-receptor interaction [PATH:mmu04080]	19	52	0.00440768	0.0311475	0.0652447	93742	Pard3
04080 Neuroactive ligand-receptor interaction [PATH:mmu04080]	19	52	0.00440768	0.0311475	0.0652447	13614	Edn1
04080 Neuroactive ligand-receptor interaction [PATH:mmu04080]	19	52	0.00440768	0.0311475	0.0652447	21334	Tac2
04080 Neuroactive ligand-receptor interaction [PATH:mmu04080]	19	52	0.00440768	0.0311475	0.0652447	12062	Bdkrb2
04080 Neuroactive ligand-receptor interaction [PATH:mmu04080]	19	52	0.00440768	0.0311475	0.0652447	14799	Gria1
04080 Neuroactive ligand-receptor interaction [PATH:mmu04080]	19	52	0.00440768	0.0311475	0.0652447	14394	Gabra1
04080 Neuroactive ligand-receptor interaction [PATH:mmu04080]	19	52	0.00440768	0.0311475	0.0652447	64095	Gpr35
04080 Neuroactive ligand-receptor interaction [PATH:mmu04080]	19	52	0.00440768	0.0311475	0.0652447	14600	Ghr
04080 Neuroactive ligand-receptor interaction [PATH:mmu04080]	19	52	0.00440768	0.0311475	0.0652447	18430	Oxtr
04080 Neuroactive ligand-receptor interaction [PATH:mmu04080]	19	52	0.00440768	0.0311475	0.0652447	14802	Gria4
04080 Neuroactive ligand-receptor interaction [PATH:mmu04080]	19	52	0.00440768	0.0311475	0.0652447	23796	Agtrl1
04080 Neuroactive ligand-receptor interaction [PATH:mmu04080]	19	52	0.00440768	0.0311475	0.0652447	14806	Grik2
04080 Neuroactive ligand-receptor interaction [PATH:mmu04080]	19	52	0.00440768	0.0311475	0.0652447	11541	Adora2b
04080 Neuroactive ligand-receptor interaction [PATH:mmu04080]	19	52	0.00440768	0.0311475	0.0652447	19228	Pthr1
04080 Neuroactive ligand-receptor interaction [PATH:mmu04080]	19	52	0.00440768	0.0311475	0.0652447	15551	Htr1b
04080 Neuroactive ligand-receptor interaction [PATH:mmu04080]	19	52	0.00440768	0.0311475	0.0652447	11551	Adra2a
04080 Neuroactive ligand-receptor interaction [PATH:mmu04080]	19	52	0.00440768	0.0311475	0.0652447	14804	Grid2
04080 Neuroactive ligand-receptor interaction [PATH:mmu04080]	19	52	0.00440768	0.0311475	0.0652447	14396	Gabra3
04080 Neuroactive ligand-receptor interaction [PATH:mmu04080]	19	52	0.00440768	0.0311475	0.0652447	19116	Prlr
04080 Neuroactive ligand-receptor interaction [PATH:mmu04080]	19	52	0.00440768	0.0311475	0.0652447	13616	Edn3
04080 Neuroactive ligand-receptor interaction [PATH:mmu04080]	19	52	0.00440768	0.0311475	0.0652447	14599	Gh
04080 Neuroactive ligand-receptor interaction [PATH:mmu04080]	19	52	0.00440768	0.0311475	0.0652447	15565	Htr6
04080 Neuroactive ligand-receptor interaction [PATH:mmu04080]	19	52	0.00440768	0.0311475	0.0652447	13610	Edg3
04115 p53 signaling pathway [PATH:mmu04115]	6	18	0.0947377	0.00983607	0.0225847	11783	Apaf1
04115 p53 signaling pathway [PATH:mmu04115]	6	18	0.0947377	0.00983607	0.0225847	21825	Thbs1
04115 p53 signaling pathway [PATH:mmu04115]	6	18	0.0947377	0.00983607	0.0225847	16000	Igf1
04115 p53 signaling pathway [PATH:mmu04115]	6	18	0.0947377	0.00983607	0.0225847	64058	Perp
04115 p53 signaling pathway [PATH:mmu04115]	6	18	0.0947377	0.00983607	0.0225847	12534	Cdc2a
04115 p53 signaling pathway [PATH:mmu04115]	6	18	0.0947377	0.00983607	0.0225847	19211	Pten
04115 p53 signaling pathway [PATH:mmu04115]	6	18	0.0947377	0.00983607	0.0225847	12571	Cdk6
04115 p53 signaling pathway [PATH:mmu04115]	6	18	0.0947377	0.00983607	0.0225847	20135	Rrm2
04115 p53 signaling pathway [PATH:mmu04115]	6	18	0.0947377	0.00983607	0.0225847	12445	Ccnd3
04115 p53 signaling pathway [PATH:mmu04115]	6	18	0.0947377	0.00983607	0.0225847	12367	Casp3
04115 p53 signaling pathway [PATH:mmu04115]	6	18	0.0947377	0.00983607	0.0225847	268697	Ccnb1
04115 p53 signaling pathway [PATH:mmu04115]	6	18	0.0947377	0.00983607	0.0225847	140742	Sesn1
04115 p53 signaling pathway [PATH:mmu04115]	6	18	0.0947377	0.00983607	0.0225847	382985	Rrm2b
04115 p53 signaling pathway [PATH:mmu04115]	6	18	0.0947377	0.00983607	0.0225847	13197	Gadd45a
04115 p53 signaling pathway [PATH:mmu04115]	6	18	0.0947377	0.00983607	0.0225847	12452	Ccng2
04115 p53 signaling pathway [PATH:mmu04115]	6	18	0.0947377	0.00983607	0.0225847	16009	Igfbp3
04115 p53 signaling pathway [PATH:mmu04115]	6	18	0.0947377	0.00983607	0.0225847	17248	Mdm4
04115 p53 signaling pathway [PATH:mmu04115]	6	18	0.0947377	0.00983607	0.0225847	11920	Atm
04510 Focal adhesion [PATH:mmu04510]	23	70	0.000137393	0.0377049	0.0878294	107589	Mylk
04510 Focal adhesion [PATH:mmu04510]	23	70	0.000137393	0.0377049	0.0878294	14360	Fyn
04510 Focal adhesion [PATH:mmu04510]	23	70	0.000137393	0.0377049	0.0878294	18595	Pdgfra
04510 Focal adhesion [PATH:mmu04510]	23	70	0.000137393	0.0377049	0.0878294	16401	Itga4
04510 Focal adhesion [PATH:mmu04510]	23	70	0.000137393	0.0377049	0.0878294	23797	Akt3
04510 Focal adhesion [PATH:mmu04510]	23	70	0.000137393	0.0377049	0.0878294	22371	Vwf
04510 Focal adhesion [PATH:mmu04510]	23	70	0.000137393	0.0377049	0.0878294	12834	Col6a2
04510 Focal adhesion [PATH:mmu04510]	23	70	0.000137393	0.0377049	0.0878294	109700	Itga1
04510 Focal adhesion [PATH:mmu04510]	23	70	0.000137393	0.0377049	0.0878294	15234	Hgf
04510 Focal adhesion [PATH:mmu04510]	23	70	0.000137393	0.0377049	0.0878294	12842	Col1a1
04510 Focal adhesion [PATH:mmu04510]	23	70	0.000137393	0.0377049	0.0878294	22341	Vegfc
04510 Focal adhesion [PATH:mmu04510]	23	70	0.000137393	0.0377049	0.0878294	12540	Cdc42
04510 Focal adhesion [PATH:mmu04510]	23	70	0.000137393	0.0377049	0.0878294	22330	Vcl
04510 Focal adhesion [PATH:mmu04510]	23	70	0.000137393	0.0377049	0.0878294	12831	Col5a1
04510 Focal adhesion [PATH:mmu04510]	23	70	0.000137393	0.0377049	0.0878294	26413	Mapk1
04510 Focal adhesion [PATH:mmu04510]	23	70	0.000137393	0.0377049	0.0878294	14083	Ptk2
04510 Focal adhesion [PATH:mmu04510]	23	70	0.000137393	0.0377049	0.0878294	30955	Pik3cg
04510 Focal adhesion [PATH:mmu04510]	23	70	0.000137393	0.0377049	0.0878294	18752	Prkcc
04510 Focal adhesion [PATH:mmu04510]	23	70	0.000137393	0.0377049	0.0878294	320910	Itgb8
04510 Focal adhesion [PATH:mmu04510]	23	70	0.000137393	0.0377049	0.0878294	16476	Jun
04510 Focal adhesion [PATH:mmu04510]	23	70	0.000137393	0.0377049	0.0878294	14257	Flt4
04510 Focal adhesion [PATH:mmu04510]	23	70	0.000137393	0.0377049	0.0878294	13649	Egfr
04510 Focal adhesion [PATH:mmu04510]	23	70	0.000137393	0.0377049	0.0878294	14205	Figf
04510 Focal adhesion [PATH:mmu04510]	23	70	0.000137393	0.0377049	0.0878294	22324	Vav1
04510 Focal adhesion [PATH:mmu04510]	23	70	0.000137393	0.0377049	0.0878294	109905	Rap1a
04510 Focal adhesion [PATH:mmu04510]	23	70	0.000137393	0.0377049	0.0878294	18751	Prkcb1
04510 Focal adhesion [PATH:mmu04510]	23	70	0.000137393	0.0377049	0.0878294	21825	Thbs1
04510 Focal adhesion [PATH:mmu04510]	23	70	0.000137393	0.0377049	0.0878294	18750	Prkca
04510 Focal adhesion [PATH:mmu04510]	23	70	0.000137393	0.0377049	0.0878294	12832	Col5a2
04510 Focal adhesion [PATH:mmu04510]	23	70	0.000137393	0.0377049	0.0878294	330662	Dock1
04510 Focal adhesion [PATH:mmu04510]	23	70	0.000137393	0.0377049	0.0878294	104099	Itga9
04510 Focal adhesion [PATH:mmu04510]	23	70	0.000137393	0.0377049	0.0878294	57257	Vav3
04510 Focal adhesion [PATH:mmu04510]	23	70	0.000137393	0.0377049	0.0878294	192176	Flna
04510 Focal adhesion [PATH:mmu04510]	23	70	0.000137393	0.0377049	0.0878294	19699	Reln
04510 Focal adhesion [PATH:mmu04510]	23	70	0.000137393	0.0377049	0.0878294	18481	Pak3
04510 Focal adhesion [PATH:mmu04510]	23	70	0.000137393	0.0377049	0.0878294	18708	Pik3r1
04510 Focal adhesion [PATH:mmu04510]	23	70	0.000137393	0.0377049	0.0878294	16412	Itgb1
04510 Focal adhesion [PATH:mmu04510]	23	70	0.000137393	0.0377049	0.0878294	26414	Mapk10
04510 Focal adhesion [PATH:mmu04510]	23	70	0.000137393	0.0377049	0.0878294	16001	Igf1r
04510 Focal adhesion [PATH:mmu04510]	23	70	0.000137393	0.0377049	0.0878294	14254	Flt1
04510 Focal adhesion [PATH:mmu04510]	23	70	0.000137393	0.0377049	0.0878294	17931	Ppp1r12a
04510 Focal adhesion [PATH:mmu04510]	23	70	0.000137393	0.0377049	0.0878294	16775	Lama4
04510 Focal adhesion [PATH:mmu04510]	23	70	0.000137393	0.0377049	0.0878294	16773	Lama2
04510 Focal adhesion [PATH:mmu04510]	23	70	0.000137393	0.0377049	0.0878294	16000	Igf1
04510 Focal adhesion [PATH:mmu04510]	23	70	0.000137393	0.0377049	0.0878294	16399	Itga2b
04510 Focal adhesion [PATH:mmu04510]	23	70	0.000137393	0.0377049	0.0878294	19353	Rac1
04510 Focal adhesion [PATH:mmu04510]	23	70	0.000137393	0.0377049	0.0878294	12833	Col6a1
04510 Focal adhesion [PATH:mmu04510]	23	70	0.000137393	0.0377049	0.0878294	19211	Pten
04510 Focal adhesion [PATH:mmu04510]	23	70	0.000137393	0.0377049	0.0878294	16416	Itgb3
04510 Focal adhesion [PATH:mmu04510]	23	70	0.000137393	0.0377049	0.0878294	11796	Birc3
04510 Focal adhesion [PATH:mmu04510]	23	70	0.000137393	0.0377049	0.0878294	16776	Lama5
04510 Focal adhesion [PATH:mmu04510]	23	70	0.000137393	0.0377049	0.0878294	21923	Tnc
04510 Focal adhesion [PATH:mmu04510]	23	70	0.000137393	0.0377049	0.0878294	16398	Itga2
04510 Focal adhesion [PATH:mmu04510]	23	70	0.000137393	0.0377049	0.0878294	12929	Crkl
04510 Focal adhesion [PATH:mmu04510]	23	70	0.000137393	0.0377049	0.0878294	11652	Akt2
04510 Focal adhesion [PATH:mmu04510]	23	70	0.000137393	0.0377049	0.0878294	12445	Ccnd3
04510 Focal adhesion [PATH:mmu04510]	23	70	0.000137393	0.0377049	0.0878294	20750	Spp1
04510 Focal adhesion [PATH:mmu04510]	23	70	0.000137393	0.0377049	0.0878294	16410	Itgav
04510 Focal adhesion [PATH:mmu04510]	23	70	0.000137393	0.0377049	0.0878294	11798	Xiap
04510 Focal adhesion [PATH:mmu04510]	23	70	0.000137393	0.0377049	0.0878294	109880	Braf
04510 Focal adhesion [PATH:mmu04510]	23	70	0.000137393	0.0377049	0.0878294	12825	Col3a1
04510 Focal adhesion [PATH:mmu04510]	23	70	0.000137393	0.0377049	0.0878294	64099	Parvg
04510 Focal adhesion [PATH:mmu04510]	23	70	0.000137393	0.0377049	0.0878294	12843	Col1a2
04510 Focal adhesion [PATH:mmu04510]	23	70	0.000137393	0.0377049	0.0878294	12826	Col4a1
04510 Focal adhesion [PATH:mmu04510]	23	70	0.000137393	0.0377049	0.0878294	16419	Itgb5
04510 Focal adhesion [PATH:mmu04510]	23	70	0.000137393	0.0377049	0.0878294	12829	Col4a4
04510 Focal adhesion [PATH:mmu04510]	23	70	0.000137393	0.0377049	0.0878294	23928	Lamc3
04510 Focal adhesion [PATH:mmu04510]	23	70	0.000137393	0.0377049	0.0878294	12814	Col11a1
04510 Focal adhesion [PATH:mmu04510]	23	70	0.000137393	0.0377049	0.0878294	18654	Pgf
04510 Focal adhesion [PATH:mmu04510]	23	70	0.000137393	0.0377049	0.0878294	14268	Fn1
04512 ECM-receptor interaction [PATH:mmu04512]	9	37	0.000759142	0.0147541	0.0464241	20969	Sdc1
04512 ECM-receptor interaction [PATH:mmu04512]	9	37	0.000759142	0.0147541	0.0464241	20970	Sdc3
04512 ECM-receptor interaction [PATH:mmu04512]	9	37	0.000759142	0.0147541	0.0464241	20750	Spp1
04512 ECM-receptor interaction [PATH:mmu04512]	9	37	0.000759142	0.0147541	0.0464241	22371	Vwf
04512 ECM-receptor interaction [PATH:mmu04512]	9	37	0.000759142	0.0147541	0.0464241	16775	Lama4
04512 ECM-receptor interaction [PATH:mmu04512]	9	37	0.000759142	0.0147541	0.0464241	12843	Col1a2
04512 ECM-receptor interaction [PATH:mmu04512]	9	37	0.000759142	0.0147541	0.0464241	12832	Col5a2
04512 ECM-receptor interaction [PATH:mmu04512]	9	37	0.000759142	0.0147541	0.0464241	12831	Col5a1
04512 ECM-receptor interaction [PATH:mmu04512]	9	37	0.000759142	0.0147541	0.0464241	14724	Gp1bb
04512 ECM-receptor interaction [PATH:mmu04512]	9	37	0.000759142	0.0147541	0.0464241	12834	Col6a2
04512 ECM-receptor interaction [PATH:mmu04512]	9	37	0.000759142	0.0147541	0.0464241	21923	Tnc
04512 ECM-receptor interaction [PATH:mmu04512]	9	37	0.000759142	0.0147541	0.0464241	16399	Itga2b
04512 ECM-receptor interaction [PATH:mmu04512]	9	37	0.000759142	0.0147541	0.0464241	16773	Lama2
04512 ECM-receptor interaction [PATH:mmu04512]	9	37	0.000759142	0.0147541	0.0464241	320910	Itgb8
04512 ECM-receptor interaction [PATH:mmu04512]	9	37	0.000759142	0.0147541	0.0464241	21825	Thbs1
04512 ECM-receptor interaction [PATH:mmu04512]	9	37	0.000759142	0.0147541	0.0464241	12814	Col11a1
04512 ECM-receptor interaction [PATH:mmu04512]	9	37	0.000759142	0.0147541	0.0464241	12833	Col6a1
04512 ECM-receptor interaction [PATH:mmu04512]	9	37	0.000759142	0.0147541	0.0464241	16416	Itgb3
04512 ECM-receptor interaction [PATH:mmu04512]	9	37	0.000759142	0.0147541	0.0464241	14268	Fn1
04512 ECM-receptor interaction [PATH:mmu04512]	9	37	0.000759142	0.0147541	0.0464241	16776	Lama5
04512 ECM-receptor interaction [PATH:mmu04512]	9	37	0.000759142	0.0147541	0.0464241	16398	Itga2
04512 ECM-receptor interaction [PATH:mmu04512]	9	37	0.000759142	0.0147541	0.0464241	319448	Fndc3a
04512 ECM-receptor interaction [PATH:mmu04512]	9	37	0.000759142	0.0147541	0.0464241	109700	Itga1
04512 ECM-receptor interaction [PATH:mmu04512]	9	37	0.000759142	0.0147541	0.0464241	15366	Hmmr
04512 ECM-receptor interaction [PATH:mmu04512]	9	37	0.000759142	0.0147541	0.0464241	16419	Itgb5
04512 ECM-receptor interaction [PATH:mmu04512]	9	37	0.000759142	0.0147541	0.0464241	16410	Itgav
04512 ECM-receptor interaction [PATH:mmu04512]	9	37	0.000759142	0.0147541	0.0464241	104099	Itga9
04512 ECM-receptor interaction [PATH:mmu04512]	9	37	0.000759142	0.0147541	0.0464241	16401	Itga4
04512 ECM-receptor interaction [PATH:mmu04512]	9	37	0.000759142	0.0147541	0.0464241	12826	Col4a1
04512 ECM-receptor interaction [PATH:mmu04512]	9	37	0.000759142	0.0147541	0.0464241	16412	Itgb1
04512 ECM-receptor interaction [PATH:mmu04512]	9	37	0.000759142	0.0147541	0.0464241	12825	Col3a1
04512 ECM-receptor interaction [PATH:mmu04512]	9	37	0.000759142	0.0147541	0.0464241	13138	Dag1
04512 ECM-receptor interaction [PATH:mmu04512]	9	37	0.000759142	0.0147541	0.0464241	12829	Col4a4
04512 ECM-receptor interaction [PATH:mmu04512]	9	37	0.000759142	0.0147541	0.0464241	16423	Cd47
04512 ECM-receptor interaction [PATH:mmu04512]	9	37	0.000759142	0.0147541	0.0464241	23928	Lamc3
04512 ECM-receptor interaction [PATH:mmu04512]	9	37	0.000759142	0.0147541	0.0464241	12842	Col1a1
04512 ECM-receptor interaction [PATH:mmu04512]	9	37	0.000759142	0.0147541	0.0464241	19699	Reln
04514 Cell adhesion molecules (CAMs) [PATH:mmu04514]	7	31	0.00141026	0.0114754	0.0388959	16414	Itgb2
04514 Cell adhesion molecules (CAMs) [PATH:mmu04514]	7	31	0.00141026	0.0114754	0.0388959	320910	Itgb8
04514 Cell adhesion molecules (CAMs) [PATH:mmu04514]	7	31	0.00141026	0.0114754	0.0388959	67374	Jam2
04514 Cell adhesion molecules (CAMs) [PATH:mmu04514]	7	31	0.00141026	0.0114754	0.0388959	12737	Cldn1
04514 Cell adhesion molecules (CAMs) [PATH:mmu04514]	7	31	0.00141026	0.0114754	0.0388959	12738	Cldn2
04514 Cell adhesion molecules (CAMs) [PATH:mmu04514]	7	31	0.00141026	0.0114754	0.0388959	18191	Nrxn3
04514 Cell adhesion molecules (CAMs) [PATH:mmu04514]	7	31	0.00141026	0.0114754	0.0388959	17967	Ncam1
04514 Cell adhesion molecules (CAMs) [PATH:mmu04514]	7	31	0.00141026	0.0114754	0.0388959	20969	Sdc1
04514 Cell adhesion molecules (CAMs) [PATH:mmu04514]	7	31	0.00141026	0.0114754	0.0388959	18190	Nrxn2
04514 Cell adhesion molecules (CAMs) [PATH:mmu04514]	7	31	0.00141026	0.0114754	0.0388959	20970	Sdc3
04514 Cell adhesion molecules (CAMs) [PATH:mmu04514]	7	31	0.00141026	0.0114754	0.0388959	12562	Cdh5
04514 Cell adhesion molecules (CAMs) [PATH:mmu04514]	7	31	0.00141026	0.0114754	0.0388959	54725	Cadm1
04514 Cell adhesion molecules (CAMs) [PATH:mmu04514]	7	31	0.00141026	0.0114754	0.0388959	54420	Cldn8
04514 Cell adhesion molecules (CAMs) [PATH:mmu04514]	7	31	0.00141026	0.0114754	0.0388959	13003	Vcan
04514 Cell adhesion molecules (CAMs) [PATH:mmu04514]	7	31	0.00141026	0.0114754	0.0388959	16412	Itgb1
04514 Cell adhesion molecules (CAMs) [PATH:mmu04514]	7	31	0.00141026	0.0114754	0.0388959	54419	Cldn6
04514 Cell adhesion molecules (CAMs) [PATH:mmu04514]	7	31	0.00141026	0.0114754	0.0388959	16401	Itga4
04514 Cell adhesion molecules (CAMs) [PATH:mmu04514]	7	31	0.00141026	0.0114754	0.0388959	21367	Cntn2
04514 Cell adhesion molecules (CAMs) [PATH:mmu04514]	7	31	0.00141026	0.0114754	0.0388959	269116	Nfasc
04514 Cell adhesion molecules (CAMs) [PATH:mmu04514]	7	31	0.00141026	0.0114754	0.0388959	11658	Alcam
04514 Cell adhesion molecules (CAMs) [PATH:mmu04514]	7	31	0.00141026	0.0114754	0.0388959	68481	Mpzl1
04514 Cell adhesion molecules (CAMs) [PATH:mmu04514]	7	31	0.00141026	0.0114754	0.0388959	15896	Icam2
04514 Cell adhesion molecules (CAMs) [PATH:mmu04514]	7	31	0.00141026	0.0114754	0.0388959	16408	Itgal
04514 Cell adhesion molecules (CAMs) [PATH:mmu04514]	7	31	0.00141026	0.0114754	0.0388959	50723	Icosl
04514 Cell adhesion molecules (CAMs) [PATH:mmu04514]	7	31	0.00141026	0.0114754	0.0388959	12487	Cd28
04514 Cell adhesion molecules (CAMs) [PATH:mmu04514]	7	31	0.00141026	0.0114754	0.0388959	104099	Itga9
04514 Cell adhesion molecules (CAMs) [PATH:mmu04514]	7	31	0.00141026	0.0114754	0.0388959	22329	Vcam1
04514 Cell adhesion molecules (CAMs) [PATH:mmu04514]	7	31	0.00141026	0.0114754	0.0388959	18613	Pecam1
04514 Cell adhesion molecules (CAMs) [PATH:mmu04514]	7	31	0.00141026	0.0114754	0.0388959	19264	Ptprc
04514 Cell adhesion molecules (CAMs) [PATH:mmu04514]	7	31	0.00141026	0.0114754	0.0388959	16410	Itgav
04514 Cell adhesion molecules (CAMs) [PATH:mmu04514]	7	31	0.00141026	0.0114754	0.0388959	192167	Nlgn1
04610 Complement and coagulation cascades [PATH:mmu04610]	2	19	0.0013102	0.00327869	0.0238394	110382	C8b
04610 Complement and coagulation cascades [PATH:mmu04610]	2	19	0.0013102	0.00327869	0.0238394	12062	Bdkrb2
04610 Complement and coagulation cascades [PATH:mmu04610]	2	19	0.0013102	0.00327869	0.0238394	17174	Masp1
04610 Complement and coagulation cascades [PATH:mmu04610]	2	19	0.0013102	0.00327869	0.0238394	12509	Cd59a
04610 Complement and coagulation cascades [PATH:mmu04610]	2	19	0.0013102	0.00327869	0.0238394	22371	Vwf
04610 Complement and coagulation cascades [PATH:mmu04610]	2	19	0.0013102	0.00327869	0.0238394	74145	F13a1
04610 Complement and coagulation cascades [PATH:mmu04610]	2	19	0.0013102	0.00327869	0.0238394	12273	C5ar1
04610 Complement and coagulation cascades [PATH:mmu04610]	2	19	0.0013102	0.00327869	0.0238394	17175	Masp2
04610 Complement and coagulation cascades [PATH:mmu04610]	2	19	0.0013102	0.00327869	0.0238394	12259	C1qa
04610 Complement and coagulation cascades [PATH:mmu04610]	2	19	0.0013102	0.00327869	0.0238394	58992	F12
04610 Complement and coagulation cascades [PATH:mmu04610]	2	19	0.0013102	0.00327869	0.0238394	21788	Tfpi
04610 Complement and coagulation cascades [PATH:mmu04610]	2	19	0.0013102	0.00327869	0.0238394	11905	Serpinc1
04610 Complement and coagulation cascades [PATH:mmu04610]	2	19	0.0013102	0.00327869	0.0238394	20700	Serpina1a
04610 Complement and coagulation cascades [PATH:mmu04610]	2	19	0.0013102	0.00327869	0.0238394	21824	Thbd
04610 Complement and coagulation cascades [PATH:mmu04610]	2	19	0.0013102	0.00327869	0.0238394	230558	C8a
04610 Complement and coagulation cascades [PATH:mmu04610]	2	19	0.0013102	0.00327869	0.0238394	13136	Cd55
04610 Complement and coagulation cascades [PATH:mmu04610]	2	19	0.0013102	0.00327869	0.0238394	12267	C3ar1
04610 Complement and coagulation cascades [PATH:mmu04610]	2	19	0.0013102	0.00327869	0.0238394	12260	C1qb
04610 Complement and coagulation cascades [PATH:mmu04610]	2	19	0.0013102	0.00327869	0.0238394	16644	Kng1
04630 Jak-STAT signaling pathway [PATH:mmu04630]	15	37	0.0327744	0.0245902	0.0464241	16164	Il13ra1
04630 Jak-STAT signaling pathway [PATH:mmu04630]	15	37	0.0327744	0.0245902	0.0464241	237310	Il22ra2
04630 Jak-STAT signaling pathway [PATH:mmu04630]	15	37	0.0327744	0.0245902	0.0464241	16156	Il11
04630 Jak-STAT signaling pathway [PATH:mmu04630]	15	37	0.0327744	0.0245902	0.0464241	12914	Crebbp
04630 Jak-STAT signaling pathway [PATH:mmu04630]	15	37	0.0327744	0.0245902	0.0464241	16154	Il10ra
04630 Jak-STAT signaling pathway [PATH:mmu04630]	15	37	0.0327744	0.0245902	0.0464241	67296	Socs4
04630 Jak-STAT signaling pathway [PATH:mmu04630]	15	37	0.0327744	0.0245902	0.0464241	216233	Socs2
04630 Jak-STAT signaling pathway [PATH:mmu04630]	15	37	0.0327744	0.0245902	0.0464241	16451	Jak1
04630 Jak-STAT signaling pathway [PATH:mmu04630]	15	37	0.0327744	0.0245902	0.0464241	24063	Spry1
04630 Jak-STAT signaling pathway [PATH:mmu04630]	15	37	0.0327744	0.0245902	0.0464241	15962	Ifna1
04630 Jak-STAT signaling pathway [PATH:mmu04630]	15	37	0.0327744	0.0245902	0.0464241	18708	Pik3r1
04630 Jak-STAT signaling pathway [PATH:mmu04630]	15	37	0.0327744	0.0245902	0.0464241	30955	Pik3cg
04630 Jak-STAT signaling pathway [PATH:mmu04630]	15	37	0.0327744	0.0245902	0.0464241	15972	Ifna9
04630 Jak-STAT signaling pathway [PATH:mmu04630]	15	37	0.0327744	0.0245902	0.0464241	16162	Il12rb2
04630 Jak-STAT signaling pathway [PATH:mmu04630]	15	37	0.0327744	0.0245902	0.0464241	56324	Stam2
04630 Jak-STAT signaling pathway [PATH:mmu04630]	15	37	0.0327744	0.0245902	0.0464241	11652	Akt2
04630 Jak-STAT signaling pathway [PATH:mmu04630]	15	37	0.0327744	0.0245902	0.0464241	114715	Spred1
04630 Jak-STAT signaling pathway [PATH:mmu04630]	15	37	0.0327744	0.0245902	0.0464241	16191	Il5
04630 Jak-STAT signaling pathway [PATH:mmu04630]	15	37	0.0327744	0.0245902	0.0464241	12803	Cntf
04630 Jak-STAT signaling pathway [PATH:mmu04630]	15	37	0.0327744	0.0245902	0.0464241	12445	Ccnd3
04630 Jak-STAT signaling pathway [PATH:mmu04630]	15	37	0.0327744	0.0245902	0.0464241	208650	Cblb
04630 Jak-STAT signaling pathway [PATH:mmu04630]	15	37	0.0327744	0.0245902	0.0464241	16169	Il15ra
04630 Jak-STAT signaling pathway [PATH:mmu04630]	15	37	0.0327744	0.0245902	0.0464241	19109	Prl
04630 Jak-STAT signaling pathway [PATH:mmu04630]	15	37	0.0327744	0.0245902	0.0464241	19116	Prlr
04630 Jak-STAT signaling pathway [PATH:mmu04630]	15	37	0.0327744	0.0245902	0.0464241	14599	Gh
04630 Jak-STAT signaling pathway [PATH:mmu04630]	15	37	0.0327744	0.0245902	0.0464241	17344	Pias2
04630 Jak-STAT signaling pathway [PATH:mmu04630]	15	37	0.0327744	0.0245902	0.0464241	16196	Il7
04630 Jak-STAT signaling pathway [PATH:mmu04630]	15	37	0.0327744	0.0245902	0.0464241	58181	Il20
04630 Jak-STAT signaling pathway [PATH:mmu04630]	15	37	0.0327744	0.0245902	0.0464241	16195	Il6st
04630 Jak-STAT signaling pathway [PATH:mmu04630]	15	37	0.0327744	0.0245902	0.0464241	23797	Akt3
04630 Jak-STAT signaling pathway [PATH:mmu04630]	15	37	0.0327744	0.0245902	0.0464241	20849	Stat4
04630 Jak-STAT signaling pathway [PATH:mmu04630]	15	37	0.0327744	0.0245902	0.0464241	16847	Lepr
04630 Jak-STAT signaling pathway [PATH:mmu04630]	15	37	0.0327744	0.0245902	0.0464241	16880	Lifr
04630 Jak-STAT signaling pathway [PATH:mmu04630]	15	37	0.0327744	0.0245902	0.0464241	15979	Ifngr1
04630 Jak-STAT signaling pathway [PATH:mmu04630]	15	37	0.0327744	0.0245902	0.0464241	12702	Socs3
04630 Jak-STAT signaling pathway [PATH:mmu04630]	15	37	0.0327744	0.0245902	0.0464241	14600	Ghr
04630 Jak-STAT signaling pathway [PATH:mmu04630]	15	37	0.0327744	0.0245902	0.0464241	16197	Il7r
04650 Natural killer cell mediated cytotoxicity [PATH:mmu04650]	9	36	0.00115302	0.0147541	0.0451694	14360	Fyn
04650 Natural killer cell mediated cytotoxicity [PATH:mmu04650]	9	36	0.00115302	0.0147541	0.0451694	18708	Pik3r1
04650 Natural killer cell mediated cytotoxicity [PATH:mmu04650]	9	36	0.00115302	0.0147541	0.0451694	18751	Prkcb1
04650 Natural killer cell mediated cytotoxicity [PATH:mmu04650]	9	36	0.00115302	0.0147541	0.0451694	19055	Ppp3ca
04650 Natural killer cell mediated cytotoxicity [PATH:mmu04650]	9	36	0.00115302	0.0147541	0.0451694	16653	Kras
04650 Natural killer cell mediated cytotoxicity [PATH:mmu04650]	9	36	0.00115302	0.0147541	0.0451694	14127	Fcer1g
04650 Natural killer cell mediated cytotoxicity [PATH:mmu04650]	9	36	0.00115302	0.0147541	0.0451694	15896	Icam2
04650 Natural killer cell mediated cytotoxicity [PATH:mmu04650]	9	36	0.00115302	0.0147541	0.0451694	19056	Ppp3cb
04650 Natural killer cell mediated cytotoxicity [PATH:mmu04650]	9	36	0.00115302	0.0147541	0.0451694	73181	Nfatc4
04650 Natural killer cell mediated cytotoxicity [PATH:mmu04650]	9	36	0.00115302	0.0147541	0.0451694	18176	Nras
04650 Natural killer cell mediated cytotoxicity [PATH:mmu04650]	9	36	0.00115302	0.0147541	0.0451694	18646	Prf1
04650 Natural killer cell mediated cytotoxicity [PATH:mmu04650]	9	36	0.00115302	0.0147541	0.0451694	22177	Tyrobp
04650 Natural killer cell mediated cytotoxicity [PATH:mmu04650]	9	36	0.00115302	0.0147541	0.0451694	15972	Ifna9
04650 Natural killer cell mediated cytotoxicity [PATH:mmu04650]	9	36	0.00115302	0.0147541	0.0451694	30955	Pik3cg
04650 Natural killer cell mediated cytotoxicity [PATH:mmu04650]	9	36	0.00115302	0.0147541	0.0451694	18018	Nfatc1
04650 Natural killer cell mediated cytotoxicity [PATH:mmu04650]	9	36	0.00115302	0.0147541	0.0451694	18750	Prkca
04650 Natural killer cell mediated cytotoxicity [PATH:mmu04650]	9	36	0.00115302	0.0147541	0.0451694	19353	Rac1
04650 Natural killer cell mediated cytotoxicity [PATH:mmu04650]	9	36	0.00115302	0.0147541	0.0451694	16641	Klrc1
04650 Natural killer cell mediated cytotoxicity [PATH:mmu04650]	9	36	0.00115302	0.0147541	0.0451694	15979	Ifngr1
04650 Natural killer cell mediated cytotoxicity [PATH:mmu04650]	9	36	0.00115302	0.0147541	0.0451694	109880	Braf
04650 Natural killer cell mediated cytotoxicity [PATH:mmu04650]	9	36	0.00115302	0.0147541	0.0451694	16408	Itgal
04650 Natural killer cell mediated cytotoxicity [PATH:mmu04650]	9	36	0.00115302	0.0147541	0.0451694	14131	Fcgr3
04650 Natural killer cell mediated cytotoxicity [PATH:mmu04650]	9	36	0.00115302	0.0147541	0.0451694	20963	Syk
04650 Natural killer cell mediated cytotoxicity [PATH:mmu04650]	9	36	0.00115302	0.0147541	0.0451694	16414	Itgb2
04650 Natural killer cell mediated cytotoxicity [PATH:mmu04650]	9	36	0.00115302	0.0147541	0.0451694	19229	Ptk2b
04650 Natural killer cell mediated cytotoxicity [PATH:mmu04650]	9	36	0.00115302	0.0147541	0.0451694	12503	Cd247
04650 Natural killer cell mediated cytotoxicity [PATH:mmu04650]	9	36	0.00115302	0.0147541	0.0451694	11836	Araf
04650 Natural killer cell mediated cytotoxicity [PATH:mmu04650]	9	36	0.00115302	0.0147541	0.0451694	22324	Vav1
04650 Natural killer cell mediated cytotoxicity [PATH:mmu04650]	9	36	0.00115302	0.0147541	0.0451694	15962	Ifna1
04650 Natural killer cell mediated cytotoxicity [PATH:mmu04650]	9	36	0.00115302	0.0147541	0.0451694	18752	Prkcc
04650 Natural killer cell mediated cytotoxicity [PATH:mmu04650]	9	36	0.00115302	0.0147541	0.0451694	12367	Casp3
04650 Natural killer cell mediated cytotoxicity [PATH:mmu04650]	9	36	0.00115302	0.0147541	0.0451694	17059	Klrb1c
04650 Natural killer cell mediated cytotoxicity [PATH:mmu04650]	9	36	0.00115302	0.0147541	0.0451694	57257	Vav3
04650 Natural killer cell mediated cytotoxicity [PATH:mmu04650]	9	36	0.00115302	0.0147541	0.0451694	26413	Mapk1
04650 Natural killer cell mediated cytotoxicity [PATH:mmu04650]	9	36	0.00115302	0.0147541	0.0451694	16822	Lcp2
04650 Natural killer cell mediated cytotoxicity [PATH:mmu04650]	9	36	0.00115302	0.0147541	0.0451694	18106	Cd244
04660 T cell receptor signaling pathway [PATH:mmu04660]	10	27	0.0445279	0.0163934	0.033877	53859	Map3k14
04660 T cell receptor signaling pathway [PATH:mmu04660]	10	27	0.0445279	0.0163934	0.033877	16653	Kras
04660 T cell receptor signaling pathway [PATH:mmu04660]	10	27	0.0445279	0.0163934	0.033877	12487	Cd28
04660 T cell receptor signaling pathway [PATH:mmu04660]	10	27	0.0445279	0.0163934	0.033877	16151	Ikbkg
04660 T cell receptor signaling pathway [PATH:mmu04660]	10	27	0.0445279	0.0163934	0.033877	16191	Il5
04660 T cell receptor signaling pathway [PATH:mmu04660]	10	27	0.0445279	0.0163934	0.033877	208650	Cblb
04660 T cell receptor signaling pathway [PATH:mmu04660]	10	27	0.0445279	0.0163934	0.033877	21682	Tec
04660 T cell receptor signaling pathway [PATH:mmu04660]	10	27	0.0445279	0.0163934	0.033877	22324	Vav1
04660 T cell receptor signaling pathway [PATH:mmu04660]	10	27	0.0445279	0.0163934	0.033877	19055	Ppp3ca
04660 T cell receptor signaling pathway [PATH:mmu04660]	10	27	0.0445279	0.0163934	0.033877	18018	Nfatc1
04660 T cell receptor signaling pathway [PATH:mmu04660]	10	27	0.0445279	0.0163934	0.033877	12540	Cdc42
04660 T cell receptor signaling pathway [PATH:mmu04660]	10	27	0.0445279	0.0163934	0.033877	16476	Jun
04660 T cell receptor signaling pathway [PATH:mmu04660]	10	27	0.0445279	0.0163934	0.033877	14281	Fos
04660 T cell receptor signaling pathway [PATH:mmu04660]	10	27	0.0445279	0.0163934	0.033877	18481	Pak3
04660 T cell receptor signaling pathway [PATH:mmu04660]	10	27	0.0445279	0.0163934	0.033877	73181	Nfatc4
04660 T cell receptor signaling pathway [PATH:mmu04660]	10	27	0.0445279	0.0163934	0.033877	14360	Fyn
04660 T cell receptor signaling pathway [PATH:mmu04660]	10	27	0.0445279	0.0163934	0.033877	16822	Lcp2
04660 T cell receptor signaling pathway [PATH:mmu04660]	10	27	0.0445279	0.0163934	0.033877	57257	Vav3
04660 T cell receptor signaling pathway [PATH:mmu04660]	10	27	0.0445279	0.0163934	0.033877	23797	Akt3
04660 T cell receptor signaling pathway [PATH:mmu04660]	10	27	0.0445279	0.0163934	0.033877	18176	Nras
04660 T cell receptor signaling pathway [PATH:mmu04660]	10	27	0.0445279	0.0163934	0.033877	11652	Akt2
04660 T cell receptor signaling pathway [PATH:mmu04660]	10	27	0.0445279	0.0163934	0.033877	19056	Ppp3cb
04660 T cell receptor signaling pathway [PATH:mmu04660]	10	27	0.0445279	0.0163934	0.033877	19264	Ptprc
04660 T cell receptor signaling pathway [PATH:mmu04660]	10	27	0.0445279	0.0163934	0.033877	12042	Bcl10
04660 T cell receptor signaling pathway [PATH:mmu04660]	10	27	0.0445279	0.0163934	0.033877	18708	Pik3r1
04660 T cell receptor signaling pathway [PATH:mmu04660]	10	27	0.0445279	0.0163934	0.033877	12503	Cd247
04660 T cell receptor signaling pathway [PATH:mmu04660]	10	27	0.0445279	0.0163934	0.033877	30955	Pik3cg
04662 B cell receptor signaling pathway [PATH:mmu04662]	8	21	0.0909236	0.0131148	0.0263488	16653	Kras
04662 B cell receptor signaling pathway [PATH:mmu04662]	8	21	0.0909236	0.0131148	0.0263488	22324	Vav1
04662 B cell receptor signaling pathway [PATH:mmu04662]	8	21	0.0909236	0.0131148	0.0263488	30955	Pik3cg
04662 B cell receptor signaling pathway [PATH:mmu04662]	8	21	0.0909236	0.0131148	0.0263488	57257	Vav3
04662 B cell receptor signaling pathway [PATH:mmu04662]	8	21	0.0909236	0.0131148	0.0263488	73181	Nfatc4
04662 B cell receptor signaling pathway [PATH:mmu04662]	8	21	0.0909236	0.0131148	0.0263488	23797	Akt3
04662 B cell receptor signaling pathway [PATH:mmu04662]	8	21	0.0909236	0.0131148	0.0263488	18751	Prkcb1
04662 B cell receptor signaling pathway [PATH:mmu04662]	8	21	0.0909236	0.0131148	0.0263488	12478	Cd19
04662 B cell receptor signaling pathway [PATH:mmu04662]	8	21	0.0909236	0.0131148	0.0263488	14281	Fos
04662 B cell receptor signaling pathway [PATH:mmu04662]	8	21	0.0909236	0.0131148	0.0263488	16476	Jun
04662 B cell receptor signaling pathway [PATH:mmu04662]	8	21	0.0909236	0.0131148	0.0263488	19055	Ppp3ca
04662 B cell receptor signaling pathway [PATH:mmu04662]	8	21	0.0909236	0.0131148	0.0263488	17096	Lyn
04662 B cell receptor signaling pathway [PATH:mmu04662]	8	21	0.0909236	0.0131148	0.0263488	16151	Ikbkg
04662 B cell receptor signaling pathway [PATH:mmu04662]	8	21	0.0909236	0.0131148	0.0263488	18708	Pik3r1
04662 B cell receptor signaling pathway [PATH:mmu04662]	8	21	0.0909236	0.0131148	0.0263488	11652	Akt2
04662 B cell receptor signaling pathway [PATH:mmu04662]	8	21	0.0909236	0.0131148	0.0263488	18018	Nfatc1
04662 B cell receptor signaling pathway [PATH:mmu04662]	8	21	0.0909236	0.0131148	0.0263488	12042	Bcl10
04662 B cell receptor signaling pathway [PATH:mmu04662]	8	21	0.0909236	0.0131148	0.0263488	19056	Ppp3cb
04662 B cell receptor signaling pathway [PATH:mmu04662]	8	21	0.0909236	0.0131148	0.0263488	18176	Nras
04662 B cell receptor signaling pathway [PATH:mmu04662]	8	21	0.0909236	0.0131148	0.0263488	20963	Syk
04662 B cell receptor signaling pathway [PATH:mmu04662]	8	21	0.0909236	0.0131148	0.0263488	19353	Rac1
04670 Leukocyte transendothelial migration [PATH:mmu04670]	9	33	0.00395537	0.0147541	0.0414053	67374	Jam2
04670 Leukocyte transendothelial migration [PATH:mmu04670]	9	33	0.00395537	0.0147541	0.0414053	16412	Itgb1
04670 Leukocyte transendothelial migration [PATH:mmu04670]	9	33	0.00395537	0.0147541	0.0414053	14083	Ptk2
04670 Leukocyte transendothelial migration [PATH:mmu04670]	9	33	0.00395537	0.0147541	0.0414053	54354	Rassf5
04670 Leukocyte transendothelial migration [PATH:mmu04670]	9	33	0.00395537	0.0147541	0.0414053	13058	Cybb
04670 Leukocyte transendothelial migration [PATH:mmu04670]	9	33	0.00395537	0.0147541	0.0414053	12562	Cdh5
04670 Leukocyte transendothelial migration [PATH:mmu04670]	9	33	0.00395537	0.0147541	0.0414053	22324	Vav1
04670 Leukocyte transendothelial migration [PATH:mmu04670]	9	33	0.00395537	0.0147541	0.0414053	12738	Cldn2
04670 Leukocyte transendothelial migration [PATH:mmu04670]	9	33	0.00395537	0.0147541	0.0414053	16414	Itgb2
04670 Leukocyte transendothelial migration [PATH:mmu04670]	9	33	0.00395537	0.0147541	0.0414053	54420	Cldn8
04670 Leukocyte transendothelial migration [PATH:mmu04670]	9	33	0.00395537	0.0147541	0.0414053	18752	Prkcc
04670 Leukocyte transendothelial migration [PATH:mmu04670]	9	33	0.00395537	0.0147541	0.0414053	30955	Pik3cg
04670 Leukocyte transendothelial migration [PATH:mmu04670]	9	33	0.00395537	0.0147541	0.0414053	54419	Cldn6
04670 Leukocyte transendothelial migration [PATH:mmu04670]	9	33	0.00395537	0.0147541	0.0414053	21838	Thy1
04670 Leukocyte transendothelial migration [PATH:mmu04670]	9	33	0.00395537	0.0147541	0.0414053	20315	Cxcl12
04670 Leukocyte transendothelial migration [PATH:mmu04670]	9	33	0.00395537	0.0147541	0.0414053	19353	Rac1
04670 Leukocyte transendothelial migration [PATH:mmu04670]	9	33	0.00395537	0.0147541	0.0414053	17969	Ncf1
04670 Leukocyte transendothelial migration [PATH:mmu04670]	9	33	0.00395537	0.0147541	0.0414053	16401	Itga4
04670 Leukocyte transendothelial migration [PATH:mmu04670]	9	33	0.00395537	0.0147541	0.0414053	57257	Vav3
04670 Leukocyte transendothelial migration [PATH:mmu04670]	9	33	0.00395537	0.0147541	0.0414053	17698	Msn
04670 Leukocyte transendothelial migration [PATH:mmu04670]	9	33	0.00395537	0.0147541	0.0414053	18751	Prkcb1
04670 Leukocyte transendothelial migration [PATH:mmu04670]	9	33	0.00395537	0.0147541	0.0414053	22350	Ezr
04670 Leukocyte transendothelial migration [PATH:mmu04670]	9	33	0.00395537	0.0147541	0.0414053	109905	Rap1a
04670 Leukocyte transendothelial migration [PATH:mmu04670]	9	33	0.00395537	0.0147541	0.0414053	19229	Ptk2b
04670 Leukocyte transendothelial migration [PATH:mmu04670]	9	33	0.00395537	0.0147541	0.0414053	22330	Vcl
04670 Leukocyte transendothelial migration [PATH:mmu04670]	9	33	0.00395537	0.0147541	0.0414053	18613	Pecam1
04670 Leukocyte transendothelial migration [PATH:mmu04670]	9	33	0.00395537	0.0147541	0.0414053	12540	Cdc42
04670 Leukocyte transendothelial migration [PATH:mmu04670]	9	33	0.00395537	0.0147541	0.0414053	16408	Itgal
04670 Leukocyte transendothelial migration [PATH:mmu04670]	9	33	0.00395537	0.0147541	0.0414053	22329	Vcam1
04670 Leukocyte transendothelial migration [PATH:mmu04670]	9	33	0.00395537	0.0147541	0.0414053	17390	Mmp2
04670 Leukocyte transendothelial migration [PATH:mmu04670]	9	33	0.00395537	0.0147541	0.0414053	12737	Cldn1
04670 Leukocyte transendothelial migration [PATH:mmu04670]	9	33	0.00395537	0.0147541	0.0414053	18750	Prkca
04670 Leukocyte transendothelial migration [PATH:mmu04670]	9	33	0.00395537	0.0147541	0.0414053	18708	Pik3r1
04720 Long-term potentiation [PATH:mmu04720]	7	21	0.0543031	0.0114754	0.0263488	11836	Araf
04720 Long-term potentiation [PATH:mmu04720]	7	21	0.0543031	0.0114754	0.0263488	26413	Mapk1
04720 Long-term potentiation [PATH:mmu04720]	7	21	0.0543031	0.0114754	0.0263488	109880	Braf
04720 Long-term potentiation [PATH:mmu04720]	7	21	0.0543031	0.0114754	0.0263488	19055	Ppp3ca
04720 Long-term potentiation [PATH:mmu04720]	7	21	0.0543031	0.0114754	0.0263488	12288	Cacna1c
04720 Long-term potentiation [PATH:mmu04720]	7	21	0.0543031	0.0114754	0.0263488	12322	Camk2a
04720 Long-term potentiation [PATH:mmu04720]	7	21	0.0543031	0.0114754	0.0263488	14811	Grin2a
04720 Long-term potentiation [PATH:mmu04720]	7	21	0.0543031	0.0114754	0.0263488	18752	Prkcc
04720 Long-term potentiation [PATH:mmu04720]	7	21	0.0543031	0.0114754	0.0263488	14799	Gria1
04720 Long-term potentiation [PATH:mmu04720]	7	21	0.0543031	0.0114754	0.0263488	18751	Prkcb1
04720 Long-term potentiation [PATH:mmu04720]	7	21	0.0543031	0.0114754	0.0263488	16438	Itpr1
04720 Long-term potentiation [PATH:mmu04720]	7	21	0.0543031	0.0114754	0.0263488	108058	Camk2d
04720 Long-term potentiation [PATH:mmu04720]	7	21	0.0543031	0.0114754	0.0263488	16653	Kras
04720 Long-term potentiation [PATH:mmu04720]	7	21	0.0543031	0.0114754	0.0263488	109905	Rap1a
04720 Long-term potentiation [PATH:mmu04720]	7	21	0.0543031	0.0114754	0.0263488	18176	Nras
04720 Long-term potentiation [PATH:mmu04720]	7	21	0.0543031	0.0114754	0.0263488	17931	Ppp1r12a
04720 Long-term potentiation [PATH:mmu04720]	7	21	0.0543031	0.0114754	0.0263488	19056	Ppp3cb
04720 Long-term potentiation [PATH:mmu04720]	7	21	0.0543031	0.0114754	0.0263488	18750	Prkca
04720 Long-term potentiation [PATH:mmu04720]	7	21	0.0543031	0.0114754	0.0263488	12914	Crebbp
04720 Long-term potentiation [PATH:mmu04720]	7	21	0.0543031	0.0114754	0.0263488	14682	Gnaq
04720 Long-term potentiation [PATH:mmu04720]	7	21	0.0543031	0.0114754	0.0263488	18795	Plcb1
05212 Pancreatic cancer [PATH:mmu05212]	9	24	0.074576	0.0147541	0.0301129	12540	Cdc42
05212 Pancreatic cancer [PATH:mmu05212]	9	24	0.074576	0.0147541	0.0301129	16151	Ikbkg
05212 Pancreatic cancer [PATH:mmu05212]	9	24	0.074576	0.0147541	0.0301129	18654	Pgf
05212 Pancreatic cancer [PATH:mmu05212]	9	24	0.074576	0.0147541	0.0301129	14205	Figf
05212 Pancreatic cancer [PATH:mmu05212]	9	24	0.074576	0.0147541	0.0301129	21808	Tgfb2
05212 Pancreatic cancer [PATH:mmu05212]	9	24	0.074576	0.0147541	0.0301129	73341	Arhgef6
05212 Pancreatic cancer [PATH:mmu05212]	9	24	0.074576	0.0147541	0.0301129	16451	Jak1
05212 Pancreatic cancer [PATH:mmu05212]	9	24	0.074576	0.0147541	0.0301129	23797	Akt3
05212 Pancreatic cancer [PATH:mmu05212]	9	24	0.074576	0.0147541	0.0301129	11652	Akt2
05212 Pancreatic cancer [PATH:mmu05212]	9	24	0.074576	0.0147541	0.0301129	109880	Braf
05212 Pancreatic cancer [PATH:mmu05212]	9	24	0.074576	0.0147541	0.0301129	19645	Rb1
05212 Pancreatic cancer [PATH:mmu05212]	9	24	0.074576	0.0147541	0.0301129	22341	Vegfc
05212 Pancreatic cancer [PATH:mmu05212]	9	24	0.074576	0.0147541	0.0301129	19353	Rac1
05212 Pancreatic cancer [PATH:mmu05212]	9	24	0.074576	0.0147541	0.0301129	17128	Smad4
05212 Pancreatic cancer [PATH:mmu05212]	9	24	0.074576	0.0147541	0.0301129	13649	Egfr
05212 Pancreatic cancer [PATH:mmu05212]	9	24	0.074576	0.0147541	0.0301129	21813	Tgfbr2
05212 Pancreatic cancer [PATH:mmu05212]	9	24	0.074576	0.0147541	0.0301129	11836	Araf
05212 Pancreatic cancer [PATH:mmu05212]	9	24	0.074576	0.0147541	0.0301129	21812	Tgfbr1
05212 Pancreatic cancer [PATH:mmu05212]	9	24	0.074576	0.0147541	0.0301129	12571	Cdk6
05212 Pancreatic cancer [PATH:mmu05212]	9	24	0.074576	0.0147541	0.0301129	18708	Pik3r1
05212 Pancreatic cancer [PATH:mmu05212]	9	24	0.074576	0.0147541	0.0301129	26414	Mapk10
05212 Pancreatic cancer [PATH:mmu05212]	9	24	0.074576	0.0147541	0.0301129	30955	Pik3cg
05212 Pancreatic cancer [PATH:mmu05212]	9	24	0.074576	0.0147541	0.0301129	26413	Mapk1
05212 Pancreatic cancer [PATH:mmu05212]	9	24	0.074576	0.0147541	0.0301129	16653	Kras
