# Supplementary material for: Foxl2 functions in sex determination and histogenesis throughout mouse ovary development
Source: BMC Dev Biol. 2009 Jun 18;9:36. doi: 10.1186/1471-213X-9-36 (PMC2711087; doi:10.1186/1471-213X-9-36)
Supplement: Additional file 9 — Lists of anti-testis genes that were inferred to have an action independent of Foxl2 (A), Wnt4 (B) or both (C). comparison of knockout ovaries to both ovary and testis (see text for details on the approach). [file 1471-213X-9-36-S9.xls]

## Sheet: A
Candidate genes for a role independent of Foxl2 in ovary development.
Probe ID	Score	Gene Symbol	Gene Description
1436936_s_at	14.4	Xist	inactive X specific transcripts
1427263_at	13.4	Xist	inactive X specific transcripts
1456552_at	13.3	Foxl2os	Forkhead box L2 opposite strand transcript
1448688_at	12.8	Podxl	podocalyxin-like
1422864_at	12.7	Runx1	runt related transcription factor 1
1449319_at	12.5	Rspo1	R-spondin homolog (Xenopus laevis)
1427262_at	12.4	Xist	inactive X specific transcripts
1443739_at	12.2	---	---
1418517_at	12.2	Irx3	Iroquois related homeobox 3 (Drosophila)
1455646_at	12.1	2010004M13Rik	RIKEN cDNA 2010004M13 gene
1435115_at	11.9	Fndc5	fibronectin type III domain containing 5
1451608_a_at	11.8	Tspan33	tetraspanin 33
1456258_at	11.7	Emx2	empty spiracles homolog 2 (Drosophila)
1419414_at	11.6	Gng13	guanine nucleotide binding protein 13, gamma
1455618_x_at	11.4	Tspan33	tetraspanin 33
1444302_at	11.4	BC049816	cDNA sequence BC049816
1457021_x_at	11.4	Amhr2	anti-Mullerian hormone type 2 receptor
1433988_s_at	11.3	C230098O21Rik	RIKEN cDNA C230098O21 gene
1455796_x_at	11.2	Olfm1	olfactomedin 1
1422865_at	11.2	Runx1	runt related transcription factor 1
1421424_a_at	11.2	Anpep	alanyl (membrane) aminopeptidase
1455452_x_at	11.1	AI449310	expressed sequence AI449310
1418453_a_at	11	Atp1b1	ATPase, Na+/K+ transporting, beta 1 polypeptide
1429076_a_at	11	Gdpd2	glycerophosphodiester phosphodiesterase domain containing 2
1437462_x_at	11	Mmp15	matrix metallopeptidase 15
1417396_at	11	Podxl	podocalyxin-like
1449036_at	11	Rnf128	ring finger protein 128
1437085_at	11	D630039A03Rik	RIKEN cDNA D630039A03 gene
1438967_x_at	11	Amhr2	anti-Mullerian hormone type 2 receptor
1455451_at	10.9	AI449310	expressed sequence AI449310
1438200_at	10.9	Sulf1	sulfatase 1
1436365_at	10.8	Zbtb7c	zinc finger and BTB domain containing 7C
1441687_at	10.8	Wnt4	wingless-related MMTV integration site 4
1445758_at	10.7	---	---
1438365_x_at	10.7	Laptm4b	lysosomal-associated protein transmembrane 4B
1436978_at	10.7	Wnt9a	wingless-type MMTV integration site 9A
1425784_a_at	10.7	Olfm1	olfactomedin 1
1448147_at	10.6	Tnfrsf19	tumor necrosis factor receptor superfamily, member 19
1423055_at	10.6	Nsg1	neuron specific gene family member 1
1453135_at	10.6	Fndc5	fibronectin type III domain containing 5
1424624_at	10.6	2900011O08Rik	RIKEN cDNA 2900011O08 gene
1457042_at	10.5	AI256396	EST AI256396
1425157_x_at	10.5	Tspan33	tetraspanin 33
1457140_s_at	10.4	4632411J06Rik	RIKEN cDNA 4632411J06 gene
1456174_x_at	10.4	Ndrg1	N-myc downstream regulated gene 1
1436845_at	10.4	Axin2	axin2
1427300_at	10.4	Lhx8	LIM homeobox protein 8
1434458_at	10.4	Fst	follistatin
1416840_at	10.4	Mid1ip1	Mid1 interacting protein 1 (gastrulation specific G12-like (zebrafish))
1456012_x_at	10.4	Rnaset2a /// Rnaset2b	ribonuclease T2B /// ribonuclease T2A
1441317_x_at	10.4	Jakmip1	janus kinase and microtubule interacting protein 1
1424638_at	10.4	Cdkn1a	cyclin-dependent kinase inhibitor 1A (P21)
1416292_at	10.3	Prdx3	peroxiredoxin 3
1450782_at	10.3	Wnt4	wingless-related MMTV integration site 4
1416053_at	10.3	Lrrn1	leucine rich repeat protein 1, neuronal
1449464_at	10.3	Kcnq1	potassium voltage-gated channel, subfamily Q, member 1
1416111_at	10.2	Cd83	CD83 antigen
1438672_at	10.2	Parvb	parvin, beta
1436915_x_at	10.2	Laptm4b	lysosomal-associated protein transmembrane 4B
1416148_at	10.2	Laptm4b	lysosomal-associated protein transmembrane 4B
1451260_at	10.2	Aldh1b1	aldehyde dehydrogenase 1 family, member B1
1451152_a_at	10.2	Atp1b1	ATPase, Na+/K+ transporting, beta 1 polypeptide
1456559_at	10.1	Emx2os	empty spiracles homolog 2 (Drosophila) opposite strand
1436026_at	10.1	Zfp703	zinc finger protein 703
1423890_x_at	10.1	Atp1b1	ATPase, Na+/K+ transporting, beta 1 polypeptide
1425995_s_at	10.1	Wt1	Wilms tumor homolog
1442379_at	10.1	EG574403	predicted gene, EG574403
1428669_at	10.1	Bmyc	brain expressed myelocytomatosis oncogene
1437418_at	10.1	---	---
1449534_at	10.1	Sycp3	synaptonemal complex protein 3
1452734_at	10	Rnaset2a /// Rnaset2b	ribonuclease T2B /// ribonuclease T2A
1422557_s_at	10	Mt1	metallothionein 1
1422836_at	10	Mbnl3	muscleblind-like 3 (Drosophila)
1423858_a_at	10	Hmgcs2	3-hydroxy-3-methylglutaryl-Coenzyme A synthase 2
1427989_at	10	Amhr2	anti-Mullerian hormone type 2 receptor
1449253_at	10	Smc1b	structural maintenace of chromosomes 1B
1422597_at	10	Mmp15	matrix metallopeptidase 15
1448326_a_at	9.9	Crabp1	cellular retinoic acid binding protein I
1426571_at	9.9	Tmem16a	transmembrane protein 16A
1436657_at	9.9	LOC629972 /// OTTMUSG00000003947	hypothetical protein LOC629972 /// predicted gene, OTTMUSG00000003947
1428942_at	9.9	Mt2	metallothionein 2
1435190_at	9.9	Chl1	cell adhesion molecule with homology to L1CAM
1422241_a_at	9.9	Ndufa1	NADH dehydrogenase (ubiquinone) 1 alpha subcomplex, 1
1417649_at	9.9	Cdkn1c	cyclin-dependent kinase inhibitor 1C (P57)
1424383_at	9.8	Tmem51	transmembrane protein 51
1433489_s_at	9.8	Fgfr2	fibroblast growth factor receptor 2
1454961_at	9.8	Synj1	synaptojanin 1
1416086_at	9.8	Tpst2	protein-tyrosine sulfotransferase 2
1435412_at	9.8	1700007E06Rik	RIKEN cDNA 1700007E06 gene
1441926_x_at	9.8	Tmie	transmembrane inner ear
1450369_at	9.8	Figla	folliculogenesis specific basic helix-loop-helix
1448411_at	9.8	Wfs1	Wolfram syndrome 1 homolog (human)
1434944_at	9.8	Dmpk	dystrophia myotonica-protein kinase
1450976_at	9.7	Ndrg1	N-myc downstream regulated gene 1
1448269_a_at	9.7	Klhl13	kelch-like 13 (Drosophila)
1421365_at	9.7	Fst	follistatin
1421679_a_at	9.7	Cdkn1a	cyclin-dependent kinase inhibitor 1A (P21)
1434170_at	9.7	Wdr40b	WD repeat domain 40B
1421072_at	9.7	Irx5	Iroquois related homeobox 5 (Drosophila)
1425016_at	9.7	Ephb2	Eph receptor B2
1459713_s_at	9.7	Tmem16a	transmembrane protein 16A
1416727_a_at	9.7	Cyb5	cytochrome b-5
1448123_s_at	9.7	Tgfbi	transforming growth factor, beta induced
1449581_at	9.7	Emid1	EMI domain containing 1
1453201_at	9.6	4632411J06Rik	RIKEN cDNA 4632411J06 gene
1433360_at	9.6	1700023B13Rik	RIKEN cDNA 1700023B13 gene
1439352_at	9.6	Trim7	tripartite motif protein 7
1452365_at	9.6	4732435N03Rik	RIKEN cDNA 4732435N03 gene
1417695_a_at	9.6	Soat1	sterol O-acyltransferase 1
1446051_at	9.6	Gm1140	gene model 1140, (NCBI)
1444790_at	9.6	1810005K13Rik	RIKEN cDNA 1810005K13 gene
1452114_s_at	9.6	Igfbp5	insulin-like growth factor binding protein 5
1425212_a_at	9.6	Tnfrsf19	tumor necrosis factor receptor superfamily, member 19
1421992_a_at	9.6	Igfbp4	insulin-like growth factor binding protein 4
1444517_at	9.5	---	---
1455056_at	9.5	Lmo7	LIM domain only 7
1436297_a_at	9.5	Grina	glutamate receptor, ionotropic, N-methyl D-asparate-associated protein 1 (glutamate binding)
1417300_at	9.5	Smpdl3b	sphingomyelin phosphodiesterase, acid-like 3B
1420760_s_at	9.5	Ndrg1	N-myc downstream regulated gene 1
1448390_a_at	9.5	Dhrs3	dehydrogenase/reductase (SDR family) member 3
1418908_at	9.5	Pam	peptidylglycine alpha-amidating monooxygenase
1422835_at	9.5	Kcnd2	potassium voltage-gated channel, Shal-related family, member 2
1454159_a_at	9.5	Igfbp2	insulin-like growth factor binding protein 2
1422060_at	9.5	LOC676024 /// Parvb	parvin, beta /// similar to parvin, beta
1422914_at	9.5	Sp5	trans-acting transcription factor 5
1432224_at	9.5	4831407H17Rik	RIKEN cDNA 4831407H17 gene
1441579_at	9.5	Dmrta1	doublesex and mab-3 related transcription factor like family A1
1421341_at	9.5	Axin2	axin2
1448194_a_at	9.5	H19	H19 fetal liver mRNA
1460169_a_at	9.4	Pctk1	PCTAIRE-motif protein kinase 1
1427008_at	9.4	Rnf43	ring finger protein 43
1453844_at	9.4	Chit1	chitinase 1 (chitotriosidase)
1423756_s_at	9.4	Igfbp4	insulin-like growth factor binding protein 4
1424968_at	9.4	2210023G05Rik	RIKEN cDNA 2210023G05 gene
1437463_x_at	9.4	Tgfbi	transforming growth factor, beta induced
1460600_at	9.4	LOC245350	similar to ubiquitin-conjugating enzyme E2Q (putative) 2
1425163_at	9.4	AI661453	expressed sequence AI661453
1438698_at	9.4	Tmem132c	transmembrane protein 132C
1439443_x_at	9.4	Tkt	transketolase
1454745_at	9.4	Arhgap29	Rho GTPase activating protein 29
1419332_at	9.4	Egfl6	EGF-like-domain, multiple 6
1434820_s_at	9.4	Pkig	protein kinase inhibitor, gamma
1454734_at	9.4	---	---
1452366_at	9.4	4732435N03Rik	RIKEN cDNA 4732435N03 gene
1423757_x_at	9.3	Igfbp4	insulin-like growth factor binding protein 4
1433707_at	9.3	Gabra4	gamma-aminobutyric acid (GABA-A) receptor, subunit alpha 4
1424609_a_at	9.3	BC003993 /// LOC544818	cDNA sequence BC003993 /// hypothetical LOC544818
1455869_at	9.3	Camk2b	Calcium/calmodulin-dependent protein kinase II, beta
1429074_at	9.3	1700026D08Rik	RIKEN cDNA 1700026D08 gene
1433787_at	9.3	Nell1	NEL-like 1 (chicken)
1440878_at	9.3	Runx1	runt related transcription factor 1
1452531_at	9.3	Runx1	runt related transcription factor 1
1416270_at	9.3	Polr2g	polymerase (RNA) II (DNA directed) polypeptide G
1440672_at	9.3	LOC638394 /// Zfp541	similar to zinc finger protein 541 /// zinc finger protein 541
1450988_at	9.3	Lgr5	leucine rich repeat containing G protein coupled receptor 5
1420064_s_at	9.3	Tktl1	transketolase-like 1
1422029_at	9.3	Ccl20	chemokine (C-C motif) ligand 20
1419693_at	9.3	Colec12	collectin sub-family member 12
1437708_x_at	9.3	Vamp3	vesicle-associated membrane protein 3
1423896_a_at	9.2	Rnf187	ring finger protein 187
1434642_at	9.2	Hsd17b11	hydroxysteroid (17-beta) dehydrogenase 11
1424607_a_at	9.2	BC003993 /// LOC544818	cDNA sequence BC003993 /// hypothetical LOC544818
1442702_at	9.2	---	Transcribed locus
1429506_at	9.2	LOC634379 /// LOC671838 /// Nkd1	naked cuticle 1 homolog (Drosophila) /// similar to naked cuticle 1 homolog
1452804_at	9.2	1700010A17Rik	RIKEN cDNA 1700010A17 gene
1456250_x_at	9.1	Tgfbi	transforming growth factor, beta induced
1420433_at	9.1	Taf7l	TAF7-like RNA polymerase II, TATA box binding protein (TBP)-associated factor
1419178_at	9.1	Cd3g	CD3 antigen, gamma polypeptide
1451410_a_at	9.1	Crip3	cysteine-rich protein 3
1417373_a_at	9.1	Tuba4a	tubulin, alpha 4A
1454881_s_at	9.1	Upk3b	uroplakin 3B
1435365_at	9.1	4732415M23Rik	RIKEN cDNA 4732415M23 gene
1433465_a_at	9.1	AI467606	expressed sequence AI467606
1420762_a_at	9.1	Ybx2	Y box protein 2
1429330_at	9.1	Gabra4	gamma-aminobutyric acid (GABA-A) receptor, subunit alpha 4
1423119_at	9.1	Rshl2a /// Rshl2b	radial spokehead-like 2A /// radial spokehead-like 2B
1417393_a_at	9.1	C1qdc2	C1q domain containing 2
1438822_at	9.1	Dmt2	dorso-medial telencephalon gene 2
1454698_at	9.1	Ptplad1	protein tyrosine phosphatase-like A domain containing 1
1457698_at	9.1	AI314831	expressed sequence AI314831
1435200_at	9.1	6330419J24Rik	RIKEN cDNA 6330419J24 gene
1424008_a_at	9.1	Rbpms2	RNA binding protein with multiple splicing 2
1457310_x_at	9.1	Scrt2	scratch homolog 2, zinc finger protein (Drosophila)
1422313_a_at	9	Igfbp5	insulin-like growth factor binding protein 5
1417696_at	9	Soat1	sterol O-acyltransferase 1
1429567_at	9	4632411J06Rik	RIKEN cDNA 4632411J06 gene
1460667_at	9	U90926	cDNA sequence U90926
1458626_at	9	Nos1	nitric oxide synthase 1, neuronal
1440962_at	9	Slc8a3	solute carrier family 8 (sodium/calcium exchanger), member 3
1434678_at	9	Mbnl3	muscleblind-like 3 (Drosophila)
1428146_s_at	9	Acaa2	acetyl-Coenzyme A acyltransferase 2 (mitochondrial 3-oxoacyl-Coenzyme A thiolase)
1456409_at	9	Klhdc7a	kelch domain containing 7A
1454869_at	9	Wdr40b	WD repeat domain 40B
1435460_at	9	Prkg2	protein kinase, cGMP-dependent, type II
1460390_at	8.9	Sorl1	sortilin-related receptor, LDLR class A repeats-containing
1457826_a_at	8.9	1810043H04Rik	RIKEN cDNA 1810043H04 gene
1438697_at	8.9	Tmem132c	transmembrane protein 132C
1424254_at	8.9	Ifitm1	interferon induced transmembrane protein 1
1454799_at	8.9	A230097K15Rik	RIKEN cDNA A230097K15 gene
1448609_at	8.9	Tst	thiosulfate sulfurtransferase, mitochondrial
1417698_at	8.9	Gtf2f1	general transcription factor IIF, polypeptide 1
1452106_at	8.9	Npnt	nephronectin
1442664_at	8.9	Mbnl3	Muscleblind-like 3 (Drosophila)
1455210_at	8.9	Zhx2	zinc fingers and homeoboxes protein 2
1436293_x_at	8.8	D1Ertd471e	DNA segment, Chr 1, ERATO Doi 471, expressed
1429138_at	8.8	Npas3	neuronal PAS domain protein 3
1429667_at	8.8	Pou4f1	POU domain, class 4, transcription factor 1
1443964_at	8.8	Tmie	transmembrane inner ear
1423836_at	8.8	Zfp503	zinc finger protein 503
1434435_s_at	8.8	Cox17	cytochrome c oxidase, subunit XVII assembly protein homolog (yeast)
1418318_at	8.8	Rnf128	ring finger protein 128
1435659_a_at	8.8	Tpi1	triosephosphate isomerase 1
1418713_at	8.8	Pcbd1	pterin 4 alpha carbinolamine dehydratase/dimerization cofactor of hepatocyte nuclear factor 1 alpha (TCF1) 1
1452651_a_at	8.8	Myl1	myosin, light polypeptide 1
1439422_a_at	8.8	C1qdc2	C1q domain containing 2
1417470_at	8.8	Apobec3	apolipoprotein B editing complex 3
1435052_at	8.8	4930455F23Rik	RIKEN cDNA 4930455F23 gene
1425040_at	8.8	Cybrd1	cytochrome b reductase 1
1420065_at	8.8	Tktl1	Transketolase-like 1
1453544_at	8.7	Dmrtc1c /// LOC668357	DMRT-like family C1c /// similar to doublesex and mab-3 related transcription factor 8.1 isoform a
1426650_at	8.7	Myh8	myosin, heavy polypeptide 8, skeletal muscle, perinatal
1448825_at	8.7	Pdk2	pyruvate dehydrogenase kinase, isoenzyme 2
1434739_at	8.7	Fmr1nb	fragile X mental retardation 1 neighbor
1452169_a_at	8.7	Dgkz	diacylglycerol kinase zeta
1419339_at	8.7	Neu3	neuraminidase 3
1429269_at	8.7	BC068157	cDNA sequence BC068157
1436617_at	8.7	Cetn4	centrin 4
1450699_at	8.7	Selenbp1	selenium binding protein 1
1421967_at	8.7	B4galt5	UDP-Gal:betaGlcNAc beta 1,4-galactosyltransferase, polypeptide 5
1415871_at	8.7	Tgfbi	transforming growth factor, beta induced
1434013_at	8.7	Ablim3	actin binding LIM protein family, member 3
1419719_at	8.6	B230208N19Rik /// Gabrb1	gamma-aminobutyric acid (GABA-A) receptor, subunit beta 1 /// RIKEN cDNA B230208N19 gene
1419340_at	8.6	Mov10l1	Moloney leukemia virus 10-like 1
1438625_s_at	8.6	Pctk1	PCTAIRE-motif protein kinase 1
1435980_x_at	8.6	Wnt6	wingless-related MMTV integration site 6
1438993_a_at	8.6	Atp6v1d	ATPase, H+ transporting, lysosomal V1 subunit D
1450772_at	8.6	Wnt11	wingless-related MMTV integration site 11
1442101_at	8.6	A930017N06Rik	RIKEN cDNA A930017N06 gene
1437100_x_at	8.6	Pim3	proviral integration site 3
1431946_a_at	8.6	Apba2bp	amyloid beta (A4) precursor protein-binding, family A, member 1 binding protein
1417156_at	8.6	Krt19	keratin 19
1460647_a_at	8.6	Nr2f6	nuclear receptor subfamily 2, group F, member 6
1420667_at	8.6	Doc2b	double C2, beta
1454665_at	8.6	Irf2bp2 /// LOC672960	interferon regulatory factor 2 binding protein 2 /// similar to interferon regulatory factor 2 binding protein 2
1443794_x_at	8.6	Noc4l	nucleolar complex associated 4 homolog (S. cerevisiae)
1453184_at	8.6	2310040C09Rik	RIKEN cDNA 2310040C09 gene
1455126_x_at	8.6	2310028O11Rik	RIKEN cDNA 2310028O11 gene
1433617_s_at	8.5	B4galt5	UDP-Gal:betaGlcNAc beta 1,4-galactosyltransferase, polypeptide 5
1437624_x_at	8.5	Nudt16l1	nudix (nucleoside diphosphate linked moiety X)-type motif 16-like 1
1424076_at	8.5	Gdpd1	glycerophosphodiester phosphodiesterase domain containing 1
1446121_at	8.5	---	15 days embryo head cDNA, RIKEN full-length enriched library, clone:D930007D21 product:unclassifiable, full insert sequence
1436804_s_at	8.5	Scyl1	SCY1-like 1 (S. cerevisiae)
1447839_x_at	8.5	Adm	adrenomedullin
1417580_s_at	8.5	Selenbp1	selenium binding protein 1
1427586_at	8.5	Sema4b	sema domain, immunoglobulin domain (Ig), transmembrane domain (TM) and short cytoplasmic domain, (semaphorin) 4B
1439153_at	8.5	Ibrdc2	IBR domain containing 2
1422808_s_at	8.5	Dock2	dedicator of cyto-kinesis 2
1452530_a_at	8.5	Runx1	runt related transcription factor 1
1432020_at	8.5	6330411D24Rik	RIKEN cDNA 6330411D24 gene
1454268_a_at	8.5	Cyba	cytochrome b-245, alpha polypeptide
1448610_a_at	8.5	Sod2	superoxide dismutase 2, mitochondrial
1438090_x_at	8.5	Ankrd54	ankyrin repeat domain 54
1422727_at	8.5	Nme5	expressed in non-metastatic cells 5
1417797_a_at	8.5	1810019J16Rik	RIKEN cDNA 1810019J16 gene
1440495_at	8.5	Dmt2	dorso-medial telencephalon gene 2
1424261_at	8.5	Zfp672	zinc finger protein 672
1455991_at	8.5	Ccbl2	cysteine conjugate-beta lyase 2
1417281_a_at	8.5	Mmp23	matrix metallopeptidase 23
1434378_a_at	8.5	Mxd4	Max dimerization protein 4
1427299_at	8.5	Rps6ka3	ribosomal protein S6 kinase polypeptide 3
1455435_s_at	8.5	Chdh	Choline dehydrogenase
1437406_x_at	8.4	Igfbp4	insulin-like growth factor binding protein 4
1429270_a_at	8.4	Syce2	synaptonemal complex central element protein 2
1438616_x_at	8.4	Svs5	seminal vesicle secretory protein 5
1416895_at	8.4	Efna1	ephrin A1
1422187_at	8.4	Gabrg3	gamma-aminobutyric acid (GABA-A) receptor, subunit gamma 3
1449077_at	8.4	Eraf	erythroid associated factor
1420448_at	8.4	Rhox2	reproductive homeobox 2
1417278_a_at	8.4	LOC634379 /// LOC671838 /// Nkd1	naked cuticle 1 homolog (Drosophila) /// similar to naked cuticle 1 homolog
1437678_at	8.4	Gm1564	gene model 1564, (NCBI)
1425759_at	8.4	Nobox	NOBOX oogenesis homeobox
1442011_at	8.4	A230065H16Rik	RIKEN cDNA A230065H16 gene
1449914_at	8.4	Ribc1	RIB43A domain with coiled-coils 1
1453228_at	8.4	Stx11	syntaxin 11
1449021_at	8.4	Rpp21	ribonuclease P 21 subunit (human)
1435666_at	8.4	Mast3	microtubule associated serine/threonine kinase 3
1445263_at	8.4	---	Transcribed locus, strongly similar to NP_001034335.1 protein LOC634802 [Mus musculus]
1424699_at	8.4	4921511K06Rik	RIKEN cDNA 4921511K06 gene
1441511_at	8.4	Kcnt1	potassium channel, subfamily T, member 1
1417368_s_at	8.4	Ndufa2	NADH dehydrogenase (ubiquinone) 1 alpha subcomplex, 2
1452298_a_at	8.4	Myo5b	myosin Vb
1448845_at	8.4	Rpp25	ribonuclease P 25 subunit (human)
1434301_at	8.4	D330050I23Rik	RIKEN cDNA D330050I23 gene
1419147_at	8.4	Rec8L1	REC8-like 1 (yeast)
1452151_at	8.4	BC021523	cDNA sequence BC021523
1435998_at	8.4	Gm288	gene model 288, (NCBI)
1452927_x_at	8.4	Tpi1	triosephosphate isomerase 1
1427198_at	8.4	BC022960	cDNA sequence BC022960
1437405_a_at	8.4	Igfbp4	insulin-like growth factor binding protein 4
1449347_a_at	8.4	Xlr4a /// Xlr4b /// Xlr4c /// Xlr4e	X-linked lymphocyte-regulated 4B /// X-linked lymphocyte-regulated 4C /// X-linked lymphocyte-regulated 4A /// X-linked lymphocyte-regulated 4E
1455170_at	8.3	2810001G20Rik	RIKEN cDNA 2810001G20 gene
1436319_at	8.3	Sulf1	sulfatase 1
1437269_at	8.3	AW124722	expressed sequence AW124722
1447112_s_at	8.3	Cryl1	crystallin, lambda 1
1434920_a_at	8.3	Evl	Ena-vasodilator stimulated phosphoprotein
1453187_at	8.3	Ociad2	OCIA domain containing 2
1438385_s_at	8.3	Gpt2	glutamic pyruvate transaminase (alanine aminotransferase) 2
1433775_at	8.3	C77080	expressed sequence C77080
1451061_at	8.3	1700018B24Rik	RIKEN cDNA 1700018B24 gene
1415921_a_at	8.3	Tnfrsf19	tumor necrosis factor receptor superfamily, member 19
1427974_s_at	8.3	Cacna1d	calcium channel, voltage-dependent, L type, alpha 1D subunit
1416924_at	8.3	Bri3	brain protein I3
1448169_at	8.3	Krt18	keratin 18
1447904_s_at	8.3	Fnta	farnesyltransferase, CAAX box, alpha
1440534_at	8.3	ENSMUSG00000056615	predicted gene, ENSMUSG00000056615
1457415_a_at	8.2	4930513N10Rik	RIKEN cDNA 4930513N10 gene
1427820_at	8.2	---	---
1438652_x_at	8.2	Pigq	phosphatidylinositol glycan anchor biosynthesis, class Q
1424999_at	8.2	1700022C21Rik	RIKEN cDNA 1700022C21 gene
1452578_at	8.2	Runx1	runt related transcription factor 1
1451207_at	8.2	Cbara1	calcium binding atopy-related autoantigen 1
1418858_at	8.2	Aox3	aldehyde oxidase 3
1429796_at	8.2	Kalrn	kalirin, RhoGEF kinase
1427252_at	8.2	Dmrtb1	DMRT-like family B with proline-rich C-terminal, 1
1433706_a_at	8.2	Ptplad1	protein tyrosine phosphatase-like A domain containing 1
1452625_at	8.2	Kctd2	potassium channel tetramerisation domain containing 2
1435268_at	8.2	Gnaz	guanine nucleotide binding protein, alpha z subunit
1434057_at	8.2	Ndufb6	NADH dehydrogenase (ubiquinone) 1 beta subcomplex, 6
1448737_at	8.2	Tspan7	tetraspanin 7
1427912_at	8.2	Cbr3	carbonyl reductase 3
1451090_a_at	8.2	Eif2s3x	eukaryotic translation initiation factor 2, subunit 3, structural gene X-linked
1422847_a_at	8.2	Prkcd	protein kinase C, delta
1449065_at	8.2	Acot1	acyl-CoA thioesterase 1
1416824_at	8.2	B230118H07Rik	RIKEN cDNA B230118H07 gene
1423835_at	8.2	Zfp503	zinc finger protein 503
1423744_x_at	8.2	Eif2s3x	eukaryotic translation initiation factor 2, subunit 3, structural gene X-linked
1439689_at	8.2	9030224M15Rik	RIKEN cDNA 9030224M15 gene
1421011_at	8.2	Hsd17b11	hydroxysteroid (17-beta) dehydrogenase 11
1457052_at	8.2	AW536275	expressed sequence AW536275
1441542_at	8.2	Drp2	dystrophin related protein 2
1426562_a_at	8.2	Olfm1	olfactomedin 1
1438060_at	8.1	Npas3	neuronal PAS domain protein 3
1434245_a_at	8.1	Cybasc3	cytochrome b, ascorbate dependent 3
1435917_at	8.1	Ociad2	OCIA domain containing 2
1415961_at	8.1	Itm2c	integral membrane protein 2C
1420847_a_at	8.1	Fgfr2	fibroblast growth factor receptor 2
1424899_at	8.1	Nmnat3	nicotinamide nucleotide adenylyltransferase 3
1434988_x_at	8.1	Aldh2	aldehyde dehydrogenase 2, mitochondrial
1431922_at	8.1	Isx	intestine specific homeobox
1418004_a_at	8.1	Tmem176b	transmembrane protein 176B
1450162_at	8.1	Dpf3	D4, zinc and double PHD fingers, family 3
1443844_at	8.1	1700123J19Rik	RIKEN cDNA 1700123J19 gene
1433618_at	8.1	C330006A16Rik	RIKEN cDNA C330006A16 gene
1439387_x_at	8.1	2310061F22Rik	RIKEN cDNA 2310061F22 gene
1448152_at	8.1	Igf2	insulin-like growth factor 2
1427744_at	8.1	Ccnb3	cyclin B3
1452272_a_at	8.1	Gfer	growth factor, erv1 (S. cerevisiae)-like (augmenter of liver regeneration)
1423897_at	8.1	Rnf187	ring finger protein 187
1421025_at	8.1	Agpat1	1-acylglycerol-3-phosphate O-acyltransferase 1 (lysophosphatidic acid acyltransferase, alpha)
1434237_at	8.1	Upk3b	uroplakin 3B
1433577_at	8.1	A730017C20Rik	RIKEN cDNA A730017C20 gene
1436512_at	8.1	Arl4c /// LOC632433	ADP-ribosylation factor-like 4C /// similar to ADP-ribosylation factor-like protein 7
1442013_at	8	Ccdc79	coiled-coil domain containing 79
1440446_at	8	LOC634379 /// LOC671838	similar to naked cuticle 1 homolog
1424575_at	8	Rabl5	RAB, member of RAS oncogene family-like 5
1434500_at	8	Ttyh2	tweety homolog 2 (Drosophila)
1417699_at	8	Gtf2f1	general transcription factor IIF, polypeptide 1
1433815_at	8	Jakmip1	janus kinase and microtubule interacting protein 1
1426595_at	8	Slc18a1	solute carrier family 18 (vesicular monoamine), member 1
1430125_s_at	8	Pqlc1	PQ loop repeat containing 1
1418199_at	8	Hemgn	hemogen
1423909_at	8	Tmem176a	transmembrane protein 176A
1430776_s_at	8	Ankrd24	ankyrin repeat domain 24
1459201_at	8	---	---
1447609_at	8	5730410E15Rik	RIKEN cDNA 5730410E15 gene
1416891_at	8	Numb	numb gene homolog (Drosophila)
1422674_s_at	8	Crygb /// Crygc	crystallin, gamma B /// crystallin, gamma C
1435981_at	8	---	10 days neonate cerebellum cDNA, RIKEN full-length enriched library, clone:6530415D11 product:unclassifiable, full insert sequence
1417431_a_at	8	Sphk2	sphingosine kinase 2
1419018_at	8	Rhox6	reproductive homeobox 6
1417010_at	8	Zfp238	zinc finger protein 238
1442549_at	8	Mbnl3	muscleblind-like 3 (Drosophila)
1436333_a_at	8	Synj1	synaptojanin 1
1418860_a_at	8	Letmd1	LETM1 domain containing 1
1420521_at	8	Papln	papilin, proteoglycan-like sulfated glycoprotein
1415906_at	8	Tmsb4x	thymosin, beta 4, X chromosome
1417172_at	8	Ube2l6	ubiquitin-conjugating enzyme E2L 6
1449000_at	8	D10Jhu81e	DNA segment, Chr 10, Johns Hopkins University 81 expressed
1450977_s_at	8	Ndrg1	N-myc downstream regulated gene 1
1452834_at	8	2600010E01Rik	RIKEN cDNA 2600010E01 gene
1426509_s_at	8	Gfap	glial fibrillary acidic protein
1435244_at	8	Vav2	vav 2 oncogene
1433712_at	8	AW555464	expressed sequence AW555464
1428331_at	8	2210016F16Rik	RIKEN cDNA 2210016F16 gene
1424760_a_at	8	Smyd2	SET and MYND domain containing 2
1418681_at	7.9	Alg13	asparagine-linked glycosylation 13 homolog (S. cerevisiae)
1449498_at	7.9	Marco	macrophage receptor with collagenous structure
1454800_at	7.9	Morn2	MORN repeat containing 2
1440181_at	7.9	Gm1568	gene model 1568, (NCBI)
1438378_at	7.9	1700013G23Rik	RIKEN cDNA 1700013G23 gene
1422711_a_at	7.9	Pnck	pregnancy upregulated non-ubiquitously expressed CaM kinase
1416582_a_at	7.9	Bad	Bcl-associated death promoter
1423945_a_at	7.9	Pkig	protein kinase inhibitor, gamma
1448956_at	7.9	Stard10	START domain containing 10
1415918_a_at	7.9	Tpi1	triosephosphate isomerase 1
1432031_at	7.9	4930563E18Rik	RIKEN cDNA 4930563E18 gene
1417193_at	7.9	Sod2	superoxide dismutase 2, mitochondrial
1452164_at	7.9	BC038286	cDNA sequence BC038286
1416630_at	7.9	Id3	inhibitor of DNA binding 3
1427172_at	7.9	Ofd1	oral-facial-digital syndrome 1 gene homolog (human)
1423056_at	7.9	Nsg1	neuron specific gene family member 1
1420619_a_at	7.9	Aes	amino-terminal enhancer of split
1417406_at	7.9	Sertad1	SERTA domain containing 1
1451731_at	7.9	Abca3	ATP-binding cassette, sub-family A (ABC1), member 3
1423115_at	7.9	St6galnac6	ST6 (alpha-N-acetyl-neuraminyl-2,3-beta-galactosyl-1,3)-N-acetylgalactosaminide alpha-2,6-sialyltransferase 6
1416567_s_at	7.9	Atp5e	ATP synthase, H+ transporting, mitochondrial F1 complex, epsilon subunit
1438659_x_at	7.9	Chchd6	coiled-coil-helix-coiled-coil-helix domain containing 6
1446255_at	7.9	Kcnq1	Potassium voltage-gated channel, subfamily Q, member 1
1425015_at	7.9	Ephb2	Eph receptor B2
1448784_at	7.9	Taf10	TAF10 RNA polymerase II, TATA box binding protein (TBP)-associated factor
1455006_at	7.9	2310016M24Rik	RIKEN cDNA 2310016M24 gene
1433639_at	7.9	5730593F17Rik	RIKEN cDNA 5730593F17 gene
1426857_a_at	7.9	Hsdl2	hydroxysteroid dehydrogenase like 2
1446459_at	7.9	---	---
1416795_at	7.9	Cryl1	crystallin, lambda 1
1451015_at	7.9	Tkt	transketolase
1415956_a_at	7.9	Pctk1	PCTAIRE-motif protein kinase 1
1438925_x_at	7.9	Atp6v0c	ATPase, H+ transporting, lysosomal V0 subunit C
1419119_at	7.8	Hcst	hematopoietic cell signal transducer
1433764_at	7.8	Clec2l /// LOC665180	C-type lectin domain family, member l /// similar to CD69 antigen (p60, early T-cell activation antigen)
1428658_at	7.8	EG628161 /// LOC635999 /// Pin4	protein (peptidyl-prolyl cis/trans isomerase) NIMA-interacting, 4 (parvulin) /// predicted gene, EG628161 /// similar to Peptidyl-prolyl cis-trans isomerase NIMA-interacting 4 (Rotamase Pin4) (PPIase Pin4)
1427291_at	7.8	Sycp1	synaptonemal complex protein 1
1449232_at	7.8	Gata1	GATA binding protein 1
1418371_at	7.8	Dynll2	dynein light chain LC8-type 2
1441886_at	7.8	Ccdc79	coiled-coil domain containing 79
1429440_at	7.8	1810041L15Rik	RIKEN cDNA 1810041L15 gene
1418518_at	7.8	Furin	furin (paired basic amino acid cleaving enzyme)
1436810_x_at	7.8	2900010M23Rik	RIKEN cDNA 2900010M23 gene
1450773_at	7.8	Kcnd2	potassium voltage-gated channel, Shal-related family, member 2
1456047_at	7.8	Pla2g4b	phospholipase A2, group IVB (cytosolic)
1428405_at	7.8	Hcfc1r1	host cell factor C1 regulator 1 (XPO1-dependent)
1417837_at	7.8	Phlda2	pleckstrin homology-like domain, family A, member 2
1432526_a_at	7.8	Snf8	SNF8, ESCRT-II complex subunit, homolog (S. cerevisiae)
1426431_at	7.8	Jag2	jagged 2
1437996_s_at	7.8	1500012D20Rik	RIKEN cDNA 1500012D20 gene
1449379_at	7.8	Kdr	kinase insert domain protein receptor
1423635_at	7.8	Bmp2	bone morphogenetic protein 2
1429896_at	7.8	5830408B19Rik	RIKEN cDNA 5830408B19 gene
1451381_at	7.8	1810020D17Rik	RIKEN cDNA 1810020D17 gene
1456818_at	7.8	Stk32a	serine/threonine kinase 32A
1448698_at	7.8	Ccnd1	cyclin D1
1450387_s_at	7.8	Ak3l1	adenylate kinase 3 alpha-like 1
1449469_at	7.8	Pkd2l2	polycystic kidney disease 2-like 2
1436368_at	7.8	Slc16a10	solute carrier family 16 (monocarboxylic acid transporters), member 10
1453331_at	7.8	1700013H16Rik	RIKEN cDNA 1700013H16 gene
1422308_a_at	7.8	Lgals7	lectin, galactose binding, soluble 7
1453851_a_at	7.8	Gadd45g	growth arrest and DNA-damage-inducible 45 gamma
1438095_x_at	7.8	Noc4l	Nucleolar complex associated 4 homolog (S. cerevisiae)
1427264_at	7.8	Crygb	crystallin, gamma B
1428322_a_at	7.8	Ndufb10	NADH dehydrogenase (ubiquinone) 1 beta subcomplex, 10
1427909_at	7.8	2410015M20Rik	RIKEN cDNA 2410015M20 gene
1436659_at	7.8	Dcamkl1	Doublecortin and calcium/calmodulin-dependent protein kinase-like 1
1435796_at	7.8	---	---
1460015_at	7.7	Sohlh1	spermatogenesis and oogenesis specific basic helix-loop-helix 1
1434031_at	7.7	Zfp692	zinc finger protein 692
1440103_at	7.7	EG665540	Predicted gene, EG665540
1416345_at	7.7	Timm8a1	translocase of inner mitochondrial membrane 8 homolog a1 (yeast)
1423817_s_at	7.7	2010315L10Rik	RIKEN cDNA 2010315L10 gene
1416910_at	7.7	Dnajc15	DnaJ (Hsp40) homolog, subfamily C, member 15
1445412_at	7.7	Ccdc73	coiled-coil domain containing 73
1416785_at	7.7	Kcnip1	Kv channel-interacting protein 1
1459470_at	7.7	Runx1	Runt related transcription factor 1
1424877_a_at	7.7	Alad	aminolevulinate, delta-, dehydratase
1448689_at	7.7	Rras2	related RAS viral (r-ras) oncogene homolog 2
1457080_at	7.7	---	Transcribed locus
1448664_a_at	7.7	Speg	SPEG complex locus
1426030_a_at	7.7	Apeh	acylpeptide hydrolase
1436002_at	7.7	---	Transcribed locus
1424608_a_at	7.7	Bzw2	basic leucine zipper and W2 domains 2
1433634_at	7.7	Irf2bp2 /// LOC672960	interferon regulatory factor 2 binding protein 2 /// similar to interferon regulatory factor 2 binding protein 2
1454615_x_at	7.7	Srp14	signal recognition particle 14
1422852_at	7.7	Cib2	calcium and integrin binding family member 2
1422787_at	7.7	Fkbpl	FK506 binding protein-like
1420911_a_at	7.7	Mfge8	milk fat globule-EGF factor 8 protein
1438351_at	7.7	Msx2	homeo box, msh-like 2
1435762_at	7.7	Pacs1	phosphofurin acidic cluster sorting protein 1
1416449_x_at	7.7	Stxbp2	syntaxin binding protein 2
1438667_at	7.7	5730410E15Rik	RIKEN cDNA 5730410E15 gene
1451130_at	7.7	2010315L10Rik	RIKEN cDNA 2010315L10 gene
1453081_at	7.7	2410022M11Rik	RIKEN cDNA 2410022M11 gene
1440452_at	7.7	Drp2	dystrophin related protein 2
1422834_at	7.7	Kcnd2	potassium voltage-gated channel, Shal-related family, member 2
1452889_at	7.7	2310007H09Rik	RIKEN cDNA 2310007H09 gene
1416871_at	7.7	Adam8	a disintegrin and metallopeptidase domain 8
1418701_at	7.7	Comt	catechol-O-methyltransferase
1453177_at	7.7	4631426E05Rik	RIKEN cDNA 4631426E05 gene
1419516_at	7.6	D0HXS9928E	DNA segment, human DXS9928E
1439734_at	7.6	---	Transcribed locus
1437450_x_at	7.6	2700060E02Rik	RIKEN cDNA 2700060E02 gene
1448427_at	7.6	Ndufa6	NADH dehydrogenase (ubiquinone) 1 alpha subcomplex, 6 (B14)
1449540_at	7.6	Rhox9	reproductive homeobox 9
1437999_x_at	7.6	Pigq	phosphatidylinositol glycan anchor biosynthesis, class Q
1434502_x_at	7.6	Slc4a1	solute carrier family 4 (anion exchanger), member 1
1426342_at	7.6	Stt3b	STT3, subunit of the oligosaccharyltransferase complex, homolog B (S. cerevisiae)
1438082_at	7.6	2310028N02Rik	RIKEN cDNA 2310028N02 gene
1422811_at	7.6	Slc27a1	solute carrier family 27 (fatty acid transporter), member 1
1449291_a_at	7.6	Dcbld1	discoidin, CUB and LCCL domain containing 1
1417780_at	7.6	Lass4	longevity assurance homolog 4 (S. cerevisiae)
1434056_a_at	7.6	Ndufb6	NADH dehydrogenase (ubiquinone) 1 beta subcomplex, 6
1429867_at	7.6	4933424C08Rik	RIKEN cDNA 4933424C08 gene
1434043_a_at	7.6	Repin1	replication initiator 1
1416592_at	7.6	Glrx	glutaredoxin
1423602_at	7.6	Traf1	Tnf receptor-associated factor 1
1427847_at	7.6	Runx1	runt related transcription factor 1
1441603_at	7.6	Sstr3	somatostatin receptor 3
1420666_at	7.6	Doc2b	double C2, beta
1433616_a_at	7.6	2310028O11Rik	RIKEN cDNA 2310028O11 gene
1417921_at	7.6	2610029G23Rik	RIKEN cDNA 2610029G23 gene
1460233_at	7.6	Guca2b	guanylate cyclase activator 2b (retina)
1456497_x_at	7.6	Rps10	ribosomal protein S10
1444669_at	7.6	Lrfn1	leucine rich repeat and fibronectin type III domain containing 1
1434987_at	7.6	Aldh2	aldehyde dehydrogenase 2, mitochondrial
1423952_a_at	7.6	Krt7	keratin 7
1423072_at	7.6	6720475J19Rik /// LOC670480	RIKEN cDNA 6720475J19 gene /// similar to putative retrovirus-related gag protein
1429929_at	7.6	Mei1	meiosis defective 1
1425400_a_at	7.6	Cited4	Cbp/p300-interacting transactivator, with Glu/Asp-rich carboxy-terminal domain, 4
1429909_at	7.6	4833411O04Rik	RIKEN cDNA 4833411O04 gene
1438334_at	7.6	Dock2	Dedicator of cyto-kinesis 2
1450095_a_at	7.6	Acyp1	acylphosphatase 1, erythrocyte (common) type
1451409_at	7.6	2210021J22Rik	RIKEN cDNA 2210021J22 gene
1422011_s_at	7.6	3830403N18Rik /// Xlr	X-linked lymphocyte-regulated complex /// RIKEN cDNA 3830403N18 gene
1426048_s_at	7.6	Hrc /// Tcfap2a	histidine rich calcium binding protein /// transcription factor AP-2, alpha
1426258_at	7.6	Sorl1	sortilin-related receptor, LDLR class A repeats-containing
1417683_at	7.6	Diablo	diablo homolog (Drosophila)
1437454_a_at	7.6	EG433144 /// Txndc14	thioredoxin domain containing 14 /// predicted gene, EG433144
1416464_at	7.6	Slc4a1	solute carrier family 4 (anion exchanger), member 1
1456114_at	7.5	Cds1	CDP-diacylglycerol synthase 1
1418029_at	7.5	Faim	Fas apoptotic inhibitory molecule
1418966_a_at	7.5	Dcbld1	discoidin, CUB and LCCL domain containing 1
1434851_s_at	7.5	Crb3	crumbs homolog 3 (Drosophila)
1428685_at	7.5	Syce1	synaptonemal complex central element protein 1
1430781_at	7.5	Ak7	adenylate kinase 7
1452670_at	7.5	Myl9	myosin, light polypeptide 9, regulatory
1452770_at	7.5	Vkorc1	vitamin K epoxide reductase complex, subunit 1
1452067_at	7.5	Asahl	N-acylsphingosine amidohydrolase (acid ceramidase)-like
1433977_at	7.5	Hs3st3b1	heparan sulfate (glucosamine) 3-O-sulfotransferase 3B1
1425213_at	7.5	6430514L14Rik	RIKEN cDNA 6430514L14 gene
1426374_at	7.5	2410166I05Rik	RIKEN cDNA 2410166I05 gene
1451609_at	7.5	Tspan33	tetraspanin 33
1423889_at	7.5	EG434402	predicted gene, EG434402
1435800_a_at	7.5	Csda	cold shock domain protein A
1452514_a_at	7.5	Kit	kit oncogene
1429965_at	7.5	Lonrf2	LON peptidase N-terminal domain and ring finger 2
1441811_x_at	7.5	Tmem176a	transmembrane protein 176A
1455665_at	7.5	LOC631639 /// Lonrf1	LON peptidase N-terminal domain and ring finger 1 /// similar to CG32369-PB, isoform B
1424133_at	7.5	Tmem98	transmembrane protein 98
1440654_at	7.5	Dock2	Dedicator of cyto-kinesis 2
1426069_s_at	7.5	Slc7a4	solute carrier family 7 (cationic amino acid transporter, y+ system), member 4
1419606_a_at	7.5	Tnnt1	troponin T1, skeletal, slow
1422789_at	7.5	Aldh1a2	aldehyde dehydrogenase family 1, subfamily A2
1426742_at	7.5	Atp5f1	ATP synthase, H+ transporting, mitochondrial F0 complex, subunit b, isoform 1
1453003_at	7.5	Sorl1	sortilin-related receptor, LDLR class A repeats-containing
1438472_at	7.5	---	---
1428394_at	7.5	Lrrc8a /// Phyhd1	phytanoyl-CoA dioxygenase domain containing 1 /// leucine rich repeat containing 8A
1416533_at	7.5	Egln2	EGL nine homolog 2 (C. elegans)
1441278_at	7.5	4930513N10Rik	RIKEN cDNA 4930513N10 gene
1427437_at	7.5	2610203C20Rik	RIKEN cDNA 2610203C20 gene
1416789_at	7.5	Idh3g	isocitrate dehydrogenase 3 (NAD+), gamma
1448292_at	7.5	Uqcr	ubiquinol-cytochrome c reductase (6.4kD) subunit
1424470_a_at	7.5	Rapgef3	Rap guanine nucleotide exchange factor (GEF) 3
1445751_at	7.5	Col12a1	Procollagen, type XII, alpha 1
1451265_at	7.5	Ccdc115	coiled-coil domain containing 115
1417286_at	7.5	Ndufa5	NADH dehydrogenase (ubiquinone) 1 alpha subcomplex, 5
1428671_at	7.5	2200002D01Rik	RIKEN cDNA 2200002D01 gene
1451182_s_at	7.4	Ankrd54	ankyrin repeat domain 54
1435741_at	7.4	Pde8b	phosphodiesterase 8B
1449026_at	7.4	Ifnar1	interferon (alpha and beta) receptor 1
1440000_at	7.4	E330013P04Rik	RIKEN cDNA E330013P04 gene
1439478_at	7.4	Acot2	acyl-CoA thioesterase 2
1438001_x_at	7.4	Reep5	receptor accessory protein 5
1448687_at	7.4	C1qdc2	C1q domain containing 2
1460698_a_at	7.4	Sec11c	SEC11 homolog C (S. cerevisiae)
1439036_a_at	7.4	Atp1b1	ATPase, Na+/K+ transporting, beta 1 polypeptide
1429627_at	7.4	Ppil3	peptidylprolyl isomerase (cyclophilin)-like 3
1452107_s_at	7.4	Npnt	Nephronectin
1438956_x_at	7.4	Pim3	proviral integration site 3
1435345_at	7.4	Ceecam1	cerebral endothelial cell adhesion molecule 1
1417760_at	7.4	Nr0b1	nuclear receptor subfamily 0, group B, member 1
1420206_at	7.4	---	---
1456580_s_at	7.4	Atp5d	ATP synthase, H+ transporting, mitochondrial F1 complex, delta subunit
1423973_a_at	7.4	Arf3	ADP-ribosylation factor 3
1455545_at	7.4	1110065P20Rik	RIKEN cDNA 1110065P20 gene
1418567_a_at	7.4	Srp14	signal recognition particle 14
1430597_at	7.4	Jakmip1	janus kinase and microtubule interacting protein 1
1428393_at	7.4	Nrn1	neuritin 1
1426561_a_at	7.4	Npnt	nephronectin
1424176_a_at	7.4	Anxa4	annexin A4
1457766_at	7.4	Wfdc6a	WAP four-disulfide core domain 6A
1436244_a_at	7.4	Tle2	transducin-like enhancer of split 2, homolog of Drosophila E(spl)
1425680_a_at	7.4	Btrc	beta-transducin repeat containing protein
1437331_a_at	7.4	Arf3	ADP-ribosylation factor 3
1444519_at	7.4	Lgr5	leucine rich repeat containing G protein coupled receptor 5
1458549_at	7.4	---	2 days pregnant adult female ovary cDNA, RIKEN full-length enriched library, clone:E330027M22 product:Hypothetical homeodomain-like structure containing protein, full insert sequence
1429522_at	7.4	Ankrd42	ankyrin repeat domain 42
1425557_x_at	7.4	Tsc22d3	TSC22 domain family 3
1432835_at	7.4	Cpb2	carboxypeptidase B2 (plasma)
1425101_a_at	7.4	Fkbp6	FK506 binding protein 6
1459833_x_at	7.4	Cib2	calcium and integrin binding family member 2
1417782_at	7.4	Lass4	longevity assurance homolog 4 (S. cerevisiae)
1434854_a_at	7.4	Rps10	ribosomal protein S10
1449183_at	7.4	Comt	catechol-O-methyltransferase
1431403_a_at	7.4	Mtap7d2	MAP7 domain containing 2
1423911_at	7.4	Ppp2r5a	protein phosphatase 2, regulatory subunit B (B56), alpha isoform
1456603_at	7.4	1500005K14Rik	RIKEN cDNA 1500005K14 gene
1457281_at	7.4	4930461P20Rik	RIKEN cDNA 4930461P20 gene
1448510_at	7.4	Efna1	ephrin A1
1436739_at	7.3	Agtr1a	angiotensin II receptor, type 1a
1435416_x_at	7.3	Pigq	phosphatidylinositol glycan anchor biosynthesis, class Q
1422723_at	7.3	Stra6	stimulated by retinoic acid gene 6
1452692_a_at	7.3	Ndufv2	NADH dehydrogenase (ubiquinone) flavoprotein 2
1451196_at	7.3	Ypel5	yippee-like 5 (Drosophila)
1438647_x_at	7.3	Cetn2	centrin 2
1438723_a_at	7.3	EG666274 /// LOC636539 /// Rps10	ribosomal protein S10 /// similar to ribosomal protein S10 /// predicted gene, EG666274
1459074_at	7.3	---	---
1435413_x_at	7.3	2700060E02Rik	RIKEN cDNA 2700060E02 gene
1455515_at	7.3	1810041L15Rik	RIKEN cDNA 1810041L15 gene
1424077_at	7.3	Gdpd1	glycerophosphodiester phosphodiesterase domain containing 1
1423005_a_at	7.3	Espn	espin
1437946_x_at	7.3	Rapgef3	Rap guanine nucleotide exchange factor (GEF) 3
1435732_x_at	7.3	Atp6v0c	ATPase, H+ transporting, lysosomal V0 subunit C
1449799_s_at	7.3	Pkp2	plakophilin 2
1417094_at	7.3	Acot7	acyl-CoA thioesterase 7
1449103_at	7.3	Tex101	testis expressed gene 101
1434560_at	7.3	Wdtc1	WD and tetratricopeptide repeats 1
1442415_at	7.3	5830454E08Rik	RIKEN cDNA 5830454E08 gene
1435201_at	7.3	Tmem174	transmembrane protein 174
1456279_a_at	7.3	Bcap31	B-cell receptor-associated protein 31
1419814_s_at	7.3	S100a1	S100 calcium binding protein A1
1449567_at	7.3	Tktl1	transketolase-like 1
1434270_at	7.3	Npcd /// Nptxr	neuronal pentraxin receptor /// neuronal pentraxin with chromo domain
1460701_a_at	7.3	Mrpl52	mitochondrial ribosomal protein L52
1448284_a_at	7.3	Ndufc1	NADH dehydrogenase (ubiquinone) 1, subcomplex unknown, 1
1435176_a_at	7.3	Id2	inhibitor of DNA binding 2
1421789_s_at	7.3	Arf3	ADP-ribosylation factor 3
1421515_at	7.3	Nr6a1	nuclear receptor subfamily 6, group A, member 1
1417191_at	7.3	Dnajb9	DnaJ (Hsp40) homolog, subfamily B, member 9
1454738_x_at	7.3	Pex6	peroxisomal biogenesis factor 6
1453091_s_at	7.3	Letmd1	LETM1 domain containing 1
1443306_at	7.3	---	0 day neonate cerebellum cDNA, RIKEN full-length enriched library, clone:C230004E12 product:hypothetical protein, full insert sequence
1419737_a_at	7.3	Ldha	lactate dehydrogenase A
1423779_at	7.3	Chchd6	coiled-coil-helix-coiled-coil-helix domain containing 6
1430762_at	7.3	4833427G06Rik	RIKEN cDNA 4833427G06 gene
1439456_x_at	7.3	Atp6ap2	ATPase, H+ transporting, lysosomal accessory protein 2
1418568_x_at	7.3	Srp14	signal recognition particle 14
1444797_at	7.3	8030474K03Rik	RIKEN cDNA 8030474K03 gene
1416401_at	7.3	Cd82	CD82 antigen
1437279_x_at	7.3	Sdc1	syndecan 1
1447860_x_at	7.3	Cog8	component of oligomeric golgi complex 8
1432716_at	7.3	Lrrn1	leucine rich repeat protein 1, neuronal
1453917_at	7.3	Ifitm7	interferon induced transmembrane protein 7
1428357_at	7.3	2610019F03Rik	RIKEN cDNA 2610019F03 gene
1435474_at	7.3	Taf5	TAF5 RNA polymerase II, TATA box binding protein (TBP)-associated factor
1453031_at	7.2	Tmem174	transmembrane protein 174
1451226_at	7.2	Pex6	peroxisomal biogenesis factor 6
1423716_s_at	7.2	Atp5d	ATP synthase, H+ transporting, mitochondrial F1 complex, delta subunit
1428347_at	7.2	Cyfip2	cytoplasmic FMR1 interacting protein 2
1450608_at	7.2	Hist1h1t	histone cluster 1, H1t
1447914_x_at	7.2	4833411O04Rik	RIKEN cDNA 4833411O04 gene
1429088_at	7.2	Lbh	limb-bud and heart
1423109_s_at	7.2	Slc25a20	solute carrier family 25 (mitochondrial carnitine/acylcarnitine translocase), member 20
1450287_at	7.2	Npas3	neuronal PAS domain protein 3
1435275_at	7.2	Cox6b2	cytochrome c oxidase subunit VIb polypeptide 2
1428446_at	7.2	Dync2li1	dynein cytoplasmic 2 light intermediate chain 1
1457110_at	7.2	Pank1	pantothenate kinase 1
1426911_at	7.2	Dsc2	desmocollin 2
1425343_at	7.2	Hdhd3	haloacid dehalogenase-like hydrolase domain containing 3
1416392_a_at	7.2	Atp6v0c	ATPase, H+ transporting, lysosomal V0 subunit C
1448727_at	7.2	Tle6	transducin-like enhancer of split 6, homolog of Drosophila E(spl)
1441796_at	7.2	2010309E21Rik	RIKEN cDNA 2010309E21 gene
1437013_x_at	7.2	Atp6v0b	ATPase, H+ transporting, lysosomal V0 subunit B
1417179_at	7.2	Tspan5	tetraspanin 5
1448886_at	7.2	Gata3	GATA binding protein 3
1418643_at	7.2	Tspan13	tetraspanin 13
1447550_at	7.2	EG666892 /// LOC671332	predicted gene, EG666892 /// hypothetical protein LOC671332
1451893_s_at	7.2	Magi1	membrane associated guanylate kinase, WW and PDZ domain containing 1
1447830_s_at	7.2	Rgs2	regulator of G-protein signaling 2
1418314_a_at	7.2	A2bp1	ataxin 2 binding protein 1
1424085_at	7.2	Ndufa4	NADH dehydrogenase (ubiquinone) 1 alpha subcomplex, 4
1418986_a_at	7.2	Uxt	ubiquitously expressed transcript
1454825_at	7.2	1110014N23Rik	RIKEN cDNA 1110014N23 gene
1438511_a_at	7.2	1190002H23Rik	RIKEN cDNA 1190002H23 gene
1457611_x_at	7.2	2010309E21Rik	RIKEN cDNA 2010309E21 gene
1432458_at	7.2	1700011F14Rik	RIKEN cDNA 1700011F14 gene
1434263_at	7.2	F630110N24Rik	RIKEN cDNA F630110N24 gene
1437698_at	7.2	Myo5b	myosin Vb
1440692_at	7.2	Gm364	gene model 364, (NCBI)
1419687_at	7.2	D930010J01Rik	RIKEN cDNA D930010J01 gene
1444409_at	7.2	Kbtbd8	Kelch repeat and BTB (POZ) domain containing 8
1433562_s_at	7.2	Atp5f1	ATP synthase, H+ transporting, mitochondrial F0 complex, subunit b, isoform 1
1423364_a_at	7.2	Aktip	thymoma viral proto-oncogene 1 interacting protein
1417722_at	7.2	Pgls	6-phosphogluconolactonase
1417714_x_at	7.2	Hba-a1	hemoglobin alpha, adult chain 1
1417433_at	7.2	Lypla2	lysophospholipase 2
1427506_at	7.2	Ppil5	peptidylprolyl isomerase (cyclophilin) like 5
1445364_at	7.2	---	---
1460268_at	7.2	---	---
1456011_x_at	7.2	Acaa1a	acetyl-Coenzyme A acyltransferase 1A
1454667_at	7.2	Snx8	sorting nexin 8
1433931_at	7.2	C030046I01Rik	RIKEN cDNA C030046I01 gene
1455695_at	7.2	St8sia1	ST8 alpha-N-acetyl-neuraminide alpha-2,8-sialyltransferase 1
1438910_a_at	7.2	Stom	stomatin
1418545_at	7.2	Wasf1	WASP family 1
1422647_at	7.1	Ring1	ring finger protein 1
1431892_a_at	7.1	Plcd3	phospholipase C, delta 3
1442687_at	7.1	1700064N11Rik	RIKEN cDNA 1700064N11 gene
1451401_a_at	7.1	0610009K11Rik	RIKEN cDNA 0610009K11 gene
1439350_s_at	7.1	Cdc91l1	CDC91 cell division cycle 91-like 1 (S. cerevisiae)
1416593_at	7.1	Glrx	glutaredoxin
1433916_at	7.1	Vamp3	vesicle-associated membrane protein 3
1455921_at	7.1	---	Transcribed locus
1434044_at	7.1	Repin1	replication initiator 1
1434438_at	7.1	Samhd1	SAM domain and HD domain, 1
1429536_at	7.1	2310040C09Rik	RIKEN cDNA 2310040C09 gene
1433632_at	7.1	Irf2bp2 /// LOC672960	interferon regulatory factor 2 binding protein 2 /// similar to interferon regulatory factor 2 binding protein 2
1435709_at	7.1	Ssr4	signal sequence receptor, delta
1440870_at	7.1	Prdm16	PR domain containing 16
1427600_at	7.1	Tnfrsf19	Tumor necrosis factor receptor superfamily, member 19
1435687_at	7.1	Sv2b	synaptic vesicle glycoprotein 2 b
1429887_at	7.1	2310005C01Rik	RIKEN cDNA 2310005C01 gene
1432503_a_at	7.1	Pdcl2	phosducin-like 2
1438312_s_at	7.1	Ltbp3	latent transforming growth factor beta binding protein 3
1433728_at	7.1	BC038479	cDNA sequence BC038479
1424315_at	7.1	1110004E09Rik	RIKEN cDNA 1110004E09 gene
1451873_a_at	7.1	Smad5	MAD homolog 5 (Drosophila)
1450292_a_at	7.1	Hormad1	HORMA domain containing 1
1450269_a_at	7.1	Pfkl	phosphofructokinase, liver, B-type
1423108_at	7.1	Slc25a20	solute carrier family 25 (mitochondrial carnitine/acylcarnitine translocase), member 20
1446662_at	7.1	4930562C15Rik	RIKEN cDNA 4930562C15 gene
1432261_at	7.1	2310039D24Rik	RIKEN cDNA 2310039D24 gene
1434543_a_at	7.1	Bola2	bolA-like 2 (E. coli)
1426869_at	7.1	Boc	biregional cell adhesion molecule-related/down-regulated by oncogenes (Cdon) binding protein
1425464_at	7.1	Gata6	GATA binding protein 6
1448116_at	7.1	Ube1x	ubiquitin-activating enzyme E1, Chr X
1455152_at	7.1	AI462493	expressed sequence AI462493
1428744_s_at	7.1	Bri3bp	Bri3 binding protein
1416597_at	7.1	Hdgfrp2	hepatoma-derived growth factor, related protein 2
1423686_a_at	7.1	Prr13	proline rich 13
1427917_s_at	7.1	Ssbp3	single-stranded DNA binding protein 3
1417697_at	7.1	Soat1	sterol O-acyltransferase 1
1460637_s_at	7.1	Pfdn5	prefoldin 5
1429934_at	7.1	4930502E18Rik	RIKEN cDNA 4930502E18 gene
1455160_at	7.1	2610203C20Rik	RIKEN cDNA 2610203C20 gene
1429278_at	7.1	Nubpl	nucleotide binding protein-like
1456245_x_at	7.1	Vamp3	vesicle-associated membrane protein 3
1431619_a_at	7.1	Dtnbp1	dystrobrevin binding protein 1
1418208_at	7.1	Pax8	paired box gene 8
1417879_at	7.1	Nenf	neuron derived neurotrophic factor
1437710_x_at	7.1	1700021P22Rik	RIKEN cDNA 1700021P22 gene
1431233_at	7.1	Cnnm4	cyclin M4
1449014_at	7.1	Lactb	lactamase, beta
1422008_a_at	7.1	Aqp3	aquaporin 3
1433516_a_at	7.1	Myeov2	myeloma overexpressed 2
1437985_a_at	7.1	2310061I04Rik	RIKEN cDNA 2310061I04 gene
1436155_at	7.1	Nmnat2	nicotinamide nucleotide adenylyltransferase 2
1448657_a_at	7.1	Dnajb10	DnaJ (Hsp40) homolog, subfamily B, member 10
1460674_at	7.1	Paqr7	progestin and adipoQ receptor family member VII
1455940_x_at	7.1	Wdr6	WD repeat domain 6
1421223_a_at	7.1	Anxa4	annexin A4
1422433_s_at	7.1	Idh1	isocitrate dehydrogenase 1 (NADP+), soluble
1455172_at	7.1	AU020094	expressed sequence AU020094
1423071_x_at	7.1	EG270335 /// EG434328 /// EG622782 /// EG665837 /// EG666017 /// EG666200 /// EG666464 /// EG668524 /// LOC544983 /// LOC545175 /// LOC619711 /// LOC623857 /// LOC624831 /// LOC670117 /// LOC670242	predicted gene, EG270335 /// predicted gene, EG434328 /// hypothetical LOC544983 /// hypothetical LOC545175 /// hypothetical LOC619711 /// predicted gene, EG622782 /// hypothetical protein LOC623857 /// hypothetical LOC624831 /// predicted gene, EG665837 /// predicted gene, EG666017 /// predicted gene, EG666200 /// predicted gene, EG666464 /// predicted gene, EG668524 /// hypothetical protein LOC…
1415793_at	7	Pnpo	pyridoxine 5'-phosphate oxidase
1424771_at	7	H2afj /// LOC632401	H2A histone family, member J /// similar to H2A histone family, member J isoform 2
1460604_at	7	Cybrd1	cytochrome b reductase 1
1428145_at	7	Acaa2	acetyl-Coenzyme A acyltransferase 2 (mitochondrial 3-oxoacyl-Coenzyme A thiolase)
1459066_at	7	Zfp612	zinc finger protein 612
1445444_at	7	---	0 day neonate cerebellum cDNA, RIKEN full-length enriched library, clone:C230092G11 product:unclassifiable, full insert sequence
1447854_s_at	7	Hist2h2be	histone cluster 2, H2be
1416583_at	7	Bad	Bcl-associated death promoter
1435906_x_at	7	Gbp2	guanylate nucleotide binding protein 2
1438985_x_at	7	Otud5	OTU domain containing 5
1417423_at	7	Grina	glutamate receptor, ionotropic, N-methyl D-asparate-associated protein 1 (glutamate binding)
1457959_at	7	---	Transcribed locus
1441371_at	7	Plxna4	plexin A4
1439962_at	7	2310010J17Rik	RIKEN cDNA 2310010J17 gene
1439264_x_at	7	Lasp1	LIM and SH3 protein 1
1416850_s_at	7	Zcd1	zinc finger, CDGSH-type domain 1
1426632_at	7	Kctd14	potassium channel tetramerisation domain containing 14
1449983_a_at	7	Nqo2	NAD(P)H dehydrogenase, quinone 2
1437688_x_at	7	Atp6ap2	ATPase, H+ transporting, lysosomal accessory protein 2
1419821_s_at	7	Idh1	isocitrate dehydrogenase 1 (NADP+), soluble
1453119_at	7	Otud1	OTU domain containing 1
1455939_x_at	7	Srp14	signal recognition particle 14
1436334_at	7	Synj1	synaptojanin 1
1456277_at	7	7530414M10Rik	RIKEN cDNA 7530414M10 gene
1440930_a_at	7	Scrt2	scratch homolog 2, zinc finger protein (Drosophila)
1428361_x_at	7	Hba-a1	hemoglobin alpha, adult chain 1
1416654_at	7	Slc31a2	solute carrier family 31, member 2
1454637_at	7	Klhl8	kelch-like 8 (Drosophila)
1449273_at	7	Cyfip2	cytoplasmic FMR1 interacting protein 2
1433936_at	7	0610010E21Rik	RIKEN cDNA 0610010E21 gene
1433932_x_at	7	C030046I01Rik	RIKEN cDNA C030046I01 gene
1436361_at	7	Vgll2	vestigial like 2 homolog (Drosophila)
1433703_s_at	7	Bahd1	bromo adjacent homology domain containing 1
1448552_s_at	7	2310028N02Rik	RIKEN cDNA 2310028N02 gene
1420266_at	7	---	---
1440556_at	7	---	---
1429507_at	7	LOC671838	similar to naked cuticle 1 homolog
1426981_at	7	Pcsk6	proprotein convertase subtilisin/kexin type 6
1448341_a_at	7	Stxbp2	syntaxin binding protein 2
1424313_a_at	7	Ndufs7	NADH dehydrogenase (ubiquinone) Fe-S protein 7
1427104_at	7	Zfp612	zinc finger protein 612
1459042_at	7	Rims3	regulating synaptic membrane exocytosis 3
1436837_at	7	Mael	maelstrom homolog (Drosophila)
1436221_at	7	D1Ertd471e	DNA segment, Chr 1, ERATO Doi 471, expressed
1444254_at	7	Tns4	tensin 4
1433727_at	7	BC038479	cDNA sequence BC038479
1439284_at	7	E230025E14Rik	RIKEN cDNA E230025E14 gene
1425221_at	7	Agr3	anterior gradient homolog 3 (Xenopus laevis)
1416882_at	7	Rgs10	regulator of G-protein signalling 10
1437528_x_at	7	A730017C20Rik	RIKEN cDNA A730017C20 gene
1427068_x_at	7	4933439F18Rik	RIKEN cDNA 4933439F18 gene
1439562_at	7	F730047E07Rik	RIKEN cDNA F730047E07 gene
1438415_s_at	7	Yipf2	Yip1 domain family, member 2
1428442_at	6.9	BC029722	cDNA sequence BC029722
1439374_x_at	6.9	EG666274 /// EG668457 /// LOC621772 /// LOC636539 /// Rps10	ribosomal protein S10 /// similar to ribosomal protein S10 /// predicted gene, EG666274 /// predicted gene, EG668457
1416129_at	6.9	Errfi1	ERBB receptor feedback inhibitor 1
1436559_a_at	6.9	Psmd10	proteosome (prosome, macropain) 26S subunit, non-ATPase, 10
1438224_at	6.9	Zswim5	zinc finger, SWIM domain containing 5
1427067_at	6.9	4933439F18Rik	RIKEN cDNA 4933439F18 gene
1428495_at	6.9	2410003K15Rik	RIKEN cDNA 2410003K15 gene
1420668_a_at	6.9	Yipf2	Yip1 domain family, member 2
1416322_at	6.9	Prelp	proline arginine-rich end leucine-rich repeat
1439764_s_at	6.9	Igf2bp2	insulin-like growth factor 2 mRNA binding protein 2
1437197_at	6.9	Sorbs2	sorbin and SH3 domain containing 2
1437621_x_at	6.9	EG668771 /// LOC671972 /// LOC673015 /// Phgdh	3-phosphoglycerate dehydrogenase /// predicted gene, EG668771 /// similar to 3-phosphoglycerate dehydrogenase
1421050_at	6.9	Vps25	vacuolar protein sorting 25 (yeast)
1434376_at	6.9	Cd44	CD44 antigen
1426284_at	6.9	Krt20	keratin 20
1417354_at	6.9	Sil1	endoplasmic reticulum chaperone SIL1 homolog (S. cerevisiae)
1415736_at	6.9	Pfdn5	prefoldin 5
1434261_at	6.9	Sipa1l2	signal-induced proliferation-associated 1 like 2
1454933_at	6.9	2610027C15Rik	RIKEN cDNA 2610027C15 gene
1455712_at	6.9	Hist3h2a	histone cluster 3, H2a
1420273_x_at	6.9	---	---
1417505_s_at	6.9	Il11ra1 /// Il11ra2 /// LOC621887	interleukin 11 receptor, alpha chain 1 /// interleukin 11 receptor, alpha chain 2 /// similar to interleukin 11 receptor, alpha chain 2
1452757_s_at	6.9	Hba-a1	hemoglobin alpha, adult chain 1
1418101_a_at	6.9	Rtn3	reticulon 3
1455333_at	6.9	Tns3	tensin 3
1451418_a_at	6.9	Spsb4	splA/ryanodine receptor domain and SOCS box containing 4
1415760_s_at	6.9	Atox1	ATX1 (antioxidant protein 1) homolog 1 (yeast)
1431648_at	6.9	4930528F23Rik	RIKEN cDNA 4930528F23 gene
1444165_at	6.9	Layn	layilin
1457780_at	6.9	Stx11	syntaxin 11
1456208_at	6.9	A530057A03Rik	RIKEN cDNA A530057A03 gene
1438633_x_at	6.9	Lasp1	LIM and SH3 protein 1
1421022_x_at	6.9	Acyp1	acylphosphatase 1, erythrocyte (common) type
1426547_at	6.9	Gc	group specific component
1417141_at	6.9	Igtp	interferon gamma induced GTPase
1454860_x_at	6.9	Dad1	defender against cell death 1
1422948_s_at	6.9	Hist1h4a /// Hist1h4b /// Hist1h4c /// Hist1h4h /// Hist1h4i /// Hist1h4j /// Hist1h4k /// Hist1h4m	histone cluster 1, H4h /// histone cluster 1, H4c /// histone cluster 1, H4i /// histone cluster 1, H4j /// histone cluster 1, H4k /// histone cluster 1, H4m /// histone cluster 1, H4a /// histone cluster 1, H4b
1442999_at	6.9	B930036G03Rik	RIKEN cDNA B930036G03 gene
1450930_at	6.9	Hpca	hippocalcin
1450705_at	6.9	Rdbp	RD RNA-binding protein
1416321_s_at	6.9	Prelp	proline arginine-rich end leucine-rich repeat
1427205_x_at	6.9	Ccdc46	coiled-coil domain containing 46
1436945_x_at	6.9	Stim1	stromal interaction molecule 1
1436115_at	6.9	Gm266	gene model 266, (NCBI)
1419670_at	6.9	Ftcd	formiminotransferase cyclodeaminase
1420259_at	6.9	Pkp2	Plakophilin 2
1425792_a_at	6.9	Rorc	RAR-related orphan receptor gamma
1423217_a_at	6.9	2510049I19Rik	RIKEN cDNA 2510049I19 gene
1459060_at	6.9	Shcbp1	Shc SH2-domain binding protein 1
1420772_a_at	6.9	Tsc22d3	TSC22 domain family 3
1459978_x_at	6.9	Ccnjl	cyclin J-like
1449341_a_at	6.9	Stom	stomatin
1438803_s_at	6.9	Snx16	sorting nexin 16
1438483_at	6.9	Nos1	nitric oxide synthase 1, neuronal
1427957_at	6.9	9530008L14Rik	RIKEN cDNA 9530008L14 gene
1452800_a_at	6.9	0610008C08Rik /// Apoo	RIKEN cDNA 0610008C08 gene /// apolipoprotein O
1422644_at	6.9	Sh3bgr	SH3-binding domain glutamic acid-rich protein
1437012_x_at	6.9	Rapgef3	Rap guanine nucleotide exchange factor (GEF) 3
1418879_at	6.9	9030611O19Rik	RIKEN cDNA 9030611O19 gene
1417810_a_at	6.9	Kcnb1 /// Pacsin2	potassium voltage gated channel, Shab-related subfamily, member 1 /// protein kinase C and casein kinase substrate in neurons 2
1417079_s_at	6.9	Lgals2	lectin, galactose-binding, soluble 2
1419608_a_at	6.9	Mia1	melanoma inhibitory activity 1
1421099_at	6.9	Bhlhb3	basic helix-loop-helix domain containing, class B3
1437312_at	6.9	Bmpr1b	bone morphogenetic protein receptor, type 1B
1425299_s_at	6.9	0610038D11Rik /// EG665860 /// LOC623390 /// LOC627985	RIKEN cDNA 0610038D11 gene /// similar to UPF0315 protein /// predicted gene, EG665860
1418485_at	6.9	Slc4a3	solute carrier family 4 (anion exchanger), member 3
1429274_at	6.9	2310010M24Rik	RIKEN cDNA 2310010M24 gene
1435228_at	6.9	BC023829	cDNA sequence BC023829
1438646_x_at	6.8	2510039O18Rik	RIKEN cDNA 2510039O18 gene
1417044_at	6.8	Lcmt1	leucine carboxyl methyltransferase 1
1453355_at	6.8	Wnk2	WNK lysine deficient protein kinase 2
1442174_at	6.8	Tspan18	tetraspanin 18
1417960_at	6.8	Cpeb1	cytoplasmic polyadenylation element binding protein 1
1436262_x_at	6.8	Otud5	OTU domain containing 5
1420664_s_at	6.8	Procr	protein C receptor, endothelial
1417081_a_at	6.8	Syngr2	synaptogyrin 2
1434155_a_at	6.8	2310061I04Rik	RIKEN cDNA 2310061I04 gene
1453207_at	6.8	2900053A13Rik	RIKEN cDNA 2900053A13 gene
1433583_at	6.8	LOC674611 /// Zfp365	zinc finger protein 365 /// similar to zinc finger protein 365
1447953_at	6.8	Egfl8	EGF-like domain 8
1435312_at	6.8	Paqr7	Progestin and adipoQ receptor family member VII
1423317_at	6.8	3110001D03Rik	RIKEN cDNA 3110001D03 gene
1429212_a_at	6.8	Lrrc51	leucine rich repeat containing 51
1450106_a_at	6.8	Evl	Ena-vasodilator stimulated phosphoprotein
1416608_a_at	6.8	BC004004	cDNA sequence BC004004
1420221_at	6.8	4930461P20Rik	RIKEN cDNA 4930461P20 gene
1425190_a_at	6.8	Phospho2	phosphatase, orphan 2
1435589_at	6.8	Ccdc85b	coiled-coil domain containing 85B
1424450_at	6.8	Gprc5c	G protein-coupled receptor, family C, group 5, member C
1426834_s_at	6.8	D930015E06Rik	RIKEN cDNA D930015E06 gene
1451049_at	6.8	Bcap31	B-cell receptor-associated protein 31
1419309_at	6.8	Pdpn	podoplanin
1435065_x_at	6.8	Vav2	Vav 2 oncogene
1452096_s_at	6.8	D230025D16Rik	RIKEN cDNA D230025D16 gene
1460699_at	6.8	Rps27	ribosomal protein S27
1428989_at	6.8	0710001D07Rik	RIKEN cDNA 0710001D07 gene
1435902_at	6.8	Nudt18	nudix (nucleoside diphosphate linked moiety X)-type motif 18
1434172_at	6.8	Cnr1	cannabinoid receptor 1 (brain)
1418473_at	6.8	Cutc	cutC copper transporter homolog (E.coli)
1420719_at	6.8	Tex15	testis expressed gene 15
1437048_x_at	6.8	Stxbp2	syntaxin binding protein 2
1441836_x_at	6.8	1700006H03Rik	RIKEN cDNA 1700006H03 gene
1418646_at	6.8	Gna-rs1	guanine nucleotide binding protein, related sequence 1
1452609_at	6.8	1190005I06Rik	RIKEN cDNA 1190005I06 gene
1418260_at	6.8	Hunk /// LOC630567	hormonally upregulated Neu-associated kinase /// similar to hormonally upregulated Neu-associated kinase
1452579_at	6.8	Iscu	IscU iron-sulfur cluster scaffold homolog (E. coli)
1420381_a_at	6.8	Rpl31	ribosomal protein L31
1438707_at	6.8	Atp13a4	ATPase type 13A4
1455061_a_at	6.8	Acaa2	acetyl-Coenzyme A acyltransferase 2 (mitochondrial 3-oxoacyl-Coenzyme A thiolase)
1435162_at	6.8	Prkg2	protein kinase, cGMP-dependent, type II
1428751_at	6.8	Pacrg	Park2 co-regulated
1436541_at	6.8	2310008H09Rik	RIKEN cDNA 2310008H09 gene
1427516_a_at	6.8	Boc	biregional cell adhesion molecule-related/down-regulated by oncogenes (Cdon) binding protein
1449622_s_at	6.8	Atp6ap1	ATPase, H+ transporting, lysosomal accessory protein 1
1456293_s_at	6.8	Ccnh /// LOC672655	cyclin H /// similar to cyclin H
1433975_at	6.8	Cdk10	cyclin-dependent kinase (CDC2-like) 10
1426114_at	6.8	Hnrpab	heterogeneous nuclear ribonucleoprotein A/B
1439429_x_at	6.8	Dtx2	deltex 2 homolog (Drosophila)
1434299_x_at	6.8	Rabl4	RAB, member of RAS oncogene family-like 4
1433483_s_at	6.8	C86187	expressed sequence C86187
1442711_at	6.7	---	Transcribed locus
1426856_at	6.7	Hsdl2	hydroxysteroid dehydrogenase like 2
1416855_at	6.7	Gas1	growth arrest specific 1
1460242_at	6.7	Cd55	CD55 antigen
1432263_a_at	6.7	Cox7a2l	cytochrome c oxidase subunit VIIa polypeptide 2-like
1433544_at	6.7	Als2cr2	amyotrophic lateral sclerosis 2 (juvenile) chromosome region, candidate 2 (human)
1432564_at	6.7	1700066C05Rik	RIKEN cDNA 1700066C05 gene
1430190_at	6.7	1700041C02Rik	RIKEN cDNA 1700041C02 gene
1449040_a_at	6.7	Sephs2	selenophosphate synthetase 2
1428901_at	6.7	Dtwd2	DTW domain containing 2
1418145_at	6.7	Tfip11	tuftelin interacting protein 11
1423398_at	6.7	Taf12	TAF12 RNA polymerase II, TATA box binding protein (TBP)-associated factor
1433633_at	6.7	Irf2bp2 /// LOC672960	interferon regulatory factor 2 binding protein 2 /// similar to interferon regulatory factor 2 binding protein 2
1424613_at	6.7	Gprc5b	G protein-coupled receptor, family C, group 5, member B
1440830_at	6.7	Gpr116	G protein-coupled receptor 116
1439148_a_at	6.7	Pfkl	phosphofructokinase, liver, B-type
1416769_s_at	6.7	Atp6v0b	ATPase, H+ transporting, lysosomal V0 subunit B
1416952_at	6.7	Atp6v1d	ATPase, H+ transporting, lysosomal V1 subunit D
1439013_x_at	6.7	Acyp1	acylphosphatase 1, erythrocyte (common) type
1429175_at	6.7	Tmem178	transmembrane protein 178
1435736_x_at	6.7	Rabl4	RAB, member of RAS oncogene family-like 4
1429308_at	6.7	Prdm16	PR domain containing 16
1416480_a_at	6.7	Higd1a	HIG1 domain family, member 1A
1426107_at	6.7	Prdm9	PR domain containing 9
1453788_at	6.7	---	---
1437119_at	6.7	Ern1	Endoplasmic reticulum (ER) to nucleus signalling 1
1438292_x_at	6.7	Adk	adenosine kinase
1450070_s_at	6.7	Pak1	p21 (CDKN1A)-activated kinase 1
1416768_at	6.7	1110003E01Rik	RIKEN cDNA 1110003E01 gene
1421895_at	6.7	Eif2s3x /// LOC673373	eukaryotic translation initiation factor 2, subunit 3, structural gene X-linked /// similar to eukaryotic translation initiation factor 2, subunit 3, structural gene X-linked
1430796_at	6.7	Trim14	tripartite motif-containing 14
1423857_at	6.7	Mrpl30	mitochondrial ribosomal protein L30
1416521_at	6.7	Sepw1	selenoprotein W, muscle 1
1436894_at	6.7	D1Ertd471e	DNA segment, Chr 1, ERATO Doi 471, expressed
1442762_at	6.7	Ttll10	tubulin tyrosine ligase-like family, member 10
1415727_at	6.7	Apoa1bp	apolipoprotein A-I binding protein
1452274_at	6.7	Zfand3	zinc finger, AN1-type domain 3
1430329_at	6.7	Cgn	cingulin
1448321_at	6.7	Smoc1	SPARC related modular calcium binding 1
1435395_s_at	6.7	Atp5j2	ATP synthase, H+ transporting, mitochondrial F0 complex, subunit f, isoform 2
1448685_at	6.7	2900010M23Rik	RIKEN cDNA 2900010M23 gene
1416651_at	6.7	Znhit2	zinc finger, HIT domain containing 2
1456309_x_at	6.7	Lasp1	LIM and SH3 protein 1
1451357_at	6.7	Mpnd	MPN domain containing
1429259_a_at	6.7	1190007I07Rik /// 1810014B01Rik	RIKEN cDNA 1810014B01 gene /// RIKEN cDNA 1190007I07 gene
1429743_at	6.7	6720468P15Rik	RIKEN cDNA 6720468P15 gene
1441985_at	6.7	4933416C03Rik	RIKEN cDNA 4933416C03 gene
1429034_at	6.7	Eme2	essential meiotic endonuclease 1 homolog 2 (S. pombe)
1438165_x_at	6.6	Vat1	vesicle amine transport protein 1 homolog (T californica)
1439767_at	6.6	Dlgap2	discs, large (Drosophila) homolog-associated protein 2
1434785_at	6.6	Cacng5	calcium channel, voltage-dependent, gamma subunit 5
1447816_x_at	6.6	Oxnad1	oxidoreductase NAD-binding domain containing 1
1421479_at	6.6	Zfp318	zinc finger protein 318
1451166_a_at	6.6	Ccdc101	coiled-coil domain containing 101
1423035_s_at	6.6	Txnl5	thioredoxin-like 5
1452069_a_at	6.6	Thap7	THAP domain containing 7
1425739_at	6.6	Pld1	phospholipase D1
1425455_a_at	6.6	Churc1	churchill domain containing 1
1418131_at	6.6	Samhd1	SAM domain and HD domain, 1
1421435_at	6.6	Grid2	glutamate receptor, ionotropic, delta 2
1434879_at	6.6	Cdc34	cell division cycle 34 homolog (S. cerevisiae)
1423913_at	6.6	Hectd3	HECT domain containing 3
1428902_at	6.6	Chst11	carbohydrate sulfotransferase 11
1459868_x_at	6.6	Il11ra1 /// Il11ra2 /// LOC621887	interleukin 11 receptor, alpha chain 1 /// interleukin 11 receptor, alpha chain 2 /// similar to interleukin 11 receptor, alpha chain 2
1451499_at	6.6	Cadps2	Ca2+-dependent activator protein for secretion 2
1434900_at	6.6	Mkl1	MKL (megakaryoblastic leukemia)/myocardin-like 1
1437355_at	6.6	Zcchc5	zinc finger, CCHC domain containing 5
1440254_at	6.6	---	---
1427391_a_at	6.6	Col12a1	procollagen, type XII, alpha 1
1455800_x_at	6.6	Samm50	sorting and assembly machinery component 50 homolog (S. cerevisiae)
1448710_at	6.6	Cxcr4	chemokine (C-X-C motif) receptor 4
1448752_at	6.6	Car2	carbonic anhydrase 2
1451012_a_at	6.6	Csda	cold shock domain protein A
1448866_at	6.6	Senp3	SUMO/sentrin specific peptidase 3
1442129_at	6.6	1810058I24Rik	RIKEN cDNA 1810058I24 gene
1423149_at	6.6	Skp1a	S-phase kinase-associated protein 1A
1422444_at	6.6	Itga6	integrin alpha 6
1419099_x_at	6.6	Stom	stomatin
1436853_a_at	6.6	Snca	synuclein, alpha
1423034_at	6.6	Txnl5	thioredoxin-like 5
1428578_s_at	6.6	Ppfia4	protein tyrosine phosphatase, receptor type, f polypeptide (PTPRF), interacting protein (liprin), alpha 4
1430188_at	6.6	1700037C18Rik	RIKEN cDNA 1700037C18 gene
1417066_at	6.6	Cabc1	chaperone, ABC1 activity of bc1 complex like (S. pombe)
1423625_a_at	6.6	Dnajc19	DnaJ (Hsp40) homolog, subfamily C, member 19
1451419_at	6.6	Spsb4	splA/ryanodine receptor domain and SOCS box containing 4
1434784_s_at	6.6	Tmem106c	transmembrane protein 106C
1422445_at	6.6	Itga6	integrin alpha 6
1450509_at	6.6	Chst11	carbohydrate sulfotransferase 11
1459495_at	6.6	---	---
1438120_x_at	6.6	Irak1	interleukin-1 receptor-associated kinase 1
1416616_s_at	6.6	Clpp	caseinolytic peptidase, ATP-dependent, proteolytic subunit homolog (E. coli)
1428196_a_at	6.6	1200015F23Rik	RIKEN cDNA 1200015F23 gene
1459542_at	6.6	---	---
1437223_s_at	6.6	Xbp1	X-box binding protein 1
1450603_s_at	6.6	V1ra3 /// V1ra4	vomeronasal 1 receptor, A3 /// vomeronasal 1 receptor, A4
1424049_at	6.6	Lrrc42	leucine rich repeat containing 42
1418781_at	6.6	Nat9	NAT9
1417111_at	6.6	Man1a	mannosidase 1, alpha
1432388_at	6.6	5430440P10Rik	RIKEN cDNA 5430440P10 gene
1427670_a_at	6.6	Tcf12	transcription factor 12
1421156_a_at	6.6	Dsc2	desmocollin 2
1450648_s_at	6.6	H2-Ab1	histocompatibility 2, class II antigen A, beta 1
1417772_at	6.6	Grhpr	glyoxylate reductase/hydroxypyruvate reductase
1418286_a_at	6.6	Efnb1	ephrin B1
1438782_at	6.6	Cntn4	contactin 4
1452133_at	6.6	Uqcrh	ubiquinol-cytochrome c reductase hinge protein
1427233_at	6.6	Tshz1	teashirt zinc finger family member 1
1456609_at	6.6	Camk2n1	calcium/calmodulin-dependent protein kinase II inhibitor 1
1450660_at	6.6	Pts	6-pyruvoyl-tetrahydropterin synthase
1451745_a_at	6.6	Znhit1	zinc finger, HIT domain containing 1
1428103_at	6.6	---	---
1455030_at	6.6	Ptprj	protein tyrosine phosphatase, receptor type, J
1423715_a_at	6.6	Nedd8	neural precursor cell expressed, developmentally down-regulated gene 8
1417181_a_at	6.6	Kifap3	kinesin-associated protein 3
1421560_at	6.6	Snai3	snail homolog 3 (Drosophila)
1439194_at	6.6	C030048H21Rik	RIKEN cDNA C030048H21 gene
1456015_x_at	6.6	Ndufv1	NADH dehydrogenase (ubiquinone) flavoprotein 1
1435533_s_at	6.6	4933426K21Rik	RIKEN cDNA 4933426K21 gene
1460703_at	6.6	Ascc1	activating signal cointegrator 1 complex subunit 1
1452483_a_at	6.5	Cd44	CD44 antigen
1418577_at	6.5	Trim8	tripartite motif protein 8
1416200_at	6.5	Il33	interleukin 33
1424078_s_at	6.5	Pex6	peroxisomal biogenesis factor 6
1434800_at	6.5	Sv2b	synaptic vesicle glycoprotein 2 b
1437693_at	6.5	D1Pas1	DNA segment, Chr 1, Pasteur Institute 1
1435866_s_at	6.5	Hist3h2a	histone cluster 3, H2a
1421908_a_at	6.5	Tcf12	transcription factor 12
1435336_at	6.5	Celsr2	cadherin EGF LAG seven-pass G-type receptor 2
1442763_s_at	6.5	Ttll10	tubulin tyrosine ligase-like family, member 10
1455206_at	6.5	C130006E23	Hypothetical protein C130006E23
1417595_at	6.5	Meox1	mesenchyme homeobox 1
1455911_x_at	6.5	Ndufb11	NADH dehydrogenase (ubiquinone) 1 beta subcomplex, 11
1417635_at	6.5	Spa17	sperm autoantigenic protein 17
1415970_at	6.5	Cox6c	cytochrome c oxidase, subunit VIc
1416530_a_at	6.5	Pnp	purine-nucleoside phosphorylase
1431220_at	6.5	Tbl1xr1	transducin (beta)-like 1X-linked receptor 1
1433504_at	6.5	Pygb	brain glycogen phosphorylase
1452584_at	6.5	1500032L24Rik	RIKEN cDNA 1500032L24 gene
1453487_at	6.5	Dhdh	dihydrodiol dehydrogenase (dimeric)
1417502_at	6.5	Tspan7	tetraspanin 7
1415718_at	6.5	Sap30l	SAP30-like
1456186_at	6.5	4631405J19Rik	RIKEN cDNA 4631405J19 gene
1416479_a_at	6.5	Tmem14c	transmembrane protein 14C
1427901_at	6.5	Mrps18c	mitochondrial ribosomal protein S18C
1416883_at	6.5	Clptm1	cleft lip and palate associated transmembrane protein 1
1422623_x_at	6.5	Rpl41	ribosomal protein L41
1440589_at	6.5	---	Transcribed locus
1418762_at	6.5	Cd55	CD55 antigen
1417840_at	6.5	1500031L02Rik	RIKEN cDNA 1500031L02 gene
1449945_at	6.5	Ppargc1b	peroxisome proliferative activated receptor, gamma, coactivator 1 beta
1456241_a_at	6.5	1810073N04Rik	RIKEN cDNA 1810073N04 gene
1418838_at	6.5	Abcd1	ATP-binding cassette, sub-family D (ALD), member 1
1460711_at	6.5	4930461P20Rik	RIKEN cDNA 4930461P20 gene
1456616_a_at	6.5	Bsg	basigin
1443849_x_at	6.5	Urod	uroporphyrinogen decarboxylase
1431743_a_at	6.5	Slc4a1	solute carrier family 4 (anion exchanger), member 1
1415770_at	6.5	Wdr6	WD repeat domain 6
1437163_x_at	6.5	Gtf2h4	general transcription factor II H, polypeptide 4
1416184_s_at	6.5	Hmga1	high mobility group AT-hook 1
1450674_at	6.5	Cdk5	cyclin-dependent kinase 5
1440242_at	6.5	C030014K22Rik	RIKEN cDNA C030014K22 gene
1424295_at	6.5	Dppa3	developmental pluripotency-associated 3
1436265_at	6.5	ENSMUSG00000068116	predicted gene, ENSMUSG00000068116
1434053_x_at	6.5	Atp5k	ATP synthase, H+ transporting, mitochondrial F1F0 complex, subunit e
1453168_at	6.5	1700029J07Rik	RIKEN cDNA 1700029J07 gene
1418240_at	6.5	Gbp2	guanylate nucleotide binding protein 2
1437741_at	6.5	Rab21	RAB21, member RAS oncogene family
1417720_at	6.5	Polr2j	polymerase (RNA) II (DNA directed) polypeptide J
1417594_at	6.5	Gkap1	G kinase anchoring protein 1
1430886_at	6.5	1700112E06Rik	RIKEN cDNA 1700112E06 gene
1439902_at	6.5	C5ar1	complement component 5a receptor 1
1438000_x_at	6.5	Zfp622	zinc finger protein 622
1420642_a_at	6.5	2010100O12Rik	RIKEN cDNA 2010100O12 gene
1437242_at	6.5	Ttll12	tubulin tyrosine ligase-like family, member 12
1459657_s_at	6.5	Rpo1-3	RNA polymerase 1-3
1420272_at	6.5	---	---
1448295_at	6.5	Med10	mediator of RNA polymerase II transcription, subunit 10 homolog (NUT2, S. cerevisiae)
1423266_at	6.5	2810405K02Rik	RIKEN cDNA 2810405K02 gene
1445542_at	6.5	---	Adult male testis cDNA, RIKEN full-length enriched library, clone:4930452E19 product:unclassifiable, full insert sequence
1435155_at	6.5	Cgn	cingulin
1417429_at	6.5	Fmo1	flavin containing monooxygenase 1
1418892_at	6.5	Rhoj	ras homolog gene family, member J
1447283_at	6.5	Tsga10	testis specific 10
1426816_at	6.5	Ccdc64	coiled-coil domain containing 64
1434823_x_at	6.5	Myeov2	myeloma overexpressed 2
1416520_x_at	6.5	LOC622534	similar to ribosomal protein L36
1416767_a_at	6.5	1110003E01Rik	RIKEN cDNA 1110003E01 gene
1453067_at	6.5	Apitd1	apoptosis-inducing, TAF9-like domain 1
1416519_at	6.5	LOC622534	similar to ribosomal protein L36
1450644_at	6.5	Zfp36l1	zinc finger protein 36, C3H type-like 1
1424644_at	6.5	Tbcc	tubulin-specific chaperone c
1437907_a_at	6.5	Tbca	tubulin cofactor a
1449899_at	6.4	Grin3b	glutamate receptor, ionotropic, NMDA3B
1420573_at	6.4	Hoxd1	homeo box D1
1455755_at	6.4	Gm88	gene model 88, (NCBI)
1421299_a_at	6.4	Lef1	lymphoid enhancer binding factor 1
1419545_a_at	6.4	Atp6v1c1	ATPase, H+ transporting, lysosomal V1 subunit C1
1437095_at	6.4	Tspan18	tetraspanin 18
1427287_s_at	6.4	Itpr2	inositol 1,4,5-triphosphate receptor 2
1451277_at	6.4	Zadh2	zinc binding alcohol dehydrogenase, domain containing 2
1438855_x_at	6.4	Tnfaip2	tumor necrosis factor, alpha-induced protein 2
1427929_a_at	6.4	Pdxk	pyridoxal (pyridoxine, vitamin B6) kinase
1435986_x_at	6.4	Sdhc	succinate dehydrogenase complex, subunit C, integral membrane protein
1453196_a_at	6.4	Oasl2	2'-5' oligoadenylate synthetase-like 2
1424282_at	6.4	Pet112l	PET112-like (yeast)
1435477_s_at	6.4	Fcgr2b	Fc receptor, IgG, low affinity IIb
1453861_at	6.4	C030014K22Rik	RIKEN cDNA C030014K22 gene
1425895_a_at	6.4	Id1	inhibitor of DNA binding 1
1427691_a_at	6.4	Ifnar2	interferon (alpha and beta) receptor 2
1455678_at	6.4	Sema4b	sema domain, immunoglobulin domain (Ig), transmembrane domain (TM) and short cytoplasmic domain, (semaphorin) 4B
1417864_at	6.4	EG433594 /// EG668435 /// Pgk1	phosphoglycerate kinase 1 /// predicted gene, EG433594 /// predicted gene, EG668435
1452661_at	6.4	Tfrc	transferrin receptor
1417211_a_at	6.4	1110032A03Rik	RIKEN cDNA 1110032A03 gene
1420909_at	6.4	Vegfa	vascular endothelial growth factor A
1434138_at	6.4	Prune	prune homolog (Drosophila)
1420220_x_at	6.4	4930461P20Rik	RIKEN cDNA 4930461P20 gene
1417034_at	6.4	Trappc6a	trafficking protein particle complex 6A
1448754_at	6.4	Rbp1	retinol binding protein 1, cellular
1417687_at	6.4	Lgals12	lectin, galactose binding, soluble 12
1426517_at	6.4	Gnaz	guanine nucleotide binding protein, alpha z subunit
1427925_at	6.4	Stx17	syntaxin 17
1444429_at	6.4	Lrtm1	leucine-rich repeats and transmembrane domains 1
1417818_at	6.4	Wwtr1	WW domain containing transcription regulator 1
1419248_at	6.4	Rgs2	regulator of G-protein signaling 2
1433509_s_at	6.4	Reep1	receptor accessory protein 1
1449448_at	6.4	Med9	mediator of RNA polymerase II transcription, subunit 9 homolog (yeast)
1417075_at	6.4	2010309E21Rik	RIKEN cDNA 2010309E21 gene
1417817_a_at	6.4	Wwtr1	WW domain containing transcription regulator 1
1460010_a_at	6.4	Ptdss2	phosphatidylserine synthase 2
1425976_x_at	6.4	Zfp353	zinc finger protein 353
1449144_at	6.4	Gna11	guanine nucleotide binding protein, alpha 11
1427178_at	6.4	Tmc4	transmembrane channel-like gene family 4
1445597_s_at	6.4	Hrasls3	HRAS like suppressor 3
1416089_at	6.4	Rps15	ribosomal protein S15
1441391_at	6.4	---	---
1433786_x_at	6.4	Serf2	small EDRK-rich factor 2
1418300_a_at	6.4	Mknk2	MAP kinase-interacting serine/threonine kinase 2
1434314_s_at	6.4	Rab11fip5	RAB11 family interacting protein 5 (class I)
1439880_at	6.4	D630023F18Rik	RIKEN cDNA D630023F18 gene
1416044_at	6.4	Flii	flightless I homolog (Drosophila)
1436608_at	6.4	BC038822	cDNA sequence BC038822
1439393_x_at	6.4	Ppp2r4	protein phosphatase 2A, regulatory subunit B (PR 53)
1426499_at	6.4	Sh3glb2	SH3-domain GRB2-like endophilin B2
1435252_at	6.4	B3galt6	UDP-Gal:betaGal beta 1,3-galactosyltransferase, polypeptide 6
1451119_a_at	6.4	Fbln1	fibulin 1
1420054_s_at	6.4	Slc35c2	solute carrier family 35, member C2
1449935_a_at	6.4	Dnaja3	DnaJ (Hsp40) homolog, subfamily A, member 3
1448540_a_at	6.4	0610012G03Rik /// LOC638521	RIKEN cDNA 0610012G03 gene /// hypothetical protein LOC638521
1416710_at	6.4	Tmem35	transmembrane protein 35
1423852_at	6.4	Tmem46	transmembrane protein 46
1438159_x_at	6.4	Ndufv2	NADH dehydrogenase (ubiquinone) flavoprotein 2
1444512_at	6.4	Arhgap29	Rho GTPase activating protein 29
1456151_at	6.4	Zfp358	zinc finger protein 358
1451625_a_at	6.4	C8g	complement component 8, gamma subunit
1417177_at	6.4	Galk1	galactokinase 1
1436199_at	6.4	---	---
1423972_at	6.4	Etfa	electron transferring flavoprotein, alpha polypeptide
1446416_at	6.4	Sulf1	sulfatase 1
1427232_at	6.4	Tshz1	teashirt zinc finger family member 1
1416810_at	6.3	Mea1	male enhanced antigen 1
1453016_at	6.3	2900042B11Rik	RIKEN cDNA 2900042B11 gene
1438656_x_at	6.3	Timm17b	translocase of inner mitochondrial membrane 17b
1417285_a_at	6.3	Ndufa5	NADH dehydrogenase (ubiquinone) 1 alpha subcomplex, 5
1429183_at	6.3	Pkp2	plakophilin 2
1421264_at	6.3	Butr1	butyrophilin related 1
1452596_at	6.3	Polr2k	polymerase (RNA) II (DNA directed) polypeptide K
1452130_at	6.3	Txndc14	thioredoxin domain containing 14
1415943_at	6.3	Sdc1	syndecan 1
1423116_at	6.3	Dom3z	DOM-3 homolog Z (C. elegans)
1417399_at	6.3	Gas6	growth arrest specific 6
1453865_a_at	6.3	Otud5	OTU domain containing 5
1458428_at	6.3	Kcnt1	potassium channel, subfamily T, member 1
1433023_at	6.3	2310068G24Rik	RIKEN cDNA 2310068G24 gene
1424639_a_at	6.3	Hmgcl	3-hydroxy-3-methylglutaryl-Coenzyme A lyase
1429884_at	6.3	Srgap2	SLIT-ROBO Rho GTPase activating protein 2
1445567_at	6.3	Gap43	Growth associated protein 43
1450866_a_at	6.3	Mrpl17	mitochondrial ribosomal protein L17
1452323_at	6.3	Spryd3	SPRY domain containing 3
1435083_at	6.3	Ctxn1	cortexin 1
1425011_x_at	6.3	Stx18	syntaxin 18
1428272_at	6.3	Eif1b	eukaryotic translation initiation factor 1B
1418081_at	6.3	Wbscr18	Williams-Beuren syndrome chromosome region 18 homolog (human)
1452421_at	6.3	Hoxa3	homeo box A3
1457434_s_at	6.3	Ptpla	protein tyrosine phosphatase-like (proline instead of catalytic arginine), member a
1451229_at	6.3	Hdac11	histone deacetylase 11
1455470_x_at	6.3	Lasp1	LIM and SH3 protein 1
1427196_at	6.3	Wnk4	WNK lysine deficient protein kinase 4
1431530_a_at	6.3	Tspan5	tetraspanin 5
1451393_at	6.3	Pex26	peroxisome biogenesis factor 26
1422911_at	6.3	Cbln3	cerebellin 3 precursor protein
1455372_at	6.3	Cpeb3	cytoplasmic polyadenylation element binding protein 3
1450105_at	6.3	---	---
1436601_at	6.3	Fbxo46	F-box protein 46
1426564_at	6.3	Zfp553	zinc finger protein 553
1434411_at	6.3	Col12a1	procollagen, type XII, alpha 1
1453725_a_at	6.3	Mrps7	mitchondrial ribosomal protein S7
1456941_at	6.3	Tert	telomerase reverse transcriptase
1448839_at	6.3	Ankrd47	ankyrin repeat domain 47
1441618_at	6.3	Arhgap29	Rho GTPase activating protein 29
1428372_at	6.3	St5	suppression of tumorigenicity 5
1434295_at	6.3	Rasgrp1	RAS guanyl releasing protein 1
1417452_a_at	6.3	Fau	Finkel-Biskis-Reilly murine sarcoma virus (FBR-MuSV) ubiquitously expressed (fox derived)
1434168_at	6.3	Peo1	progressive external ophthalmoplegia 1 (human)
1440101_at	6.3	---	---
1451944_a_at	6.3	Tnfsf11	tumor necrosis factor (ligand) superfamily, member 11
1449008_at	6.3	Tulp3	tubby-like protein 3
1423240_at	6.3	Src	Rous sarcoma oncogene
1452601_a_at	6.3	Acbd6	acyl-Coenzyme A binding domain containing 6
1434401_at	6.3	Zcchc2	zinc finger, CCHC domain containing 2
1457840_at	6.3	Plxna4	plexin A4
1439435_x_at	6.3	EG433594 /// EG665053 /// EG668435 /// Pgk1	phosphoglycerate kinase 1 /// predicted gene, EG433594 /// predicted gene, EG665053 /// predicted gene, EG668435
1453622_s_at	6.3	Mllt3	myeloid/lymphoid or mixed lineage-leukemia translocation to 3 homolog (Drosophila)
1434666_at	6.3	Pcgf5	polycomb group ring finger 5
1418097_a_at	6.3	Tpte2	transmembrane phosphoinositide 3-phosphatase and tensin homolog 2
1417932_at	6.3	Il18	interleukin 18
1418882_at	6.3	Nlrp5	NLR family, pyrin domain containing 5
1441104_at	6.3	Myo5b	myosin Vb
1416243_a_at	6.3	Rpl35	ribosomal protein L35
1452358_at	6.3	Rai2	retinoic acid induced 2
1417282_at	6.3	Mmp23	matrix metallopeptidase 23
1415865_s_at	6.3	Bpgm	2,3-bisphosphoglycerate mutase
1455776_x_at	6.3	Bola2	bolA-like 2 (E. coli)
1445679_at	6.3	Atp2b3	ATPase, Ca++ transporting, plasma membrane 3
1436959_x_at	6.3	Nelf	nasal embryonic LHRH factor
1416765_s_at	6.3	Magmas	mitochondria-associated protein involved in granulocyte-macrophage colony-stimulating factor signal transduction
1453710_at	6.3	Tmem116	transmembrane protein 116
1416269_at	6.3	Atp5j2	ATP synthase, H+ transporting, mitochondrial F0 complex, subunit f, isoform 2
1446853_at	6.3	4930544G21Rik	RIKEN cDNA 4930544G21 gene
1456738_s_at	6.3	Brp16	brain protein 16
1433702_at	6.3	D19Wsu12e	DNA segment, Chr 19, Wayne State University 12, expressed
1424419_at	6.3	Lrrc14	leucine rich repeat containing 14
1420855_at	6.3	Eln	elastin
1416621_at	6.3	Llgl1	lethal giant larvae homolog 1 (Drosophila)
1426574_a_at	6.3	Add3	adducin 3 (gamma)
1427913_at	6.3	Rwdd1	RWD domain containing 1
1433668_at	6.2	Pnrc1	proline-rich nuclear receptor coactivator 1
1442167_at	6.2	Cyfip2	cytoplasmic FMR1 interacting protein 2
1451986_s_at	6.2	Lrrk1	leucine-rich repeat kinase 1
1448034_at	6.2	AI842396	expressed sequence AI842396
1426216_at	6.2	Cog6	component of oligomeric golgi complex 6
1418345_at	6.2	Tnfsf12-tnfsf13 /// Tnfsf13	tumor necrosis factor (ligand) superfamily, member 13 /// tumor necrosis factor (ligand) superfamily, member 12-member 13
1431223_at	6.2	2700054A10Rik	RIKEN cDNA 2700054A10 gene
1447775_x_at	6.2	Zfp622	zinc finger protein 622
1434995_s_at	6.2	Dedd	death effector domain-containing
1418539_a_at	6.2	Ptpre	protein tyrosine phosphatase, receptor type, E
1453609_s_at	6.2	Ccdc9	coiled-coil domain containing 9
1435243_at	6.2	Zfp746	zinc finger protein 746
1449412_at	6.2	1810046J19Rik	RIKEN cDNA 1810046J19 gene
1424902_at	6.2	Plxdc1	plexin domain containing 1
1437749_s_at	6.2	Mrpl9	mitochondrial ribosomal protein L9
1428923_at	6.2	Ppp1r3g	protein phosphatase 1, regulatory (inhibitor) subunit 3G
1455455_at	6.2	Glt28d2	glycosyltransferase 28 domain containing 2
1439433_a_at	6.2	Slc35a2	solute carrier family 35 (UDP-galactose transporter), member A2
1457306_at	6.2	---	Transcribed locus
1424168_a_at	6.2	Capzb	capping protein (actin filament) muscle Z-line, beta
1433878_at	6.2	Mrps26	mitochondrial ribosomal protein S26
1456284_at	6.2	Tmem171	transmembrane protein 171
1418270_at	6.2	Adamts8	a disintegrin-like and metallopeptidase (reprolysin type) with thrombospondin type 1 motif, 8
1435258_at	6.2	Tmem141	transmembrane protein 141
1416609_at	6.2	BC004004	cDNA sequence BC004004
1451508_at	6.2	Larp2	La ribonucleoprotein domain family, member 2
1457260_at	6.2	5730409E04Rik	RIKEN cDNA 5730409E04Rik gene
1456766_at	6.2	C330001K17Rik	RIKEN cDNA C330001K17 gene
1440132_s_at	6.2	Prkar1b	protein kinase, cAMP dependent regulatory, type I beta
1416168_at	6.2	Serpinf1	serine (or cysteine) peptidase inhibitor, clade F, member 1
1433953_at	6.2	Zfp277	zinc finger protein 277
1417725_a_at	6.2	Sssca1	Sjogren's syndrome/scleroderma autoantigen 1 homolog (human)
1435132_at	6.2	Disp1	dispatched homolog 1 (Drosophila)
1456435_at	6.2	Morn1	MORN repeat containing 1
1423253_at	6.2	Mpz	myelin protein zero
1424388_at	6.2	Cluap1	clusterin associated protein 1
1416279_at	6.2	Ap1b1	adaptor protein complex AP-1, beta 1 subunit
1428089_at	6.2	Slitrk1	SLIT and NTRK-like family, member 1
1450894_a_at	6.2	Ap2m1	adaptor protein complex AP-2, mu1
1448318_at	6.2	Adfp	adipose differentiation related protein
1458246_at	6.2	---	---
1453310_at	6.2	Ppil6	peptidylprolyl isomerase (cyclophilin)-like 6
1441106_at	6.2	Zfand5	zinc finger, AN1-type domain 5
1436068_at	6.2	LOC669642 /// Zbtb10	zinc finger and BTB domain containing 10 /// similar to zinc finger and BTB domain containing 10
1428120_at	6.2	Fbxw9	F-box and WD-40 domain protein 9
1415966_a_at	6.2	Ndufv1	NADH dehydrogenase (ubiquinone) flavoprotein 1
1422139_at	6.2	Plau	plasminogen activator, urokinase
1448238_at	6.2	2700060E02Rik	RIKEN cDNA 2700060E02 gene
1450638_at	6.2	Pdcd5	programmed cell death 5
1437682_x_at	6.2	1110004E09Rik	RIKEN cDNA 1110004E09 gene
1434544_at	6.2	Bola2	bolA-like 2 (E. coli)
1440151_s_at	6.2	Edf1	endothelial differentiation-related factor 1
1451574_at	6.2	Bcl9	B-cell CLL/lymphoma 9
1440339_at	6.2	4833416E15Rik	RIKEN cDNA 4833416E15 gene
1418075_at	6.2	St6galnac4	ST6 (alpha-N-acetyl-neuraminyl-2,3-beta-galactosyl-1,3)-N-acetylgalactosaminide alpha-2,6-sialyltransferase 4
1438211_s_at	6.2	Dbp	D site albumin promoter binding protein
1455581_x_at	6.2	9530028C05	hypothetical protein 9530028C05
1427879_at	6.2	1810031K17Rik	RIKEN cDNA 1810031K17 gene
1420979_at	6.2	Pak1	p21 (CDKN1A)-activated kinase 1
1419743_s_at	6.2	Carm1	coactivator-associated arginine methyltransferase 1
1415850_at	6.2	Rasa3	RAS p21 protein activator 3
1450675_at	6.2	Smap1l	stromal membrane-associated protein 1-like
1436060_at	6.2	0710005M24Rik	RIKEN cDNA 0710005M24 gene
1420832_at	6.2	Qscn6	quiescin Q6
1423956_at	6.2	Smap1	stromal membrane-associated protein 1
1451707_s_at	6.2	Slc41a3	solute carrier family 41, member 3
1429151_at	6.2	Wdr68	WD repeat domain 68
1424625_a_at	6.2	Dennd1a	DENN/MADD domain containing 1A
1417174_at	6.2	1810021J13Rik	RIKEN cDNA 1810021J13 gene
1439784_at	6.2	2310046O06Rik	RIKEN cDNA 2310046O06 gene
1449962_at	6.2	AV320801 /// EG666040 /// Pramel3	preferentially expressed antigen in melanoma-like 3 /// expressed sequence AV320801 /// predicted gene, EG666040
1456748_a_at	6.2	Nipsnap1	4-nitrophenylphosphatase domain and non-neuronal SNAP25-like protein homolog 1 (C. elegans)
1422238_at	6.2	Rhbdd2	rhomboid domain containing 2
1424464_s_at	6.2	2210010L05Rik	RIKEN cDNA 2210010L05 gene
1415748_a_at	6.2	Dctn5	dynactin 5
1416010_a_at	6.2	Ehd1	EH-domain containing 1
1419404_s_at	6.2	Siah1a /// Siah1b	seven in absentia 1A /// seven in absentia 1B
1416603_at	6.2	EG627737 /// LOC623483 /// LOC632026 /// Rpl22	ribosomal protein L22 /// similar to 60S ribosomal protein L22 (Heparin-binding protein HBp15) /// predicted gene, EG627737 /// similar to 60S ribosomal protein L22 (Heparin binding protein HBp15)
1433730_at	6.2	Elmod2	ELMO domain containing 2
1458113_at	6.2	9530019H20Rik	RIKEN cDNA 9530019H20 gene
1449016_at	6.2	Zp2	zona pellucida glycoprotein 2
1455574_at	6.2	Smg7	Smg-7 homolog, nonsense mediated mRNA decay factor (C. elegans)
1439451_x_at	6.2	Gpr172b	G protein-coupled receptor 172B
1416242_at	6.2	Klhl13	kelch-like 13 (Drosophila)
1429136_at	6.2	1700052K11Rik	RIKEN cDNA 1700052K11 gene
1418474_at	6.1	1500005A01Rik	RIKEN cDNA 1500005A01 gene
1437993_x_at	6.1	Qdpr	quinoid dihydropteridine reductase
1430354_x_at	6.1	Scyl1	SCY1-like 1 (S. cerevisiae)
1454803_a_at	6.1	Hdac11	histone deacetylase 11
1429130_at	6.1	Ttc25	tetratricopeptide repeat domain 25
1438503_x_at	6.1	Edf1 /// LOC665181 /// LOC671865 /// LOC674653	endothelial differentiation-related factor 1 /// similar to Endothelial differentiation-related factor 1 (EDF-1) (Multiprotein bridging factor 1) (MBF1) (Calmodulin-associated peptide 19) (CAP-19)
1431593_a_at	6.1	Tsen34	tRNA splicing endonuclease 34 homolog (SEN34, S. cerevisiae)
1418158_at	6.1	Trp63	transformation related protein 63
1424424_at	6.1	Slc39a1	solute carrier family 39 (zinc transporter), member 1
1425068_a_at	6.1	Tex264	testis expressed gene 264
1451744_a_at	6.1	Zadh1	zinc binding alcohol dehydrogenase, domain containing 1
1449213_at	6.1	Lage3	L antigen family, member 3
1438948_x_at	6.1	Tspo	translocator protein
1426994_at	6.1	Phlpp	PH domain and leucine rich repeat protein phosphatase
1429265_a_at	6.1	Rnf130	ring finger protein 130
1431309_at	6.1	---	---
1436152_a_at	6.1	Hbxip	hepatitis B virus x interacting protein
1418143_at	6.1	Vps45	vacuolar protein sorting 45 (yeast)
1433690_at	6.1	2210016L21Rik	RIKEN cDNA 2210016L21 gene
1448357_at	6.1	EG666609 /// LOC671824 /// Snrpg	small nuclear ribonucleoprotein polypeptide G /// predicted gene, EG666609 /// similar to small nuclear ribonucleoprotein polypeptide G
1434498_at	6.1	Gm1673	gene model 1673, (NCBI)
1423993_at	6.1	Atp6v1f	ATPase, H+ transporting, lysosomal V1 subunit F
1418285_at	6.1	Efnb1	ephrin B1
1429564_at	6.1	Pcgf5	polycomb group ring finger 5
1455807_at	6.1	Tspyl5	testis-specific protein, Y-encoded-like 5
AFFX-TransRecMur/X57349_5_at	6.1	Tfrc	transferrin receptor
1453557_at	6.1	4930562F07Rik	RIKEN cDNA 4930562F07 gene
1441224_at	6.1	Drp2	Dystrophin related protein 2
1435487_at	6.1	Grid2	glutamate receptor, ionotropic, delta 2
1448934_at	6.1	Ndufa10	NADH dehydrogenase (ubiquinone) 1 alpha subcomplex 10
1428215_x_at	6.1	Tomm7	translocase of outer mitochondrial membrane 7 homolog (yeast)
1424196_at	6.1	Yipf1	Yip1 domain family, member 1
1416951_a_at	6.1	Atp6v1d	ATPase, H+ transporting, lysosomal V1 subunit D
1427270_a_at	6.1	Bsdc1	BSD domain containing 1
1438524_x_at	6.1	Pnrc1	proline-rich nuclear receptor coactivator 1
1436906_at	6.1	Rnf166	ring finger protein 166
1422492_at	6.1	Cpox	coproporphyrinogen oxidase
1428402_at	6.1	Zcchc3	zinc finger, CCHC domain containing 3
1422566_at	6.1	Tcfeb	transcription factor EB
1436238_at	6.1	Lgi3	leucine-rich repeat LGI family, member 3
1443106_at	6.1	4930562C15Rik	RIKEN cDNA 4930562C15 gene
1415999_at	6.1	Hey1	hairy/enhancer-of-split related with YRPW motif 1
1439369_x_at	6.1	Slc9a3r2	solute carrier family 9 (sodium/hydrogen exchanger), isoform 3 regulator 2
1422804_at	6.1	Serpinb6b	serine (or cysteine) peptidase inhibitor, clade B, member 6b
1440871_at	6.1	Magi1	membrane associated guanylate kinase, WW and PDZ domain containing 1
1452446_a_at	6.1	2010008E23Rik	RIKEN cDNA 2010008E23 gene
1460174_at	6.1	Dexi	dexamethasone-induced transcript
1428859_at	6.1	Paox	polyamine oxidase (exo-N4-amino)
1425196_a_at	6.1	Hint2	histidine triad nucleotide binding protein 2
1426375_s_at	6.1	Oxnad1	oxidoreductase NAD-binding domain containing 1
1451066_at	6.1	Leng4	leukocyte receptor cluster (LRC) member 4
1437629_at	6.1	Arhgef19	Rho guanine nucleotide exchange factor (GEF) 19
1429137_at	6.1	2810422O20Rik	RIKEN cDNA 2810422O20 gene
1451510_s_at	6.1	Olah	oleoyl-ACP hydrolase
1452160_at	6.1	Tiparp	TCDD-inducible poly(ADP-ribose) polymerase
1418013_at	6.1	Cml1	camello-like 1
1428501_at	6.1	1110051M20Rik	RIKEN cDNA 1110051M20 gene
1423589_at	6.1	Arpc4	actin related protein 2/3 complex, subunit 4
1451395_at	6.1	Ccdc92	coiled-coil domain containing 92
1418095_at	6.1	Smpx	small muscle protein, X-linked
1424054_at	6.1	Btbd2	BTB (POZ) domain containing 2
1428019_at	6.1	4932425I24Rik	RIKEN cDNA 4932425I24 gene
1443913_at	6.1	Vps33a	Vacuolar protein sorting 33A (yeast)
1419098_at	6.1	Stom	stomatin
1453377_at	6.1	Sh2d4a	SH2 domain containing 4A
1427560_at	6.1	Six5	sine oculis-related homeobox 5 homolog (Drosophila)
1440874_at	6.1	Slco5a1	solute carrier organic anion transporter family, member 5A1
1425551_at	6.1	Hip1r	huntingtin interacting protein 1 related
1429315_at	6.1	Syt11	synaptotagmin XI
1435259_s_at	6.1	Tmem141	transmembrane protein 141
1433845_x_at	6.1	Dusp9	dual specificity phosphatase 9
1435475_at	6.1	Lman2l	lectin, mannose-binding 2-like
1421465_at	6.1	Wnt2b	wingless related MMTV integration site 2b
1417779_at	6.1	2310079N02Rik	RIKEN cDNA 2310079N02 gene
1459425_at	6.1	---	---
1453729_a_at	6.1	Rpl37	ribosomal protein L37
1425616_a_at	6.1	Ccdc23	coiled-coil domain containing 23
1448322_a_at	6.1	Cox4i1	cytochrome c oxidase subunit IV isoform 1
1434545_x_at	6.1	Bola2	bolA-like 2 (E. coli)
1458627_at	6.1	---	9 days embryo whole body cDNA, RIKEN full-length enriched library, clone:D030053I05 product:unclassifiable, full insert sequence
1427109_at	6.1	ORF61	open reading frame 61
1450504_a_at	6.1	Agpat3	1-acylglycerol-3-phosphate O-acyltransferase 3
1417355_at	6.1	Peg3	paternally expressed 3
1421635_at	6.1	Cnnm4	cyclin M4
1442791_x_at	6.1	6720407P12Rik	RIKEN cDNA 6720407P12 gene
1456242_at	6.1	EG653016	predicted gene, EG653016
1429335_at	6.1	Snapc1	small nuclear RNA activating complex, polypeptide 1
1450143_at	6.1	Rasgrp1	RAS guanyl releasing protein 1
1426560_a_at	6.1	Npnt	nephronectin
1454895_at	6.1	Cybasc3	cytochrome b, ascorbate dependent 3
1433832_at	6.1	Unc84b	unc-84 homolog B (C. elegans)
1454688_x_at	6.1	LOC634748 /// Tmed10	transmembrane emp24-like trafficking protein 10 (yeast) /// similar to transmembrane trafficking protein
1423495_at	6.1	Decr2	2-4-dienoyl-Coenzyme A reductase 2, peroxisomal
1448726_at	6.1	Snapc2	small nuclear RNA activating complex, polypeptide 2
1417460_at	6.1	Ifitm2	interferon induced transmembrane protein 2
1438857_x_at	6.1	Irak1	interleukin-1 receptor-associated kinase 1
1420006_at	6.1	Bmp15	Bone morphogenetic protein 15
1431636_at	6.1	4930558K02Rik	RIKEN cDNA 4930558K02 gene
1421183_at	6.1	Tex12	testis expressed gene 12
1423893_x_at	6.1	Apbb1	amyloid beta (A4) precursor protein-binding, family B, member 1
1431163_at	6.1	2700046G09Rik	RIKEN cDNA 2700046G09 gene
1434732_x_at	6	Tomm7	Translocase of outer mitochondrial membrane 7 homolog (yeast)
1443822_s_at	6	---	---
1435116_at	6	4933403G14Rik	RIKEN cDNA 4933403G14 gene
1428179_at	6	Ndufv2	NADH dehydrogenase (ubiquinone) flavoprotein 2
1421498_a_at	6	2010204K13Rik	RIKEN cDNA 2010204K13 gene
1429309_at	6	Prdm16	PR domain containing 16
1419536_a_at	6	Rela	v-rel reticuloendotheliosis viral oncogene homolog A (avian)
1454737_at	6	Dusp9	dual specificity phosphatase 9
1418258_s_at	6	Dynll2	dynein light chain LC8-type 2
1417893_at	6	Sfxn3	sideroflexin 3
1424951_at	6	Baiap2l1	BAI1-associated protein 2-like 1
1427125_s_at	6	Lrrc41	leucine rich repeat containing 41
1437765_at	6	Cpeb3	cytoplasmic polyadenylation element binding protein 3
1433637_at	6	Adck2	aarF domain containing kinase 2
1428874_at	6	1110019N10Rik	RIKEN cDNA 1110019N10 gene
1423636_at	6	Wdr31	WD repeat domain 31
1417031_at	6	2310028N02Rik	RIKEN cDNA 2310028N02 gene
1460607_at	6	Igsf11	immunoglobulin superfamily, member 11
1422525_at	6	Atp5k	ATP synthase, H+ transporting, mitochondrial F1F0 complex, subunit e
1426440_at	6	Dhrs7	dehydrogenase/reductase (SDR family) member 7
1456176_x_at	6	Slc25a39	solute carrier family 25, member 39
1449202_at	6	Sema4g	sema domain, immunoglobulin domain (Ig), transmembrane domain (TM) and short cytoplasmic domain, (semaphorin) 4G
1430433_at	6	4933406J08Rik /// LOC640572	RIKEN cDNA 4933406J08 gene /// hypothetical protein LOC640572
1452591_a_at	6	2410018G20Rik	RIKEN cDNA 2410018G20 gene
1415768_a_at	6	Ube2r2	ubiquitin-conjugating enzyme E2R 2
1423949_at	6	Ube2z	ubiquitin-conjugating enzyme E2Z (putative)
1422185_a_at	6	Cyb5r3	cytochrome b5 reductase 3
1420205_at	6	---	---
1419125_at	6	Ptpn18	protein tyrosine phosphatase, non-receptor type 18
1434601_at	6	Amigo2	adhesion molecule with Ig like domain 2
1453299_a_at	6	LOC545044 /// LOC667034 /// Pnp	purine-nucleoside phosphorylase /// similar to purine-nucleoside phosphorylase
1420063_at	6	---	Transcribed locus, moderately similar to XP_923898.1 hypothetical protein XP_918805 [Mus musculus]
1456629_at	6	Ankrd47	ankyrin repeat domain 47
1435598_at	6	---	Transcribed locus
1426894_s_at	6	C230093N12Rik	RIKEN cDNA C230093N12 gene
1449704_at	6	C80171	expressed sequence C80171
1453170_at	6	LOC100049078	unknown
1448806_at	6	Mmp24	matrix metallopeptidase 24
1451611_at	6	Hrasls3	HRAS like suppressor 3
1439184_s_at	6	Txnl5	thioredoxin-like 5
1416142_at	6	Rps6	ribosomal protein S6
1452808_at	6	Snupn	snurportin 1
1451978_at	6	Loxl1	lysyl oxidase-like 1
1417890_at	6	Pdxp	pyridoxal (pyridoxine, vitamin B6) phosphatase
1420720_at	6	Nptx2	neuronal pentraxin 2
1446126_at	6	---	Transcribed locus
1437592_x_at	6	Ccdc101	coiled-coil domain containing 101
1425736_at	6	Cd37	CD37 antigen
1416319_at	6	Adk	adenosine kinase
1435505_at	6	Dmwd	dystrophia myotonica-containing WD repeat motif
1422574_at	6	Mxd4	Max dimerization protein 4
1446863_at	6	Kcnq1ot1	KCNQ1 overlapping transcript 1
1415900_a_at	6	Kit	kit oncogene
1422575_at	6	LOC635153 /// Mxd4	Max dimerization protein 4 /// similar to Max dimerization protein 4
1435758_at	6	LOC675709	similar to Beta-1,4-galactosyltransferase 6 (Beta-1,4-GalTase 6) (Beta4Gal-T6) (b4Gal-T6) (UDP-galactose:beta-N-acetylglucosamine beta-1,4-galactosyltransferase 6) (UDP-Gal:beta-GlcNAc beta-1,4-galactosyltransferase 6)
1417750_a_at	6	Slc25a37	solute carrier family 25, member 37
1428909_at	6	A130040M12Rik	RIKEN cDNA A130040M12 gene
1460643_at	6	Ell	elongation factor RNA polymerase II
1424482_at	6	Arhgef7	Rho guanine nucleotide exchange factor (GEF7)
1452434_s_at	6	Dgcr6	DiGeorge syndrome critical region gene 6
1439383_x_at	6	Ppp2r4	protein phosphatase 2A, regulatory subunit B (PR 53)
1419045_at	6	Slc25a23	solute carrier family 25 (mitochondrial carrier; phosphate carrier), member 23
1418137_at	6	Mrp63	mitochondrial ribosomal protein 63
1419497_at	6	Cdkn1b	cyclin-dependent kinase inhibitor 1B
1416719_a_at	6	EG666274 /// EG668457 /// LOC621772 /// LOC636539 /// Rps10	ribosomal protein S10 /// similar to ribosomal protein S10 /// predicted gene, EG666274 /// predicted gene, EG668457
1451411_at	6	Gprc5b	G protein-coupled receptor, family C, group 5, member B
1434003_a_at	6	Dhps	deoxyhypusine synthase
1424844_at	6	Angel1	angel homolog 1 (Drosophila)
1448331_at	6	Ndufb7	NADH dehydrogenase (ubiquinone) 1 beta subcomplex, 7
1437155_a_at	6	Wwtr1	WW domain containing transcription regulator 1
1453049_at	6	6620401M08Rik	RIKEN cDNA 6620401M08 gene
1449841_at	6	Kif3a	kinesin family member 3A
1435283_s_at	6	Gm967	gene model 967, (NCBI)
1441845_at	6	Caps2	calcyphosphine 2
1416056_a_at	6	Ndufb11	NADH dehydrogenase (ubiquinone) 1 beta subcomplex, 11
1429100_at	6	2010109K11Rik	RIKEN cDNA 2010109K11 gene
1416303_at	6	Litaf	LPS-induced TN factor
1435602_at	6	---	Transcribed locus
1423662_at	6	Atp6ap2	ATPase, H+ transporting, lysosomal accessory protein 2
1452890_at	6	Ttll5	tubulin tyrosine ligase-like family, member 5
1424225_at	6	Asb8	ankyrin repeat and SOCS box-containing protein 8
1454658_at	6	Ilvbl	ilvB (bacterial acetolactate synthase)-like
1455155_at	6	Lsm14b	LSM14 homolog B (SCD6, S. cerevisiae)
1423630_at	6	Cygb	cytoglobin
1429817_at	6	Sohlh2	spermatogenesis and oogenesis specific basic helix-loop-helix 2
1432073_at	6	1700113I22Rik	RIKEN cDNA 1700113I22 gene
1426633_s_at	6	Kctd14	potassium channel tetramerisation domain containing 14
1435610_at	6	C130034I18Rik	RIKEN cDNA C130034I18 gene
1417715_a_at	6	Got2	glutamate oxaloacetate transaminase 2, mitochondrial
1434857_at	6	A230106D06Rik	RIKEN cDNA A230106D06 gene
1425514_at	6	Pik3r1	phosphatidylinositol 3-kinase, regulatory subunit, polypeptide 1 (p85 alpha)
1437403_at	6	E130306M17Rik	RIKEN cDNA E130306M17 gene
1459046_at	6	4930473A06Rik	RIKEN cDNA 4930473A06 gene
1435755_at	6	1110001A16Rik	RIKEN cDNA 1110001A16 gene
1452828_at	6	Fbxo21	F-box protein 21
1450138_a_at	6	Serpinb6a	serine (or cysteine) peptidase inhibitor, clade B, member 6a
1453141_at	6	0610009L18Rik	RIKEN cDNA 0610009L18 gene
1423864_at	6	Nrbp1	nuclear receptor binding protein 1
1428570_at	6	Ccnc	cyclin C
1445326_at	6	Sdk1	sidekick homolog 1 (chicken)
1426939_at	6	Tsr2	TSR2, 20S rRNA accumulation, homolog (S. cerevisiae)
1424299_at	6	Oma1	OMA1 homolog, zinc metallopeptidase (S. cerevisiae)
1429333_at	6	Kif2b	kinesin family member 2B
1420114_s_at	6	2410022L05Rik	RIKEN cDNA 2410022L05 gene
1437264_at	6	BC051142	cDNA sequence BC051142
1418223_at	5.9	Sec11a	SEC11 homolog A (S. cerevisiae)
1439145_at	5.9	Lck	lymphocyte protein tyrosine kinase
1449628_s_at	5.9	Stard7	START domain containing 7
1438634_x_at	5.9	Lasp1	LIM and SH3 protein 1
1428258_at	5.9	2010107E04Rik	RIKEN cDNA 2010107E04 gene
1422121_at	5.9	Oprd1	opioid receptor, delta 1
1439672_at	5.9	Synj1	Synaptojanin 1
1452177_at	5.9	Abcf3	ATP-binding cassette, sub-family F (GCN20), member 3
1435756_at	5.9	Samd10	sterile alpha motif domain containing 10
1422297_at	5.9	Pfdn5	prefoldin 5
1454747_a_at	5.9	Klhdc3	kelch domain containing 3
1415681_at	5.9	Mrpl43	mitochondrial ribosomal protein L43
1416452_at	5.9	Oat	ornithine aminotransferase
1424120_at	5.9	Rnf8	ring finger protein 8
1432156_a_at	5.9	Rnf32	ring finger protein 32
1422392_at	5.9	V1rc6	vomeronasal 1 receptor, C6
1450931_at	5.9	Dock9 /// LOC670309	dedicator of cytokinesis 9 /// similar to Dedicator of cytokinesis protein 9 (Cdc42 guanine nucleotide exchange factor zizimin 1)
1416849_at	5.9	Zcd1	zinc finger, CDGSH-type domain 1
1437742_at	5.9	Rab21	RAB21, member RAS oncogene family
1436680_s_at	5.9	Ddb2	damage specific DNA binding protein 2
1448351_at	5.9	Coro1b	coronin, actin binding protein 1B
1453271_at	5.9	Phf14	PHD finger protein 14
1429639_at	5.9	Prei4	preimplantation protein 4
1451013_at	5.9	Slc29a3	solute carrier family 29 (nucleoside transporters), member 3
1460718_s_at	5.9	Mtch1	mitochondrial carrier homolog 1 (C. elegans)
1448138_at	5.9	Ppp2r4	protein phosphatase 2A, regulatory subunit B (PR 53)
1455548_at	5.9	Dlgap4	discs, large homolog-associated protein 4 (Drosophila)
1451040_at	5.9	Dtd1	D-tyrosyl-tRNA deacylase 1 homolog (S. cerevisiae)
1453229_s_at	5.9	Uqcrh	ubiquinol-cytochrome c reductase hinge protein
1450961_a_at	5.9	Tceal3 /// Tceal5 /// Tceal6	transcription elongation factor A (SII)-like 6 /// transcription elongation factor A (SII)-like 5 /// transcription elongation factor A (SII)-like 3
1424628_a_at	5.9	1500032D16Rik	RIKEN cDNA 1500032D16 gene
1423695_at	5.9	Edem2	ER degradation enhancer, mannosidase alpha-like 2
1419247_at	5.9	Rgs2	regulator of G-protein signaling 2
1429442_at	5.9	Rpusd2	RNA pseudouridylate synthase domain containing 2
1417437_at	5.9	Xrcc6	X-ray repair complementing defective repair in Chinese hamster cells 6
1424038_a_at	5.9	2310044H10Rik	RIKEN cDNA 2310044H10 gene
1433641_at	5.9	Smad5	MAD homolog 5 (Drosophila)
1451914_a_at	5.9	Add2	adducin 2 (beta)
1437830_x_at	5.9	Zbed3	zinc finger, BED domain containing 3
1448081_at	5.9	Colq	Collagen-like tail subunit (single strand of homotrimer) of asymmetric acetylcholinesterase
1450511_at	5.9	Musk	muscle, skeletal, receptor tyrosine kinase
1443383_at	5.9	Mbnl3	Muscleblind-like 3 (Drosophila)
1420058_s_at	5.9	2410166I05Rik	RIKEN cDNA 2410166I05 gene
1417419_at	5.9	Ccnd1	cyclin D1
1443720_s_at	5.9	Bmpr1b	bone morphogenetic protein receptor, type 1B
1457226_at	5.9	---	---
1426764_at	5.9	Oaz2	ornithine decarboxylase antizyme 2
1421024_at	5.9	Agpat1	1-acylglycerol-3-phosphate O-acyltransferase 1 (lysophosphatidic acid acyltransferase, alpha)
1425463_at	5.9	Gata6	GATA binding protein 6
1426343_at	5.9	Stt3b	STT3, subunit of the oligosaccharyltransferase complex, homolog B (S. cerevisiae)
1438928_x_at	5.9	Ninj1	ninjurin 1
1436312_at	5.9	Ikzf1	IKAROS family zinc finger 1
1423923_a_at	5.9	Wdr8	WD repeat domain 8
1417013_at	5.9	Hspb8	heat shock protein 8
1426139_a_at	5.9	Ccrl1	chemokine (C-C motif) receptor-like 1
1433768_at	5.9	Palld	palladin, cytoskeletal associated protein
1423676_at	5.9	Atp5h	ATP synthase, H+ transporting, mitochondrial F0 complex, subunit d
1420300_at	5.9	---	---
1416013_at	5.9	Pld3	phospholipase D family, member 3
1418528_a_at	5.9	Dad1	defender against cell death 1
1445949_at	5.9	Tnfrsf19	Tumor necrosis factor receptor superfamily, member 19
1436342_a_at	5.9	D19Ertd721e	DNA segment, Chr 19, ERATO Doi 721, expressed
1423704_at	5.9	Lypla3	lysophospholipase 3
1417139_at	5.9	Dsn1	DSN1, MIND kinetochore complex component, homolog (S. cerevisiae)
1423507_a_at	5.9	Sirt2	sirtuin 2 (silent mating type information regulation 2, homolog) 2 (S. cerevisiae)
1444563_at	5.9	---	---
1458453_at	5.9	Lmo7	LIM domain only 7
1423916_s_at	5.9	Mlf2	myeloid leukemia factor 2
1457039_at	5.9	Cecr2	cat eye syndrome chromosome region, candidate 2 homolog (human)
1438640_x_at	5.9	EG433594 /// EG665053 /// EG668435 /// Pgk1	phosphoglycerate kinase 1 /// predicted gene, EG433594 /// predicted gene, EG665053 /// predicted gene, EG668435
1434412_x_at	5.9	Stub1	STIP1 homology and U-Box containing protein 1
1428816_a_at	5.9	Gata2	GATA binding protein 2
1421126_at	5.9	Ryr2	ryanodine receptor 2, cardiac
1416807_at	5.9	Rpl36a	ribosomal protein L36a
1453398_at	5.9	A930009A15Rik	RIKEN cDNA A930009A15 gene
1456168_at	5.9	Ccnjl	cyclin J-like
1437369_at	5.9	---	---
1430099_at	5.9	4930509E16Rik	RIKEN cDNA 4930509E16 gene
1425889_at	5.9	Wnt9a	wingless-type MMTV integration site 9A
1452282_at	5.9	Crsp7	cofactor required for Sp1 transcriptional activation, subunit 7
1435897_at	5.9	Rpl32	ribosomal protein L32
1440745_at	5.9	Prdm16	PR domain containing 16
1423576_a_at	5.9	Fhl4	four and a half LIM domains 4
1450962_at	5.9	Pdha2	pyruvate dehydrogenase E1 alpha 2
1416175_a_at	5.9	Vdac3	voltage-dependent anion channel 3
1439428_x_at	5.9	Gmds	GDP-mannose 4, 6-dehydratase
1434267_at	5.9	Nek1	NIMA (never in mitosis gene a)-related expressed kinase 1
1451288_s_at	5.9	1810043G02Rik	RIKEN cDNA 1810043G02 gene
1452445_at	5.9	Slc41a2	solute carrier family 41, member 2
1417477_at	5.9	Gtlf3b	gene trap locus F3b
1421436_at	5.9	Grid2	glutamate receptor, ionotropic, delta 2
1417449_at	5.9	Acot8	acyl-CoA thioesterase 8
1416217_a_at	5.9	Rpl37a	ribosomal protein L37a
1423673_at	5.9	Ldoc1l	leucine zipper, down-regulated in cancer 1-like
1436066_at	5.9	Kalrn	kalirin, RhoGEF kinase
1451462_a_at	5.9	Ifnar2	interferon (alpha and beta) receptor 2
1417295_at	5.9	Mta1	metastasis associated 1
1433827_at	5.9	Atp8a1	ATPase, aminophospholipid transporter (APLT), class I, type 8A, member 1
1448068_at	5.9	Soat1	sterol O-acyltransferase 1
1435394_s_at	5.9	Rhoc	ras homolog gene family, member C
1417814_at	5.9	Pla2g5	phospholipase A2, group V
1416947_s_at	5.9	Acaa1a /// Acaa1b	acetyl-Coenzyme A acyltransferase 1A /// acetyl-Coenzyme A acyltransferase 1B
1448141_at	5.8	1110014J01Rik	RIKEN cDNA 1110014J01 gene
1447798_at	5.8	1700123O21Rik	RIKEN cDNA 1700123O21 gene
1429760_at	5.8	Rps6ka6	ribosomal protein S6 kinase polypeptide 6
1455114_at	5.8	Ccnu	cyclin U
1422967_a_at	5.8	Tfrc	transferrin receptor
1439506_at	5.8	Gm98	gene model 98, (NCBI)
1454000_s_at	5.8	4930578N16Rik	RIKEN cDNA 4930578N16 gene
1421829_at	5.8	Ak3l1	adenylate kinase 3 alpha-like 1
1455095_at	5.8	Hist2h2be	histone cluster 2, H2be
1422920_at	5.8	Cldn13	claudin 13
1431611_a_at	5.8	Cadm1	cell adhesion molecule 1
1449110_at	5.8	Rhob	ras homolog gene family, member B
1415977_at	5.8	Isyna1	myo-inositol 1-phosphate synthase A1
1449194_at	5.8	Mrps25	mitochondrial ribosomal protein S25
1452044_at	5.8	Arpc5l	actin related protein 2/3 complex, subunit 5-like
1430637_at	5.8	2210016H18Rik	RIKEN cDNA 2210016H18 gene
1416683_at	5.8	Plxnb2	plexin B2
1429013_at	5.8	Mtap7d2	MAP7 domain containing 2
1435209_at	5.8	BC057079	cDNA sequence BC057079
1452704_at	5.8	1200015F23Rik	RIKEN cDNA 1200015F23 gene
1429321_at	5.8	Rnf149	ring finger protein 149
1439368_a_at	5.8	Slc9a3r2	solute carrier family 9 (sodium/hydrogen exchanger), isoform 3 regulator 2
1436489_x_at	5.8	C85492	expressed sequence C85492
1439628_x_at	5.8	Rab38	Rab38, member of RAS oncogene family
1455099_at	5.8	Mogat2	monoacylglycerol O-acyltransferase 2
1423148_at	5.8	Skp1a	S-phase kinase-associated protein 1A
1419569_a_at	5.8	Isg20	interferon-stimulated protein
1420631_a_at	5.8	Blcap	bladder cancer associated protein homolog (human)
1440756_at	5.8	---	---
1450236_at	5.8	Foxo3a	forkhead box O3a
1447732_x_at	5.8	Peg3	paternally expressed 3
1431228_s_at	5.8	4930526I15Rik	RIKEN cDNA 4930526I15 gene
1451740_at	5.8	Paip1	polyadenylate binding protein-interacting protein 1
1424488_a_at	5.8	Ppa2	pyrophosphatase (inorganic) 2
1422590_at	5.8	Cdk5	cyclin-dependent kinase 5
1449041_a_at	5.8	Trip6	thyroid hormone receptor interactor 6
1428712_at	5.8	Mon1b	MON1 homolog b (yeast)
1418909_at	5.8	Ermap	erythroblast membrane-associated protein
1415796_at	5.8	Dazap2	DAZ associated protein 2
1460564_at	5.8	Suhw2	suppressor of hairy wing homolog 2 (Drosophila)
1439241_x_at	5.8	Srd5a2l	steroid 5 alpha-reductase 2-like
1433867_at	5.8	1810030O07Rik	RIKEN cDNA 1810030O07 gene
1434322_at	5.8	Micall2	MICAL-like 2
1433603_at	5.8	Ndufs6	NADH dehydrogenase (ubiquinone) Fe-S protein 6
1451541_at	5.8	Bcs1l	BCS1-like (yeast)
1457638_x_at	5.8	Rfc2	replication factor C (activator 1) 2
1448629_at	5.8	Hps4	Hermansky-Pudlak syndrome 4 homolog (human)
1441930_x_at	5.8	Vat1	Vesicle amine transport protein 1 homolog (T californica)
1434702_at	5.8	2600009E05Rik	RIKEN cDNA 2600009E05 gene
1449964_a_at	5.8	Mlycd	malonyl-CoA decarboxylase
1423758_at	5.8	G3bp2	GTPase activating protein (SH3 domain) binding protein 2
1445564_at	5.8	---	Transcribed locus
1448345_at	5.8	Tomm34	translocase of outer mitochondrial membrane 34
1458608_at	5.8	Tpst2	Protein-tyrosine sulfotransferase 2
1438199_at	5.8	AI316807	expressed sequence AI316807
1438563_s_at	5.8	Mrps24	mitochondrial ribosomal protein S24
1417058_a_at	5.8	Krtcap2	keratinocyte associated protein 2
1431297_a_at	5.8	4933436C20Rik	RIKEN cDNA 4933436C20 gene
1428355_at	5.8	Osbp2	oxysterol binding protein 2
1456119_at	5.8	Grm5	glutamate receptor, metabotropic 5
1434325_x_at	5.8	Prkar1b	protein kinase, cAMP dependent regulatory, type I beta
1443205_at	5.8	D5Buc30e	DNA segment, Chr 5, Bucan 30 expressed
1419276_at	5.8	Enpp1	ectonucleotide pyrophosphatase/phosphodiesterase 1
1416968_a_at	5.8	Hsd3b7	hydroxy-delta-5-steroid dehydrogenase, 3 beta- and steroid delta-isomerase 7
1442152_at	5.8	4930513N10Rik	RIKEN cDNA 4930513N10 gene
1417008_at	5.8	Crat	carnitine acetyltransferase
1427738_at	5.8	D0Kist2	DNA segment, KIST 2
1418215_at	5.8	Mep1b	meprin 1 beta
1449062_at	5.8	Khk	ketohexokinase
1449559_at	5.8	Msx2	homeo box, msh-like 2
1417530_a_at	5.8	Srp9	signal recognition particle 9
1433429_at	5.8	Pigs	phosphatidylinositol glycan anchor biosynthesis, class S
1424364_a_at	5.8	1110020P15Rik	RIKEN cDNA 1110020P15 gene
1448459_at	5.8	Kcnip1	Kv channel-interacting protein 1
1433693_x_at	5.8	Vamp3	vesicle-associated membrane protein 3
1454662_at	5.8	A230106M15Rik	RIKEN cDNA A230106M15 gene
1450104_at	5.8	Adam10	a disintegrin and metallopeptidase domain 10
1424648_at	5.8	Rabl4	RAB, member of RAS oncogene family-like 4
1416753_at	5.8	Prkar1b	protein kinase, cAMP dependent regulatory, type I beta
1454873_at	5.8	Zfp775	zinc finger protein 775
1460662_at	5.8	Per3	period homolog 3 (Drosophila)
1422450_at	5.8	Ctnnd1	catenin (cadherin associated protein), delta 1
1416263_at	5.8	Abcb9	ATP-binding cassette, sub-family B (MDR/TAP), member 9
1426247_at	5.8	Stk24	serine/threonine kinase 24 (STE20 homolog, yeast)
1417126_a_at	5.8	Rpl22l1	ribosomal protein L22 like 1
1426530_a_at	5.8	Klhl5	kelch-like 5 (Drosophila)
1427216_at	5.8	Ifnz	interferon zeta
1460627_at	5.8	Thsd7b	thrombospondin, type I, domain containing 7B
1426763_at	5.8	Oaz2	ornithine decarboxylase antizyme 2
1427672_a_at	5.8	Utx	ubiquitously transcribed tetratricopeptide repeat gene, X chromosome
1448730_at	5.8	Cpa3	carboxypeptidase A3, mast cell
1448189_a_at	5.8	Flii	flightless I homolog (Drosophila)
1429723_at	5.8	6330409N04Rik	RIKEN cDNA 6330409N04 gene
1419546_at	5.8	Atp6v1c1	ATPase, H+ transporting, lysosomal V1 subunit C1
1422107_at	5.8	2410066E13Rik	RIKEN cDNA 2410066E13 gene
1431189_a_at	5.8	Fahd2a	fumarylacetoacetate hydrolase domain containing 2A
1449855_s_at	5.8	Uchl3 /// Uchl4	ubiquitin carboxyl-terminal esterase L3 (ubiquitin thiolesterase) /// ubiquitin carboxyl-terminal esterase L4
1424976_at	5.8	Rhov	ras homolog gene family, member V
1443486_at	5.8	Cog7	Component of oligomeric golgi complex 7
1417705_at	5.8	Otub1	OTU domain, ubiquitin aldehyde binding 1
1424396_a_at	5.8	Asrgl1	asparaginase like 1
1452027_a_at	5.8	Trp63	transformation related protein 63
1434445_at	5.8	D15Wsu169e	DNA segment, Chr 15, Wayne State University 169, expressed
1456124_x_at	5.8	Svs5	seminal vesicle secretory protein 5
1457669_x_at	5.7	Rfc2	replication factor C (activator 1) 2
1426613_a_at	5.7	Snrpb2	U2 small nuclear ribonucleoprotein B
1421830_at	5.7	Ak3l1	adenylate kinase 3 alpha-like 1
1451096_at	5.7	Ndufs2	NADH dehydrogenase (ubiquinone) Fe-S protein 2
1458295_at	5.7	BC038331	cDNA sequence BC038331
1432508_at	5.7	1700113I22Rik	RIKEN cDNA 1700113I22 gene
1416587_a_at	5.7	Xrcc1	X-ray repair complementing defective repair in Chinese hamster cells 1
1417173_at	5.7	Crebl1	cAMP responsive element binding protein-like 1
1452000_s_at	5.7	Sars	seryl-aminoacyl-tRNA synthetase
1428345_at	5.7	Ppapdc2	phosphatidic acid phosphatase type 2 domain containing 2
1460088_at	5.7	6430531B16Rik	RIKEN cDNA 6430531B16 gene
1416766_at	5.7	Mosc2	MOCO sulphurase C-terminal domain containing 2
1456737_x_at	5.7	Acaa1a	acetyl-Coenzyme A acyltransferase 1A
1439334_at	5.7	---	Transcribed locus
1450654_a_at	5.7	Dhdds	dehydrodolichyl diphosphate synthase
1421996_at	5.7	Tcfap2a	transcription factor AP-2, alpha
1447907_x_at	5.7	Apba2bp	Amyloid beta (A4) precursor protein-binding, family A, member 1 binding protein
1450706_a_at	5.7	Arl3	ADP-ribosylation factor-like 3
1435473_at	5.7	Gm347	gene model 347, (NCBI)
1459546_s_at	5.7	Enpp1	ectonucleotide pyrophosphatase/phosphodiesterase 1
1449252_at	5.7	9030611O19Rik	RIKEN cDNA 9030611O19 gene
1421102_a_at	5.7	Vamp3	vesicle-associated membrane protein 3
1451163_at	5.7	Tinf2	Terf1 (TRF1)-interacting nuclear factor 2
1438676_at	5.7	LOC626578 /// LOC673101 /// Mpa2l	macrophage activation 2 like /// macrophage activation 2 like LOC626578 /// similar to macrophage activation 2 like
1420513_at	5.7	Efcab2	EF-hand calcium binding domain 2
1451019_at	5.7	Ctsf	cathepsin F
1456127_at	5.7	Cnpy1	canopy 1 homolog (zebrafish)
1426728_x_at	5.7	Ptdss2	phosphatidylserine synthase 2
1420546_at	5.7	Th	tyrosine hydroxylase
1441259_s_at	5.7	Ift122	intraflagellar transport 122 homolog (Chlamydomonas)
1460239_at	5.7	Tspan13	tetraspanin 13
1436703_x_at	5.7	Snapc2	small nuclear RNA activating complex, polypeptide 2
1417398_at	5.7	Rras2	related RAS viral (r-ras) oncogene homolog 2
1451970_at	5.7	Daglb	diacylglycerol lipase, beta
1436004_at	5.7	Usp27x	ubiquitin specific peptidase 27, X chromosome
1416798_a_at	5.7	Nme4	expressed in non-metastatic cells 4, protein
1432158_a_at	5.7	Trappc2	trafficking protein particle complex 2
1454786_at	5.7	5031439G07Rik	RIKEN cDNA 5031439G07 gene
1431132_x_at	5.7	0610007P22Rik	RIKEN cDNA 0610007P22 gene
1460049_s_at	5.7	1500015O10Rik	RIKEN cDNA 1500015O10 gene
1428330_at	5.7	Dopey2	dopey family member 2
1441863_x_at	5.7	Krt13	keratin 13
1435745_at	5.7	5031439G07Rik	RIKEN cDNA 5031439G07 gene
1415762_x_at	5.7	Mrpl52	mitochondrial ribosomal protein L52
1419502_at	5.7	Ghdc	GH3 domain containing
1448869_a_at	5.7	Mrps16	mitochondrial ribosomal protein S16
1441676_at	5.7	Zfat1	ZFAT zinc finger 1
1417465_at	5.7	Fnta	farnesyltransferase, CAAX box, alpha
1428443_a_at	5.7	Rap1gap	Rap1 GTPase-activating protein
1434671_at	5.7	B230337E12Rik	RIKEN cDNA B230337E12 gene
1428051_a_at	5.7	Cacna1d	calcium channel, voltage-dependent, L type, alpha 1D subunit
1444523_s_at	5.7	EG666853 /// Ube2v1	ubiquitin-conjugating enzyme E2 variant 1 /// predicted gene, EG666853
1429555_at	5.7	Cldnd1	claudin domain containing 1
1451433_at	5.7	Mfsd3	major facilitator superfamily domain containing 3
1430565_at	5.7	1700030J22Rik	RIKEN cDNA 1700030J22 gene
1418607_at	5.7	Zkscan14	zinc finger with KRAB and SCAN domains 14
1415991_a_at	5.7	Klhdc3	kelch domain containing 3
1421246_at	5.7	Pax9	paired box gene 9
1421180_at	5.7	Lix1	limb expression 1 homolog (chicken)
1449158_at	5.7	Kcnk2	potassium channel, subfamily K, member 2
1453367_a_at	5.7	Abhd12	abhydrolase domain containing 12
1428126_a_at	5.7	4921506J03Rik	RIKEN cDNA 4921506J03 gene
1447651_x_at	5.7	EG621542 /// Mrpl30	mitochondrial ribosomal protein L30 /// predicted gene, EG621542
1434516_at	5.7	Pstk	phosphoseryl-tRNA kinase
1430658_a_at	5.7	Gsdm2	gasdermin 2
1433370_at	5.7	4930474A20Rik	RIKEN cDNA 4930474A20 gene
1437585_x_at	5.7	Zfp161	zinc finger protein 161
1453872_at	5.7	Dmrtc2	doublesex and mab-3 related transcription factor like family C2
1429668_at	5.7	Pou4f1	POU domain, class 4, transcription factor 1
1434259_at	5.7	EG666811	predicted gene, EG666811
1452055_at	5.7	Ctdsp1	CTD (carboxy-terminal domain, RNA polymerase II, polypeptide A) small phosphatase 1
1427021_s_at	5.7	Fth1	ferritin heavy chain 1
1439267_x_at	5.7	Cox5a	cytochrome c oxidase, subunit Va
1417356_at	5.7	Peg3	paternally expressed 3
1448371_at	5.7	Mylpf	myosin light chain, phosphorylatable, fast skeletal muscle
1434158_at	5.7	Gmds	GDP-mannose 4, 6-dehydratase
1439743_at	5.7	AW048948	expressed sequence AW048948
1437479_x_at	5.7	Tbx3	T-box 3
1425545_x_at	5.7	H2-D1	histocompatibility 2, D region locus 1
1423087_a_at	5.7	1110002E23Rik	RIKEN cDNA 1110002E23 gene
1424705_at	5.7	Rbmx2	RNA binding motif protein, X-linked 2
1450640_x_at	5.7	Atp5k	ATP synthase, H+ transporting, mitochondrial F1F0 complex, subunit e
1417798_at	5.7	1810019J16Rik	RIKEN cDNA 1810019J16 gene
1451085_at	5.7	C030006K11Rik	RIKEN cDNA C030006K11 gene
1457054_a_at	5.7	D130020L05Rik	RIKEN cDNA D130020L05 gene
1420831_at	5.7	Qscn6	quiescin Q6
1444338_at	5.7	---	---
1420413_at	5.7	Slc7a11	solute carrier family 7 (cationic amino acid transporter, y+ system), member 11
1423369_at	5.7	Fmr1	fragile X mental retardation syndrome 1 homolog
1421324_a_at	5.7	Akt2	thymoma viral proto-oncogene 2
1438645_x_at	5.7	Bace2	beta-site APP-cleaving enzyme 2
1428421_a_at	5.7	Glod4	glyoxalase domain containing 4
1422956_at	5.7	D1Pas1	DNA segment, Chr 1, Pasteur Institute 1
1420183_at	5.7	Lor	Loricrin
1454969_at	5.7	Lypd6	LY6/PLAUR domain containing 6
1428972_at	5.7	0610012D17Rik	RIKEN cDNA 0610012D17 gene
1417609_at	5.7	Ube2a	ubiquitin-conjugating enzyme E2A, RAD6 homolog (S. cerevisiae)
1425806_a_at	5.7	Surb7	SRB7 (suppressor of RNA polymerase B) homolog (S. cerevisiae)
1449294_at	5.7	Mrps15	mitochondrial ribosomal protein S15
1419133_at	5.7	Evpl	envoplakin
1433705_at	5.7	Zfp213	zinc finger protein 213
1428767_at	5.7	Gsdmdc1	gasdermin domain containing 1
1441178_at	5.7	Dtwd2	DTW domain containing 2
1429777_at	5.7	Dnajb6	DnaJ (Hsp40) homolog, subfamily B, member 6
1431190_x_at	5.7	Fahd2a	fumarylacetoacetate hydrolase domain containing 2A
1449184_at	5.7	Pglyrp1	peptidoglycan recognition protein 1
1441366_at	5.6	---	---
1434276_x_at	5.6	BC004004	cDNA sequence BC004004
1441207_at	5.6	9630041N07Rik	RIKEN cDNA 9630041N07 gene
1423762_at	5.6	Adck1	aarF domain containing kinase 1
1436701_at	5.6	Trim61	tripartite motif-containing 61
1421943_at	5.6	Tgfa	transforming growth factor alpha
1424338_at	5.6	Slc6a13	solute carrier family 6 (neurotransmitter transporter, GABA), member 13
1450555_at	5.6	Tex13	testis expressed gene 13
1445417_at	5.6	---	---
1429569_a_at	5.6	Ccdc46	coiled-coil domain containing 46
1416026_a_at	5.6	Rpl12	ribosomal protein L12
1445576_at	5.6	4930526H21Rik	RIKEN cDNA 4930526H21 gene
1417088_at	5.6	Zfp346	zinc finger protein 346
1459725_s_at	5.6	Dcpp1 /// Dcpp2 /// Dcpp3	demilune cell and parotid protein 1 /// demilune cell and parotid protein 3 /// demilune cell and parotid protein 2
1439721_at	5.6	C85627	expressed sequence C85627
1458397_at	5.6	LOC622208	hypothetical LOC622208
1447081_at	5.6	---	---
1419063_at	5.6	Ugt8a	UDP galactosyltransferase 8A
1448640_at	5.6	Slc14a1	solute carrier family 14 (urea transporter), member 1
1447576_at	5.6	2010001K21Rik	RIKEN cDNA 2010001K21 gene
1418321_at	5.6	Dci	dodecenoyl-Coenzyme A delta isomerase (3,2 trans-enoyl-Coenyme A isomerase)
1416274_at	5.6	Ctns	cystinosis, nephropathic
1451513_x_at	5.6	Serpina1a /// Serpina1b	serine (or cysteine) peptidase inhibitor, clade A, member 1a /// serine (or cysteine) preptidase inhibitor, clade A, member 1b
1429602_at	5.6	Cd164l2	CD164 sialomucin-like 2
1437972_s_at	5.6	Sf3b5	splicing factor 3b, subunit 5
1459871_x_at	5.6	March2	membrane-associated ring finger (C3HC4) 2
1435231_at	5.6	Coq4	coenzyme Q4 homolog (yeast)
1449057_at	5.6	Kel	Kell blood group
1426481_at	5.6	Klhl22	kelch-like 22 (Drosophila)
1424460_s_at	5.6	Aytl2	acyltransferase like 2
1455860_at	5.6	Pigh	phosphatidylinositol glycan anchor biosynthesis, class H
1460058_at	5.6	---	10 days neonate cortex cDNA, RIKEN full-length enriched library, clone:A830028J12 product:unclassifiable, full insert sequence
1420882_a_at	5.6	Acd /// Nsd1	nuclear receptor-binding SET-domain protein 1 /// adrenocortical dysplasia
1449662_at	5.6	Reep1	Receptor accessory protein 1
1430297_a_at	5.6	2010301N04Rik	RIKEN cDNA 2010301N04 gene
1435551_at	5.6	Fhod3	formin homology 2 domain containing 3
1448143_at	5.6	Aldh2	aldehyde dehydrogenase 2, mitochondrial
1435638_at	5.6	Gsk3a	glycogen synthase kinase 3 alpha
1449861_at	5.6	Nek4	NIMA (never in mitosis gene a)-related expressed kinase 4
1416825_at	5.6	Snta1	syntrophin, acidic 1
1415880_a_at	5.6	Lamp1	lysosomal-associated membrane protein 1
1428164_at	5.6	Nudt9	nudix (nucleoside diphosphate linked moiety X)-type motif 9
1439281_at	5.6	---	Transcribed locus, weakly similar to XP_228038.4 similar to solute carrier family 26, member 8 isoform a [Rattus norvegicus]
1428180_at	5.6	2810422J05Rik	RIKEN cDNA 2810422J05 gene
1428536_at	5.6	Kcng4	potassium voltage-gated channel, subfamily G, member 4
1455007_s_at	5.6	Gpt2	glutamic pyruvate transaminase (alanine aminotransferase) 2
1435695_a_at	5.6	A030007L17Rik	RIKEN cDNA A030007L17 gene
1448368_at	5.6	Dctn6	dynactin 6
1416304_at	5.6	Litaf	LPS-induced TN factor
1417220_at	5.6	Fah	fumarylacetoacetate hydrolase
1428987_at	5.6	Dynlrb2	dynein light chain roadblock-type 2
1416902_a_at	5.6	Cox5b	cytochrome c oxidase, subunit Vb
1417781_at	5.6	Lass4	longevity assurance homolog 4 (S. cerevisiae)
1434193_at	5.6	Zmym6	zinc finger, MYM-type 6
1419123_a_at	5.6	Pdgfc	platelet-derived growth factor, C polypeptide
1435723_at	5.6	ENSMUSG00000042857	predicted gene, ENSMUSG00000042857
1450111_a_at	5.6	Nudt8	nudix (nucleoside diphosphate linked moiety X)-type motif 8
1450123_at	5.6	Ryr2	ryanodine receptor 2, cardiac
1424939_at	5.6	Asz1	ankyrin repeat, SAM and basic leucine zipper domain containing 1
1427684_at	5.6	Zfp264	zinc finger protein 264
1437980_at	5.6	9130230N09Rik	RIKEN cDNA 9130230N09 gene
1428012_at	5.6	C8a	complement component 8, alpha polypeptide
1429385_at	5.6	Wdr68	WD repeat domain 68
1440817_x_at	5.6	Zfp771	zinc finger protein 771
1419573_a_at	5.6	Lgals1	lectin, galactose binding, soluble 1
1451618_at	5.6	Rho	rhodopsin
1426511_at	5.6	Susd2	sushi domain containing 2
1436816_at	5.6	Nup133	Nucleoporin 133
1416788_a_at	5.6	Idh3g	isocitrate dehydrogenase 3 (NAD+), gamma
1431002_x_at	5.6	Fahd2a	fumarylacetoacetate hydrolase domain containing 2A
1434957_at	5.6	Cdon	cell adhesion molecule-related/down-regulated by oncogenes
1456824_at	5.6	Zfp612	zinc finger protein 612
1421399_at	5.6	Insm1	insulinoma-associated 1
1441367_a_at	5.6	---	Transcribed locus
1428381_a_at	5.6	2700038C09Rik	RIKEN cDNA 2700038C09 gene
1456003_a_at	5.6	Slc1a4	solute carrier family 1 (glutamate/neutral amino acid transporter), member 4
1455212_at	5.6	Wdr24	WD repeat domain 24
1449304_at	5.6	2310061J03Rik	RIKEN cDNA 2310061J03 gene
1418293_at	5.6	Ifit2	interferon-induced protein with tetratricopeptide repeats 2
1427874_at	5.6	Zfp313	zinc finger protein 313
1417718_at	5.6	Eif3s4	eukaryotic translation initiation factor 3, subunit 4 (delta)
1423692_at	5.6	Ndufa8	NADH dehydrogenase (ubiquinone) 1 alpha subcomplex, 8
1434592_at	5.6	Slc16a10	solute carrier family 16 (monocarboxylic acid transporters), member 10
1438164_x_at	5.6	Flot2	flotillin 2
1418579_at	5.6	Cetn2	centrin 2
1419647_a_at	5.6	Ier3	immediate early response 3
1456990_at	5.6	---	0 day neonate thymus cDNA, RIKEN full-length enriched library, clone:A430015G07 product:unclassifiable, full insert sequence
1456708_at	5.6	2610028E06Rik	RIKEN cDNA 2610028E06 gene
1437058_at	5.6	Megf6	multiple EGF-like-domains 6
1451078_at	5.6	2510039O18Rik	RIKEN cDNA 2510039O18 gene
AFFX-TransRecMur/X57349_3_at	5.6	Tfrc	transferrin receptor
1458247_s_at	5.6	Dctn5	dynactin 5
1421938_at	5.6	Serhl	serine hydrolase-like
1434611_at	5.6	Rnf123	ring finger protein 123
1455809_x_at	5.6	Ric8	resistance to inhibitors of cholinesterase 8 homolog (C. elegans)
1426727_s_at	5.5	Ppp1r10	protein phosphatase 1, regulatory subunit 10
1423134_at	5.5	BC003324	cDNA sequence BC003324
1457658_x_at	5.5	Anxa4	annexin A4
1431754_at	5.5	4930578N16Rik	RIKEN cDNA 4930578N16 gene
1431144_at	5.5	2810002G02Rik /// LOC671202	RIKEN cDNA 2810002G02 gene /// region containing RIKEN cDNA 2810002G02 gene; tuftelin interacting protein 11
1429527_a_at	5.5	LOC433328 /// LOC677340 /// Plscr1	phospholipid scramblase 1 /// hypothetical LOC433328 /// hypothetical protein LOC677340
1434782_at	5.5	Usp42	ubiquitin specific peptidase 42
1447930_at	5.5	Baz1a	bromodomain adjacent to zinc finger domain 1A
1450925_a_at	5.5	EG667571 /// Rps27l	ribosomal protein S27-like /// predicted gene, EG667571
1441530_at	5.5	Mbnl3	Muscleblind-like 3 (Drosophila)
1434045_at	5.5	Cdkn1b	cyclin-dependent kinase inhibitor 1B
1450848_at	5.5	Dap3	death associated protein 3
1425026_at	5.5	Sft2d2	SFT2 domain containing 2
1456434_x_at	5.5	Hspb8	heat shock protein 8
1438682_at	5.5	Pik3r1	phosphatidylinositol 3-kinase, regulatory subunit, polypeptide 1 (p85 alpha)
1424416_at	5.5	Nkiras2	NFKB inhibitor interacting Ras-like protein 2
1428579_at	5.5	Fmnl2	formin-like 2
1422451_at	5.5	Mrps21	mitochondrial ribosomal protein S21
1444192_at	5.5	Nav3	Neuron navigator 3
1431712_a_at	5.5	2310022A10Rik	RIKEN cDNA 2310022A10 gene
1421720_a_at	5.5	Dtx2	deltex 2 homolog (Drosophila)
[truncated: 5,352 more rows]

## Sheet: B
Candidate genes for a role independent of Wnt4 in ovary development.
Probe ID	Score	Gene Symbol	Gene Description
1436936_s_at	14.7	Xist	inactive X specific transcripts
1427263_at	13.6	Xist	inactive X specific transcripts
1427262_at	13.4	Xist	inactive X specific transcripts
1449534_at	13.1	Sycp3	synaptonemal complex protein 3
1449319_at	12.9	Rspo1	R-spondin homolog (Xenopus laevis)
1447830_s_at	12.7	Rgs2	regulator of G-protein signaling 2
1449253_at	12.5	Smc1b	structural maintenace of chromosomes 1B
1420064_s_at	12.5	Tktl1	transketolase-like 1
1437678_at	12.5	Gm1564	gene model 1564, (NCBI)
1456410_at	12.4	AU045128	expressed sequence AU045128 (Foxl2)
1423072_at	12.3	6720475J19Rik /// LOC670480	RIKEN cDNA 6720475J19 gene /// similar to putative retrovirus-related gag protein
1421811_at	12.2	LOC640441 /// Thbs1	thrombospondin 1 /// similar to thrombospondin 1
1420065_at	12.2	Tktl1	Transketolase-like 1
1443739_at	12.1	---	---
1449567_at	12.1	Tktl1	transketolase-like 1
1419476_at	12	Adamdec1	ADAM-like, decysin 1
1420568_at	11.9	Stra8	stimulated by retinoic acid gene 8
1419248_at	11.9	Rgs2	regulator of G-protein signaling 2
1419247_at	11.9	Rgs2	regulator of G-protein signaling 2
1427744_at	11.8	Ccnb3	cyclin B3
1420433_at	11.7	Taf7l	TAF7-like RNA polymerase II, TATA box binding protein (TBP)-associated factor
1418517_at	11.7	Irx3	Iroquois related homeobox 3 (Drosophila)
1453331_at	11.6	1700013H16Rik	RIKEN cDNA 1700013H16 gene
1427291_at	11.5	Sycp1	synaptonemal complex protein 1
1443831_s_at	11.5	Mtl5	metallothionein-like 5, testis-specific (tesmin)
1423071_x_at	11.5	EG270335 /// EG434328 /// EG622782 /// EG665837 /// EG666017 /// EG666200 /// EG666464 /// EG668524 /// LOC544983 /// LOC545175 /// LOC619711 /// LOC623857 /// LOC624831 /// LOC670117 /// LOC670242	predicted gene, EG270335 /// predicted gene, EG434328 /// hypothetical LOC544983 /// hypothetical LOC545175 /// hypothetical LOC619711 /// predicted gene, EG622782 /// hypothetical protein LOC623857 /// hypothetical LOC624831 /// predicted gene, EG665837 /// predicted gene, EG666017 /// predicted gene, EG666200 /// predicted gene, EG666464 /// predicted gene, EG668524 /// hypothetical protein LOC…
1426107_at	11.4	Prdm9	PR domain containing 9
1449347_a_at	11.4	Xlr4a /// Xlr4b /// Xlr4c /// Xlr4e	X-linked lymphocyte-regulated 4B /// X-linked lymphocyte-regulated 4C /// X-linked lymphocyte-regulated 4A /// X-linked lymphocyte-regulated 4E
1444122_at	11.3	Sycp2	synaptonemal complex protein 2
1426650_at	11.3	Myh8	myosin, heavy polypeptide 8, skeletal muscle, perinatal
1443844_at	11.2	1700123J19Rik	RIKEN cDNA 1700123J19 gene
1453544_at	11.2	Dmrtc1c /// LOC668357	DMRT-like family C1c /// similar to doublesex and mab-3 related transcription factor 8.1 isoform a
1450621_a_at	11.2	Hbb-y	hemoglobin Y, beta-like embryonic chain
1417481_at	11.2	Ramp1	receptor (calcitonin) activity modifying protein 1
1422864_at	11.2	Runx1	runt related transcription factor 1
1449103_at	11.2	Tex101	testis expressed gene 101
1455452_x_at	11.1	AI449310	expressed sequence AI449310
1441390_at	11.1	Spdya	speedy homolog A (Drosophila)
1439689_at	11.1	9030224M15Rik	RIKEN cDNA 9030224M15 gene
1425336_x_at	11.1	H2-K1	histocompatibility 2, K1, K region
1434739_at	11.1	Fmr1nb	fragile X mental retardation 1 neighbor
1456552_at	11	Foxl2os	Forkhead box L2 opposite strand transcript
1442013_at	11	Ccdc79	coiled-coil domain containing 79
1450292_a_at	11	Hormad1	HORMA domain containing 1
1426086_a_at	11	Fmr1	fragile X mental retardation syndrome 1 homolog
1435412_at	10.9	1700007E06Rik	RIKEN cDNA 1700007E06 gene
1430364_at	10.9	Atf7ip2	activating transcription factor 7 interacting protein 2
1455451_at	10.9	AI449310	expressed sequence AI449310
1448034_at	10.8	AI842396	expressed sequence AI842396
1431393_at	10.8	Six6os1	Six6 opposite strand transcript 1
1446631_at	10.7	OTTMUSG00000015529	predicted gene, OTTMUSG00000015529
1450377_at	10.7	LOC640441	similar to thrombospondin 1
1446051_at	10.6	Gm1140	gene model 1140, (NCBI)
1441985_at	10.6	4933416C03Rik	RIKEN cDNA 4933416C03 gene
1436680_s_at	10.6	Ddb2	damage specific DNA binding protein 2
1423369_at	10.6	Fmr1	fragile X mental retardation syndrome 1 homolog
1425545_x_at	10.6	H2-D1	histocompatibility 2, D region locus 1
1448499_a_at	10.6	Ephx2	epoxide hydrolase 2, cytoplasmic
1432579_at	10.5	Rshl2a	radial spokehead-like 2A
1421183_at	10.5	Tex12	testis expressed gene 12
1419063_at	10.5	Ugt8a	UDP galactosyltransferase 8A
1437264_at	10.4	BC051142	cDNA sequence BC051142
1422241_a_at	10.4	Ndufa1	NADH dehydrogenase (ubiquinone) 1 alpha subcomplex, 1
1428523_at	10.4	Lphn3	latrophilin 3
1442796_at	10.3	Atf7ip2	activating transcription factor 7 interacting protein 2
1427820_at	10.3	---	---
1422956_at	10.3	D1Pas1	DNA segment, Chr 1, Pasteur Institute 1
1428146_s_at	10.3	Acaa2	acetyl-Coenzyme A acyltransferase 2 (mitochondrial 3-oxoacyl-Coenzyme A thiolase)
1460627_at	10.3	Thsd7b	thrombospondin, type I, domain containing 7B
1440879_at	10.3	Abca9	ATP-binding cassette transporter sub-family A member 9
1422865_at	10.3	Runx1	runt related transcription factor 1
1431648_at	10.3	4930528F23Rik	RIKEN cDNA 4930528F23 gene
1444302_at	10.3	BC049816	cDNA sequence BC049816
1422120_at	10.3	Eaf2	ELL associated factor 2
1445263_at	10.3	---	Transcribed locus, strongly similar to NP_001034335.1 protein LOC634802 [Mus musculus]
1435115_at	10.2	Fndc5	fibronectin type III domain containing 5
1451608_a_at	10.2	Tspan33	tetraspanin 33
1451931_x_at	10.2	H2-L	histocompatibility 2, D region
1429470_at	10.2	Spdya	speedy homolog A (Drosophila)
1440692_at	10.2	Gm364	gene model 364, (NCBI)
1455618_x_at	10.2	Tspan33	tetraspanin 33
1425283_a_at	10.2	Mtl5	metallothionein-like 5, testis-specific (tesmin)
1426981_at	10.2	Pcsk6	proprotein convertase subtilisin/kexin type 6
1453603_at	10.2	2700022O18Rik	RIKEN cDNA 2700022O18 gene
1454152_a_at	10.1	Gprk2l	G protein-coupled receptor kinase 2, groucho gene related (Drosophila)
1441886_at	10.1	Ccdc79	coiled-coil domain containing 79
1427198_at	10.1	BC022960	cDNA sequence BC022960
1449819_at	10.1	Dmc1	DMC1 dosage suppressor of mck1 homolog, meiosis-specific homologous recombination (yeast)disrupted meiotic cDNA 1
1451629_at	10	Lbh	limb-bud and heart
1451683_x_at	10	H2-D1	histocompatibility 2, D region locus 1
1418216_at	10	Ggtla1	gamma-glutamyltransferase-like activity 1
1435052_at	10	4930455F23Rik	RIKEN cDNA 4930455F23 gene
1440672_at	10	LOC638394 /// Zfp541	similar to zinc finger protein 541 /// zinc finger protein 541
1424654_at	10	Acp2	acid phosphatase 2, lysosomal
1451784_x_at	10	H2-D1 /// H2-L /// LOC636948	histocompatibility 2, D region locus 1 /// histocompatibility 2, D region /// similar to H-2 class I histocompatibility antigen, D-B alpha chain precursor (H-2D(B))
1455679_at	10	Obfc2a	oligonucleotide/oligosaccharide-binding fold containing 2A
1418682_at	10	Tenr	testis nuclear RNA binding protein
1450369_at	10	Figla	folliculogenesis specific basic helix-loop-helix
1448688_at	10	Podxl	podocalyxin-like
1420803_at	9.9	Tex18	testis expressed gene 18
1454639_x_at	9.9	2210411K19Rik /// Rpl41	ribosomal protein L41 /// RIKEN cDNA 2210411K19 gene
1416053_at	9.9	Lrrn1	leucine rich repeat protein 1, neuronal
1437693_at	9.9	D1Pas1	DNA segment, Chr 1, Pasteur Institute 1
1427672_a_at	9.9	Utx	ubiquitously transcribed tetratricopeptide repeat gene, X chromosome
1431896_at	9.9	Six6os1	Six6 opposite strand transcript 1
1424214_at	9.9	9130213B05Rik	RIKEN cDNA 9130213B05 gene
1427746_x_at	9.9	H2-K1	histocompatibility 2, K1, K region
1427197_at	9.9	Atr	ataxia telangiectasia and Rad3 related
1428361_x_at	9.9	Hba-a1	hemoglobin alpha, adult chain 1
1434770_at	9.9	Iqcb1	IQ calmodulin-binding motif containing 1
1445758_at	9.9	---	---
1450930_at	9.8	Hpca	hippocalcin
1428579_at	9.8	Fmnl2	formin-like 2
1420719_at	9.8	Tex15	testis expressed gene 15
1419339_at	9.8	Neu3	neuraminidase 3
1432431_s_at	9.8	2900006F19Rik	RIKEN cDNA 2900006F19 gene
1457042_at	9.8	AI256396	EST AI256396
1450531_at	9.8	H2-Bl	histocompatibility 2, blastocyst
1428145_at	9.7	Acaa2	acetyl-Coenzyme A acyltransferase 2 (mitochondrial 3-oxoacyl-Coenzyme A thiolase)
1435871_at	9.7	2600009P04Rik	RIKEN cDNA 2600009P04 gene
1454961_at	9.7	Synj1	synaptojanin 1
1433320_at	9.7	4930519N06Rik	RIKEN cDNA 4930519N06 gene
1431008_at	9.7	0610037M15Rik	RIKEN cDNA 0610037M15 gene
1444797_at	9.7	8030474K03Rik	RIKEN cDNA 8030474K03 gene
1417649_at	9.7	Cdkn1c	cyclin-dependent kinase inhibitor 1C (P57)
1436365_at	9.7	Zbtb7c	zinc finger and BTB domain containing 7C
1446245_at	9.6	Fmnl2	Formin-like 2
1418470_at	9.6	Yes1	Yamaguchi sarcoma viral (v-yes) oncogene homolog 1
1455581_x_at	9.6	9530028C05	hypothetical protein 9530028C05
1459626_at	9.6	---	Transcribed locus
1425806_a_at	9.6	Surb7	SRB7 (suppressor of RNA polymerase B) homolog (S. cerevisiae)
1417184_s_at	9.6	Hbb-b1 /// Hbb-b2	hemoglobin, beta adult major chain /// hemoglobin, beta adult minor chain
1422029_at	9.6	Ccl20	chemokine (C-C motif) ligand 20
1431347_at	9.6	5730407M17Rik	RIKEN cDNA 5730407M17 gene
1452550_a_at	9.6	Fmr1	fragile X mental retardation syndrome 1 homolog
1451061_at	9.6	1700018B24Rik	RIKEN cDNA 1700018B24 gene
1434458_at	9.6	Fst	follistatin
1442791_x_at	9.5	6720407P12Rik	RIKEN cDNA 6720407P12 gene
1424948_x_at	9.5	H2-D1 /// H2-K1	histocompatibility 2, D region locus 1 /// histocompatibility 2, K1, K region
1444002_at	9.5	Foxl2	forkhead box L2
1433988_s_at	9.5	C230098O21Rik	RIKEN cDNA C230098O21 gene
1422011_s_at	9.5	3830403N18Rik /// Xlr	X-linked lymphocyte-regulated complex /// RIKEN cDNA 3830403N18 gene
1439295_x_at	9.5	EG434179	predicted gene, EG434179
1426324_at	9.5	H2-D1	histocompatibility 2, D region locus 1
1434301_at	9.5	D330050I23Rik	RIKEN cDNA D330050I23 gene
1445444_at	9.4	---	0 day neonate cerebellum cDNA, RIKEN full-length enriched library, clone:C230092G11 product:unclassifiable, full insert sequence
1460302_at	9.4	LOC640441 /// Thbs1	thrombospondin 1 /// similar to thrombospondin 1
1451381_at	9.4	1810020D17Rik	RIKEN cDNA 1810020D17 gene
1418589_a_at	9.4	Mlf1	myeloid leukemia factor 1
1441843_s_at	9.4	5230400M03Rik	RIKEN cDNA 5230400M03 gene
1424261_at	9.4	Zfp672	zinc finger protein 672
1417355_at	9.4	Peg3	paternally expressed 3
1445768_at	9.4	LOC625662	similar to Ankyrin repeat domain protein 11 (Ankyrin repeat-containing cofactor 1)
1436659_at	9.4	Dcamkl1	Doublecortin and calcium/calmodulin-dependent protein kinase-like 1
1453872_at	9.4	Dmrtc2	doublesex and mab-3 related transcription factor like family C2
1420298_at	9.4	---	---
1436293_x_at	9.4	D1Ertd471e	DNA segment, Chr 1, ERATO Doi 471, expressed
1417356_at	9.4	Peg3	paternally expressed 3
1452731_x_at	9.3	B930046C15Rik /// EG664825 /// EG666684 /// EG666772 /// ENSMUSG00000057445 /// ENSMUSG00000063277 /// ENSMUSG00000068790 /// LOC544988 /// LOC622916 /// LOC638853 /// LOC666193 /// LOC666329 /// LOC666442 /// LOC671957	hypothetical protein LOC544988 /// RIKEN cDNA B930046C15 gene /// predicted gene, ENSMUSG00000068790 /// predicted gene, ENSMUSG00000063277 /// similar to Spetex-2F protein /// predicted gene, ENSMUSG00000057445 /// similar to Spetex-2H protein /// predicted gene, EG664825 /// predicted gene, EG666684 /// predicted gene, EG666772 /// hypothetical protein LOC671957
1417714_x_at	9.3	Hba-a1	hemoglobin alpha, adult chain 1
1453942_at	9.3	1700123I01Rik	RIKEN cDNA 1700123I01 gene
1438873_at	9.3	ENSMUSG00000075041	predicted gene, ENSMUSG00000075041
1452298_a_at	9.3	Myo5b	myosin Vb
1432478_a_at	9.3	Ibrdc3	IBR domain containing 3
1440254_at	9.3	---	---
1447283_at	9.3	Tsga10	testis specific 10
1431809_at	9.3	4932442L08Rik	RIKEN cDNA 4932442L08 gene
1420667_at	9.3	Doc2b	double C2, beta
1429076_a_at	9.3	Gdpd2	glycerophosphodiester phosphodiesterase domain containing 2
1448639_a_at	9.3	Spata5	spermatogenesis associated 5
1434170_at	9.3	Wdr40b	WD repeat domain 40B
1455646_at	9.2	2010004M13Rik	RIKEN cDNA 2010004M13 gene
1422478_a_at	9.2	Acss2	acyl-CoA synthetase short-chain family member 2
1431905_s_at	9.2	4933427G17Rik	RIKEN cDNA 4933427G17 gene
1424699_at	9.2	4921511K06Rik	RIKEN cDNA 4921511K06 gene
1428685_at	9.2	Syce1	synaptonemal complex central element protein 1
1451531_at	9.2	Cbwd1	COBW domain containing 1
1432224_at	9.2	4831407H17Rik	RIKEN cDNA 4831407H17 gene
1436333_a_at	9.2	Synj1	synaptojanin 1
1432135_s_at	9.2	LOC638442 /// Spdya	speedy homolog A (Drosophila) /// similar to speedy homolog 1
1438682_at	9.2	Pik3r1	phosphatidylinositol 3-kinase, regulatory subunit, polypeptide 1 (p85 alpha)
1420355_at	9.2	Gprk2l	G protein-coupled receptor kinase 2, groucho gene related (Drosophila)
1420521_at	9.2	Papln	papilin, proteoglycan-like sulfated glycoprotein
1454708_at	9.2	Ablim1	actin-binding LIM protein 1
1436038_a_at	9.2	Pigp	phosphatidylinositol glycan anchor biosynthesis, class P
1425706_a_at	9.2	Ddb2	damage specific DNA binding protein 2
1432968_at	9.2	4930456A14Rik	RIKEN cDNA 4930456A14 gene
1446883_at	9.2	4933427D06Rik	RIKEN cDNA 4933427D06 gene
1451838_a_at	9.2	Mtac2d1	membrane targeting (tandem) C2 domain containing 1
1452439_s_at	9.2	Sfrs2	splicing factor, arginine/serine-rich 2 (SC-35)
1439045_x_at	9.2	Mtac2d1	membrane targeting (tandem) C2 domain containing 1
1417609_at	9.1	Ube2a	ubiquitin-conjugating enzyme E2A, RAD6 homolog (S. cerevisiae)
1456482_at	9.1	Pik3r3	phosphatidylinositol 3 kinase, regulatory subunit, polypeptide 3 (p55)
1431897_at	9.1	Chst9	carbohydrate (N-acetylgalactosamine 4-0) sulfotransferase 9
1436203_a_at	9.1	1110059G02Rik	RIKEN cDNA 1110059G02 gene
1418453_a_at	9.1	Atp1b1	ATPase, Na+/K+ transporting, beta 1 polypeptide
1419064_a_at	9.1	Ugt8a	UDP galactosyltransferase 8A
1448411_at	9.1	Wfs1	Wolfram syndrome 1 homolog (human)
1453177_at	9.1	4631426E05Rik	RIKEN cDNA 4631426E05 gene
1425157_x_at	9.1	Tspan33	tetraspanin 33
1421193_a_at	9.1	Pbx3	pre B-cell leukemia transcription factor 3
1429270_a_at	9.1	Syce2	synaptonemal complex central element protein 2
1428460_at	9.1	Syn2	synapsin II
1434137_x_at	9.1	1810010M01Rik	RIKEN cDNA 1810010M01 gene
1428301_at	9.1	B930046C15Rik /// EG664825 /// EG666684 /// EG666772 /// EG666890 /// ENSMUSG00000057445 /// ENSMUSG00000063277 /// ENSMUSG00000068790 /// LOC544988 /// LOC638853 /// LOC666193 /// LOC666329 /// LOC666442 /// LOC666740 /// LOC671957	hypothetical protein LOC544988 /// RIKEN cDNA B930046C15 gene /// predicted gene, ENSMUSG00000068790 /// predicted gene, ENSMUSG00000063277 /// predicted gene, ENSMUSG00000057445 /// similar to Spetex-2H protein /// predicted gene, EG664825 /// similar to Spetex-2F protein /// predicted gene, EG666684 /// hypothetical protein LOC666740 /// predicted gene, EG666772 /// predicted gene, EG666890 ///…
1420734_at	9	Ppp1r3f	protein phosphatase 1, regulatory (inhibitor) subunit 3F
1436978_at	9	Wnt9a	wingless-type MMTV integration site 9A
1416702_at	9	Serpini1	serine (or cysteine) peptidase inhibitor, clade I, member 1
1421365_at	9	Fst	follistatin
1448954_at	9	Nrip3	nuclear receptor interacting protein 3
1432458_at	9	1700011F14Rik	RIKEN cDNA 1700011F14 gene
1427603_at	9	Atf7ip2	activating transcription factor 7 interacting protein 2
1425557_x_at	9	Tsc22d3	TSC22 domain family 3
1451418_a_at	9	Spsb4	splA/ryanodine receptor domain and SOCS box containing 4
1437596_at	9	Lypd4	Ly6/Plaur domain containing 4
1427865_at	9	---	---
1438844_x_at	9	Spata5	spermatogenesis associated 5
1417254_at	9	Spata5	spermatogenesis associated 5
1440290_at	9	ENSMUSG00000056771	predicted gene, ENSMUSG00000056771
1449914_at	9	Ribc1	RIB43A domain with coiled-coils 1
1427944_at	9	Caprin2	caprin family member 2
1441000_at	8.9	EG237749	Predicted gene, EG237749
1421713_at	8.9	Pramel1	preferentially expressed antigen in melanoma-like 1
1428189_at	8.9	5730494M16Rik	RIKEN cDNA 5730494M16 gene
1419340_at	8.9	Mov10l1	Moloney leukemia virus 10-like 1
1425016_at	8.9	Ephb2	Eph receptor B2
1454745_at	8.9	Arhgap29	Rho GTPase activating protein 29
1422948_s_at	8.9	Hist1h4a /// Hist1h4b /// Hist1h4c /// Hist1h4h /// Hist1h4i /// Hist1h4j /// Hist1h4k /// Hist1h4m	histone cluster 1, H4h /// histone cluster 1, H4c /// histone cluster 1, H4i /// histone cluster 1, H4j /// histone cluster 1, H4k /// histone cluster 1, H4m /// histone cluster 1, H4a /// histone cluster 1, H4b
1417111_at	8.9	Man1a	mannosidase 1, alpha
1434960_at	8.9	Taf9b	TAF9B RNA polymerase II, TATA box binding protein (TBP)-associated factor
1421514_a_at	8.9	Scml2	sex comb on midleg-like 2 (Drosophila)
1444165_at	8.9	Layn	layilin
1420720_at	8.9	Nptx2	neuronal pentraxin 2
1456208_at	8.9	A530057A03Rik	RIKEN cDNA A530057A03 gene
1427287_s_at	8.9	Itpr2	inositol 1,4,5-triphosphate receptor 2
1424108_at	8.9	Glo1	glyoxalase 1
1420136_a_at	8.9	EG623356	Predicted gene, EG623356
1420772_a_at	8.8	Tsc22d3	TSC22 domain family 3
1419665_a_at	8.8	Nupr1	nuclear protein 1
1449519_at	8.8	Gadd45a	growth arrest and DNA-damage-inducible 45 alpha
1416129_at	8.8	Errfi1	ERBB receptor feedback inhibitor 1
1449077_at	8.8	Eraf	erythroid associated factor
1451419_at	8.8	Spsb4	splA/ryanodine receptor domain and SOCS box containing 4
1442276_at	8.8	---	---
1438365_x_at	8.8	Laptm4b	lysosomal-associated protein transmembrane 4B
1455333_at	8.8	Tns3	tensin 3
1426742_at	8.8	Atp5f1	ATP synthase, H+ transporting, mitochondrial F0 complex, subunit b, isoform 1
1420137_at	8.8	EG623356	Predicted gene, EG623356
1438659_x_at	8.8	Chchd6	coiled-coil-helix-coiled-coil-helix domain containing 6
1450871_a_at	8.8	Bcat1	branched chain aminotransferase 1, cytosolic
1458712_at	8.8	---	---
1455540_at	8.8	Cps1	carbamoyl-phosphate synthetase 1
1437462_x_at	8.8	Mmp15	matrix metallopeptidase 15
1417156_at	8.8	Krt19	keratin 19
1442532_at	8.8	---	---
1453429_at	8.8	9530057J20Rik /// EG665756 /// EG665787	RIKEN cDNA 9530057J20 gene /// predicted gene, EG665756 /// predicted gene, EG665787
1431658_at	8.8	Hist1h4j	histone cluster 1, H4j
1424705_at	8.8	Rbmx2	RNA binding motif protein, X-linked 2
1439420_x_at	8.8	Ggtla1	gamma-glutamyltransferase-like activity 1
1452578_at	8.8	Runx1	runt related transcription factor 1
1431597_a_at	8.8	Nrip3	nuclear receptor interacting protein 3
1449957_at	8.8	Ptprv	protein tyrosine phosphatase, receptor type, V
1423151_at	8.8	Dnajb11	DnaJ (Hsp40) homolog, subfamily B, member 11
1432883_at	8.7	4932431P20Rik	RIKEN cDNA 4932431P20 gene
1420715_a_at	8.7	Pparg	peroxisome proliferator activated receptor gamma
1423602_at	8.7	Traf1	Tnf receptor-associated factor 1
1438378_at	8.7	1700013G23Rik	RIKEN cDNA 1700013G23 gene
1424936_a_at	8.7	Dnahc8	dynein, axonemal, heavy chain 8
1434328_at	8.7	Rpl15	ribosomal protein L15
1420585_a_at	8.7	Nxf2	nuclear RNA export factor 2
1436894_at	8.7	D1Ertd471e	DNA segment, Chr 1, ERATO Doi 471, expressed
1457575_at	8.7	AU021128	expressed sequence AU021128
1442077_at	8.7	2310076G05Rik	RIKEN cDNA 2310076G05 gene
1429618_at	8.7	Cyld	cylindromatosis (turban tumor syndrome)
1436388_a_at	8.7	3830406C13Rik	RIKEN cDNA 3830406C13 gene
1416891_at	8.7	Numb	numb gene homolog (Drosophila)
1429760_at	8.7	Rps6ka6	ribosomal protein S6 kinase polypeptide 6
1420890_at	8.7	Hccs	holocytochrome c synthetase
1429723_at	8.7	6330409N04Rik	RIKEN cDNA 6330409N04 gene
1421682_a_at	8.7	Tcte3	t-complex-associated testis expressed 3
1439443_x_at	8.7	Tkt	transketolase
1441224_at	8.7	Drp2	Dystrophin related protein 2
1429884_at	8.7	Srgap2	SLIT-ROBO Rho GTPase activating protein 2
1453133_at	8.7	Slc25a31	solute carrier family 25 (mitochondrial carrier; adenine nucleotide translocator), member 31
1416807_at	8.6	Rpl36a	ribosomal protein L36a
1452734_at	8.6	Rnaset2a /// Rnaset2b	ribonuclease T2B /// ribonuclease T2A
1432236_a_at	8.6	Suv39h1	suppressor of variegation 3-9 homolog 1 (Drosophila)
1457426_at	8.6	1700048O20Rik	RIKEN cDNA 1700048O20 gene
1458719_at	8.6	---	Transcribed locus
1445226_at	8.6	BC023969	cDNA sequence BC023969
1423055_at	8.6	Nsg1	neuron specific gene family member 1
1447640_s_at	8.6	Pbx3	pre B-cell leukemia transcription factor 3
1428891_at	8.6	---	---
1458439_a_at	8.6	2310047C04Rik	RIKEN cDNA 2310047C04 gene
1442145_at	8.6	Atp13a3	ATPase type 13A3
1430433_at	8.6	4933406J08Rik /// LOC640572	RIKEN cDNA 4933406J08 gene /// hypothetical protein LOC640572
1429136_at	8.6	1700052K11Rik	RIKEN cDNA 1700052K11 gene
1435051_at	8.6	Wdr44	WD repeat domain 44
1424008_a_at	8.6	Rbpms2	RNA binding protein with multiple splicing 2
1428593_at	8.6	1700029F09Rik	RIKEN cDNA 1700029F09 gene
1417101_at	8.6	Hspa2	heat shock protein 2
1456258_at	8.6	Emx2	empty spiracles homolog 2 (Drosophila)
1448700_at	8.6	G0s2	G0/G1 switch gene 2
1450648_s_at	8.6	H2-Ab1	histocompatibility 2, class II antigen A, beta 1
1417652_a_at	8.6	Tbca	tubulin cofactor a
1428942_at	8.6	Mt2	metallothionein 2
1437698_at	8.6	Myo5b	myosin Vb
1417505_s_at	8.5	Il11ra1 /// Il11ra2 /// LOC621887	interleukin 11 receptor, alpha chain 1 /// interleukin 11 receptor, alpha chain 2 /// similar to interleukin 11 receptor, alpha chain 2
1438672_at	8.5	Parvb	parvin, beta
1419819_s_at	8.5	Sec63	SEC63-like (S. cerevisiae)
1426284_at	8.5	Krt20	keratin 20
1417580_s_at	8.5	Selenbp1	selenium binding protein 1
1449027_at	8.5	Rhou	ras homolog gene family, member U
1430781_at	8.5	Ak7	adenylate kinase 7
1445412_at	8.5	Ccdc73	coiled-coil domain containing 73
1442608_at	8.5	Layn	layilin
1460440_at	8.5	Lphn3	latrophilin 3
1457115_at	8.5	ENSMUSG00000074215	predicted gene, ENSMUSG00000074215
1422804_at	8.5	Serpinb6b	serine (or cysteine) peptidase inhibitor, clade B, member 6b
1428617_at	8.5	Hcfc2	host cell factor C2
1419497_at	8.5	Cdkn1b	cyclin-dependent kinase inhibitor 1B
1435998_at	8.5	Gm288	gene model 288, (NCBI)
1451508_at	8.5	Larp2	La ribonucleoprotein domain family, member 2
1421090_at	8.5	Epb4.1l1	erythrocyte protein band 4.1-like 1
1420666_at	8.5	Doc2b	double C2, beta
1422060_at	8.5	LOC676024 /// Parvb	parvin, beta /// similar to parvin, beta
1429522_at	8.5	Ankrd42	ankyrin repeat domain 42
1457658_x_at	8.5	Anxa4	annexin A4
1448318_at	8.5	Adfp	adipose differentiation related protein
1460036_at	8.5	Ap1s2	adaptor-related protein complex 1, sigma 2 subunit
1422597_at	8.5	Mmp15	matrix metallopeptidase 15
1425281_a_at	8.5	Tsc22d3	TSC22 domain family 3
1422933_at	8.5	LOC627081 /// Xlr5d	X-linked lymphocyte-regulated 5D /// X-linked lymphocyte-regulated 5-like
1422835_at	8.5	Kcnd2	potassium voltage-gated channel, Shal-related family, member 2
1453312_at	8.5	Iqwd1	IQ motif and WD repeats 1
1416474_at	8.5	Nope	neighbor of Punc E11
1434837_at	8.5	Mdc1	mediator of DNA damage checkpoint 1
1455061_a_at	8.5	Acaa2	acetyl-Coenzyme A acyltransferase 2 (mitochondrial 3-oxoacyl-Coenzyme A thiolase)
1453286_at	8.5	Plxna2	plexin A2
1428372_at	8.5	St5	suppression of tumorigenicity 5
1453248_at	8.4	2810039B14Rik	RIKEN cDNA 2810039B14 gene
1436617_at	8.4	Cetn4	centrin 4
1455126_x_at	8.4	2310028O11Rik	RIKEN cDNA 2310028O11 gene
1450162_at	8.4	Dpf3	D4, zinc and double PHD fingers, family 3
1457100_at	8.4	AW552889	expressed sequence AW552889
1419232_a_at	8.4	Apoa1	apolipoprotein A-I
1450667_a_at	8.4	Cs	citrate synthase
1439433_a_at	8.4	Slc35a2	solute carrier family 35 (UDP-galactose transporter), member A2
1445071_at	8.4	---	---
1449358_at	8.4	D6Mm5e	DNA segment, Chr 6, Miriam Meisler 5, expressed
1455940_x_at	8.4	Wdr6	WD repeat domain 6
1422479_at	8.4	Acss2	acyl-CoA synthetase short-chain family member 2
1448390_a_at	8.4	Dhrs3	dehydrogenase/reductase (SDR family) member 3
1435941_at	8.4	Rhbdl3	rhomboid, veinlet-like 3 (Drosophila)
1424176_a_at	8.4	Anxa4	annexin A4
1429867_at	8.4	4933424C08Rik	RIKEN cDNA 4933424C08 gene
1460243_at	8.4	Sptlc2	serine palmitoyltransferase, long chain base subunit 2
1453135_at	8.4	Fndc5	fibronectin type III domain containing 5
1418004_a_at	8.3	Tmem176b	transmembrane protein 176B
1460534_at	8.3	5530401A10Rik	RIKEN cDNA 5530401A10 gene
1435226_at	8.3	Ibrdc3	IBR domain containing 3
1425455_a_at	8.3	Churc1	churchill domain containing 1
1457625_s_at	8.3	Cdkl2	cyclin-dependent kinase-like 2 (CDC2-related kinase)
1443851_at	8.3	8430415E04Rik	RIKEN cDNA 8430415E04 gene
1452365_at	8.3	4732435N03Rik	RIKEN cDNA 4732435N03 gene
1422623_x_at	8.3	Rpl41	ribosomal protein L41
1456603_at	8.3	1500005K14Rik	RIKEN cDNA 1500005K14 gene
1421201_a_at	8.3	Tro	trophinin
1436221_at	8.3	D1Ertd471e	DNA segment, Chr 1, ERATO Doi 471, expressed
1448565_at	8.3	Ppp1r11	protein phosphatase 1, regulatory (inhibitor) subunit 11
1416148_at	8.3	Laptm4b	lysosomal-associated protein transmembrane 4B
1460698_a_at	8.3	Sec11c	SEC11 homolog C (S. cerevisiae)
1452892_at	8.3	Stk33	serine/threonine kinase 33
1448147_at	8.3	Tnfrsf19	tumor necrosis factor receptor superfamily, member 19
1428669_at	8.3	Bmyc	brain expressed myelocytomatosis oncogene
1428563_at	8.3	Ddx10	DEAD (Asp-Glu-Ala-Asp) box polypeptide 10
1452366_at	8.3	4732435N03Rik	RIKEN cDNA 4732435N03 gene
1443419_at	8.3	D5Ertd525e	DNA segment, Chr 5, ERATO Doi 525, expressed
1416866_at	8.3	Bet1	blocked early in transport 1 homolog (S. cerevisiae)
1422444_at	8.3	Itga6	integrin alpha 6
1435303_at	8.3	Taf4b	TAF4B RNA polymerase II, TATA box binding protein (TBP)-associated factor
1444512_at	8.3	Arhgap29	Rho GTPase activating protein 29
1430775_at	8.3	Wdr44	WD repeat domain 44
1436902_x_at	8.3	Tmsb10	thymosin, beta 10
1417339_a_at	8.3	Dynll1 /// EG627788 /// LOC672375	dynein light chain LC8-type 1 /// predicted gene, EG627788 /// similar to dynein, cytoplasmic, light peptide
1443228_at	8.3	---	---
1427437_at	8.3	2610203C20Rik	RIKEN cDNA 2610203C20 gene
1418101_a_at	8.2	Rtn3	reticulon 3
1460229_at	8.2	Stag3	stromal antigen 3
1455930_at	8.2	LOC673503	hypothetical protein LOC673503
1429156_at	8.2	2610036L11Rik	RIKEN cDNA 2610036L11 gene
1427235_at	8.2	Utx	ubiquitously transcribed tetratricopeptide repeat gene, X chromosome
1440452_at	8.2	Drp2	dystrophin related protein 2
1430329_at	8.2	Cgn	cingulin
1420889_at	8.2	Hccs	holocytochrome c synthetase
1444058_at	8.2	2310047C04Rik	RIKEN cDNA 2310047C04 gene
1438288_x_at	8.2	1110059G02Rik	RIKEN cDNA 1110059G02 gene
1418879_at	8.2	9030611O19Rik	RIKEN cDNA 9030611O19 gene
1437493_at	8.2	5230400M03Rik	RIKEN cDNA 5230400M03 gene
1424206_at	8.2	9230115A19Rik /// LOC675704 /// Smarca5	SWI/SNF related, matrix associated, actin dependent regulator of chromatin, subfamily a, member 5 /// RIKEN cDNA 9230115A19 gene /// similar to SWI/SNF related, matrix associated, actin dependent regulator of chromatin, subfamily a, member 5
1432247_at	8.2	4633402D09Rik	RIKEN cDNA 4633402D09 gene
1437659_at	8.2	Als2cr11	amyotrophic lateral sclerosis 2 (juvenile) chromosome region, candidate 11 (human)
1423890_x_at	8.2	Atp1b1	ATPase, Na+/K+ transporting, beta 1 polypeptide
1445432_at	8.2	---	---
1438578_a_at	8.2	Btbd10	BTB (POZ) domain containing 10
1440386_at	8.2	Glce	glucuronyl C5-epimerase
1425515_at	8.2	Pik3r1	phosphatidylinositol 3-kinase, regulatory subunit, polypeptide 1 (p85 alpha)
1440181_at	8.2	Gm1568	gene model 1568, (NCBI)
1432711_at	8.2	4933425M03Rik	RIKEN cDNA 4933425M03 gene
1429175_at	8.2	Tmem178	transmembrane protein 178
1455796_x_at	8.2	Olfm1	olfactomedin 1
1441926_x_at	8.2	Tmie	transmembrane inner ear
1450170_x_at	8.2	H2-D1	histocompatibility 2, D region locus 1
1424270_at	8.2	Dclk1	doublecortin-like kinase 1
1435917_at	8.2	Ociad2	OCIA domain containing 2
1416952_at	8.1	Atp6v1d	ATPase, H+ transporting, lysosomal V1 subunit D
1437214_at	8.1	Lrrtm4	leucine rich repeat transmembrane neuronal 4
1424049_at	8.1	Lrrc42	leucine rich repeat containing 42
1440462_at	8.1	B930068K11Rik	RIKEN cDNA B930068K11 gene
1438361_at	8.1	2310035C23Rik	RIKEN cDNA 2310035C23 gene
1450594_at	8.1	Magea4	melanoma antigen, family A, 4
1450699_at	8.1	Selenbp1	selenium binding protein 1
1450913_at	8.1	B4galt6 /// LOC675709	UDP-Gal:betaGlcNAc beta 1,4-galactosyltransferase, polypeptide 6 /// similar to Beta-1,4-galactosyltransferase 6 (Beta-1,4-GalTase 6) (Beta4Gal-T6) (b4Gal-T6) (UDP-galactose:beta-N-acetylglucosamine beta-1,4-galactosyltransferase 6) (UDP-Gal:beta-GlcNAc beta-1,4-galactosyltransferase 6)
1418815_at	8.1	Cdh2	cadherin 2
1429088_at	8.1	Lbh	limb-bud and heart
1439526_at	8.1	Me2	Malic enzyme 2, NAD(+)-dependent, mitochondrial
1436920_at	8.1	Pcdh17	protocadherin 17
1423714_at	8.1	Asf1b	ASF1 anti-silencing function 1 homolog B (S. cerevisiae)
1435302_at	8.1	Taf4b	TAF4B RNA polymerase II, TATA box binding protein (TBP)-associated factor
1452114_s_at	8.1	Igfbp5	insulin-like growth factor binding protein 5
1456995_at	8.1	2700045P11Rik	RIKEN cDNA 2700045P11 gene
1447061_at	8.1	Hif3a	Hypoxia inducible factor 3, alpha subunit
1421700_at	8.1	Tex16	testis expressed gene 16
1436235_x_at	8.1	4732471D19Rik	RIKEN cDNA 4732471D19 gene
1453310_at	8.1	Ppil6	peptidylprolyl isomerase (cyclophilin)-like 6
1416597_at	8.1	Hdgfrp2	hepatoma-derived growth factor, related protein 2
1453016_at	8.1	2900042B11Rik	RIKEN cDNA 2900042B11 gene
1429341_at	8.1	Oaz3	ornithine decarboxylase antizyme 3
1419916_at	8.1	Rnf20	Ring finger protein 20
1426595_at	8.1	Slc18a1	solute carrier family 18 (vesicular monoamine), member 1
1426306_a_at	8.1	Maged2	melanoma antigen, family D, 2
1416871_at	8.1	Adam8	a disintegrin and metallopeptidase domain 8
1451240_a_at	8	Glo1	glyoxalase 1
1424109_a_at	8	Glo1	glyoxalase 1
1436705_at	8	Tmem32	transmembrane protein 32
1458246_at	8	---	---
1434179_at	8	Mll3	myeloid/lymphoid or mixed-lineage leukemia 3
1424844_at	8	Angel1	angel homolog 1 (Drosophila)
1423398_at	8	Taf12	TAF12 RNA polymerase II, TATA box binding protein (TBP)-associated factor
1419729_at	8	Tex11	testis expressed gene 11
1446260_at	8	Six6os1	Six6 opposite strand transcript 1
1457021_x_at	8	Amhr2	anti-Mullerian hormone type 2 receptor
1443913_at	8	Vps33a	Vacuolar protein sorting 33A (yeast)
1437415_at	8	4933427D06Rik	RIKEN cDNA 4933427D06 gene
1419091_a_at	8	Anxa2	annexin A2
1433465_a_at	8	AI467606	expressed sequence AI467606
1424207_at	8	9230115A19Rik /// LOC675704 /// Smarca5	SWI/SNF related, matrix associated, actin dependent regulator of chromatin, subfamily a, member 5 /// RIKEN cDNA 9230115A19 gene /// similar to SWI/SNF related, matrix associated, actin dependent regulator of chromatin, subfamily a, member 5
1454878_at	8	2310047C04Rik	RIKEN cDNA 2310047C04 gene
1417105_at	8	Trappc2l	trafficking protein particle complex 2-like
1457826_a_at	8	1810043H04Rik	RIKEN cDNA 1810043H04 gene
1423275_at	8	Ints6	integrator complex subunit 6
1421405_at	8	Zim1	zinc finger, imprinted 1
1438362_x_at	8	2310035C23Rik	RIKEN cDNA 2310035C23 gene
1439959_at	8	Fgf11	fibroblast growth factor 11
1433924_at	8	Peg3	paternally expressed 3
1434961_at	8	Asb1	ankyrin repeat and SOCS box-containing protein 1
1426911_at	8	Dsc2	desmocollin 2
1419645_at	8	Cstf2	cleavage stimulation factor, 3' pre-RNA subunit 2
1433616_a_at	8	2310028O11Rik	RIKEN cDNA 2310028O11 gene
1452531_at	8	Runx1	runt related transcription factor 1
1419666_x_at	8	Nupr1	nuclear protein 1
1421683_at	8	Tcte3	t-complex-associated testis expressed 3
1448443_at	8	Serpini1	serine (or cysteine) peptidase inhibitor, clade I, member 1
1441511_at	8	Kcnt1	potassium channel, subfamily T, member 1
1455170_at	8	2810001G20Rik	RIKEN cDNA 2810001G20 gene
1428126_a_at	8	4921506J03Rik	RIKEN cDNA 4921506J03 gene
1421576_at	8	4930524B15Rik	RIKEN cDNA 4930524B15 gene
1445229_at	8	Dgat1	diacylglycerol O-acyltransferase 1
1449298_a_at	8	Pde1a	phosphodiesterase 1A, calmodulin-dependent
1416006_at	8	Mdk	midkine
1436262_x_at	8	Otud5	OTU domain containing 5
1451152_a_at	8	Atp1b1	ATPase, Na+/K+ transporting, beta 1 polypeptide
1434963_at	8	Supt3h	suppressor of Ty 3 homolog (S. cerevisiae)
1428640_at	8	Hsf2bp	heat shock transcription factor 2 binding protein
1416186_at	8	Pnrc2	proline-rich nuclear receptor coactivator 2
1421566_at	7.9	Pet2	plasmacytoma expressed transcript 2
1447856_x_at	7.9	Slc25a25	solute carrier family 25 (mitochondrial carrier, phosphate carrier), member 25
1438967_x_at	7.9	Amhr2	anti-Mullerian hormone type 2 receptor
1446582_at	7.9	Poln	DNA polymerase N
1416843_at	7.9	Pde6d	phosphodiesterase 6D, cGMP-specific, rod, delta
1442101_at	7.9	A930017N06Rik	RIKEN cDNA A930017N06 gene
1454869_at	7.9	Wdr40b	WD repeat domain 40B
1448160_at	7.9	Lcp1	lymphocyte cytosolic protein 1
1423779_at	7.9	Chchd6	coiled-coil-helix-coiled-coil-helix domain containing 6
1440103_at	7.9	EG665540	Predicted gene, EG665540
1425783_at	7.9	Mtac2d1	membrane targeting (tandem) C2 domain containing 1
1421743_a_at	7.9	Pcbp2	poly(rC) binding protein 2
1422535_at	7.9	Ccne2	cyclin E2
1439933_at	7.9	B430316J06Rik	RIKEN cDNA B430316J06 gene
1417154_at	7.9	Slc25a14	solute carrier family 25 (mitochondrial carrier, brain), member 14
1446300_at	7.9	---	Adult male epididymis cDNA, RIKEN full-length enriched library, clone:9230007L17 product:unclassifiable, full insert sequence
1436307_at	7.9	Myo9a	myosin IXa
1452361_at	7.9	Rnf20	ring finger protein 20
1433073_at	7.9	4933425E08Rik	RIKEN cDNA 4933425E08 gene
1423253_at	7.9	Mpz	myelin protein zero
1416670_at	7.9	Setdb1	SET domain, bifurcated 1
1428667_at	7.9	Maoa	monoamine oxidase A
1456125_a_at	7.9	Dynll1 /// EG627788 /// LOC672375	dynein light chain LC8-type 1 /// predicted gene, EG627788 /// similar to dynein, cytoplasmic, light peptide
1415748_a_at	7.9	Dctn5	dynactin 5
1452757_s_at	7.9	Hba-a1	hemoglobin alpha, adult chain 1
1460637_s_at	7.9	Pfdn5	prefoldin 5
1428989_at	7.9	0710001D07Rik	RIKEN cDNA 0710001D07 gene
1448682_at	7.9	Dynll1	dynein light chain LC8-type 1
1418136_at	7.9	Tgfb1i1	transforming growth factor beta 1 induced transcript 1
1452102_at	7.9	Copb2	coatomer protein complex, subunit beta 2 (beta prime)
1446133_at	7.9	D2Ertd295e	DNA segment, Chr 2, ERATO Doi 295, expressed
1454592_at	7.9	9430012M22Rik	RIKEN cDNA 9430012M22 gene
1445799_at	7.9	---	---
1418536_at	7.9	LOC630509 /// LOC674192	similar to H-2 class I histocompatibility antigen, Q7 alpha chain precursor (QA-2 antigen) /// region containing histocompatibility 2, Q region locus 9; histocompatibility 2, Q region locus 7
1436895_at	7.9	Centd1	centaurin, delta 1
1432159_a_at	7.9	Tex13	testis expressed gene 13
1427691_a_at	7.9	Ifnar2	interferon (alpha and beta) receptor 2
1415779_s_at	7.9	Actg1	actin, gamma, cytoplasmic 1
1434378_a_at	7.9	Mxd4	Max dimerization protein 4
1448657_a_at	7.9	Dnajb10	DnaJ (Hsp40) homolog, subfamily B, member 10
1454623_at	7.9	Cpa2	carboxypeptidase A2, pancreatic
1417104_at	7.9	Emp3	epithelial membrane protein 3
1417110_at	7.9	Man1a	mannosidase 1, alpha
1419483_at	7.9	C3ar1	complement component 3a receptor 1
1419233_x_at	7.9	Apoa1	apolipoprotein A-I
1418295_s_at	7.9	Dgat1	diacylglycerol O-acyltransferase 1
1418473_at	7.8	Cutc	cutC copper transporter homolog (E.coli)
1433489_s_at	7.8	Fgfr2	fibroblast growth factor receptor 2
1428431_at	7.8	2310047A01Rik	RIKEN cDNA 2310047A01 gene
1453229_s_at	7.8	Uqcrh	ubiquinol-cytochrome c reductase hinge protein
1443250_at	7.8	Rgs2	regulator of G-protein signaling 2
1455001_x_at	7.8	Rpl13a	ribosomal protein L13a
1434657_at	7.8	Gls	glutaminase
1433510_x_at	7.8	LOC622534	similar to ribosomal protein L36
1435870_at	7.8	Sycp3	Synaptonemal complex protein 3
1452804_at	7.8	1700010A17Rik	RIKEN cDNA 1700010A17 gene
1450542_s_at	7.8	LOC670799 /// Magea1 /// Magea2 /// Magea3 /// Magea5 /// Magea6 /// Magea8	melanoma antigen, family A, 1 /// melanoma antigen, family A, 2 /// melanoma antigen, family A, 3 /// melanoma antigen, family A, 5 /// melanoma antigen, family A, 6 /// melanoma antigen, family A, 8 /// similar to melanoma antigen family A, 8
1449962_at	7.8	AV320801 /// EG666040 /// Pramel3	preferentially expressed antigen in melanoma-like 3 /// expressed sequence AV320801 /// predicted gene, EG666040
1443968_at	7.8	Adarb1	adenosine deaminase, RNA-specific, B1
1454687_at	7.8	Lrfn5	leucine rich repeat and fibronectin type III domain containing 5
1418843_at	7.8	Slc30a4	solute carrier family 30 (zinc transporter), member 4
1431210_at	7.8	Agbl3	ATP/GTP binding protein-like 3
1420513_at	7.8	Efcab2	EF-hand calcium binding domain 2
1434550_at	7.8	3830406C13Rik	RIKEN cDNA 3830406C13 gene
1460329_at	7.8	LOC675709	similar to Beta-1,4-galactosyltransferase 6 (Beta-1,4-GalTase 6) (Beta4Gal-T6) (b4Gal-T6) (UDP-galactose:beta-N-acetylglucosamine beta-1,4-galactosyltransferase 6) (UDP-Gal:beta-GlcNAc beta-1,4-galactosyltransferase 6)
1429571_a_at	7.8	Spaca1	sperm acrosome associated 1
1422557_s_at	7.8	Mt1	metallothionein 1
1442664_at	7.8	Mbnl3	Muscleblind-like 3 (Drosophila)
1430099_at	7.8	4930509E16Rik	RIKEN cDNA 4930509E16 gene
1420743_a_at	7.8	Ppp3cc	protein phosphatase 3, catalytic subunit, gamma isoform
1450906_at	7.8	Plxnc1	plexin C1
1452661_at	7.8	Tfrc	transferrin receptor
1437576_at	7.8	2810427A07Rik	RIKEN cDNA 2810427A07 gene
1449036_at	7.8	Rnf128	ring finger protein 128
1415906_at	7.8	Tmsb4x	thymosin, beta 4, X chromosome
1416343_a_at	7.8	Lamp2	lysosomal-associated membrane protein 2
1456168_at	7.8	Ccnjl	cyclin J-like
1451015_at	7.8	Tkt	transketolase
1448736_a_at	7.7	Hprt1	hypoxanthine guanine phosphoribosyl transferase 1
1415943_at	7.7	Sdc1	syndecan 1
1437495_at	7.7	Mbtps2	membrane-bound transcription factor peptidase, site 2
1416951_a_at	7.7	Atp6v1d	ATPase, H+ transporting, lysosomal V1 subunit D
1431904_at	7.7	4933427G17Rik	RIKEN cDNA 4933427G17 gene
1457054_a_at	7.7	D130020L05Rik	RIKEN cDNA D130020L05 gene
1448008_at	7.7	Ankhd1	ankyrin repeat and KH domain containing 1
1420710_at	7.7	Rel	reticuloendotheliosis oncogene
1431598_a_at	7.7	Lhx9	LIM homeobox protein 9
1422186_s_at	7.7	Cyb5r3	cytochrome b5 reductase 3
1452445_at	7.7	Slc41a2	solute carrier family 41, member 2
1424184_at	7.7	Acadvl	acyl-Coenzyme A dehydrogenase, very long chain
1447550_at	7.7	EG666892 /// LOC671332	predicted gene, EG666892 /// hypothetical protein LOC671332
1417765_a_at	7.7	Amy1	amylase 1, salivary
1418141_at	7.7	Dcx	doublecortin
1460242_at	7.7	Cd55	CD55 antigen
1458527_at	7.7	6820431F20Rik	RIKEN cDNA 6820431F20 gene
1458295_at	7.7	BC038331	cDNA sequence BC038331
1449229_a_at	7.7	Cdkl2	cyclin-dependent kinase-like 2 (CDC2-related kinase)
1452406_x_at	7.7	Erdr1	erythroid differentiation regulator 1
1441165_s_at	7.7	Clstn2	calsyntenin 2
1418841_s_at	7.7	Cdc2l1	cell division cycle 2-like 1
1432599_at	7.7	2610301H18Rik	RIKEN cDNA 2610301H18 gene
1422445_at	7.7	Itga6	integrin alpha 6
1424134_at	7.7	Rspry1	ring finger and SPRY domain containing 1
1431007_at	7.7	9030025P20Rik	RIKEN cDNA 9030025P20 gene
1419867_a_at	7.7	Ankhd1	ankyrin repeat and KH domain containing 1
1437710_x_at	7.7	1700021P22Rik	RIKEN cDNA 1700021P22 gene
1424076_at	7.7	Gdpd1	glycerophosphodiester phosphodiesterase domain containing 1
1454799_at	7.7	A230097K15Rik	RIKEN cDNA A230097K15 gene
1434488_at	7.7	Arfrp1	ADP-ribosylation factor related protein 1
1439194_at	7.7	C030048H21Rik	RIKEN cDNA C030048H21 gene
1448194_a_at	7.6	H19	H19 fetal liver mRNA
1449267_at	7.6	Chid1	chitinase domain containing 1
1428192_at	7.6	Kbtbd7	kelch repeat and BTB (POZ) domain containing 7
1448716_at	7.6	Hba-x	hemoglobin X, alpha-like embryonic chain in Hba complex
1434789_at	7.6	Depdc1b	DEP domain containing 1B
1425784_a_at	7.6	Olfm1	olfactomedin 1
1417140_a_at	7.6	Ptpn2	protein tyrosine phosphatase, non-receptor type 2
1417368_s_at	7.6	Ndufa2	NADH dehydrogenase (ubiquinone) 1 alpha subcomplex, 2
1453851_a_at	7.6	Gadd45g	growth arrest and DNA-damage-inducible 45 gamma
1445115_at	7.6	Thsd7b	thrombospondin, type I, domain containing 7B
1415729_at	7.6	Pdpk1	3-phosphoinositide dependent protein kinase-1
1426216_at	7.6	Cog6	component of oligomeric golgi complex 6
1460521_a_at	7.6	Obfc2a	oligonucleotide/oligosaccharide-binding fold containing 2A
1441963_at	7.6	Prosapip1	ProSAPiP1 protein
1434532_at	7.6	BC035295	cDNA sequence BC035295
1418851_at	7.6	Trim39	tripartite motif protein 39
1459803_x_at	7.6	2810408A11Rik	RIKEN cDNA 2810408A11 gene
1441542_at	7.6	Drp2	dystrophin related protein 2
1427023_at	7.6	Phyhipl	phytanoyl-CoA hydroxylase interacting protein-like
1415709_s_at	7.6	Gbf1	golgi-specific brefeldin A-resistance factor 1
1427410_at	7.6	Dleu2	deleted in lymphocytic leukemia, 2
1416668_at	7.6	Ttc35	tetratricopeptide repeat domain 35
1417695_a_at	7.6	Soat1	sterol O-acyltransferase 1
1447909_s_at	7.6	Selk	selenoprotein K
1418567_a_at	7.6	Srp14	signal recognition particle 14
1433916_at	7.6	Vamp3	vesicle-associated membrane protein 3
1423030_at	7.6	LOC675857 /// Vcp	valosin containing protein /// similar to Transitional endoplasmic reticulum ATPase (TER ATPase) (15S Mg(2+)-ATPase p97 subunit) (Valosin-containing protein) (VCP)
1453367_a_at	7.6	Abhd12	abhydrolase domain containing 12
1457110_at	7.6	Pank1	pantothenate kinase 1
1421072_at	7.6	Irx5	Iroquois related homeobox 5 (Drosophila)
1436120_at	7.6	Setdb2	SET domain, bifurcated 2
1453159_at	7.6	Efhc1	EF-hand domain (C-terminal) containing 1
1417932_at	7.6	Il18	interleukin 18
1417921_at	7.6	2610029G23Rik	RIKEN cDNA 2610029G23 gene
1454665_at	7.6	Irf2bp2 /// LOC672960	interferon regulatory factor 2 binding protein 2 /// similar to interferon regulatory factor 2 binding protein 2
1456012_x_at	7.6	Rnaset2a /// Rnaset2b	ribonuclease T2B /// ribonuclease T2A
1459868_x_at	7.6	Il11ra1 /// Il11ra2 /// LOC621887	interleukin 11 receptor, alpha chain 1 /// interleukin 11 receptor, alpha chain 2 /// similar to interleukin 11 receptor, alpha chain 2
1416840_at	7.6	Mid1ip1	Mid1 interacting protein 1 (gastrulation specific G12-like (zebrafish))
1452594_at	7.6	Dusp11	dual specificity phosphatase 11 (RNA/RNP complex 1-interacting)
1424253_at	7.6	1810073G14Rik	RIKEN cDNA 1810073G14 gene
1455185_s_at	7.6	Phf16	PHD finger protein 16
1429074_at	7.6	1700026D08Rik	RIKEN cDNA 1700026D08 gene
1430710_at	7.6	---	---
1419244_a_at	7.6	Rab14	RAB14, member RAS oncogene family
1416520_x_at	7.6	LOC622534	similar to ribosomal protein L36
1417396_at	7.6	Podxl	podocalyxin-like
1436816_at	7.6	Nup133	Nucleoporin 133
1453754_at	7.6	S100pbp	S100P binding protein
1416766_at	7.6	Mosc2	MOCO sulphurase C-terminal domain containing 2
1422288_at	7.6	Htr1b	5-hydroxytryptamine (serotonin) receptor 1B
1434245_a_at	7.6	Cybasc3	cytochrome b, ascorbate dependent 3
1449537_at	7.6	Msh5	mutS homolog 5 (E. coli)
1437722_x_at	7.6	Pcbp3	Poly(rC) binding protein 3
1437079_at	7.6	Slc18a2	solute carrier family 18 (vesicular monoamine), member 2
1436789_at	7.6	Ccnjl	cyclin J-like
1449026_at	7.6	Ifnar1	interferon (alpha and beta) receptor 1
1456934_at	7.5	---	---
1420381_a_at	7.5	Rpl31	ribosomal protein L31
1427809_at	7.5	---	Mus musculus, clone IMAGE:3708374, mRNA
1418441_at	7.5	Col8a1	procollagen, type VIII, alpha 1
1426764_at	7.5	Oaz2	ornithine decarboxylase antizyme 2
1458113_at	7.5	9530019H20Rik	RIKEN cDNA 9530019H20 gene
1440863_at	7.5	Cars2	Cysteinyl-tRNA synthetase 2 (mitochondrial)(putative)
1435758_at	7.5	LOC675709	similar to Beta-1,4-galactosyltransferase 6 (Beta-1,4-GalTase 6) (Beta4Gal-T6) (b4Gal-T6) (UDP-galactose:beta-N-acetylglucosamine beta-1,4-galactosyltransferase 6) (UDP-Gal:beta-GlcNAc beta-1,4-galactosyltransferase 6)
1427847_at	7.5	Runx1	runt related transcription factor 1
1454881_s_at	7.5	Upk3b	uroplakin 3B
1434863_at	7.5	AU041129	expressed sequence AU041129
1444419_at	7.5	Prcp	prolylcarboxypeptidase (angiotensinase C)
1438273_at	7.5	---	---
1453865_a_at	7.5	Otud5	OTU domain containing 5
1424271_at	7.5	Dclk1	doublecortin-like kinase 1
1424988_at	7.5	Mylip	myosin regulatory light chain interacting protein
1455548_at	7.5	Dlgap4	discs, large homolog-associated protein 4 (Drosophila)
1423909_at	7.5	Tmem176a	transmembrane protein 176A
1418568_x_at	7.5	Srp14	signal recognition particle 14
1430451_at	7.5	4930481B07Rik	RIKEN cDNA 4930481B07 gene
1418104_at	7.5	Nrip3	nuclear receptor interacting protein 3
1424325_at	7.5	Esco1	establishment of cohesion 1 homolog 1 (S. cerevisiae)
1422967_a_at	7.5	Tfrc	transferrin receptor
1419997_at	7.5	---	---
1448352_at	7.5	Luzp1	leucine zipper protein 1
1436244_a_at	7.5	Tle2	transducin-like enhancer of split 2, homolog of Drosophila E(spl)
1423566_a_at	7.5	Hsp110	heat shock protein 110
1433633_at	7.5	Irf2bp2 /// LOC672960	interferon regulatory factor 2 binding protein 2 /// similar to interferon regulatory factor 2 binding protein 2
AFFX-TransRecMur/X57349_5_at	7.5	Tfrc	transferrin receptor
1417399_at	7.5	Gas6	growth arrest specific 6
1421025_at	7.5	Agpat1	1-acylglycerol-3-phosphate O-acyltransferase 1 (lysophosphatidic acid acyltransferase, alpha)
1427222_a_at	7.5	Svs4	seminal vesicle secretory protein 4
1455502_at	7.5	Madd	MAP-kinase activating death domain
1453184_at	7.5	2310040C09Rik	RIKEN cDNA 2310040C09 gene
1449456_a_at	7.5	Cma1	chymase 1, mast cell
1416079_a_at	7.5	Arpc1a	actin related protein 2/3 complex, subunit 1A
1417373_a_at	7.5	Tuba4a	tubulin, alpha 4A
1415850_at	7.5	Rasa3	RAS p21 protein activator 3
1448372_a_at	7.5	Tmem4	transmembrane protein 4
1430303_at	7.5	4921537D05Rik	RIKEN cDNA 4921537D05 gene
1456708_at	7.5	2610028E06Rik	RIKEN cDNA 2610028E06 gene
1416473_a_at	7.5	Nope	neighbor of Punc E11
1427663_a_at	7.5	Clk4	CDC like kinase 4
1430771_a_at	7.5	Msh5	mutS homolog 5 (E. coli)
1453787_at	7.5	Txndc13	thioredoxin domain containing 13
1425969_a_at	7.4	Hdh	Huntington disease gene homolog
1423676_at	7.4	Atp5h	ATP synthase, H+ transporting, mitochondrial F0 complex, subunit d
1433726_at	7.4	---	---
1437234_x_at	7.4	Prmt2	protein arginine N-methyltransferase 2
1424516_at	7.4	B230354K17Rik	RIKEN cDNA B230354K17 gene
1428732_at	7.4	1700008J07Rik	RIKEN cDNA 1700008J07 gene
1456984_at	7.4	Scml2	sex comb on midleg-like 2 (Drosophila)
1428359_s_at	7.4	1810010M01Rik	RIKEN cDNA 1810010M01 gene
1431193_at	7.4	Taf4b	TAF4B RNA polymerase II, TATA box binding protein (TBP)-associated factor
1436368_at	7.4	Slc16a10	solute carrier family 16 (monocarboxylic acid transporters), member 10
1440878_at	7.4	Runx1	runt related transcription factor 1
1418240_at	7.4	Gbp2	guanylate nucleotide binding protein 2
1419511_at	7.4	Msh4	mutS homolog 4 (E. coli)
1427506_at	7.4	Ppil5	peptidylprolyl isomerase (cyclophilin) like 5
1427382_a_at	7.4	Suv39h1	suppressor of variegation 3-9 homolog 1 (Drosophila)
1416608_a_at	7.4	BC004004	cDNA sequence BC004004
1449663_at	7.4	---	---
1442273_at	7.4	4932413O14Rik	RIKEN cDNA 4932413O14 gene
1455217_at	7.4	Lrig2	leucine-rich repeats and immunoglobulin-like domains 2
1430341_at	7.4	Nudt5	nudix (nucleoside diphosphate linked moiety X)-type motif 5
1418387_at	7.4	4930548G07Rik	RIKEN cDNA 4930548G07 gene
1428304_at	7.4	Esco2	establishment of cohesion 1 homolog 2 (S. cerevisiae)
1435209_at	7.4	BC057079	cDNA sequence BC057079
AFFX-TransRecMur/X57349_3_at	7.4	Tfrc	transferrin receptor
1455697_at	7.4	LOC629059	Hypothetical LOC629059
1458929_at	7.4	Abca9	ATP-binding cassette transporter sub-family A member 9
1440922_at	7.4	9130208D14Rik	RIKEN cDNA 9130208D14 gene
1450034_at	7.4	Stat1	signal transducer and activator of transcription 1
1460647_a_at	7.4	Nr2f6	nuclear receptor subfamily 2, group F, member 6
1424723_s_at	7.4	Cstf3	cleavage stimulation factor, 3' pre-RNA, subunit 3
1416483_at	7.4	Ttc3	tetratricopeptide repeat domain 3
1434513_at	7.4	Atp13a3	ATPase type 13A3
1448927_at	7.4	Kcnn2	potassium intermediate/small conductance calcium-activated channel, subfamily N, member 2
1420642_a_at	7.4	2010100O12Rik	RIKEN cDNA 2010100O12 gene
1416582_a_at	7.4	Bad	Bcl-associated death promoter
1436192_at	7.4	Arfgef2 /// LOC670796	ADP-ribosylation factor guanine nucleotide-exchange factor 2 (brefeldin A-inhibited) /// similar to ADP-ribosylation factor guanine nucleotide-exchange factor 2 (brefeldin A-inhibited)
1448153_at	7.4	Cox5a	cytochrome c oxidase, subunit Va
1430502_at	7.4	9130206N08Rik	RIKEN cDNA 9130206N08 gene
1447732_x_at	7.4	Peg3	paternally expressed 3
1452800_a_at	7.4	0610008C08Rik /// Apoo	RIKEN cDNA 0610008C08 gene /// apolipoprotein O
1422852_at	7.4	Cib2	calcium and integrin binding family member 2
1430623_s_at	7.4	Obfc2a	oligonucleotide/oligosaccharide-binding fold containing 2A
1455741_a_at	7.4	Ece1	endothelin converting enzyme 1
1443964_at	7.4	Tmie	transmembrane inner ear
1441374_at	7.4	C79798	expressed sequence C79798
1438993_a_at	7.4	Atp6v1d	ATPase, H+ transporting, lysosomal V1 subunit D
1449303_at	7.4	Sesn3	sestrin 3
1438913_x_at	7.4	Hdgfrp2	hepatoma-derived growth factor, related protein 2
1448896_at	7.4	Pigf	phosphatidylinositol glycan anchor biosynthesis, class F
1441618_at	7.4	Arhgap29	Rho GTPase activating protein 29
1436334_at	7.4	Synj1	synaptojanin 1
1428062_at	7.4	Cpa1	carboxypeptidase A1
1448552_s_at	7.4	2310028N02Rik	RIKEN cDNA 2310028N02 gene
1455102_at	7.4	D330037H05Rik /// LOC673040 /// LOC677019	RIKEN cDNA D330037H05 gene /// similar to La-related protein 4 (La ribonucleoprotein domain family member 4)
1417336_a_at	7.3	Sytl4	synaptotagmin-like 4
1453079_at	7.3	5730494M16Rik	RIKEN cDNA 5730494M16 gene
1448269_a_at	7.3	Klhl13	kelch-like 13 (Drosophila)
1456277_at	7.3	7530414M10Rik	RIKEN cDNA 7530414M10 gene
1453612_at	7.3	Nek1	NIMA (never in mitosis gene a)-related expressed kinase 1
1416494_at	7.3	Ndufs5	NADH dehydrogenase (ubiquinone) Fe-S protein 5
1460319_at	7.3	Fut8	fucosyltransferase 8
1428127_at	7.3	4921506J03Rik	RIKEN cDNA 4921506J03 gene
1431403_a_at	7.3	Mtap7d2	MAP7 domain containing 2
1453313_at	7.3	Sesn3	sestrin 3
1450511_at	7.3	Musk	muscle, skeletal, receptor tyrosine kinase
1421102_a_at	7.3	Vamp3	vesicle-associated membrane protein 3
1416043_at	7.3	Nasp	nuclear autoantigenic sperm protein (histone-binding)
1423119_at	7.3	Rshl2a /// Rshl2b	radial spokehead-like 2A /// radial spokehead-like 2B
1419076_a_at	7.3	Brca2	breast cancer 2
1428625_a_at	7.3	Rmi1	RMI1, RecQ mediated genome instability 1, homolog (S. cerevisiae)
1453180_at	7.3	6530404N21Rik	RIKEN cDNA 6530404N21 gene
1436837_at	7.3	Mael	maelstrom homolog (Drosophila)
1448015_at	7.3	2310047C04Rik	RIKEN cDNA 2310047C04 gene
1437657_at	7.3	Zfp291	zinc finger protein 291
1428393_at	7.3	Nrn1	neuritin 1
1443868_at	7.3	Atp13a3	ATPase type 13A3
1429863_at	7.3	Lonrf3	LON peptidase N-terminal domain and ring finger 3
1431231_at	7.3	Hist1h3b /// Hist1h3d /// Hist1h3e /// Hist1h3f /// Hist2h3b /// Hist2h3c1	histone cluster 2, H3c1 /// histone cluster 1, H3f /// histone cluster 1, H3d /// histone cluster 1, H3b /// histone cluster 1, H3e /// histone cluster 2, H3b
1434588_x_at	7.3	EG620313 /// Tbca	tubulin cofactor a /// predicted gene, EG620313
1421175_at	7.3	Myt1l	myelin transcription factor 1-like
1435365_at	7.3	4732415M23Rik	RIKEN cDNA 4732415M23 gene
1415949_at	7.3	Cpe	carboxypeptidase E
1450143_at	7.3	Rasgrp1	RAS guanyl releasing protein 1
1455201_x_at	7.3	Apoa1	apolipoprotein A-I
1442222_at	7.3	Ifnar1	interferon (alpha and beta) receptor 1
1427464_s_at	7.3	Hspa5	heat shock 70kD protein 5 (glucose-regulated protein)
1416874_a_at	7.3	Paf1	Paf1, RNA polymerase II associated factor, homolog (S. cerevisiae)
1435770_at	7.3	Txndc13	thioredoxin domain containing 13
1416000_a_at	7.3	Prdx1	peroxiredoxin 1
1417021_a_at	7.3	LOC675982 /// Spo11	sporulation protein, meiosis-specific, SPO11 homolog (S. cerevisiae) /// similar to Meiotic recombination protein SPO11
1415715_at	7.3	Tmem129	transmembrane protein 129
1452808_at	7.3	Snupn	snurportin 1
1453023_at	7.3	Ankhd1	ankyrin repeat and KH domain containing 1
1430756_at	7.3	5430427G11Rik	RIKEN cDNA 5430427G11 gene
1425615_a_at	7.3	Pck2	phosphoenolpyruvate carboxykinase 2 (mitochondrial)
1419228_at	7.3	Elac1	elaC homolog 1 (E. coli)
1428882_at	7.3	Wipi2	WD repeat domain, phosphoinositide interacting 2
1434530_at	7.3	Odz4	odd Oz/ten-m homolog 4 (Drosophila)
1419147_at	7.3	Rec8L1	REC8-like 1 (yeast)
1460333_at	7.3	Ddx59	DEAD (Asp-Glu-Ala-Asp) box polypeptide 59
1429520_a_at	7.3	Phca	phytoceramidase, alkaline
1428405_at	7.3	Hcfc1r1	host cell factor C1 regulator 1 (XPO1-dependent)
1451737_at	7.3	Pik3r1	phosphatidylinositol 3-kinase, regulatory subunit, polypeptide 1 (p85 alpha)
1416501_at	7.3	Pdpk1	3-phosphoinositide dependent protein kinase-1
1445480_at	7.3	Gpr19	G protein-coupled receptor 19
1455381_at	7.3	4921513D23Rik	RIKEN cDNA 4921513D23 gene
1449003_a_at	7.3	Vti1b	vesicle transport through interaction with t-SNAREs 1B homolog
1457617_at	7.2	---	---
1434013_at	7.2	Ablim3	actin binding LIM protein family, member 3
1435499_at	7.2	D030041N04Rik	RIKEN cDNA D030041N04 gene
1421992_a_at	7.2	Igfbp4	insulin-like growth factor binding protein 4
1424205_at	7.2	9230115A19Rik /// LOC675704 /// Smarca5	SWI/SNF related, matrix associated, actin dependent regulator of chromatin, subfamily a, member 5 /// RIKEN cDNA 9230115A19 gene /// similar to SWI/SNF related, matrix associated, actin dependent regulator of chromatin, subfamily a, member 5
1435535_at	7.2	Depdc5	DEP domain containing 5
1448133_at	7.2	Nmd3	NMD3 homolog (S. cerevisiae)
1448652_at	7.2	Ift88	intraflagellar transport 88 homolog (Chlamydomonas)
1418472_at	7.2	Aspa	aspartoacylase (aminoacylase) 2
1428751_at	7.2	Pacrg	Park2 co-regulated
1452473_at	7.2	Prr15	proline rich 15
1417219_s_at	7.2	Tmsb10	thymosin, beta 10
1424624_at	7.2	2900011O08Rik	RIKEN cDNA 2900011O08 gene
1431709_at	7.2	Mtl5	metallothionein-like 5, testis-specific (tesmin)
1451096_at	7.2	Ndufs2	NADH dehydrogenase (ubiquinone) Fe-S protein 2
1455096_at	7.2	Flrt2	fibronectin leucine rich transmembrane protein 2
1441656_at	7.2	B930068K11Rik	RIKEN cDNA B930068K11 gene
1423316_at	7.2	Tmem39a	transmembrane protein 39a
1423213_at	7.2	Plxnc1	plexin C1
1426454_at	7.2	Arhgdib	Rho, GDP dissociation inhibitor (GDI) beta
1417964_at	7.2	Ap3d1	adaptor-related protein complex 3, delta 1 subunit
1437268_at	7.2	Lancl3	LanC lantibiotic synthetase component C-like 3 (bacterial)
1420335_at	7.2	Dmc1	DMC1 dosage suppressor of mck1 homolog, meiosis-specific homologous recombination (yeast)disrupted meiotic cDNA 1
1422433_s_at	7.2	Idh1	isocitrate dehydrogenase 1 (NADP+), soluble
1416399_a_at	7.2	Hmox2	heme oxygenase (decycling) 2
1452944_at	7.2	Afmid	arylformamidase
1454757_s_at	7.2	D12Ertd647e	DNA segment, Chr 12, ERATO Doi 647, expressed
1435003_at	7.2	Pik4ca	phosphatidylinositol 4-kinase, catalytic, alpha polypeptide
1424157_at	7.2	Ehd2 /// LOC673251	EH-domain containing 2 /// similar to EH-domain containing 2
1424303_at	7.2	Depdc7	DEP domain containing 7
1455695_at	7.2	St8sia1	ST8 alpha-N-acetyl-neuraminide alpha-2,8-sialyltransferase 1
1433553_at	7.2	Garnl3	GTPase activating RANGAP domain-like 3
1422462_at	7.2	Ube2t	ubiquitin-conjugating enzyme E2T (putative)
1424381_at	7.2	Sf4	splicing factor 4
1455037_at	7.2	Plxna2	plexin A2
1457580_at	7.2	Chd8	chromodomain helicase DNA binding protein 8
1448123_s_at	7.2	Tgfbi	transforming growth factor, beta induced
1417635_at	7.2	Spa17	sperm autoantigenic protein 17
1436234_at	7.2	4732471D19Rik	RIKEN cDNA 4732471D19 gene
1435531_at	7.2	Usp3	ubiquitin specific peptidase 3
1440177_at	7.2	9630027E11	hypothetical protein 9630027E11
1416519_at	7.2	LOC622534	similar to ribosomal protein L36
1442686_at	7.2	Dpf3	D4, zinc and double PHD fingers, family 3
1437481_at	7.2	LOC623451	hypothetical LOC623451
1424085_at	7.2	Ndufa4	NADH dehydrogenase (ubiquinone) 1 alpha subcomplex, 4
1424785_at	7.2	Angptl6	angiopoietin-like 6
1416521_at	7.2	Sepw1	selenoprotein W, muscle 1
1456037_x_at	7.2	Preb	prolactin regulatory element binding
1428946_at	7.2	Ube1l2	ubiquitin-activating enzyme E1-like 2
1444365_at	7.2	---	Transcribed locus
1434854_a_at	7.2	Rps10	ribosomal protein S10
1429363_at	7.2	Vps37a	vacuolar protein sorting 37A (yeast)
1458539_at	7.2	R3hdm1	R3H domain 1 (binds single-stranded nucleic acids)
1445364_at	7.2	---	---
1452701_x_at	7.2	RP23-24J10.5 /// Uba52	ubiquitin A-52 residue ribosomal protein fusion product 1 /// ubiquitin A-52 residue ribosomal protein fusion product 1-like
1448739_x_at	7.2	Rps18	ribosomal protein S18
1439284_at	7.2	E230025E14Rik	RIKEN cDNA E230025E14 gene
1439962_at	7.2	2310010J17Rik	RIKEN cDNA 2310010J17 gene
1425742_a_at	7.2	Tsc22d1	TSC22 domain family, member 1
1449897_a_at	7.2	Mtcp1	mature T-cell proliferation 1
1416672_s_at	7.1	Mcoln1	mucolipin 1
1443994_at	7.1	6030407O03Rik	RIKEN cDNA 6030407O03 gene
1423576_a_at	7.1	Fhl4	four and a half LIM domains 4
1420549_at	7.1	Gbp1	guanylate nucleotide binding protein 1
1416217_a_at	7.1	Rpl37a	ribosomal protein L37a
1444252_at	7.1	---	0 day neonate eyeball cDNA, RIKEN full-length enriched library, clone:E130003J08 product:unclassifiable, full insert sequence
1436915_x_at	7.1	Laptm4b	lysosomal-associated protein transmembrane 4B
1438707_at	7.1	Atp13a4	ATPase type 13A4
1453120_at	7.1	Txndc13	thioredoxin domain containing 13
1436676_at	7.1	Mapk8ip3	mitogen-activated protein kinase 8 interacting protein 3
1416609_at	7.1	BC004004	cDNA sequence BC004004
1454615_x_at	7.1	Srp14	signal recognition particle 14
1455759_a_at	7.1	Ankhd1	ankyrin repeat and KH domain containing 1
1417504_at	7.1	Calb1	calbindin-28K
1435426_s_at	7.1	4933439C20Rik /// LOC236604 /// Pisd	RIKEN cDNA 4933439C20 gene /// phosphatidylserine decarboxylase pseudogene /// phosphatidylserine decarboxylase
1460561_x_at	7.1	Sepw1	selenoprotein W, muscle 1
1424771_at	7.1	H2afj /// LOC632401	H2A histone family, member J /// similar to H2A histone family, member J isoform 2
1441371_at	7.1	Plxna4	plexin A4
1428179_at	7.1	Ndufv2	NADH dehydrogenase (ubiquinone) flavoprotein 2
1436599_at	7.1	AW493225	Expressed sequence AW493225
1451415_at	7.1	1810011O10Rik	RIKEN cDNA 1810011O10 gene
1451833_a_at	7.1	Setdb1	SET domain, bifurcated 1
1431676_x_at	7.1	Gtf2i	general transcription factor II I
1432158_a_at	7.1	Trappc2	trafficking protein particle complex 2
1432571_at	7.1	---	---
1436521_at	7.1	Slc36a2	solute carrier family 36 (proton/amino acid symporter), member 2
1429639_at	7.1	Prei4	preimplantation protein 4
1452789_at	7.1	Snn	stannin
1422693_a_at	7.1	Sub1	SUB1 homolog (S. cerevisiae)
1425279_at	7.1	Pdik1l	PDLIM1 interacting kinase 1 like
1427491_at	7.1	Nsun6	NOL1/NOP2/Sun domain family 6
1417477_at	7.1	Gtlf3b	gene trap locus F3b
1460686_at	7.1	Cntd1	cyclin N-terminal domain containing 1
1424968_at	7.1	2210023G05Rik	RIKEN cDNA 2210023G05 gene
1420762_a_at	7.1	Ybx2	Y box protein 2
1418388_s_at	7.1	4930548G07Rik	RIKEN cDNA 4930548G07 gene
1415736_at	7.1	Pfdn5	prefoldin 5
1459470_at	7.1	Runx1	Runt related transcription factor 1
1421488_at	7	Rabgap1l	RAB GTPase activating protein 1-like
1423864_at	7	Nrbp1	nuclear receptor binding protein 1
1440960_at	7	---	3 days neonate thymus cDNA, RIKEN full-length enriched library, clone:A630060L04 product:unclassifiable, full insert sequence
1448756_at	7	S100a9	S100 calcium binding protein A9 (calgranulin B)
1417080_a_at	7	Ecsit	ECSIT homolog (Drosophila)
1421223_a_at	7	Anxa4	annexin A4
1417696_at	7	Soat1	sterol O-acyltransferase 1
1436385_at	7	Ganc	glucosidase, alpha; neutral C
1459392_at	7	Phf8	PHD finger protein 8
1455395_at	7	Oxsm	3-oxoacyl-ACP synthase, mitochondrial
1429759_at	7	Rps6ka6	ribosomal protein S6 kinase polypeptide 6
1460297_at	7	Nphs2	nephrosis 2 homolog, podocin (human)
1453086_at	7	6330408A02Rik	RIKEN cDNA 6330408A02 gene
1425208_at	7	Lbh	limb-bud and heart
1419178_at	7	Cd3g	CD3 antigen, gamma polypeptide
1455831_at	7	Fus	fusion, derived from t(12;16) malignant liposarcoma (human)
1433599_at	7	Baz1a	bromodomain adjacent to zinc finger domain 1A
1437892_at	7	Zkscan3	zinc finger with KRAB and SCAN domains 3
1460398_at	7	Phf8	PHD finger protein 8
1421485_at	7	Ttbk2	tau tubulin kinase 2
1419112_at	7	Nlk	nemo like kinase
1434558_at	7	Wdr47	WD repeat domain 47
1420660_at	7	Lrrc6	leucine rich repeat containing 6 (testis)
1422834_at	7	Kcnd2	potassium voltage-gated channel, Shal-related family, member 2
1433693_x_at	7	Vamp3	vesicle-associated membrane protein 3
1416408_at	7	Acox1	acyl-Coenzyme A oxidase 1, palmitoyl
1425317_x_at	7	Stk31	serine threonine kinase 31
1425452_s_at	7	AW125753 /// Ptprj	protein tyrosine phosphatase, receptor type, J /// expressed sequence AW125753
1447781_s_at	7	Rg9mtd2	RNA (guanine-9-) methyltransferase domain containing 2
1422477_at	7	Cables1 /// LOC635753	Cdk5 and Abl enzyme substrate 1 /// similar to Cdk5 and Abl enzyme substrate 1
1435228_at	7	BC023829	cDNA sequence BC023829
1460729_at	7	Rock1	Rho-associated coiled-coil containing protein kinase 1
1455747_at	7	Ggtla1	gamma-glutamyltransferase-like activity 1
1416495_s_at	7	Ndufs5	NADH dehydrogenase (ubiquinone) Fe-S protein 5
1437222_x_at	7	Rrm2b	ribonucleotide reductase M2 B (TP53 inducible)
1460324_at	7	Dnmt3a	DNA methyltransferase 3A
1453119_at	7	Otud1	OTU domain containing 1
1416719_a_at	7	EG666274 /// EG668457 /// LOC621772 /// LOC636539 /// Rps10	ribosomal protein S10 /// similar to ribosomal protein S10 /// predicted gene, EG666274 /// predicted gene, EG668457
1424383_at	7	Tmem51	transmembrane protein 51
1443655_s_at	7	Pik3c2a	phosphatidylinositol 3-kinase, C2 domain containing, alpha polypeptide
1423225_at	7	Selk	selenoprotein K
1437907_a_at	7	Tbca	tubulin cofactor a
1435617_at	7	AI480743	expressed sequence AI480743
1416211_a_at	7	Ptn	pleiotrophin
1447308_at	7	Lass5	longevity assurance homolog 5 (S. cerevisiae)
1423228_at	7	B4galt6 /// LOC675709	UDP-Gal:betaGlcNAc beta 1,4-galactosyltransferase, polypeptide 6 /// similar to Beta-1,4-galactosyltransferase 6 (Beta-1,4-GalTase 6) (Beta4Gal-T6) (b4Gal-T6) (UDP-galactose:beta-N-acetylglucosamine beta-1,4-galactosyltransferase 6) (UDP-Gal:beta-GlcNAc beta-1,4-galactosyltransferase 6)
1416567_s_at	7	Atp5e	ATP synthase, H+ transporting, mitochondrial F1 complex, epsilon subunit
1425309_at	7	Catsper2	cation channel, sperm associated 2
1443070_at	7	Auts2	Autism susceptibility candidate 2
1451289_at	7	Dclk1	doublecortin-like kinase 1
1459295_at	7	---	---
1421929_at	7	Epha4	Eph receptor A4
1419306_at	7	Ccdc96	coiled-coil domain containing 96
1417793_at	6.9	Iigp2	interferon inducible GTPase 2
1421479_at	6.9	Zfp318	zinc finger protein 318
1416484_at	6.9	Ttc3	tetratricopeptide repeat domain 3
1453725_a_at	6.9	Mrps7	mitchondrial ribosomal protein S7
1456461_at	6.9	Ewsr1	Ewing sarcoma breakpoint region 1
1436433_at	6.9	BC049762	cDNA sequence BC049762
1433977_at	6.9	Hs3st3b1	heparan sulfate (glucosamine) 3-O-sulfotransferase 3B1
1417534_at	6.9	Itgb5	integrin beta 5
1454821_at	6.9	B3gat1	beta-1,3-glucuronyltransferase 1 (glucuronosyltransferase P)
1418942_at	6.9	Ift74	intraflagellar transport 74 homolog (Chlamydomonas)
1417357_at	6.9	Emd	emerin
1443437_at	6.9	EG633285	predicted gene, EG633285
1416937_at	6.9	Gabarap	gamma-aminobutyric acid receptor associated protein
1446348_at	6.9	Map4k5	Mitogen-activated protein kinase kinase kinase kinase 5
1435515_at	6.9	---	Transcribed locus
1429627_at	6.9	Ppil3	peptidylprolyl isomerase (cyclophilin)-like 3
1418450_at	6.9	Islr	immunoglobulin superfamily containing leucine-rich repeat
1426829_at	6.9	Uimc1	ubiquitin interaction motif containing 1
1422790_at	6.9	Nppc	natriuretic peptide precursor type C
1435533_s_at	6.9	4933426K21Rik	RIKEN cDNA 4933426K21 gene
1431377_at	6.9	Atxn10	ataxin 10
1424696_at	6.9	Gpr89	G protein-coupled receptor 89
1457840_at	6.9	Plxna4	plexin A4
1450608_at	6.9	Hist1h1t	histone cluster 1, H1t
1433694_at	6.9	Pde3b	phosphodiesterase 3B, cGMP-inhibited
1428376_at	6.9	4932415G12Rik	RIKEN cDNA 4932415G12 gene
1418391_at	6.9	Phf21a	PHD finger protein 21A
1447643_x_at	6.9	Snai2	snail homolog 2 (Drosophila)
1425993_a_at	6.9	Hsp110	heat shock protein 110
1419018_at	6.9	Rhox6	reproductive homeobox 6
1432716_at	6.9	Lrrn1	leucine rich repeat protein 1, neuronal
1445694_at	6.9	---	Transcribed locus
1439562_at	6.9	F730047E07Rik	RIKEN cDNA F730047E07 gene
1425514_at	6.9	Pik3r1	phosphatidylinositol 3-kinase, regulatory subunit, polypeptide 1 (p85 alpha)
1455836_at	6.9	Papola	poly (A) polymerase alpha
1456245_x_at	6.9	Vamp3	vesicle-associated membrane protein 3
1444028_s_at	6.9	Dock9 /// LOC670309	dedicator of cytokinesis 9 /// similar to Dedicator of cytokinesis protein 9 (Cdc42 guanine nucleotide exchange factor zizimin 1)
1454107_a_at	6.9	Kif2a	kinesin family member 2A
1455374_at	6.9	Kcnj3	Potassium inwardly-rectifying channel, subfamily J, member 3
1423833_a_at	6.9	Brp44	brain protein 44
1456331_at	6.9	9130023H24Rik	RIKEN cDNA 9130023H24 gene
1433704_s_at	6.9	Tloc1	translocation protein 1
1438800_at	6.9	Nagk	N-acetylglucosamine kinase
1460061_at	6.9	---	Adult male olfactory brain cDNA, RIKEN full-length enriched library, clone:6430530M09 product:unclassifiable, full insert sequence
1441567_at	6.9	Myo9a	Myosin IXa
1437692_x_at	6.9	Anxa2	annexin A2
1452651_a_at	6.9	Myl1	myosin, light polypeptide 1
1435532_at	6.9	4933426K21Rik	RIKEN cDNA 4933426K21 gene
1426813_at	6.9	Ltv1	LTV1 homolog (S. cerevisiae)
1450773_at	6.9	Kcnd2	potassium voltage-gated channel, Shal-related family, member 2
1437997_x_at	6.9	Mrpl48	mitochondrial ribosomal protein L48
1435832_at	6.9	Lrrc4	leucine rich repeat containing 4
1453101_at	6.9	Klhl25	kelch-like 25 (Drosophila)
1449922_at	6.9	4933425L06Rik	RIKEN cDNA 4933425L06 gene
1450997_at	6.9	Stk17b	serine/threonine kinase 17b (apoptosis-inducing)
1433504_at	6.9	Pygb	brain glycogen phosphorylase
1451383_a_at	6.9	Chuk	conserved helix-loop-helix ubiquitous kinase
1424046_at	6.9	Bub1	budding uninhibited by benzimidazoles 1 homolog (S. cerevisiae)
1426342_at	6.9	Stt3b	STT3, subunit of the oligosaccharyltransferase complex, homolog B (S. cerevisiae)
1417660_s_at	6.9	Vps29	vacuolar protein sorting 29 (S. pombe)
1448610_a_at	6.9	Sod2	superoxide dismutase 2, mitochondrial
1429772_at	6.9	Plxna2	plexin A2
1453194_at	6.9	4930432K21Rik	RIKEN cDNA 4930432K21 gene
1434267_at	6.9	Nek1	NIMA (never in mitosis gene a)-related expressed kinase 1
1429617_at	6.9	Cyld	cylindromatosis (turban tumor syndrome)
1436204_at	6.9	1110059G02Rik	RIKEN cDNA 1110059G02 gene
1427241_at	6.9	Papolg	poly(A) polymerase gamma
1448566_at	6.9	Slc40a1	solute carrier family 40 (iron-regulated transporter), member 1
1430157_at	6.9	1700095J03Rik	RIKEN cDNA 1700095J03 gene
1424388_at	6.9	Cluap1	clusterin associated protein 1
1422576_at	6.9	Atxn10	ataxin 10
1450603_s_at	6.9	V1ra3 /// V1ra4	vomeronasal 1 receptor, A3 /// vomeronasal 1 receptor, A4
1429091_at	6.9	1600002K03Rik	RIKEN cDNA 1600002K03 gene
1420375_at	6.8	Kif3a	kinesin family member 3A
1441508_at	6.8	ENSMUSG00000062298	predicted gene, ENSMUSG00000062298
1415833_x_at	6.8	LOC629957 /// LOC637599 /// Rps29	ribosomal protein S29 /// similar to 40S ribosomal protein S29
1416277_a_at	6.8	Rplp1	ribosomal protein, large, P1
1426504_a_at	6.8	Rnf121	ring finger protein 121
1424834_s_at	6.8	Itpr2	inositol 1,4,5-triphosphate receptor 2
1444138_at	6.8	Cyp2r1	cytochrome P450, family 2, subfamily r, polypeptide 1
1430560_at	6.8	Ppp1r10	protein phosphatase 1, regulatory subunit 10
1453600_at	6.8	Ccdc18	coiled-coil domain containing 18
1419695_at	6.8	St8sia1	ST8 alpha-N-acetyl-neuraminide alpha-2,8-sialyltransferase 1
1421296_at	6.8	Tnfrsf10b	tumor necrosis factor receptor superfamily, member 10b
1424976_at	6.8	Rhov	ras homolog gene family, member V
1420563_at	6.8	Gria3	glutamate receptor, ionotropic, AMPA3 (alpha 3)
1456950_at	6.8	Alms1	Alstrom syndrome 1 homolog (human)
1452754_at	6.8	Creld2	cysteine-rich with EGF-like domains 2
1426857_a_at	6.8	Hsdl2	hydroxysteroid dehydrogenase like 2
1458337_at	6.8	---	Transcribed locus
1451113_a_at	6.8	Ik	IK cytokine
1434155_a_at	6.8	2310061I04Rik	RIKEN cDNA 2310061I04 gene
1435745_at	6.8	5031439G07Rik	RIKEN cDNA 5031439G07 gene
1430546_at	6.8	Cryzl1	crystallin, zeta (quinone reductase)-like 1
1428442_at	6.8	BC029722	cDNA sequence BC029722
1422082_a_at	6.8	Nfya	nuclear transcription factor-Y alpha
1434631_at	6.8	D3Ertd751e	DNA segment, Chr 3, ERATO Doi 751, expressed
1442269_at	6.8	---	Adult male epididymis cDNA, RIKEN full-length enriched library, clone:9230001K01 product:unclassifiable, full insert sequence
1429783_at	6.8	Pdlim5	PDZ and LIM domain 5
1425365_a_at	6.8	Cyp2d13	cytochrome P450, family 2, subfamily d, polypeptide 13
1448754_at	6.8	Rbp1	retinol binding protein 1, cellular
1437077_at	6.8	Dcun1d2	DCN1, defective in cullin neddylation 1, domain containing 2 (S. cerevisiae)
1441325_at	6.8	Nkrf	NF-kappaB repressing factor
1419809_s_at	6.8	Cog4	component of oligomeric golgi complex 4
1425011_x_at	6.8	Stx18	syntaxin 18
1443123_at	6.8	Tanc2	Tetratricopeptide repeat, ankyrin repeat and coiled-coil containing 2
1452951_at	6.8	2410089E03Rik	RIKEN cDNA 2410089E03 gene
1451917_a_at	6.8	Dclk1	doublecortin-like kinase 1
1446042_at	6.8	---	---
1415727_at	6.8	Apoa1bp	apolipoprotein A-I binding protein
1419282_at	6.8	Ccl12	chemokine (C-C motif) ligand 12
1444517_at	6.8	---	---
1426534_a_at	6.8	Arfgap3	ADP-ribosylation factor GTPase activating protein 3
1441720_at	6.8	4921530L18Rik	RIKEN cDNA 4921530L18 gene
1432121_a_at	6.8	Lrrc44	leucine rich repeat containing 44
1416382_at	6.8	Ctsc	cathepsin C
1428394_at	6.8	Lrrc8a /// Phyhd1	phytanoyl-CoA dioxygenase domain containing 1 /// leucine rich repeat containing 8A
1438224_at	6.8	Zswim5	zinc finger, SWIM domain containing 5
1433712_at	6.8	AW555464	expressed sequence AW555464
1417981_at	6.8	Insig2	insulin induced gene 2
1450863_a_at	6.8	Dclk1	doublecortin-like kinase 1
1445326_at	6.8	Sdk1	sidekick homolog 1 (chicken)
1450663_at	6.8	Thbs2	thrombospondin 2
1448806_at	6.8	Mmp24	matrix metallopeptidase 24
1453366_at	6.8	Tdrkh	tudor and KH domain containing protein
1456045_at	6.8	1700106N22Rik	RIKEN cDNA 1700106N22 gene
1417564_at	6.8	Crsp9	cofactor required for Sp1 transcriptional activation, subunit 9
1434540_a_at	6.8	Clta	clathrin, light polypeptide (Lca)
1451175_at	6.8	Spcs3	signal peptidase complex subunit 3 homolog (S. cerevisiae)
1457193_at	6.8	Mll3	myeloid/lymphoid or mixed-lineage leukemia 3
1434263_at	6.8	F630110N24Rik	RIKEN cDNA F630110N24 gene
1418206_at	6.8	Sdf2l1	stromal cell-derived factor 2-like 1
1415716_a_at	6.8	Rps27	ribosomal protein S27
1454698_at	6.8	Ptplad1	protein tyrosine phosphatase-like A domain containing 1
1439088_at	6.8	Pdzd8	PDZ domain containing 8
1431774_a_at	6.8	Lyrm1	LYR motif containing 1
1421678_at	6.8	Itpr2	inositol 1,4,5-triphosphate receptor 2
1423405_at	6.8	Timp4	tissue inhibitor of metalloproteinase 4
1438667_at	6.8	5730410E15Rik	RIKEN cDNA 5730410E15 gene
1435757_a_at	6.8	Uqcrc2	ubiquinol cytochrome c reductase core protein 2
1417421_at	6.8	S100a1	S100 calcium binding protein A1
1421797_a_at	6.8	Snx12	sorting nexin 12
1417874_at	6.7	Tmem9b	TMEM9 domain family, member B
1452727_at	6.7	R3hdm2	R3H domain containing 2
1451753_at	6.7	Plxna2	plexin A2
1453475_at	6.7	4930445K14Rik	RIKEN cDNA 4930445K14 gene
1456554_at	6.7	7530414M10Rik	RIKEN cDNA 7530414M10 gene
1434459_at	6.7	BC057627	cDNA sequence BC057627
1422578_at	6.7	Cs	citrate synthase
1425163_at	6.7	AI661453	expressed sequence AI661453
1436746_at	6.7	Wnk1	WNK lysine deficient protein kinase 1
1452496_at	6.7	Atp11c	Atpase, class VI, type 11C
1418715_at	6.7	Pank1	pantothenate kinase 1
1456588_x_at	6.7	Cox5b	cytochrome c oxidase, subunit Vb
1454268_a_at	6.7	Cyba	cytochrome b-245, alpha polypeptide
1444547_at	6.7	---	---
1435897_at	6.7	Rpl32	ribosomal protein L32
1434260_at	6.7	Fchsd2	FCH and double SH3 domains 2
1443177_at	6.7	---	Transcribed locus
1437985_a_at	6.7	2310061I04Rik	RIKEN cDNA 2310061I04 gene
1426710_at	6.7	Calm3	calmodulin 3
1429197_s_at	6.7	Rabgap1l	RAB GTPase activating protein 1-like
1437210_a_at	6.7	Brd2	bromodomain containing 2
1454032_at	6.7	Neto2	neuropilin (NRP) and tolloid (TLL)-like 2
1417113_at	6.7	Gmcl1	germ cell-less homolog 1 (Drosophila)
1428868_a_at	6.7	Oaz1	ornithine decarboxylase antizyme
1426511_at	6.7	Susd2	sushi domain containing 2
1456621_at	6.7	D430015B01Rik	RIKEN cDNA D430015B01 gene
1424621_at	6.7	Krcc1	lysine-rich coiled-coil 1
1444399_at	6.7	Obfc2a	oligonucleotide/oligosaccharide-binding fold containing 2A
1459838_s_at	6.7	Btbd11	BTB (POZ) domain containing 11
1434031_at	6.7	Zfp692	zinc finger protein 692
1456442_at	6.7	Rab3il1	RAB3A interacting protein (rabin3)-like 1
1421515_at	6.7	Nr6a1	nuclear receptor subfamily 6, group A, member 1
1452186_at	6.7	Rbm5	RNA binding motif protein 5
1445002_at	6.7	---	---
1457942_at	6.7	---	Transcribed locus
1416383_a_at	6.7	Pcx	pyruvate carboxylase
1431173_at	6.7	A930008G19Rik	RIKEN cDNA A930008G19 gene
1444158_at	6.7	Jarid1c	jumonji, AT rich interactive domain 1C (Rbp2 like)
1444847_at	6.7	---	---
1444551_at	6.7	Itpr2	Inositol 1,4,5-triphosphate receptor 2
1427156_s_at	6.7	Ascc2	activating signal cointegrator 1 complex subunit 2
1460175_at	6.7	Rps23	ribosomal protein S23
1453055_at	6.7	Sema6d	sema domain, transmembrane domain (TM), and cytoplasmic domain, (semaphorin) 6D
1435085_at	6.7	Crebl2	cAMP responsive element binding protein-like 2
1416583_at	6.7	Bad	Bcl-associated death promoter
1435970_at	6.7	Nlk	nemo like kinase
1436657_at	6.7	LOC629972 /// OTTMUSG00000003947	hypothetical protein LOC629972 /// predicted gene, OTTMUSG00000003947
1422727_at	6.7	Nme5	expressed in non-metastatic cells 5
1417170_at	6.7	Lztfl1	leucine zipper transcription factor-like 1
1460230_at	6.7	Syn2	synapsin II
1436405_at	6.7	Dock4	dedicator of cytokinesis 4
1425464_at	6.7	Gata6	GATA binding protein 6
1430029_a_at	6.7	Tspan31	tetraspanin 31
1422313_a_at	6.7	Igfbp5	insulin-like growth factor binding protein 5
1415879_a_at	6.7	Rplp2	ribosomal protein, large P2
1450555_at	6.7	Tex13	testis expressed gene 13
1448630_a_at	6.7	Sdhc	succinate dehydrogenase complex, subunit C, integral membrane protein
1437124_at	6.7	A630052C17Rik	RIKEN cDNA A630052C17 gene
1422325_at	6.7	Magea5	melanoma antigen, family A, 5
1426048_s_at	6.7	Hrc /// Tcfap2a	histidine rich calcium binding protein /// transcription factor AP-2, alpha
1420505_a_at	6.7	Stxbp1	syntaxin binding protein 1
1444740_at	6.7	4930550L11Rik	RIKEN cDNA 4930550L11 gene
1415956_a_at	6.7	Pctk1	PCTAIRE-motif protein kinase 1
1452059_at	6.7	Slc35f5	solute carrier family 35, member F5
1433634_at	6.7	Irf2bp2 /// LOC672960	interferon regulatory factor 2 binding protein 2 /// similar to interferon regulatory factor 2 binding protein 2
1434398_at	6.7	Nkrf	NF-kappaB repressing factor
1458620_at	6.7	EG332993	predicted gene, EG332993
1444669_at	6.7	Lrfn1	leucine rich repeat and fibronectin type III domain containing 1
1424364_a_at	6.7	1110020P15Rik	RIKEN cDNA 1110020P15 gene
1425927_a_at	6.7	Atf5	activating transcription factor 5
1444415_at	6.7	Smarcd3	SWI/SNF related, matrix associated, actin dependent regulator of chromatin, subfamily d, member 3
1453710_at	6.7	Tmem116	transmembrane protein 116
1423421_at	6.7	Ankrd49	ankyrin repeat domain 49
1440000_at	6.7	E330013P04Rik	RIKEN cDNA E330013P04 gene
1449030_at	6.7	Syn2	synapsin II
1455958_s_at	6.7	Pptc7	PTC7 protein phosphatase homolog (S. cerevisiae)
1436026_at	6.7	Zfp703	zinc finger protein 703
1425030_at	6.7	Zfp622	zinc finger protein 622
1419405_at	6.7	Nmb	neuromedin B
1422577_at	6.7	Cs	citrate synthase
1425798_a_at	6.7	Recql	RecQ protein-like
1420579_s_at	6.7	Cftr	cystic fibrosis transmembrane conductance regulator homolog
1452338_s_at	6.7	Itsn1	intersectin 1 (SH3 domain protein 1A)
1426721_s_at	6.7	Tiparp	TCDD-inducible poly(ADP-ribose) polymerase
1451357_at	6.7	Mpnd	MPN domain containing
1416064_a_at	6.7	Hspa5	heat shock 70kD protein 5 (glucose-regulated protein)
1417879_at	6.7	Nenf	neuron derived neurotrophic factor
1443842_at	6.7	Arfgef2 /// LOC670796	ADP-ribosylation factor guanine nucleotide-exchange factor 2 (brefeldin A-inhibited) /// similar to ADP-ribosylation factor guanine nucleotide-exchange factor 2 (brefeldin A-inhibited)
1418100_at	6.6	A030009H04Rik	RIKEN cDNA A030009H04 gene
1416056_a_at	6.6	Ndufb11	NADH dehydrogenase (ubiquinone) 1 beta subcomplex, 11
1459555_at	6.6	---	---
1430805_s_at	6.6	Rmi1	RMI1, RecQ mediated genome instability 1, homolog (S. cerevisiae)
1438283_at	6.6	3110057O12Rik	RIKEN cDNA 3110057O12 gene
1458247_s_at	6.6	Dctn5	dynactin 5
1420385_at	6.6	Gna14	guanine nucleotide binding protein, alpha 14
1452872_at	6.6	Ank3	ankyrin 3, epithelial
1437894_at	6.6	Prox1	prospero-related homeobox 1
1452161_at	6.6	Tiparp	TCDD-inducible poly(ADP-ribose) polymerase
1455187_at	6.6	LOC638050 /// Zbtb40	zinc finger and BTB domain containing 40 /// similar to zinc finger and BTB domain containing 40
1431220_at	6.6	Tbl1xr1	transducin (beta)-like 1X-linked receptor 1
1431019_at	6.6	Lrrc28	leucine rich repeat containing 28
1430802_at	6.6	H2-Q8	histocompatibility 2, Q region locus 8
1454419_at	6.6	4930537H20Rik	RIKEN cDNA 4930537H20 gene
1424133_at	6.6	Tmem98	transmembrane protein 98
1454895_at	6.6	Cybasc3	cytochrome b, ascorbate dependent 3
1418838_at	6.6	Abcd1	ATP-binding cassette, sub-family D (ALD), member 1
1433562_s_at	6.6	Atp5f1	ATP synthase, H+ transporting, mitochondrial F0 complex, subunit b, isoform 1
1432865_at	6.6	D730050C22Rik	RIKEN cDNA D730050C22 gene
1420577_at	6.6	Aicda	activation-induced cytidine deaminase
1435044_at	6.6	Ebf4	early B-cell factor 4
1417157_at	6.6	Actr10	ARP10 actin-related protein 10 homolog (S. cerevisiae)
1455911_x_at	6.6	Ndufb11	NADH dehydrogenase (ubiquinone) 1 beta subcomplex, 11
1448151_at	6.6	Elavl1	ELAV (embryonic lethal, abnormal vision, Drosophila)-like 1 (Hu antigen R)
1432282_a_at	6.6	2010305C02Rik	RIKEN cDNA 2010305C02 gene
1454716_x_at	6.6	Cox5b	cytochrome c oxidase, subunit Vb
1444077_at	6.6	---	Transcribed locus
1452133_at	6.6	Uqcrh	ubiquinol-cytochrome c reductase hinge protein
1425708_at	6.6	Rnf17	ring finger protein 17
1452191_at	6.6	Prcp	prolylcarboxypeptidase (angiotensinase C)
1449662_at	6.6	Reep1	Receptor accessory protein 1
1452596_at	6.6	Polr2k	polymerase (RNA) II (DNA directed) polypeptide K
1438869_at	6.6	4930515G01Rik	RIKEN cDNA 4930515G01 gene
1422185_a_at	6.6	Cyb5r3	cytochrome b5 reductase 3
1421413_a_at	6.6	LOC669660 /// Pdlim5	PDZ and LIM domain 5 /// similar to PDZ and LIM domain protein 5 (Enigma homolog) (Enigma-like PDZ and LIM domains protein)
1434295_at	6.6	Rasgrp1	RAS guanyl releasing protein 1
1454927_at	6.6	Zfp41	zinc finger protein 41
1417234_at	6.6	Mmp11	matrix metallopeptidase 11
1429528_at	6.6	Rae1	RAE1 RNA export 1 homolog (S. pombe)
1422743_at	6.6	Phka1	phosphorylase kinase alpha 1
1450052_at	6.6	Kif2a	kinesin family member 2A
1448787_at	6.6	Moap1	modulator of apoptosis 1
1417827_at	6.6	Ngly1	N-glycanase 1
1459713_s_at	6.6	Tmem16a	transmembrane protein 16A
1415706_at	6.6	Copa	coatomer protein complex subunit alpha
1435474_at	6.6	Taf5	TAF5 RNA polymerase II, TATA box binding protein (TBP)-associated factor
1451049_at	6.6	Bcap31	B-cell receptor-associated protein 31
1449000_at	6.6	D10Jhu81e	DNA segment, Chr 10, Johns Hopkins University 81 expressed
1449664_s_at	6.6	Rnf20	ring finger protein 20
1422121_at	6.6	Oprd1	opioid receptor, delta 1
1442611_at	6.6	4930592C13Rik	RIKEN cDNA 4930592C13 gene
1426463_at	6.6	Gphn	gephyrin
1416252_at	6.6	Stk38	serine/threonine kinase 38
1436483_at	6.6	Myt1l	myelin transcription factor 1-like
1438472_at	6.6	---	---
1437130_at	6.6	EG432879	predicted gene, EG432879
1427599_at	6.6	Boll	bol, boule-like (Drosophila)
1420146_at	6.6	---	---
1451393_at	6.6	Pex26	peroxisome biogenesis factor 26
1439133_at	6.6	4930524O07Rik	RIKEN cDNA 4930524O07 gene
1437221_at	6.6	Rrm2b	ribonucleotide reductase M2 B (TP53 inducible)
1423899_at	6.6	Trip12	thyroid hormone receptor interactor 12
1438970_x_at	6.6	1700034F02Rik	RIKEN cDNA 1700034F02 gene
1415763_a_at	6.6	---	---
1460085_at	6.6	Zfp281	Zinc finger protein 281
1425143_a_at	6.6	Ndufs1	NADH dehydrogenase (ubiquinone) Fe-S protein 1
1451529_at	6.6	Sgtb	small glutamine-rich tetratricopeptide repeat (TPR)-containing, beta
1450177_at	6.6	Ngfr	nerve growth factor receptor (TNFR superfamily, member 16)
1448190_at	6.5	Mrpl33	mitochondrial ribosomal protein L33
1456559_at	6.5	Emx2os	empty spiracles homolog 2 (Drosophila) opposite strand
1432712_at	6.5	4933425M03Rik	RIKEN cDNA 4933425M03 gene
1456186_at	6.5	4631405J19Rik	RIKEN cDNA 4631405J19 gene
1448875_at	6.5	Zhx1	zinc fingers and homeoboxes protein 1
1434435_s_at	6.5	Cox17	cytochrome c oxidase, subunit XVII assembly protein homolog (yeast)
1425190_a_at	6.5	Phospho2	phosphatase, orphan 2
1434709_at	6.5	Nrcam	neuron-glia-CAM-related cell adhesion molecule
1421478_a_at	6.5	Zfp318	zinc finger protein 318
1428089_at	6.5	Slitrk1	SLIT and NTRK-like family, member 1
1432156_a_at	6.5	Rnf32	ring finger protein 32
1438251_x_at	6.5	Htra1	HtrA serine peptidase 1
1453187_at	6.5	Ociad2	OCIA domain containing 2
1436196_at	6.5	C030046G05	hypothetical protein C030046G05
1430314_at	6.5	4933437F05Rik	RIKEN cDNA 4933437F05 gene
1452584_at	6.5	1500032L24Rik	RIKEN cDNA 1500032L24 gene
1441367_a_at	6.5	---	Transcribed locus
1451823_at	6.5	Clca4	chloride channel calcium activated 4
1441104_at	6.5	Myo5b	myosin Vb
1434011_a_at	6.5	Ints5	integrator complex subunit 5
1433706_a_at	6.5	Ptplad1	protein tyrosine phosphatase-like A domain containing 1
1444274_at	6.5	---	---
1437034_x_at	6.5	Marcks	myristoylated alanine rich protein kinase C substrate
1429066_at	6.5	4930565B19Rik	RIKEN cDNA 4930565B19 gene
1451017_at	6.5	Ergic3	ERGIC and golgi 3
1441811_x_at	6.5	Tmem176a	transmembrane protein 176A
1439047_s_at	6.5	Recql	RecQ protein-like
1430605_at	6.5	Ccdc101	coiled-coil domain containing 101
1416824_at	6.5	B230118H07Rik	RIKEN cDNA B230118H07 gene
1417426_at	6.5	Srgn	serglycin
1460010_a_at	6.5	Ptdss2	phosphatidylserine synthase 2
1418143_at	6.5	Vps45	vacuolar protein sorting 45 (yeast)
1452913_at	6.5	Pcp4l1	Purkinje cell protein 4-like 1
1425344_at	6.5	Narf	nuclear prelamin A recognition factor
1438006_at	6.5	4933439F18Rik	RIKEN cDNA 4933439F18 gene
1448543_at	6.5	Slmo2	slowmo homolog 2 (Drosophila)
1436808_x_at	6.5	Mcm5	minichromosome maintenance deficient 5, cell division cycle 46 (S. cerevisiae)
1454159_a_at	6.5	Igfbp2	insulin-like growth factor binding protein 2
1423620_at	6.5	Cenpq	centromere protein Q
1423791_at	6.5	Ik	IK cytokine
1429708_at	6.5	Ndufa11	NADH dehydrogenase (ubiquinone) 1 alpha subcomplex 11
1435982_at	6.5	Stx12	syntaxin 12
1447910_x_at	6.5	Selk	selenoprotein K
1459491_at	6.5	D12Ertd673e	DNA segment, Chr 12, ERATO Doi 673, expressed
1456398_at	6.5	Tug1	taurine upregulated gene 1
1452625_at	6.5	Kctd2	potassium channel tetramerisation domain containing 2
1428631_a_at	6.5	Uqcrc2	ubiquinol cytochrome c reductase core protein 2
1422836_at	6.5	Mbnl3	muscleblind-like 3 (Drosophila)
1449008_at	6.5	Tulp3	tubby-like protein 3
1443694_at	6.5	Rgs20	Regulator of G-protein signaling 20
1457607_at	6.5	AW046457	expressed sequence AW046457
1431764_at	6.5	2310067P03Rik	RIKEN cDNA 2310067P03 gene
1443267_at	6.5	Tanc2	Tetratricopeptide repeat, ankyrin repeat and coiled-coil containing 2
1431028_a_at	6.5	Pank1	pantothenate kinase 1
1427967_at	6.5	Srgap2	SLIT-ROBO Rho GTPase activating protein 2
1456512_at	6.5	Pdzrn4	PDZ domain containing RING finger 4
1420893_a_at	6.5	Tgfbr1	transforming growth factor, beta receptor I
1436995_a_at	6.5	Rpl26	ribosomal protein L26
1448901_at	6.5	Cpxm1	carboxypeptidase X 1 (M14 family)
1428923_at	6.5	Ppp1r3g	protein phosphatase 1, regulatory (inhibitor) subunit 3G
1437224_at	6.5	Rtn4	reticulon 4
1441259_s_at	6.4	Ift122	intraflagellar transport 122 homolog (Chlamydomonas)
1434560_at	6.4	Wdtc1	WD and tetratricopeptide repeats 1
1422847_a_at	6.4	Prkcd	protein kinase C, delta
1418153_at	6.4	Lama1	laminin, alpha 1
1427989_at	6.4	Amhr2	anti-Mullerian hormone type 2 receptor
1459883_at	6.4	---	Adult male epididymis cDNA, RIKEN full-length enriched library, clone:9230001K01 product:unclassifiable, full insert sequence
1444880_at	6.4	---	Transcribed locus
1453553_at	6.4	ENSMUSG00000054119	predicted gene, ENSMUSG00000054119
1454138_a_at	6.4	Stk31	serine threonine kinase 31
1439734_at	6.4	---	Transcribed locus
1448856_a_at	6.4	Msra	methionine sulfoxide reductase A
1431507_a_at	6.4	1810020G14Rik /// Synj2bp	synaptojanin 2 binding protein /// RIKEN cDNA 1810020G14 gene
1451973_at	6.4	Ube1dc1	ubiquitin-activating enzyme E1-domain containing 1
1417406_at	6.4	Sertad1	SERTA domain containing 1
1428181_at	6.4	Etfb	electron transferring flavoprotein, beta polypeptide
1435536_at	6.4	Rsc1a1	regulatory solute carrier protein, family 1, member 1
1423547_at	6.4	Lyzs	lysozyme
1417031_at	6.4	2310028N02Rik	RIKEN cDNA 2310028N02 gene
1459952_at	6.4	Ankrd17	Ankyrin repeat domain 17
1442762_at	6.4	Ttll10	tubulin tyrosine ligase-like family, member 10
1456205_x_at	6.4	Tbca	tubulin cofactor a
1428767_at	6.4	Gsdmdc1	gasdermin domain containing 1
1460685_at	6.4	Timm17b	translocase of inner mitochondrial membrane 17b
1429795_at	6.4	1700001L05Rik	RIKEN cDNA 1700001L05 gene
1453567_s_at	6.4	2810441K11Rik	RIKEN cDNA 2810441K11 gene
1457998_at	6.4	---	Transcribed locus
1433544_at	6.4	Als2cr2	amyotrophic lateral sclerosis 2 (juvenile) chromosome region, candidate 2 (human)
1428019_at	6.4	4932425I24Rik	RIKEN cDNA 4932425I24 gene
1437783_x_at	6.4	Tmem4	transmembrane protein 4
1450962_at	6.4	Pdha2	pyruvate dehydrogenase E1 alpha 2
1419016_at	6.4	1700034I23Rik	RIKEN cDNA 1700034I23 gene
1454511_at	6.4	9430018C23Rik	RIKEN cDNA 9430018C23 gene
1416218_x_at	6.4	LOC629949 /// LOC640991 /// LOC668935 /// LOC674834 /// Rpl37a	ribosomal protein L37a /// similar to 60S ribosomal protein L37a
1428969_at	6.4	D030074E01Rik	RIKEN cDNA D030074E01 gene
1448427_at	6.4	Ndufa6	NADH dehydrogenase (ubiquinone) 1 alpha subcomplex, 6 (B14)
1430446_at	6.4	2310057B04Rik	RIKEN cDNA 2310057B04 gene
1429149_at	6.4	Gins3	GINS complex subunit 3 (Psf3 homolog)
1448152_at	6.4	Igf2	insulin-like growth factor 2
1434158_at	6.4	Gmds	GDP-mannose 4, 6-dehydratase
1441303_at	6.4	---	---
1424209_at	6.4	Rars2	arginyl-tRNA synthetase 2, mitochondrial (putative)
1429212_a_at	6.4	Lrrc51	leucine rich repeat containing 51
1457910_at	6.4	Fmnl2	Formin-like 2
1425739_at	6.4	Pld1	phospholipase D1
1427651_x_at	6.4	H2-D1	histocompatibility 2, D region locus 1
1437402_x_at	6.4	Tmem41b	transmembrane protein 41B
1419639_at	6.4	Efnb2	ephrin B2
1430419_at	6.4	2310031A07Rik	RIKEN cDNA 2310031A07 gene
1418723_at	6.4	Edg7	endothelial differentiation, lysophosphatidic acid G-protein-coupled receptor 7
1450792_at	6.4	Tyrobp	TYRO protein tyrosine kinase binding protein
1447622_at	6.4	Fcgr2b	Fc receptor, IgG, low affinity IIb
1439352_at	6.4	Trim7	tripartite motif protein 7
1422297_at	6.4	Pfdn5	prefoldin 5
1456467_s_at	6.4	Nlk	nemo like kinase
1434713_at	6.4	Smcr7l	Smith-Magenis syndrome chromosome region, candidate 7-like (human)
1426411_a_at	6.4	C230082I21Rik /// Strbp	spermatid perinuclear RNA binding protein /// RIKEN cDNA C230082I21 gene
1454960_at	6.4	Smad3	MAD homolog 3 (Drosophila)
1424356_a_at	6.4	Metrnl	meteorin, glial cell differentiation regulator-like
1423855_x_at	6.4	Rpl17	ribosomal protein L17
1428461_at	6.4	Ppp2r5e	protein phosphatase 2, regulatory subunit B (B56), epsilon isoform
1419394_s_at	6.4	S100a8	S100 calcium binding protein A8 (calgranulin A)
1434341_x_at	6.4	1110020P15Rik	RIKEN cDNA 1110020P15 gene
1429934_at	6.4	4930502E18Rik	RIKEN cDNA 4930502E18 gene
1420714_at	6.4	Lbx2	ladybird homeobox homolog 2 (Drosophila)
1417434_at	6.4	Gpd2	glycerol phosphate dehydrogenase 2, mitochondrial
1418781_at	6.4	Nat9	NAT9
1452705_at	6.4	Pdxdc1	pyridoxal-dependent decarboxylase domain containing 1
1454560_at	6.4	4930519N06Rik	RIKEN cDNA 4930519N06 gene
1430776_s_at	6.4	Ankrd24	ankyrin repeat domain 24
1427228_at	6.4	Palld	palladin, cytoskeletal associated protein
1416042_s_at	6.4	Nasp	nuclear autoantigenic sperm protein (histone-binding)
1436601_at	6.4	Fbxo46	F-box protein 46
1447953_at	6.3	Egfl8	EGF-like domain 8
1424444_a_at	6.3	1600014C10Rik	RIKEN cDNA 1600014C10 gene
1447791_s_at	6.3	Gna14	guanine nucleotide binding protein, alpha 14
1421087_at	6.3	Per3	period homolog 3 (Drosophila)
1415893_at	6.3	Sgpl1	sphingosine phosphate lyase 1
1422575_at	6.3	LOC635153 /// Mxd4	Max dimerization protein 4 /// similar to Max dimerization protein 4
1431020_a_at	6.3	Fgfr1op2	FGFR1 oncogene partner 2
1426016_a_at	6.3	Tro	trophinin
1417231_at	6.3	Cldn2	claudin 2
1448629_at	6.3	Hps4	Hermansky-Pudlak syndrome 4 homolog (human)
1435116_at	6.3	4933403G14Rik	RIKEN cDNA 4933403G14 gene
1423184_at	6.3	Itsn2	intersectin 2
1434057_at	6.3	Ndufb6	NADH dehydrogenase (ubiquinone) 1 beta subcomplex, 6
1422650_a_at	6.3	Riok3	RIO kinase 3 (yeast)
1454225_s_at	6.3	D3Ertd751e	DNA segment, Chr 3, ERATO Doi 751, expressed
1436327_a_at	6.3	Vps53	vacuolar protein sorting 53 (yeast)
1436065_at	6.3	A130091K22Rik	RIKEN cDNA A130091K22 gene
1427172_at	6.3	Ofd1	oral-facial-digital syndrome 1 gene homolog (human)
1424059_at	6.3	Suv420h2	suppressor of variegation 4-20 homolog 2 (Drosophila)
1439865_at	6.3	Kbtbd7	kelch repeat and BTB (POZ) domain containing 7
1435986_x_at	6.3	Sdhc	succinate dehydrogenase complex, subunit C, integral membrane protein
1435403_at	6.3	1700007L15Rik	RIKEN cDNA 1700007L15 gene
1417061_at	6.3	Slc40a1	solute carrier family 40 (iron-regulated transporter), member 1
1417713_at	6.3	Eif2s2	eukaryotic translation initiation factor 2, subunit 2 (beta)
1437471_at	6.3	Lrrc45	leucine rich repeat containing 45
1455939_x_at	6.3	Srp14	signal recognition particle 14
1460586_at	6.3	Megf8	multiple EGF-like-domains 8
1424924_at	6.3	Sec63	SEC63-like (S. cerevisiae)
1428468_at	6.3	3110043O21Rik	RIKEN cDNA 3110043O21 gene
1449244_at	6.3	Cdh2	cadherin 2
1453860_s_at	6.3	Nr3c1	nuclear receptor subfamily 3, group C, member 1
1423214_at	6.3	Plxnc1	plexin C1
1431295_a_at	6.3	Stx18	syntaxin 18
1419759_at	6.3	Abcb1a	ATP-binding cassette, sub-family B (MDR/TAP), member 1A
1416780_at	6.3	Pfkm	phosphofructokinase, muscle
1439064_at	6.3	BC030046	cDNA sequence BC030046
1451349_at	6.3	BC020077	cDNA sequence BC020077
1457415_a_at	6.3	4930513N10Rik	RIKEN cDNA 4930513N10 gene
1449697_s_at	6.3	Mfn1	mitofusin 1
1455509_at	6.3	AB182283	cDNA sequence AB182283
1448936_at	6.3	Stx12	syntaxin 12
1424608_a_at	6.3	Bzw2	basic leucine zipper and W2 domains 2
1429536_at	6.3	2310040C09Rik	RIKEN cDNA 2310040C09 gene
1415789_a_at	6.3	LOC665689 /// Ublcp1	ubiquitin-like domain containing CTD phosphatase 1 /// similar to ubiquitin-like domain containing CTD phosphatase 1
1437764_at	6.3	A730011L01Rik	RIKEN cDNA A730011L01 gene
1450932_s_at	6.3	Dock9 /// LOC670309	dedicator of cytokinesis 9 /// similar to Dedicator of cytokinesis protein 9 (Cdc42 guanine nucleotide exchange factor zizimin 1)
1436710_at	6.3	Zswim4	zinc finger, SWIM domain containing 4
1447260_at	6.3	EG667977 /// ENSMUSG00000073403 /// H2-Bl /// LOC547349 /// LOC673639 /// LOC674137 /// LOC676837 /// LOC677505	histocompatibility 2, blastocyst /// predicted gene, ENSMUSG00000073403 /// similar to MHC class I antigen precursor /// predicted gene, EG667977 /// similar to histocompatibility 2, blastocyst /// similar to RT1 class Ia, locus A1 /// hypothetical protein LOC677505
1456091_at	6.3	Sec22c	SEC22 vesicle trafficking protein-like C (S. cerevisiae)
1434277_a_at	6.3	Ypel2	yippee-like 2 (Drosophila)
1416838_at	6.3	Mut	methylmalonyl-Coenzyme A mutase
1452895_at	6.3	Fbxo45	F-box protein 45
1438820_at	6.3	Rnf17	ring finger protein 17
1435424_x_at	6.3	---	Transcribed locus
1451624_a_at	6.3	Phospho2	phosphatase, orphan 2
1443830_x_at	6.3	Rnf103	ring finger protein 103
1428852_at	6.3	Dock3	dedicator of cyto-kinesis 3
1446508_at	6.3	---	---
1417750_a_at	6.3	Slc25a37	solute carrier family 25, member 37
1434246_at	6.3	L3mbtl3	l(3)mbt-like 3 (Drosophila)
1448993_at	6.3	Atg3	autophagy-related 3 (yeast)
1424308_at	6.3	Slc24a3	solute carrier family 24 (sodium/potassium/calcium exchanger), member 3
1433397_at	6.3	9430012M22Rik	RIKEN cDNA 9430012M22 gene
1438803_s_at	6.3	Snx16	sorting nexin 16
1415944_at	6.3	Sdc1	syndecan 1
1439428_x_at	6.3	Gmds	GDP-mannose 4, 6-dehydratase
1429668_at	6.3	Pou4f1	POU domain, class 4, transcription factor 1
1452491_at	6.3	2900060N18Rik	RIKEN cDNA 2900060N18 gene
1424548_at	6.3	Zgpat	zinc finger, CCCH-type with G patch domain
1432582_at	6.3	3110054G05Rik	RIKEN cDNA 3110054G05 gene
1444318_at	6.3	Chchd7	Coiled-coil-helix-coiled-coil-helix domain containing 7
1456011_x_at	6.3	Acaa1a	acetyl-Coenzyme A acyltransferase 1A
1415790_at	6.3	Ublcp1	ubiquitin-like domain containing CTD phosphatase 1
1424098_at	6.3	Elovl7	ELOVL family member 7, elongation of long chain fatty acids (yeast)
1438696_at	6.3	Edn3	endothelin 3
1437726_x_at	6.3	C1qb	complement component 1, q subcomponent, beta polypeptide
1421294_at	6.3	Hdgfl1	hepatoma derived growth factor-like 1
1423913_at	6.3	Hectd3	HECT domain containing 3
1418771_a_at	6.3	Cpb2	carboxypeptidase B2 (plasma)
1449418_s_at	6.3	Fbxo36	F-box protein 36
1429466_s_at	6.3	Aph1b /// Aph1c	anterior pharynx defective 1c homolog (C. elegans) /// anterior pharynx defective 1b homolog (C. elegans)
1427586_at	6.3	Sema4b	sema domain, immunoglobulin domain (Ig), transmembrane domain (TM) and short cytoplasmic domain, (semaphorin) 4B
1435065_x_at	6.3	Vav2	Vav 2 oncogene
1458440_at	6.3	Specc1	sperm antigen with calponin homology and coiled-coil domains 1
1421756_a_at	6.3	Gpr19	G protein-coupled receptor 19
1422540_at	6.3	Fbln1	fibulin 1
1444157_a_at	6.3	Jarid1c	jumonji, AT rich interactive domain 1C (Rbp2 like)
1417191_at	6.2	Dnajb9	DnaJ (Hsp40) homolog, subfamily B, member 9
1439974_at	6.2	Fkbp15	FK506 binding protein 15
1444047_at	6.2	Kctd8	Potassium channel tetramerisation domain containing 8
1435780_at	6.2	Psd	pleckstrin and Sec7 domain containing
1444409_at	6.2	Kbtbd8	Kelch repeat and BTB (POZ) domain containing 8
1458895_at	6.2	C80008	expressed sequence C80008
1436669_at	6.2	1700019G17Rik	RIKEN cDNA 1700019G17 gene
1419814_s_at	6.2	S100a1	S100 calcium binding protein A1
1424135_at	6.2	Rspry1	ring finger and SPRY domain containing 1
1445537_at	6.2	---	---
1437357_at	6.2	Ythdc2	YTH domain containing 2
1416972_at	6.2	EG434401 /// LOC637555 /// Nhp2l1	NHP2 non-histone chromosome protein 2-like 1 (S. cerevisiae) /// predicted gene, EG434401 /// similar to NHP2-like protein 1 (High mobility group-like nuclear protein 2 homolog 1) ([U4/U6.U5] tri-snRNP 15.5 kDa protein) (Sperm specific antigen 1) (Fertilization antigen 1) (FA-1)
1455218_at	6.2	6330503K22Rik	RIKEN cDNA 6330503K22 gene
1446668_at	6.2	---	---
1448617_at	6.2	Cd53	CD53 antigen
1431665_a_at	6.2	Timm8b	translocase of inner mitochondrial membrane 8 homolog b (yeast)
1447839_x_at	6.2	Adm	adrenomedullin
1451162_at	6.2	Hsbp1	heat shock factor binding protein 1
1432264_x_at	6.2	Cox7a2l	cytochrome c oxidase subunit VIIa polypeptide 2-like
1440132_s_at	6.2	Prkar1b	protein kinase, cAMP dependent regulatory, type I beta
1454086_a_at	6.2	Lmo2	LIM domain only 2
1451631_at	6.2	BC021395	cDNA sequence BC021395
1436159_at	6.2	Usp32	ubiquitin specific peptidase 32
1451073_at	6.2	Sppl3	signal peptide peptidase 3
1435475_at	6.2	Lman2l	lectin, mannose-binding 2-like
1418005_at	6.2	Sdhb	succinate dehydrogenase complex, subunit B, iron sulfur (Ip)
1437085_at	6.2	D630039A03Rik	RIKEN cDNA D630039A03 gene
1439621_at	6.2	---	17 days embryo kidney cDNA, RIKEN full-length enriched library, clone:I920178P20 product:unclassifiable, full insert sequence
1430568_at	6.2	Zc3h13	zinc finger CCCH type containing 13
1429376_s_at	6.2	Anapc10	anaphase promoting complex subunit 10
1417359_at	6.2	Mfap2	microfibrillar-associated protein 2
1425628_a_at	6.2	Gtf2i /// LOC669007	general transcription factor II I /// similar to General transcription factor II-I (GTFII-I) (TFII-I) (Bruton tyrosine kinase-associated protein 135) (BTK-associated protein 135) (BAP-135)
1436208_at	6.2	Asb1	ankyrin repeat and SOCS box-containing protein 1
1428256_at	6.2	2310047H23Rik	RIKEN cDNA 2310047H23 gene
1448858_at	6.2	Ulk2	Unc-51 like kinase 2 (C. elegans)
1434524_at	6.2	Eif2b3	eukaryotic translation initiation factor 2B, subunit 3
1419328_at	6.2	Sema4f	sema domain, immunoglobulin domain (Ig), TM domain, and short cytoplasmic domain
1451177_at	6.2	Dnajb4	DnaJ (Hsp40) homolog, subfamily B, member 4
1459511_at	6.2	3110004L20Rik	RIKEN cDNA 3110004L20 gene
1459833_x_at	6.2	Cib2	calcium and integrin binding family member 2
1451609_at	6.2	Tspan33	tetraspanin 33
1433756_at	6.2	S100pbp	S100P binding protein
1418339_at	6.2	Recql	RecQ protein-like
1422966_a_at	6.2	Tfrc	transferrin receptor
1451196_at	6.2	Ypel5	yippee-like 5 (Drosophila)
1417669_at	6.2	Abhd12	abhydrolase domain containing 12
1420895_at	6.2	Tgfbr1	transforming growth factor, beta receptor I
1423911_at	6.2	Ppp2r5a	protein phosphatase 2, regulatory subunit B (B56), alpha isoform
1444653_at	6.2	---	10 days neonate skin cDNA, RIKEN full-length enriched library, clone:4732412F15 product:unclassifiable, full insert sequence
AFFX-PyruCarbMur/L09192_3_at	6.2	Pcx	pyruvate carboxylase
1424510_at	6.2	Nudt6	nudix (nucleoside diphosphate linked moiety X)-type motif 6
1433820_a_at	6.2	1110012D08Rik	RIKEN cDNA 1110012D08 gene
1455863_at	6.2	Spata5l1	spermatogenesis associated 5-like 1
1457956_at	6.2	Camta1	calmodulin binding transcription activator 1
1437930_at	6.2	Glt25d2	glycosyltransferase 25 domain containing 2
1438296_at	6.2	C430010C01	hypothetical protein C430010C01
1430587_at	6.2	4933425L03Rik	RIKEN cDNA 4933425L03 gene
1453025_at	6.2	2900006F19Rik	RIKEN cDNA 2900006F19 gene
1425759_at	6.2	Nobox	NOBOX oogenesis homeobox
1438702_at	6.2	Flrt2	fibronectin leucine rich transmembrane protein 2
1438207_at	6.2	Gbf1	golgi-specific brefeldin A-resistance factor 1
1431754_at	6.2	4930578N16Rik	RIKEN cDNA 4930578N16 gene
1415921_a_at	6.2	Tnfrsf19	tumor necrosis factor receptor superfamily, member 19
1425212_a_at	6.2	Tnfrsf19	tumor necrosis factor receptor superfamily, member 19
1426427_at	6.2	Ttll1	tubulin tyrosine ligase-like 1
1418713_at	6.2	Pcbd1	pterin 4 alpha carbinolamine dehydratase/dimerization cofactor of hepatocyte nuclear factor 1 alpha (TCF1) 1
1450434_s_at	6.2	Pcyt1a	phosphate cytidylyltransferase 1, choline, alpha isoform
1433545_s_at	6.2	Acad11	acyl-Coenzyme A dehydrogenase family, member 11
1435231_at	6.2	Coq4	coenzyme Q4 homolog (yeast)
1428710_at	6.2	Rit1	Ras-like without CAAX 1
1452192_at	6.2	BC053440	cDNA sequence BC053440
1428258_at	6.2	2010107E04Rik	RIKEN cDNA 2010107E04 gene
1428574_a_at	6.2	Chn2	chimerin (chimaerin) 2
1426298_at	6.2	Irx2	Iroquois related homeobox 2 (Drosophila)
1419638_at	6.2	Efnb2	ephrin B2
1437100_x_at	6.2	Pim3	proviral integration site 3
1459351_at	6.2	Adra1a	adrenergic receptor, alpha 1a
1439944_at	6.2	---	---
1438925_x_at	6.2	Atp6v0c	ATPase, H+ transporting, lysosomal V0 subunit C
1441253_at	6.2	Rfx3	Regulatory factor X, 3 (influences HLA class II expression)
1449549_at	6.2	Efnb2	ephrin B2
1431321_at	6.1	4930513E20Rik	RIKEN cDNA 4930513E20 gene
1450848_at	6.1	Dap3	death associated protein 3
1449021_at	6.1	Rpp21	ribonuclease P 21 subunit (human)
1434405_at	6.1	Fnip1	folliculin interacting protein 1
1449273_at	6.1	Cyfip2	cytoplasmic FMR1 interacting protein 2
1450638_at	6.1	Pdcd5	programmed cell death 5
1445499_at	6.1	Zc3h13	zinc finger CCCH type containing 13
1452274_at	6.1	Zfand3	zinc finger, AN1-type domain 3
1418702_a_at	6.1	2810428I15Rik	RIKEN cDNA 2810428I15 gene
1419209_at	6.1	Cxcl1	chemokine (C-X-C motif) ligand 1
1436213_a_at	6.1	1110028C15Rik	RIKEN cDNA 1110028C15 gene
1455056_at	6.1	Lmo7	LIM domain only 7
1434327_at	6.1	---	---
1422307_at	6.1	---	---
1428828_at	6.1	Rpain	RPA interacting protein
1449966_s_at	6.1	Cab39l	calcium binding protein 39-like
1457521_at	6.1	---	---
1420619_a_at	6.1	Aes	amino-terminal enhancer of split
1439609_at	6.1	---	Transcribed locus
1457642_at	6.1	5730507N06Rik	RIKEN cDNA 5730507N06 gene
1419376_at	6.1	1110018M03Rik	RIKEN cDNA 1110018M03 gene
1416738_at	6.1	Brap	BRCA1 associated protein
1444440_at	6.1	OTTMUSG00000006457	predicted gene, OTTMUSG00000006457
1448974_at	6.1	Dcx	doublecortin
1438656_x_at	6.1	Timm17b	translocase of inner mitochondrial membrane 17b
1451125_at	6.1	Paip2b	poly(A) binding protein interacting protein 2B
1415892_at	6.1	Sgpl1	sphingosine phosphate lyase 1
1419924_at	6.1	Fnip1	Folliculin interacting protein 1
1451525_at	6.1	Arhgap12	Rho GTPase activating protein 12
1438517_at	6.1	Wwox	WW domain-containing oxidoreductase
1426376_at	6.1	Reep5	receptor accessory protein 5
1423037_at	6.1	Agtrl1	angiotensin receptor-like 1
1436514_at	6.1	Gpc4	glypican 4
1424894_at	6.1	Rab13	RAB13, member RAS oncogene family
1436974_at	6.1	A230069A22Rik	RIKEN cDNA A230069A22 gene
1425904_at	6.1	Satb2	special AT-rich sequence binding protein 2
1459664_at	6.1	Wdr31	WD repeat domain 31
1452511_at	6.1	Sox5	SRY-box containing gene 5
1421595_at	6.1	9630031F12Rik	RIKEN cDNA 9630031F12 gene
1426440_at	6.1	Dhrs7	dehydrogenase/reductase (SDR family) member 7
1440130_at	6.1	BB116930	expressed sequence BB116930
1452981_at	6.1	Cntn1	contactin 1
1426699_at	6.1	AU040320	expressed sequence AU040320
1452819_at	6.1	Lphn3	latrophilin 3
1460595_at	6.1	---	16 days embryo head cDNA, RIKEN full-length enriched library, clone:C130021L12 product:unclassifiable, full insert sequence
1415871_at	6.1	Tgfbi	transforming growth factor, beta induced
1425114_at	6.1	Rbbp6	retinoblastoma binding protein 6
1445829_at	6.1	Dnhd1	dynein heavy chain domain 1
1457673_at	6.1	6820431F20Rik	RIKEN cDNA 6820431F20 gene
1449841_at	6.1	Kif3a	kinesin family member 3A
1428659_at	6.1	Phf7	PHD finger protein 7
1439234_a_at	6.1	Tm2d2	TM2 domain containing 2
1436122_at	6.1	Zfp667	zinc finger protein 667
1436715_s_at	6.1	Cdipt	CDP-diacylglycerol--inositol 3-phosphatidyltransferase (phosphatidylinositol synthase)
1427104_at	6.1	Zfp612	zinc finger protein 612
1417331_a_at	6.1	Arl6	ADP-ribosylation factor-like 6
1451029_at	6.1	Bcl2l2	Bcl2-like 2
1433858_at	6.1	Lrrc28	leucine rich repeat containing 28
1456759_at	6.1	---	16 days neonate cerebellum cDNA, RIKEN full-length enriched library, clone:9630048A22 product:unclassifiable, full insert sequence
1432012_a_at	6.1	Nsun6	NOL1/NOP2/Sun domain family 6
1444674_at	6.1	AU015680	expressed sequence AU015680
1427239_at	6.1	Ift122	intraflagellar transport 122 homolog (Chlamydomonas)
1426928_at	6.1	Ccdc93	coiled-coil domain containing 93
1419404_s_at	6.1	Siah1a /// Siah1b	seven in absentia 1A /// seven in absentia 1B
1453375_at	6.1	4930422N03Rik	RIKEN cDNA 4930422N03 gene
1427508_at	6.1	Arsi	arylsulfatase i
1450705_at	6.1	Rdbp	RD RNA-binding protein
1420819_at	6.1	Sla	src-like adaptor
1453377_at	6.1	Sh2d4a	SH2 domain containing 4A
1423743_at	6.1	Arcn1	archain 1
1456813_at	6.1	---	Adult male hypothalamus cDNA, RIKEN full-length enriched library, clone:A230069E07 product:unclassifiable, full insert sequence
1451995_at	6.1	Taf11	TAF11 RNA polymerase II, TATA box binding protein (TBP)-associated factor
1449462_at	6.1	3110049J23Rik	RIKEN cDNA 3110049J23 gene
1434500_at	6.1	Ttyh2	tweety homolog 2 (Drosophila)
1426481_at	6.1	Klhl22	kelch-like 22 (Drosophila)
1435448_at	6.1	Bcl2l11	BCL2-like 11 (apoptosis facilitator)
1425741_at	6.1	Srgap3	SLIT-ROBO Rho GTPase activating protein 3
1457434_s_at	6.1	Ptpla	protein tyrosine phosphatase-like (proline instead of catalytic arginine), member a
1422279_at	6.1	Fv1	Friend virus susceptibility 1
1417328_at	6.1	Ercc1	excision repair cross-complementing rodent repair deficiency, complementation group 1
1420894_at	6.1	Tgfbr1	transforming growth factor, beta receptor I
1429764_at	6.1	1500005K14Rik	RIKEN cDNA 1500005K14 gene
1451380_at	6.1	Zfyve19	zinc finger, FYVE domain containing 19
1432503_a_at	6.1	Pdcl2	phosducin-like 2
1459066_at	6.1	Zfp612	zinc finger protein 612
1460424_at	6.1	Tmem160	transmembrane protein 160
1423216_a_at	6.1	2510049I19Rik	RIKEN cDNA 2510049I19 gene
1417141_at	6	Igtp	interferon gamma induced GTPase
1445960_at	6	---	---
1416844_at	6	Prmt2	protein arginine N-methyltransferase 2
1448882_at	6	Tmem93	transmembrane protein 93
1433942_at	6	Myo6	myosin VI
1449935_a_at	6	Dnaja3	DnaJ (Hsp40) homolog, subfamily A, member 3
1424588_at	6	Srgap3	SLIT-ROBO Rho GTPase activating protein 3
1431862_x_at	6	Odf2l	outer dense fiber of sperm tails 2-like
1429880_at	6	4921531C22Rik	RIKEN cDNA 4921531C22 gene
1428859_at	6	Paox	polyamine oxidase (exo-N4-amino)
1433895_at	6	Tmem127	transmembrane protein 127
1428979_at	6	Mtf1	metal response element binding transcription factor 1
1459682_at	6	EG434249	predicted gene, EG434249
1457397_at	6	Klf14	Kruppel-like factor 14
1426477_at	6	Rasa1	RAS p21 protein activator 1
1423116_at	6	Dom3z	DOM-3 homolog Z (C. elegans)
1417758_at	6	Itga2b	integrin alpha 2b
1433278_at	6	5830440H09Rik	RIKEN cDNA 5830440H09 gene
1416654_at	6	Slc31a2	solute carrier family 31, member 2
1426773_at	6	Mfn1	mitofusin 1
1417075_at	6	2010309E21Rik	RIKEN cDNA 2010309E21 gene
1441330_at	6	Crb1	crumbs homolog 1 (Drosophila)
1438242_at	6	Usp40	ubiquitin specific peptidase 40
1437439_at	6	2410089E03Rik	RIKEN cDNA 2410089E03 gene
1417982_at	6	Insig2	insulin induced gene 2
1418548_at	6	Svs6	seminal vesicle secretory protein 6
1436839_at	6	---	---
1442730_at	6	---	---
1449800_x_at	6	Phf7	PHD finger protein 7
1451166_a_at	6	Ccdc101	coiled-coil domain containing 101
1438782_at	6	Cntn4	contactin 4
1427874_at	6	Zfp313	zinc finger protein 313
1455500_at	6	LOC672513 /// Rnf213	ring finger protein 213 /// similar to chromosome 17 open reading frame 27
1442090_at	6	8030463A06Rik	RIKEN cDNA 8030463A06 gene
1425067_at	6	Celsr3	cadherin EGF LAG seven-pass G-type receptor 3
1423010_at	6	Sacs	sacsin
1419934_at	6	---	---
1447112_s_at	6	Cryl1	crystallin, lambda 1
1420664_s_at	6	Procr	protein C receptor, endothelial
1459320_at	6	---	Transcribed locus
1415784_at	6	Vps35	vacuolar protein sorting 35
1431861_a_at	6	Odf2l	outer dense fiber of sperm tails 2-like
1442219_at	6	Ms4a4b	Membrane-spanning 4-domains, subfamily A, member 4B
1451002_at	6	Aco2	aconitase 2, mitochondrial
1436070_at	6	Glo1	glyoxalase 1
1430574_at	6	Cdkn3	cyclin-dependent kinase inhibitor 3
1457467_at	6	Pknox1	Pbx/knotted 1 homeobox
1451315_at	6	Tmem101	transmembrane protein 101
1437473_at	6	Maf	avian musculoaponeurotic fibrosarcoma (v-maf) AS42 oncogene homolog
1441998_at	6	---	Transcribed locus
1435113_x_at	6	Stmn3	stathmin-like 3
1454830_at	6	Fbn2	fibrillin 2
1433612_at	6	Ap2s1	adaptor-related protein complex 2, sigma 1 subunit
1453207_at	6	2900053A13Rik	RIKEN cDNA 2900053A13 gene
1445734_at	6	Tdh	L-threonine dehydrogenase
1448357_at	6	EG666609 /// LOC671824 /// Snrpg	small nuclear ribonucleoprotein polypeptide G /// predicted gene, EG666609 /// similar to small nuclear ribonucleoprotein polypeptide G
1447930_at	6	Baz1a	bromodomain adjacent to zinc finger domain 1A
1418222_at	6	2610024G14Rik	RIKEN cDNA 2610024G14 gene
1430754_at	6	4930511H11Rik	RIKEN cDNA 4930511H11 gene
1458627_at	6	---	9 days embryo whole body cDNA, RIKEN full-length enriched library, clone:D030053I05 product:unclassifiable, full insert sequence
1447879_x_at	6	Dalrd3 /// Wdr6	DALR anticodon binding domain containing 3 /// WD repeat domain 6
1424291_at	6	Nup93	nucleoporin 93
1447811_s_at	6	Amigo1	adhesion molecule with Ig like domain 1
1430246_at	6	4933406C10Rik	RIKEN cDNA 4933406C10 gene
1428944_at	6	Ube1l2	ubiquitin-activating enzyme E1-like 2
1452704_at	6	1200015F23Rik	RIKEN cDNA 1200015F23 gene
1423475_at	6	Cnnm2	cyclin M2
1432005_at	6	Dnm2	dynamin 2
1418895_at	6	Skap2	src family associated phosphoprotein 2
1434781_at	6	Dnajc16	DnaJ (Hsp40) homolog, subfamily C, member 16
1425690_at	6	B3gat1	beta-1,3-glucuronyltransferase 1 (glucuronosyltransferase P)
1426810_at	6	Jmjd1a	jumonji domain containing 1A
1454807_a_at	6	Snx12	sorting nexin 12
1457152_at	6	Kcnb2	Potassium voltage gated channel, Shab-related subfamily, member 2
1457712_at	5.9	Chd8	chromodomain helicase DNA binding protein 8
1456109_a_at	5.9	Mrps15	mitochondrial ribosomal protein S15
1434416_a_at	5.9	Solh	Small optic lobes homolog (Drosophila)
1443124_at	5.9	---	---
1446869_at	5.9	---	In vitro fertilized eggs cDNA, RIKEN full-length enriched library, clone:7420455A11 product:unclassifiable, full insert sequence
1422886_a_at	5.9	Clk4	CDC like kinase 4
1436134_at	5.9	Scn2b	sodium channel, voltage-gated, type II, beta
1425624_at	5.9	Epm2aip1	EPM2A (laforin) interacting protein 1
1439971_at	5.9	6330439K17Rik	RIKEN cDNA 6330439K17 gene
1430311_at	5.9	Marcks	Myristoylated alanine rich protein kinase C substrate
1448772_at	5.9	Ube2a	ubiquitin-conjugating enzyme E2A, RAD6 homolog (S. cerevisiae)
1449086_at	5.9	Rnf141	ring finger protein 141
1426995_a_at	5.9	Gfer	growth factor, erv1 (S. cerevisiae)-like (augmenter of liver regeneration)
1450106_a_at	5.9	Evl	Ena-vasodilator stimulated phosphoprotein
1432197_at	5.9	4933417D19Rik	RIKEN cDNA 4933417D19 gene
1459977_x_at	5.9	Cox10	COX10 homolog, cytochrome c oxidase assembly protein, heme A: farnesyltransferase (yeast)
1421096_at	5.9	Trpc1	transient receptor potential cation channel, subfamily C, member 1
1416903_at	5.9	Nucb1	nucleobindin 1
1455720_at	5.9	Adamts2	a disintegrin-like and metallopeptidase (reprolysin type) with thrombospondin type 1 motif, 2
1453034_at	5.9	Zfp251	zinc finger protein 251
1455160_at	5.9	2610203C20Rik	RIKEN cDNA 2610203C20 gene
1432765_at	5.9	C030007D22Rik	RIKEN cDNA C030007D22 gene
1451379_at	5.9	Rab22a	RAB22A, member RAS oncogene family
AFFX-TransRecMur/X57349_M_at	5.9	Tfrc	transferrin receptor
1452160_at	5.9	Tiparp	TCDD-inducible poly(ADP-ribose) polymerase
1436425_at	5.9	Ankrd38	ankyrin repeat domain 38
1439768_x_at	5.9	Sema4f	sema domain, immunoglobulin domain (Ig), TM domain, and short cytoplasmic domain
1452855_at	5.9	Ly6k	lymphocyte antigen 6 complex, locus K
1428392_at	5.9	Rassf2	Ras association (RalGDS/AF-6) domain family 2
1441807_s_at	5.9	---	---
1448331_at	5.9	Ndufb7	NADH dehydrogenase (ubiquinone) 1 beta subcomplex, 7
1439874_at	5.9	9330102E08Rik	RIKEN cDNA 9330102E08 gene
1424961_at	5.9	Tapbpl	TAP binding protein-like
1452680_at	5.9	Snrpd2	small nuclear ribonucleoprotein D2
1418253_a_at	5.9	Hspa4l	heat shock protein 4 like
1433773_at	5.9	Rrm2b	ribonucleotide reductase M2 B (TP53 inducible)
1460506_s_at	5.9	LOC675851 /// Ndufc2	NADH dehydrogenase (ubiquinone) 1, subcomplex unknown, 2 /// similar to NADH dehydrogenase (ubiquinone) 1, subcomplex unknown, 2
1434728_at	5.9	Gria3	glutamate receptor, ionotropic, AMPA3 (alpha 3)
1441045_at	5.9	---	---
1436544_at	5.9	Atp10d	ATPase, Class V, type 10D
1437741_at	5.9	Rab21	RAB21, member RAS oncogene family
1450575_at	5.9	Chrm4	cholinergic receptor, muscarinic 4
1416621_at	5.9	Llgl1	lethal giant larvae homolog 1 (Drosophila)
1460703_at	5.9	Ascc1	activating signal cointegrator 1 complex subunit 1
1434291_a_at	5.9	Serf1	small EDRK-rich factor 1
1423635_at	5.9	Bmp2	bone morphogenetic protein 2
1438090_x_at	5.9	Ankrd54	ankyrin repeat domain 54
1430755_at	5.9	4930452G13Rik	RIKEN cDNA 4930452G13 gene
1420668_a_at	5.9	Yipf2	Yip1 domain family, member 2
1453170_at	5.9	LOC100049078	unknown
1423304_a_at	5.9	Rnf111	ring finger 111
1417526_at	5.9	Pcbp3	poly(rC) binding protein 3
1453386_at	5.9	Tusc1	tumor suppressor candidate 1
1436719_at	5.9	Slc35f1	solute carrier family 35, member F1
1460390_at	5.9	Sorl1	sortilin-related receptor, LDLR class A repeats-containing
1459987_s_at	5.9	Cct3	chaperonin subunit 3 (gamma)
1421384_at	5.9	Lyst	lysosomal trafficking regulator
1428323_at	5.9	Gpd2	glycerol phosphate dehydrogenase 2, mitochondrial
1417094_at	5.9	Acot7	acyl-CoA thioesterase 7
1456163_at	5.9	2700049P18Rik	RIKEN cDNA 2700049P18 gene
1417286_at	5.9	Ndufa5	NADH dehydrogenase (ubiquinone) 1 alpha subcomplex, 5
1421810_at	5.9	Dgcr2	DiGeorge syndrome critical region gene 2
1425197_at	5.9	Ptpn2	protein tyrosine phosphatase, non-receptor type 2
1423371_at	5.9	Pole4	polymerase (DNA-directed), epsilon 4 (p12 subunit)
1456060_at	5.9	Maf	avian musculoaponeurotic fibrosarcoma (v-maf) AS42 oncogene homolog
1435348_at	5.9	D930009K15Rik	RIKEN cDNA D930009K15 gene
1459874_s_at	5.9	Mtmr4	myotubularin related protein 4
1429968_at	5.9	2310047L11Rik	RIKEN cDNA 2310047L11 gene
1441782_at	5.9	Aak1	AP2 associated kinase 1
1443279_at	5.9	Nlk	Nemo like kinase
1448489_at	5.9	Pafah2	platelet-activating factor acetylhydrolase 2
1449884_at	5.9	Efcab2	EF-hand calcium binding domain 2
1417847_at	5.9	Ulk2	Unc-51 like kinase 2 (C. elegans)
1419737_a_at	5.9	Ldha	lactate dehydrogenase A
1434999_at	5.9	Suv420h1	suppressor of variegation 4-20 homolog 1 (Drosophila)
1442268_a_at	5.9	---	Adult male epididymis cDNA, RIKEN full-length enriched library, clone:9230001K01 product:unclassifiable, full insert sequence
1438142_s_at	5.9	1700021K14Rik	RIKEN cDNA 1700021K14 gene
1456930_at	5.9	Camsap1	calmodulin regulated spectrin-associated protein 1
1417114_at	5.9	Gmcl1	germ cell-less homolog 1 (Drosophila)
1426915_at	5.9	Dapk1	death associated protein kinase 1
1422911_at	5.9	Cbln3	cerebellin 3 precursor protein
1425698_a_at	5.8	Crebzf	CREB/ATF bZIP transcription factor
1418545_at	5.8	Wasf1	WASP family 1
1448934_at	5.8	Ndufa10	NADH dehydrogenase (ubiquinone) 1 alpha subcomplex 10
1442367_at	5.8	Atp11c	Atpase, class VI, type 11C
1434276_x_at	5.8	BC004004	cDNA sequence BC004004
1454766_at	5.8	C730024G19Rik	RIKEN cDNA C730024G19 gene
1444600_at	5.8	Nrbp1	nuclear receptor binding protein 1
1419509_a_at	5.8	Nagk	N-acetylglucosamine kinase
1415777_at	5.8	Pnliprp1	pancreatic lipase related protein 1
1450144_at	5.8	Pla2r1	phospholipase A2 receptor 1
1432566_at	5.8	1700129I15Rik	RIKEN cDNA 1700129I15 gene
1449225_a_at	5.8	Mapk8ip2	mitogen-activated protein kinase 8 interacting protein 2
1451484_a_at	5.8	Syn1	synapsin I
1419733_at	5.8	Glipr1l2	GLI pathogenesis-related 1 like 2
1446278_at	5.8	Utx	Ubiquitously transcribed tetratricopeptide repeat gene, X chromosome
1451558_at	5.8	Fbxw7	F-box and WD-40 domain protein 7, archipelago homolog (Drosophila)
1423294_at	5.8	Mest	mesoderm specific transcript
1448867_at	5.8	Tmem9b	TMEM9 domain family, member B
1417071_s_at	5.8	Cyp4v3	cytochrome P450, family 4, subfamily v, polypeptide 3
1423311_s_at	5.8	Tpbg	trophoblast glycoprotein
1448304_a_at	5.8	Rab6	RAB6, member RAS oncogene family
1428489_at	5.8	Zcrb1	zinc finger CCHC-type and RNA binding motif 1
1434674_at	5.8	Lyst	lysosomal trafficking regulator
1456629_at	5.8	Ankrd47	ankyrin repeat domain 47
1438653_x_at	5.8	Atxn10	ataxin 10
1425022_at	5.8	Usp3	ubiquitin specific peptidase 3
1460169_a_at	5.8	Pctk1	PCTAIRE-motif protein kinase 1
1420288_at	5.8	T25656	expressed sequence T25656
1422861_s_at	5.8	LOC669660	similar to PDZ and LIM domain protein 5 (Enigma homolog) (Enigma-like PDZ and LIM domains protein)
1426862_at	5.8	Aftph	aftiphilin
1427560_at	5.8	Six5	sine oculis-related homeobox 5 homolog (Drosophila)
1422663_at	5.8	Orc1l	origin recognition complex, subunit 1-like (S.cereviaiae)
1417573_at	5.8	2010311D03Rik	RIKEN cDNA 2010311D03 gene
1450988_at	5.8	Lgr5	leucine rich repeat containing G protein coupled receptor 5
1435987_x_at	5.8	1110059G02Rik	RIKEN cDNA 1110059G02 gene
1418983_at	5.8	Inadl	InaD-like (Drosophila)
1460040_at	5.8	4933407H18Rik	RIKEN cDNA 4933407H18 gene
1429288_x_at	5.8	Stx18	syntaxin 18
1440187_at	5.8	Taf3	TAF3 RNA polymerase II, TATA box binding protein (TBP)-associated factor
1448845_at	5.8	Rpp25	ribonuclease P 25 subunit (human)
1436030_at	5.8	Cachd1	cache domain containing 1
1423283_at	5.8	Pitpna	phosphatidylinositol transfer protein, alpha
1426307_at	5.8	Cyb5r4	cytochrome b5 reductase 4
1440282_at	5.8	2210038L17Rik /// Tulp4	tubby like protein 4 /// RIKEN cDNA 2210038L17 gene
1455762_at	5.8	C330002I19Rik	RIKEN cDNA C330002I19 gene
1434505_a_at	5.8	6430548M08Rik	RIKEN cDNA 6430548M08 gene
1455652_at	5.8	Kif3a	kinesin family member 3A
1438001_x_at	5.8	Reep5	receptor accessory protein 5
1460426_at	5.8	Pde4dip	phosphodiesterase 4D interacting protein (myomegalin)
1421818_at	5.8	Bcl6	B-cell leukemia/lymphoma 6
1460704_at	5.8	Rfng	radical fringe gene homolog (Drosophila)
1428195_at	5.8	4631427C17Rik	RIKEN cDNA 4631427C17 gene
1451374_x_at	5.8	Cklf	chemokine-like factor
1416795_at	5.8	Cryl1	crystallin, lambda 1
1425475_at	5.8	Col4a5	procollagen, type IV, alpha 5
1448924_at	5.8	Tmem186	transmembrane protein 186
1423952_a_at	5.8	Krt7	keratin 7
1428272_at	5.8	Eif1b	eukaryotic translation initiation factor 1B
1437257_at	5.8	Wdr47	WD repeat domain 47
1429929_at	5.8	Mei1	meiosis defective 1
1449464_at	5.8	Kcnq1	potassium voltage-gated channel, subfamily Q, member 1
1435035_at	5.8	Rg9mtd2	RNA (guanine-9-) methyltransferase domain containing 2
1427411_s_at	5.8	Dleu2	deleted in lymphocytic leukemia, 2
1416344_at	5.8	Lamp2	lysosomal-associated membrane protein 2
1447356_at	5.8	LOC554292	UbiE-YGHL1 fusion protein
1423757_x_at	5.8	Igfbp4	insulin-like growth factor binding protein 4
1418946_at	5.8	St3gal1	ST3 beta-galactoside alpha-2,3-sialyltransferase 1
1437175_at	5.8	Pdik1l	PDLIM1 interacting kinase 1 like
1428512_at	5.8	Bhlhb9	basic helix-loop-helix domain containing, class B9
1438887_a_at	5.8	Gmcl1	germ cell-less homolog 1 (Drosophila)
1442549_at	5.8	Mbnl3	muscleblind-like 3 (Drosophila)
1442702_at	5.8	---	Transcribed locus
1456967_at	5.8	Trim66	tripartite motif-containing 66
1435028_at	5.8	Wdr7	WD repeat domain 7
1423394_at	5.8	Pcyox1	prenylcysteine oxidase 1
1433509_s_at	5.8	Reep1	receptor accessory protein 1
1433670_at	5.8	Emp2	epithelial membrane protein 2
1424982_a_at	5.8	2700078E11Rik	RIKEN cDNA 2700078E11 gene
1416726_s_at	5.8	Ube2s	ubiquitin-conjugating enzyme E2S
1435766_at	5.8	Pphln1	periphilin 1
1455199_at	5.8	AI429214	expressed sequence AI429214
1431922_at	5.8	Isx	intestine specific homeobox
1416755_at	5.8	Dnajb1	DnaJ (Hsp40) homolog, subfamily B, member 1
1445606_a_at	5.8	2900009J06Rik	RIKEN cDNA 2900009J06 gene
1441192_at	5.8	Scly	selenocysteine lyase
1428375_at	5.8	4932415G12Rik	RIKEN cDNA 4932415G12 gene
1418485_at	5.8	Slc4a3	solute carrier family 4 (anion exchanger), member 3
1418875_at	5.8	Syngr4	synaptogyrin 4
1439361_at	5.8	---	Transcribed locus
1434714_at	5.7	Ero1lb	ERO1-like beta (S. cerevisiae)
1424055_at	5.7	Ncoa5	nuclear receptor coactivator 5
1433891_at	5.7	Lgr4	leucine-rich repeat-containing G protein-coupled receptor 4
1448011_at	5.7	---	---
1432261_at	5.7	2310039D24Rik	RIKEN cDNA 2310039D24 gene
1430557_at	5.7	4930434J08Rik	RIKEN cDNA 4930434J08 gene
1438277_at	5.7	E130308A19Rik	RIKEN cDNA E130308A19 gene
1417183_at	5.7	Dnaja2	DnaJ (Hsp40) homolog, subfamily A, member 2
1448685_at	5.7	2900010M23Rik	RIKEN cDNA 2900010M23 gene
1419758_at	5.7	Abcb1a	ATP-binding cassette, sub-family B (MDR/TAP), member 1A
1452619_a_at	5.7	Agbl3	ATP/GTP binding protein-like 3
1456343_at	5.7	Slc35f1	solute carrier family 35, member F1
1457682_at	5.7	9030420J04Rik	RIKEN cDNA 9030420J04 gene
1428309_s_at	5.7	Pdrg1	p53 and DNA damage regulated 1
1448359_a_at	5.7	Higd1a	HIG1 domain family, member 1A
1449427_at	5.7	1700016G05Rik	RIKEN cDNA 1700016G05 gene
1416556_at	5.7	Tspan31	tetraspanin 31
1416662_at	5.7	Sardh	sarcosine dehydrogenase
1447364_x_at	5.7	Myo1b	myosin IB
1436410_at	5.7	Gm941	gene model 941, (NCBI)
1433812_at	5.7	Lix1l	Lix1-like
1445198_at	5.7	Utx	ubiquitously transcribed tetratricopeptide repeat gene, X chromosome
1456303_at	5.7	Phf14	PHD finger protein 14
1416274_at	5.7	Ctns	cystinosis, nephropathic
1428654_at	5.7	1200016B10Rik	RIKEN cDNA 1200016B10 gene
1456826_at	5.7	Taok2	TAO kinase 2
1420448_at	5.7	Rhox2	reproductive homeobox 2
1457174_at	5.7	AU015680	expressed sequence AU015680
1426501_a_at	5.7	T2bp	Traf2 binding protein
1434678_at	5.7	Mbnl3	muscleblind-like 3 (Drosophila)
1453067_at	5.7	Apitd1	apoptosis-inducing, TAF9-like domain 1
1429100_at	5.7	2010109K11Rik	RIKEN cDNA 2010109K11 gene
1454800_at	5.7	Morn2	MORN repeat containing 2
1455183_at	5.7	Stk38l	serine/threonine kinase 38 like
1430547_s_at	5.7	Cryzl1	crystallin, zeta (quinone reductase)-like 1
1436867_at	5.7	LOC669709 /// Srl	sarcalumenin /// similar to sarcalumenin
1436242_a_at	5.7	Cklf	chemokine-like factor
1420847_a_at	5.7	Fgfr2	fibroblast growth factor receptor 2
1437301_a_at	5.7	Dvl1	dishevelled, dsh homolog 1 (Drosophila)
1434366_x_at	5.7	C1qb	complement component 1, q subcomponent, beta polypeptide
1439373_x_at	5.7	Wnt5b	wingless-related MMTV integration site 5B
1443493_at	5.7	Dhx37	DEAH (Asp-Glu-Ala-His) box polypeptide 37
1428974_s_at	5.7	Lztfl1	leucine zipper transcription factor-like 1
1445417_at	5.7	---	---
1444335_at	5.7	Edem2	ER degradation enhancer, mannosidase alpha-like 2
1427326_at	5.7	4732471D19Rik	RIKEN cDNA 4732471D19 gene
1417333_at	5.7	Rasa4	RAS p21 protein activator 4
1430214_a_at	5.7	2610020H08Rik	RIKEN cDNA 2610020H08 gene
1436424_at	5.7	1600020E01Rik	RIKEN cDNA 1600020E01 gene
1424944_at	5.7	Pcp2	Purkinje cell protein 2 (L7)
1437011_x_at	5.7	Oaz3	ornithine decarboxylase antizyme 3
1436670_x_at	5.7	1700019G17Rik	RIKEN cDNA 1700019G17 gene
1450867_at	5.7	Mrpl17	mitochondrial ribosomal protein L17
1450059_at	5.7	Fancg	Fanconi anemia, complementation group G
1437186_at	5.7	BC055324	cDNA sequence BC055324
1436934_s_at	5.7	Aco2	aconitase 2, mitochondrial
1435863_at	5.7	Commd6	COMM domain containing 6
1415718_at	5.7	Sap30l	SAP30-like
1447397_at	5.7	1700129I04Rik	RIKEN cDNA 1700129I04 gene
1435981_at	5.7	---	10 days neonate cerebellum cDNA, RIKEN full-length enriched library, clone:6530415D11 product:unclassifiable, full insert sequence
1452291_at	5.7	Centd1	centaurin, delta 1
1453694_at	5.7	EG70793	predicted gene, EG70793
1449175_at	5.7	Gpr65	G-protein coupled receptor 65
1454733_at	5.7	Nod1	nucleotide-binding oligomerization domain containing 1
1417241_at	5.7	X83328	EST X83328
1435155_at	5.7	Cgn	cingulin
1430461_at	5.7	1700120E14Rik	RIKEN cDNA 1700120E14 gene
1423372_at	5.7	Pole4	polymerase (DNA-directed), epsilon 4 (p12 subunit)
1443711_at	5.7	Chd8	Chromodomain helicase DNA binding protein 8
1416097_at	5.7	Lrrc4	leucine rich repeat containing 4
1454707_at	5.7	2310035C23Rik	RIKEN cDNA 2310035C23 gene
1419125_at	5.7	Ptpn18	protein tyrosine phosphatase, non-receptor type 18
1439350_s_at	5.7	Cdc91l1	CDC91 cell division cycle 91-like 1 (S. cerevisiae)
1430730_at	5.7	9430024F10Rik	RIKEN cDNA 9430024F10 gene
1428092_at	5.7	Cdc5l	cell division cycle 5-like (S. pombe)
1446949_at	5.7	4930431P19Rik	RIKEN cDNA 4930431P19 gene
1430807_at	5.7	Klhl22	kelch-like 22 (Drosophila)
1427905_at	5.7	1810063B07Rik	RIKEN cDNA 1810063B07 gene
1415783_at	5.7	Vps35	vacuolar protein sorting 35
1415760_s_at	5.7	Atox1	ATX1 (antioxidant protein 1) homolog 1 (yeast)
1428945_at	5.7	Ube1l2	ubiquitin-activating enzyme E1-like 2
1426716_at	5.7	Tdrd7	tudor domain containing 7
1452859_at	5.7	1200016B10Rik	RIKEN cDNA 1200016B10 gene
1435622_at	5.7	Hs3st3a1	heparan sulfate (glucosamine) 3-O-sulfotransferase 3A1
1437463_x_at	5.7	Tgfbi	transforming growth factor, beta induced
1439235_x_at	5.7	Tm2d2	TM2 domain containing 2
1441502_at	5.7	Lrfn5	Leucine rich repeat and fibronectin type III domain containing 5
1425860_x_at	5.7	Cklf	chemokine-like factor
1459495_at	5.7	---	---
1427955_a_at	5.7	Deb1	differentially expressed in B16F10 1
1438199_at	5.7	AI316807	expressed sequence AI316807
1452994_at	5.7	Pip5k3	phosphatidylinositol-3-phosphate/phosphatidylinositol 5-kinase, type III
1425521_at	5.7	Paip1	polyadenylate binding protein-interacting protein 1
1420289_at	5.7	T25656	expressed sequence T25656
1443475_at	5.7	Hist1h3i	Histone cluster 1, H3i
1450676_at	5.7	Tceb3	transcription elongation factor B (SIII), polypeptide 3
1429532_at	5.6	Morc2a	microrchidia 2A
1434665_at	5.6	Aga	aspartylglucosaminidase
1455076_a_at	5.6	4933424B01Rik	RIKEN cDNA 4933424B01 gene
1434656_at	5.6	B230339M05Rik	RIKEN cDNA B230339M05 gene
1449028_at	5.6	Rhou	ras homolog gene family, member U
1448524_s_at	5.6	Ssr4	signal sequence receptor, delta
1421330_at	5.6	Ptpn4	protein tyrosine phosphatase, non-receptor type 4
1433639_at	5.6	5730593F17Rik	RIKEN cDNA 5730593F17 gene
1435931_at	5.6	E130308A19Rik	RIKEN cDNA E130308A19 gene
1433617_s_at	5.6	B4galt5	UDP-Gal:betaGlcNAc beta 1,4-galactosyltransferase, polypeptide 5
1427490_at	5.6	Abcb7	ATP-binding cassette, sub-family B (MDR/TAP), member 7
1429171_a_at	5.6	Ncapg	on-SMC condensin I complex, subunit G
1439092_at	5.6	Nxf1	nuclear RNA export factor 1 homolog (S. cerevisiae)
1417448_at	5.6	1810008A18Rik	RIKEN cDNA 1810008A18 gene
1453165_at	5.6	Mettl4	methyltransferase like 4
1423841_at	5.6	Bxdc2	brix domain containing 2
1442379_at	5.6	EG574403	predicted gene, EG574403
[truncated: 2,935 more rows]

## Sheet: C
Candidate genes for a role independent of both Foxl2 and Wnt4 in ovary development.
Probe ID	Score	Gene Symbol	Gene Description
1436936_s_at	14.55	Xist	inactive X specific transcripts
1427263_at	13.5	Xist	inactive X specific transcripts
1427262_at	12.9	Xist	inactive X specific transcripts
1449319_at	12.7	Rspo1	R-spondin homolog (Xenopus laevis)
1456552_at	12.15	Foxl2os	Forkhead box L2 opposite strand transcript
1443739_at	12.15	---	---
1422864_at	11.95	Runx1	runt related transcription factor 1
1418517_at	11.95	Irx3	Iroquois related homeobox 3 (Drosophila)
1449534_at	11.6	Sycp3	synaptonemal complex protein 3
1448688_at	11.4	Podxl	podocalyxin-like
1449253_at	11.25	Smc1b	structural maintenace of chromosomes 1B
1455452_x_at	11.1	AI449310	expressed sequence AI449310
1435115_at	11.05	Fndc5	fibronectin type III domain containing 5
1451608_a_at	11	Tspan33	tetraspanin 33
1455451_at	10.9	AI449310	expressed sequence AI449310
1420064_s_at	10.9	Tktl1	transketolase-like 1
1444302_at	10.85	BC049816	cDNA sequence BC049816
1455618_x_at	10.8	Tspan33	tetraspanin 33
1422865_at	10.75	Runx1	runt related transcription factor 1
1455646_at	10.65	2010004M13Rik	RIKEN cDNA 2010004M13 gene
1420065_at	10.5	Tktl1	Transketolase-like 1
1437678_at	10.45	Gm1564	gene model 1564, (NCBI)
1433988_s_at	10.4	C230098O21Rik	RIKEN cDNA C230098O21 gene
1420433_at	10.4	Taf7l	TAF7-like RNA polymerase II, TATA box binding protein (TBP)-associated factor
1435412_at	10.35	1700007E06Rik	RIKEN cDNA 1700007E06 gene
1445758_at	10.3	---	---
1436365_at	10.25	Zbtb7c	zinc finger and BTB domain containing 7C
1457042_at	10.15	AI256396	EST AI256396
1456258_at	10.15	Emx2	empty spiracles homolog 2 (Drosophila)
1429076_a_at	10.15	Gdpd2	glycerophosphodiester phosphodiesterase domain containing 2
1422241_a_at	10.15	Ndufa1	NADH dehydrogenase (ubiquinone) 1 alpha subcomplex, 1
1446051_at	10.1	Gm1140	gene model 1140, (NCBI)
1416053_at	10.1	Lrrn1	leucine rich repeat protein 1, neuronal
1418453_a_at	10.05	Atp1b1	ATPase, Na+/K+ transporting, beta 1 polypeptide
1434458_at	10	Fst	follistatin
1426650_at	10	Myh8	myosin, heavy polypeptide 8, skeletal muscle, perinatal
1453544_at	9.95	Dmrtc1c /// LOC668357	DMRT-like family C1c /// similar to doublesex and mab-3 related transcription factor 8.1 isoform a
1447830_s_at	9.95	Rgs2	regulator of G-protein signaling 2
1427744_at	9.95	Ccnb3	cyclin B3
1423072_at	9.95	6720475J19Rik /// LOC670480	RIKEN cDNA 6720475J19 gene /// similar to putative retrovirus-related gag protein
1450369_at	9.9	Figla	folliculogenesis specific basic helix-loop-helix
1449347_a_at	9.9	Xlr4a /// Xlr4b /// Xlr4c /// Xlr4e	X-linked lymphocyte-regulated 4B /// X-linked lymphocyte-regulated 4C /// X-linked lymphocyte-regulated 4A /// X-linked lymphocyte-regulated 4E
1437462_x_at	9.9	Mmp15	matrix metallopeptidase 15
1434739_at	9.9	Fmr1nb	fragile X mental retardation 1 neighbor
1436978_at	9.85	Wnt9a	wingless-type MMTV integration site 9A
1425157_x_at	9.8	Tspan33	tetraspanin 33
1417649_at	9.8	Cdkn1c	cyclin-dependent kinase inhibitor 1C (P57)
1454961_at	9.75	Synj1	synaptojanin 1
1438365_x_at	9.75	Laptm4b	lysosomal-associated protein transmembrane 4B
1457021_x_at	9.7	Amhr2	anti-Mullerian hormone type 2 receptor
1455796_x_at	9.7	Olfm1	olfactomedin 1
1453331_at	9.7	1700013H16Rik	RIKEN cDNA 1700013H16 gene
1449567_at	9.7	Tktl1	transketolase-like 1
1443844_at	9.65	1700123J19Rik	RIKEN cDNA 1700123J19 gene
1440672_at	9.65	LOC638394 /// Zfp541	similar to zinc finger protein 541 /// zinc finger protein 541
1439689_at	9.65	9030224M15Rik	RIKEN cDNA 9030224M15 gene
1428146_s_at	9.65	Acaa2	acetyl-Coenzyme A acyltransferase 2 (mitochondrial 3-oxoacyl-Coenzyme A thiolase)
1427291_at	9.65	Sycp1	synaptonemal complex protein 1
1423055_at	9.6	Nsg1	neuron specific gene family member 1
1453135_at	9.5	Fndc5	fibronectin type III domain containing 5
1442013_at	9.5	Ccdc79	coiled-coil domain containing 79
1434170_at	9.5	Wdr40b	WD repeat domain 40B
1448411_at	9.45	Wfs1	Wolfram syndrome 1 homolog (human)
1448147_at	9.45	Tnfrsf19	tumor necrosis factor receptor superfamily, member 19
1438967_x_at	9.45	Amhr2	anti-Mullerian hormone type 2 receptor
1422029_at	9.45	Ccl20	chemokine (C-C motif) ligand 20
1449036_at	9.4	Rnf128	ring finger protein 128
1435052_at	9.4	4930455F23Rik	RIKEN cDNA 4930455F23 gene
1445263_at	9.35	---	Transcribed locus, strongly similar to NP_001034335.1 protein LOC634802 [Mus musculus]
1438672_at	9.35	Parvb	parvin, beta
1432224_at	9.35	4831407H17Rik	RIKEN cDNA 4831407H17 gene
1421365_at	9.35	Fst	follistatin
1452734_at	9.3	Rnaset2a /// Rnaset2b	ribonuclease T2B /// ribonuclease T2A
1425016_at	9.3	Ephb2	Eph receptor B2
1423071_x_at	9.3	EG270335 /// EG434328 /// EG622782 /// EG665837 /// EG666017 /// EG666200 /// EG666464 /// EG668524 /// LOC544983 /// LOC545175 /// LOC619711 /// LOC623857 /// LOC624831 /// LOC670117 /// LOC670242	predicted gene, EG270335 /// predicted gene, EG434328 /// hypothetical LOC544983 /// hypothetical LOC545175 /// hypothetical LOC619711 /// predicted gene, EG622782 /// hypothetical protein LOC623857 /// hypothetical LOC624831 /// predicted gene, EG665837 /// predicted gene, EG666017 /// predicted gene, EG666200 /// predicted gene, EG666464 /// predicted gene, EG668524 /// hypothetical protein LOC…
1417396_at	9.3	Podxl	podocalyxin-like
1449103_at	9.25	Tex101	testis expressed gene 101
1428942_at	9.25	Mt2	metallothionein 2
1427820_at	9.25	---	---
1427198_at	9.25	BC022960	cDNA sequence BC022960
1422597_at	9.25	Mmp15	matrix metallopeptidase 15
1419339_at	9.25	Neu3	neuraminidase 3
1416148_at	9.25	Laptm4b	lysosomal-associated protein transmembrane 4B
1428669_at	9.2	Bmyc	brain expressed myelocytomatosis oncogene
1454745_at	9.15	Arhgap29	Rho GTPase activating protein 29
1425784_a_at	9.15	Olfm1	olfactomedin 1
1423890_x_at	9.15	Atp1b1	ATPase, Na+/K+ transporting, beta 1 polypeptide
1419248_at	9.15	Rgs2	regulator of G-protein signaling 2
1451152_a_at	9.1	Atp1b1	ATPase, Na+/K+ transporting, beta 1 polypeptide
1436293_x_at	9.1	D1Ertd471e	DNA segment, Chr 1, ERATO Doi 471, expressed
1450292_a_at	9.05	Hormad1	HORMA domain containing 1
1439443_x_at	9.05	Tkt	transketolase
1426107_at	9.05	Prdm9	PR domain containing 9
1456012_x_at	9	Rnaset2a /// Rnaset2b	ribonuclease T2B /// ribonuclease T2A
1441926_x_at	9	Tmie	transmembrane inner ear
1422835_at	9	Kcnd2	potassium voltage-gated channel, Shal-related family, member 2
1422060_at	9	LOC676024 /// Parvb	parvin, beta /// similar to parvin, beta
1416840_at	9	Mid1ip1	Mid1 interacting protein 1 (gastrulation specific G12-like (zebrafish))
1452365_at	8.95	4732435N03Rik	RIKEN cDNA 4732435N03 gene
1451061_at	8.95	1700018B24Rik	RIKEN cDNA 1700018B24 gene
1448390_a_at	8.95	Dhrs3	dehydrogenase/reductase (SDR family) member 3
1441886_at	8.95	Ccdc79	coiled-coil domain containing 79
1434301_at	8.95	D330050I23Rik	RIKEN cDNA D330050I23 gene
1424261_at	8.95	Zfp672	zinc finger protein 672
1420667_at	8.95	Doc2b	double C2, beta
1424624_at	8.9	2900011O08Rik	RIKEN cDNA 2900011O08 gene
1422557_s_at	8.9	Mt1	metallothionein 1
1419247_at	8.9	Rgs2	regulator of G-protein signaling 2
1452366_at	8.85	4732435N03Rik	RIKEN cDNA 4732435N03 gene
1452298_a_at	8.85	Myo5b	myosin Vb
1452114_s_at	8.85	Igfbp5	insulin-like growth factor binding protein 5
1424008_a_at	8.85	Rbpms2	RNA binding protein with multiple splicing 2
1433489_s_at	8.8	Fgfr2	fibroblast growth factor receptor 2
1424699_at	8.8	4921511K06Rik	RIKEN cDNA 4921511K06 gene
1429270_a_at	8.75	Syce2	synaptonemal complex central element protein 2
1419340_at	8.75	Mov10l1	Moloney leukemia virus 10-like 1
1449914_at	8.7	Ribc1	RIB43A domain with coiled-coils 1
1440692_at	8.7	Gm364	gene model 364, (NCBI)
1417156_at	8.7	Krt19	keratin 19
1452531_at	8.65	Runx1	runt related transcription factor 1
1441985_at	8.65	4933416C03Rik	RIKEN cDNA 4933416C03 gene
1436915_x_at	8.65	Laptm4b	lysosomal-associated protein transmembrane 4B
1421072_at	8.65	Irx5	Iroquois related homeobox 5 (Drosophila)
1451381_at	8.6	1810020D17Rik	RIKEN cDNA 1810020D17 gene
1449077_at	8.6	Eraf	erythroid associated factor
1437085_at	8.6	D630039A03Rik	RIKEN cDNA D630039A03 gene
1436659_at	8.6	Dcamkl1	Doublecortin and calcium/calmodulin-dependent protein kinase-like 1
1436333_a_at	8.6	Synj1	synaptojanin 1
1431648_at	8.6	4930528F23Rik	RIKEN cDNA 4930528F23 gene
1426981_at	8.6	Pcsk6	proprotein convertase subtilisin/kexin type 6
1420521_at	8.6	Papln	papilin, proteoglycan-like sulfated glycoprotein
1417695_a_at	8.6	Soat1	sterol O-acyltransferase 1
1448194_a_at	8.55	H19	H19 fetal liver mRNA
1436617_at	8.55	Cetn4	centrin 4
1433465_a_at	8.55	AI467606	expressed sequence AI467606
1422011_s_at	8.55	3830403N18Rik /// Xlr	X-linked lymphocyte-regulated complex /// RIKEN cDNA 3830403N18 gene
1455126_x_at	8.5	2310028O11Rik	RIKEN cDNA 2310028O11 gene
1452804_at	8.5	1700010A17Rik	RIKEN cDNA 1700010A17 gene
1452578_at	8.5	Runx1	runt related transcription factor 1
1448269_a_at	8.5	Klhl13	kelch-like 13 (Drosophila)
1448034_at	8.5	AI842396	expressed sequence AI842396
1444797_at	8.5	8030474K03Rik	RIKEN cDNA 8030474K03 gene
1417580_s_at	8.5	Selenbp1	selenium binding protein 1
1457826_a_at	8.45	1810043H04Rik	RIKEN cDNA 1810043H04 gene
1454869_at	8.45	Wdr40b	WD repeat domain 40B
1448123_s_at	8.45	Tgfbi	transforming growth factor, beta induced
1435998_at	8.45	Gm288	gene model 288, (NCBI)
1429074_at	8.45	1700026D08Rik	RIKEN cDNA 1700026D08 gene
1428361_x_at	8.45	Hba-a1	hemoglobin alpha, adult chain 1
1453177_at	8.4	4631426E05Rik	RIKEN cDNA 4631426E05 gene
1450699_at	8.4	Selenbp1	selenium binding protein 1
1436026_at	8.4	Zfp703	zinc finger protein 703
1424383_at	8.4	Tmem51	transmembrane protein 51
1421992_a_at	8.4	Igfbp4	insulin-like growth factor binding protein 4
1450930_at	8.35	Hpca	hippocalcin
1442664_at	8.35	Mbnl3	Muscleblind-like 3 (Drosophila)
1440878_at	8.35	Runx1	runt related transcription factor 1
1438659_x_at	8.35	Chchd6	coiled-coil-helix-coiled-coil-helix domain containing 6
1428685_at	8.35	Syce1	synaptonemal complex central element protein 1
1428145_at	8.35	Acaa2	acetyl-Coenzyme A acyltransferase 2 (mitochondrial 3-oxoacyl-Coenzyme A thiolase)
1416891_at	8.35	Numb	numb gene homolog (Drosophila)
1456559_at	8.3	Emx2os	empty spiracles homolog 2 (Drosophila) opposite strand
1454881_s_at	8.3	Upk3b	uroplakin 3B
1454799_at	8.3	A230097K15Rik	RIKEN cDNA A230097K15 gene
1438378_at	8.3	1700013G23Rik	RIKEN cDNA 1700013G23 gene
1436657_at	8.3	LOC629972 /// OTTMUSG00000003947	hypothetical protein LOC629972 /// predicted gene, OTTMUSG00000003947
1421183_at	8.3	Tex12	testis expressed gene 12
1420719_at	8.3	Tex15	testis expressed gene 15
1417373_a_at	8.3	Tuba4a	tubulin, alpha 4A
1450162_at	8.25	Dpf3	D4, zinc and double PHD fingers, family 3
1444122_at	8.25	Sycp2	synaptonemal complex protein 2
1442101_at	8.25	A930017N06Rik	RIKEN cDNA A930017N06 gene
1436680_s_at	8.25	Ddb2	damage specific DNA binding protein 2
1424968_at	8.25	2210023G05Rik	RIKEN cDNA 2210023G05 gene
1422836_at	8.25	Mbnl3	muscleblind-like 3 (Drosophila)
1417714_x_at	8.25	Hba-a1	hemoglobin alpha, adult chain 1
1445444_at	8.2	---	0 day neonate cerebellum cDNA, RIKEN full-length enriched library, clone:C230092G11 product:unclassifiable, full insert sequence
1441511_at	8.2	Kcnt1	potassium channel, subfamily T, member 1
1437693_at	8.2	D1Pas1	DNA segment, Chr 1, Pasteur Institute 1
1437264_at	8.2	BC051142	cDNA sequence BC051142
1435365_at	8.2	4732415M23Rik	RIKEN cDNA 4732415M23 gene
1434378_a_at	8.2	Mxd4	Max dimerization protein 4
1427989_at	8.2	Amhr2	anti-Mullerian hormone type 2 receptor
1425557_x_at	8.2	Tsc22d3	TSC22 domain family 3
1423119_at	8.2	Rshl2a /// Rshl2b	radial spokehead-like 2A /// radial spokehead-like 2B
1418004_a_at	8.2	Tmem176b	transmembrane protein 176B
1459713_s_at	8.15	Tmem16a	transmembrane protein 16A
1455170_at	8.15	2810001G20Rik	RIKEN cDNA 2810001G20 gene
1444517_at	8.15	---	---
1438200_at	8.15	Sulf1	sulfatase 1
1435917_at	8.15	Ociad2	OCIA domain containing 2
1426742_at	8.15	Atp5f1	ATP synthase, H+ transporting, mitochondrial F0 complex, subunit b, isoform 1
1425545_x_at	8.15	H2-D1	histocompatibility 2, D region locus 1
1423602_at	8.15	Traf1	Tnf receptor-associated factor 1
1423369_at	8.15	Fmr1	fragile X mental retardation syndrome 1 homolog
1421424_a_at	8.15	Anpep	alanyl (membrane) aminopeptidase
1454665_at	8.1	Irf2bp2 /// LOC672960	interferon regulatory factor 2 binding protein 2 /// similar to interferon regulatory factor 2 binding protein 2
1445412_at	8.1	Ccdc73	coiled-coil domain containing 73
1443964_at	8.1	Tmie	transmembrane inner ear
1432458_at	8.1	1700011F14Rik	RIKEN cDNA 1700011F14 gene
1424076_at	8.1	Gdpd1	glycerophosphodiester phosphodiesterase domain containing 1
1420762_a_at	8.1	Ybx2	Y box protein 2
1460627_at	8.05	Thsd7b	thrombospondin, type I, domain containing 7B
1453184_at	8.05	2310040C09Rik	RIKEN cDNA 2310040C09 gene
1449464_at	8.05	Kcnq1	potassium voltage-gated channel, subfamily Q, member 1
1440181_at	8.05	Gm1568	gene model 1568, (NCBI)
1426595_at	8.05	Slc18a1	solute carrier family 18 (vesicular monoamine), member 1
1426086_a_at	8.05	Fmr1	fragile X mental retardation syndrome 1 homolog
1425163_at	8.05	AI661453	expressed sequence AI661453
1420666_at	8.05	Doc2b	double C2, beta
1419178_at	8.05	Cd3g	CD3 antigen, gamma polypeptide
1419063_at	8.05	Ugt8a	UDP galactosyltransferase 8A
1460647_a_at	8	Nr2f6	nuclear receptor subfamily 2, group F, member 6
1454159_a_at	8	Igfbp2	insulin-like growth factor binding protein 2
1439352_at	8	Trim7	tripartite motif protein 7
1438993_a_at	8	Atp6v1d	ATPase, H+ transporting, lysosomal V1 subunit D
1430781_at	8	Ak7	adenylate kinase 7
1429867_at	8	4933424C08Rik	RIKEN cDNA 4933424C08 gene
1422956_at	8	D1Pas1	DNA segment, Chr 1, Pasteur Institute 1
1417696_at	8	Soat1	sterol O-acyltransferase 1
1417368_s_at	8	Ndufa2	NADH dehydrogenase (ubiquinone) 1 alpha subcomplex, 2
1454698_at	7.95	Ptplad1	protein tyrosine phosphatase-like A domain containing 1
1451418_a_at	7.95	Spsb4	splA/ryanodine receptor domain and SOCS box containing 4
1441687_at	7.95	Wnt4	wingless-related MMTV integration site 4
1440452_at	7.95	Drp2	dystrophin related protein 2
1440254_at	7.95	---	---
1434013_at	7.95	Ablim3	actin binding LIM protein family, member 3
1430364_at	7.95	Atf7ip2	activating transcription factor 7 interacting protein 2
1429522_at	7.95	Ankrd42	ankyrin repeat domain 42
1456208_at	7.9	A530057A03Rik	RIKEN cDNA A530057A03 gene
1455581_x_at	7.9	9530028C05	hypothetical protein 9530028C05
1447283_at	7.9	Tsga10	testis specific 10
1444165_at	7.9	Layn	layilin
1441542_at	7.9	Drp2	dystrophin related protein 2
1437698_at	7.9	Myo5b	myosin Vb
1427437_at	7.9	2610203C20Rik	RIKEN cDNA 2610203C20 gene
1425212_a_at	7.9	Tnfrsf19	tumor necrosis factor receptor superfamily, member 19
1424176_a_at	7.9	Anxa4	annexin A4
1422948_s_at	7.9	Hist1h4a /// Hist1h4b /// Hist1h4c /// Hist1h4h /// Hist1h4i /// Hist1h4j /// Hist1h4k /// Hist1h4m	histone cluster 1, H4h /// histone cluster 1, H4c /// histone cluster 1, H4i /// histone cluster 1, H4j /// histone cluster 1, H4k /// histone cluster 1, H4m /// histone cluster 1, H4a /// histone cluster 1, H4b
1416871_at	7.9	Adam8	a disintegrin and metallopeptidase domain 8
1415906_at	7.9	Tmsb4x	thymosin, beta 4, X chromosome
1460698_a_at	7.85	Sec11c	SEC11 homolog C (S. cerevisiae)
1456603_at	7.85	1500005K14Rik	RIKEN cDNA 1500005K14 gene
1455333_at	7.85	Tns3	tensin 3
1453603_at	7.85	2700022O18Rik	RIKEN cDNA 2700022O18 gene
1452651_a_at	7.85	Myl1	myosin, light polypeptide 1
1451015_at	7.85	Tkt	transketolase
1442379_at	7.85	EG574403	predicted gene, EG574403
1434245_a_at	7.85	Cybasc3	cytochrome b, ascorbate dependent 3
1431393_at	7.85	Six6os1	Six6 opposite strand transcript 1
1427672_a_at	7.85	Utx	ubiquitously transcribed tetratricopeptide repeat gene, X chromosome
1422313_a_at	7.85	Igfbp5	insulin-like growth factor binding protein 5
1420772_a_at	7.85	Tsc22d3	TSC22 domain family 3
1419147_at	7.85	Rec8L1	REC8-like 1 (yeast)
1416129_at	7.85	Errfi1	ERBB receptor feedback inhibitor 1
1455056_at	7.8	Lmo7	LIM domain only 7
1442791_x_at	7.8	6720407P12Rik	RIKEN cDNA 6720407P12 gene
1440103_at	7.8	EG665540	Predicted gene, EG665540
1433616_a_at	7.8	2310028O11Rik	RIKEN cDNA 2310028O11 gene
1421025_at	7.8	Agpat1	1-acylglycerol-3-phosphate O-acyltransferase 1 (lysophosphatidic acid acyltransferase, alpha)
1455940_x_at	7.75	Wdr6	WD repeat domain 6
1451931_x_at	7.75	H2-L	histocompatibility 2, D region
1451683_x_at	7.75	H2-D1	histocompatibility 2, D region locus 1
1423909_at	7.75	Tmem176a	transmembrane protein 176A
1417355_at	7.75	Peg3	paternally expressed 3
1417111_at	7.75	Man1a	mannosidase 1, alpha
1453851_a_at	7.7	Gadd45g	growth arrest and DNA-damage-inducible 45 gamma
1451419_at	7.7	Spsb4	splA/ryanodine receptor domain and SOCS box containing 4
1448610_a_at	7.7	Sod2	superoxide dismutase 2, mitochondrial
1436894_at	7.7	D1Ertd471e	DNA segment, Chr 1, ERATO Doi 471, expressed
1426284_at	7.7	Krt20	keratin 20
1425995_s_at	7.7	Wt1	Wilms tumor homolog
1417505_s_at	7.7	Il11ra1 /// Il11ra2 /// LOC621887	interleukin 11 receptor, alpha chain 1 /// interleukin 11 receptor, alpha chain 2 /// similar to interleukin 11 receptor, alpha chain 2
1416292_at	7.7	Prdx3	peroxiredoxin 3
1455061_a_at	7.65	Acaa2	acetyl-Coenzyme A acyltransferase 2 (mitochondrial 3-oxoacyl-Coenzyme A thiolase)
1436221_at	7.65	D1Ertd471e	DNA segment, Chr 1, ERATO Doi 471, expressed
1434944_at	7.65	Dmpk	dystrophia myotonica-protein kinase
1434435_s_at	7.65	Cox17	cytochrome c oxidase, subunit XVII assembly protein homolog (yeast)
1429088_at	7.65	Lbh	limb-bud and heart
1428579_at	7.65	Fmnl2	formin-like 2
1427287_s_at	7.65	Itpr2	inositol 1,4,5-triphosphate receptor 2
1425806_a_at	7.65	Surb7	SRB7 (suppressor of RNA polymerase B) homolog (S. cerevisiae)
1416582_a_at	7.65	Bad	Bcl-associated death promoter
1460169_a_at	7.6	Pctk1	PCTAIRE-motif protein kinase 1
1454268_a_at	7.6	Cyba	cytochrome b-245, alpha polypeptide
1450648_s_at	7.6	H2-Ab1	histocompatibility 2, class II antigen A, beta 1
1436368_at	7.6	Slc16a10	solute carrier family 16 (monocarboxylic acid transporters), member 10
1426911_at	7.6	Dsc2	desmocollin 2
1423779_at	7.6	Chchd6	coiled-coil-helix-coiled-coil-helix domain containing 6
1422727_at	7.6	Nme5	expressed in non-metastatic cells 5
1417921_at	7.6	2610029G23Rik	RIKEN cDNA 2610029G23 gene
1416597_at	7.6	Hdgfrp2	hepatoma-derived growth factor, related protein 2
1453872_at	7.55	Dmrtc2	doublesex and mab-3 related transcription factor like family C2
1450988_at	7.55	Lgr5	leucine rich repeat containing G protein coupled receptor 5
1437463_x_at	7.55	Tgfbi	transforming growth factor, beta induced
1429470_at	7.55	Spdya	speedy homolog A (Drosophila)
1428405_at	7.55	Hcfc1r1	host cell factor C1 regulator 1 (XPO1-dependent)
1427847_at	7.55	Runx1	runt related transcription factor 1
1424638_at	7.55	Cdkn1a	cyclin-dependent kinase inhibitor 1A (P21)
1423757_x_at	7.55	Igfbp4	insulin-like growth factor binding protein 4
1422852_at	7.55	Cib2	calcium and integrin binding family member 2
1418879_at	7.55	9030611O19Rik	RIKEN cDNA 9030611O19 gene
1418101_a_at	7.55	Rtn3	reticulon 3
1417356_at	7.55	Peg3	paternally expressed 3
1416727_a_at	7.55	Cyb5	cytochrome b-5
1460637_s_at	7.5	Pfdn5	prefoldin 5
1454152_a_at	7.5	Gprk2l	G protein-coupled receptor kinase 2, groucho gene related (Drosophila)
1451784_x_at	7.5	H2-D1 /// H2-L /// LOC636948	histocompatibility 2, D region locus 1 /// histocompatibility 2, D region /// similar to H-2 class I histocompatibility antigen, D-B alpha chain precursor (H-2D(B))
1449026_at	7.5	Ifnar1	interferon (alpha and beta) receptor 1
1448657_a_at	7.5	Dnajb10	DnaJ (Hsp40) homolog, subfamily B, member 10
1448499_a_at	7.5	Ephx2	epoxide hydrolase 2, cytoplasmic
1443831_s_at	7.5	Mtl5	metallothionein-like 5, testis-specific (tesmin)
1442702_at	7.5	---	Transcribed locus
1436297_a_at	7.5	Grina	glutamate receptor, ionotropic, N-methyl D-asparate-associated protein 1 (glutamate binding)
1429884_at	7.5	Srgap2	SLIT-ROBO Rho GTPase activating protein 2
1418713_at	7.5	Pcbd1	pterin 4 alpha carbinolamine dehydratase/dimerization cofactor of hepatocyte nuclear factor 1 alpha (TCF1) 1
1418567_a_at	7.5	Srp14	signal recognition particle 14
1447550_at	7.45	EG666892 /// LOC671332	predicted gene, EG666892 /// hypothetical protein LOC671332
1442796_at	7.45	Atf7ip2	activating transcription factor 7 interacting protein 2
1441579_at	7.45	Dmrta1	doublesex and mab-3 related transcription factor like family A1
1436244_a_at	7.45	Tle2	transducin-like enhancer of split 2, homolog of Drosophila E(spl)
1430329_at	7.45	Cgn	cingulin
1429175_at	7.45	Tmem178	transmembrane protein 178
1425455_a_at	7.45	Churc1	churchill domain containing 1
1422444_at	7.45	Itga6	integrin alpha 6
1420720_at	7.45	Nptx2	neuronal pentraxin 2
1419018_at	7.45	Rhox6	reproductive homeobox 6
1417300_at	7.45	Smpdl3b	sphingomyelin phosphodiesterase, acid-like 3B
1416567_s_at	7.45	Atp5e	ATP synthase, H+ transporting, mitochondrial F1 complex, epsilon subunit
1460390_at	7.4	Sorl1	sortilin-related receptor, LDLR class A repeats-containing
1459470_at	7.4	Runx1	Runt related transcription factor 1
1457110_at	7.4	Pank1	pantothenate kinase 1
1454615_x_at	7.4	Srp14	signal recognition particle 14
1453187_at	7.4	Ociad2	OCIA domain containing 2
1452757_s_at	7.4	Hba-a1	hemoglobin alpha, adult chain 1
1441224_at	7.4	Drp2	Dystrophin related protein 2
1437710_x_at	7.4	1700021P22Rik	RIKEN cDNA 1700021P22 gene
1437100_x_at	7.4	Pim3	proviral integration site 3
1436262_x_at	7.4	Otud5	OTU domain containing 5
1433712_at	7.4	AW555464	expressed sequence AW555464
1429136_at	7.4	1700052K11Rik	RIKEN cDNA 1700052K11 gene
1428372_at	7.4	St5	suppression of tumorigenicity 5
1427586_at	7.4	Sema4b	sema domain, immunoglobulin domain (Ig), transmembrane domain (TM) and short cytoplasmic domain, (semaphorin) 4B
1424654_at	7.4	Acp2	acid phosphatase 2, lysosomal
1422623_x_at	7.4	Rpl41	ribosomal protein L41
1418568_x_at	7.4	Srp14	signal recognition particle 14
1417609_at	7.4	Ube2a	ubiquitin-conjugating enzyme E2A, RAD6 homolog (S. cerevisiae)
1416952_at	7.4	Atp6v1d	ATPase, H+ transporting, lysosomal V1 subunit D
1415871_at	7.4	Tgfbi	transforming growth factor, beta induced
1452625_at	7.35	Kctd2	potassium channel tetramerisation domain containing 2
1451508_at	7.35	Larp2	La ribonucleoprotein domain family, member 2
1450773_at	7.35	Kcnd2	potassium voltage-gated channel, Shal-related family, member 2
1448318_at	7.35	Adfp	adipose differentiation related protein
1447839_x_at	7.35	Adm	adrenomedullin
1444512_at	7.35	Arhgap29	Rho GTPase activating protein 29
1438682_at	7.35	Pik3r1	phosphatidylinositol 3-kinase, regulatory subunit, polypeptide 1 (p85 alpha)
1434678_at	7.35	Mbnl3	muscleblind-like 3 (Drosophila)
1433916_at	7.35	Vamp3	vesicle-associated membrane protein 3
1433706_a_at	7.35	Ptplad1	protein tyrosine phosphatase-like A domain containing 1
1432431_s_at	7.35	2900006F19Rik	RIKEN cDNA 2900006F19 gene
1431403_a_at	7.35	Mtap7d2	MAP7 domain containing 2
1428989_at	7.35	0710001D07Rik	RIKEN cDNA 0710001D07 gene
1428393_at	7.35	Nrn1	neuritin 1
1426857_a_at	7.35	Hsdl2	hydroxysteroid dehydrogenase like 2
1424049_at	7.35	Lrrc42	leucine rich repeat containing 42
1423398_at	7.35	Taf12	TAF12 RNA polymerase II, TATA box binding protein (TBP)-associated factor
1422834_at	7.35	Kcnd2	potassium voltage-gated channel, Shal-related family, member 2
1416824_at	7.35	B230118H07Rik	RIKEN cDNA B230118H07 gene
1457698_at	7.3	AI314831	expressed sequence AI314831
1449000_at	7.3	D10Jhu81e	DNA segment, Chr 10, Johns Hopkins University 81 expressed
1439433_a_at	7.3	Slc35a2	solute carrier family 35 (UDP-galactose transporter), member A2
1434854_a_at	7.3	Rps10	ribosomal protein S10
1430433_at	7.3	4933406J08Rik /// LOC640572	RIKEN cDNA 4933406J08 gene /// hypothetical protein LOC640572
1427506_at	7.3	Ppil5	peptidylprolyl isomerase (cyclophilin) like 5
1425759_at	7.3	Nobox	NOBOX oogenesis homeobox
1422847_a_at	7.3	Prkcd	protein kinase C, delta
1422804_at	7.3	Serpinb6b	serine (or cysteine) peptidase inhibitor, clade B, member 6b
1418473_at	7.3	Cutc	cutC copper transporter homolog (E.coli)
1415956_a_at	7.3	Pctk1	PCTAIRE-motif protein kinase 1
1459626_at	7.25	---	Transcribed locus
1457415_a_at	7.25	4930513N10Rik	RIKEN cDNA 4930513N10 gene
1451260_at	7.25	Aldh1b1	aldehyde dehydrogenase 1 family, member B1
1449021_at	7.25	Rpp21	ribonuclease P 21 subunit (human)
1448152_at	7.25	Igf2	insulin-like growth factor 2
1438667_at	7.25	5730410E15Rik	RIKEN cDNA 5730410E15 gene
1434057_at	7.25	Ndufb6	NADH dehydrogenase (ubiquinone) 1 beta subcomplex, 6
1431809_at	7.25	4932442L08Rik	RIKEN cDNA 4932442L08 gene
1429760_at	7.25	Rps6ka6	ribosomal protein S6 kinase polypeptide 6
1429723_at	7.25	6330409N04Rik	RIKEN cDNA 6330409N04 gene
1427008_at	7.25	Rnf43	ring finger protein 43
1426342_at	7.25	Stt3b	STT3, subunit of the oligosaccharyltransferase complex, homolog B (S. cerevisiae)
1424705_at	7.25	Rbmx2	RNA binding motif protein, X-linked 2
1420803_at	7.25	Tex18	testis expressed gene 18
1419497_at	7.25	Cdkn1b	cyclin-dependent kinase inhibitor 1B
1416807_at	7.25	Rpl36a	ribosomal protein L36a
1415921_a_at	7.25	Tnfrsf19	tumor necrosis factor receptor superfamily, member 19
1460242_at	7.2	Cd55	CD55 antigen
1455695_at	7.2	St8sia1	ST8 alpha-N-acetyl-neuraminide alpha-2,8-sialyltransferase 1
1453016_at	7.2	2900042B11Rik	RIKEN cDNA 2900042B11 gene
1448552_s_at	7.2	2310028N02Rik	RIKEN cDNA 2310028N02 gene
1445364_at	7.2	---	---
1438090_x_at	7.2	Ankrd54	ankyrin repeat domain 54
1436334_at	7.2	Synj1	synaptojanin 1
1434031_at	7.2	Zfp692	zinc finger protein 692
1433977_at	7.2	Hs3st3b1	heparan sulfate (glucosamine) 3-O-sulfotransferase 3B1
1433634_at	7.2	Irf2bp2 /// LOC672960	interferon regulatory factor 2 binding protein 2 /// similar to interferon regulatory factor 2 binding protein 2
1432478_a_at	7.2	Ibrdc3	IBR domain containing 3
1430776_s_at	7.2	Ankrd24	ankyrin repeat domain 24
1424085_at	7.2	Ndufa4	NADH dehydrogenase (ubiquinone) 1 alpha subcomplex, 4
1418318_at	7.2	Rnf128	ring finger protein 128
1456277_at	7.15	7530414M10Rik	RIKEN cDNA 7530414M10 gene
1453310_at	7.15	Ppil6	peptidylprolyl isomerase (cyclophilin)-like 6
1452800_a_at	7.15	0610008C08Rik /// Apoo	RIKEN cDNA 0610008C08 gene /// apolipoprotein O
1447112_s_at	7.15	Cryl1	crystallin, lambda 1
1444669_at	7.15	Lrfn1	leucine rich repeat and fibronectin type III domain containing 1
1439194_at	7.15	C030048H21Rik	RIKEN cDNA C030048H21 gene
1436837_at	7.15	Mael	maelstrom homolog (Drosophila)
1436038_a_at	7.15	Pigp	phosphatidylinositol glycan anchor biosynthesis, class P
1429627_at	7.15	Ppil3	peptidylprolyl isomerase (cyclophilin)-like 3
1428394_at	7.15	Lrrc8a /// Phyhd1	phytanoyl-CoA dioxygenase domain containing 1 /// leucine rich repeat containing 8A
1427691_a_at	7.15	Ifnar2	interferon (alpha and beta) receptor 2
1426048_s_at	7.15	Hrc /// Tcfap2a	histidine rich calcium binding protein /// transcription factor AP-2, alpha
1422445_at	7.15	Itga6	integrin alpha 6
1422433_s_at	7.15	Idh1	isocitrate dehydrogenase 1 (NADP+), soluble
1421967_at	7.15	B4galt5	UDP-Gal:betaGlcNAc beta 1,4-galactosyltransferase, polypeptide 5
1420381_a_at	7.15	Rpl31	ribosomal protein L31
1417406_at	7.15	Sertad1	SERTA domain containing 1
1459868_x_at	7.1	Il11ra1 /// Il11ra2 /// LOC621887	interleukin 11 receptor, alpha chain 1 /// interleukin 11 receptor, alpha chain 2 /// similar to interleukin 11 receptor, alpha chain 2
1458246_at	7.1	---	---
1452661_at	7.1	Tfrc	transferrin receptor
1448845_at	7.1	Rpp25	ribonuclease P 25 subunit (human)
1439962_at	7.1	2310010J17Rik	RIKEN cDNA 2310010J17 gene
1439284_at	7.1	E230025E14Rik	RIKEN cDNA E230025E14 gene
1438873_at	7.1	ENSMUSG00000075041	predicted gene, ENSMUSG00000075041
1433633_at	7.1	Irf2bp2 /// LOC672960	interferon regulatory factor 2 binding protein 2 /// similar to interferon regulatory factor 2 binding protein 2
1432716_at	7.1	Lrrn1	leucine rich repeat protein 1, neuronal
1432579_at	7.1	Rshl2a	radial spokehead-like 2A
1431946_a_at	7.1	Apba2bp	amyloid beta (A4) precursor protein-binding, family A, member 1 binding protein
1429269_at	7.1	BC068157	cDNA sequence BC068157
1427172_at	7.1	Ofd1	oral-facial-digital syndrome 1 gene homolog (human)
1416608_a_at	7.1	BC004004	cDNA sequence BC004004
1456482_at	7.05	Pik3r3	phosphatidylinositol 3 kinase, regulatory subunit, polypeptide 3 (p55)
1453133_at	7.05	Slc25a31	solute carrier family 25 (mitochondrial carrier; adenine nucleotide translocator), member 31
1450608_at	7.05	Hist1h1t	histone cluster 1, H1t
1448825_at	7.05	Pdk2	pyruvate dehydrogenase kinase, isoenzyme 2
1443913_at	7.05	Vps33a	Vacuolar protein sorting 33A (yeast)
1441371_at	7.05	Plxna4	plexin A4
1440000_at	7.05	E330013P04Rik	RIKEN cDNA E330013P04 gene
1438925_x_at	7.05	Atp6v0c	ATPase, H+ transporting, lysosomal V0 subunit C
1438472_at	7.05	---	---
1435871_at	7.05	2600009P04Rik	RIKEN cDNA 2600009P04 gene
1434500_at	7.05	Ttyh2	tweety homolog 2 (Drosophila)
1433617_s_at	7.05	B4galt5	UDP-Gal:betaGlcNAc beta 1,4-galactosyltransferase, polypeptide 5
1424771_at	7.05	H2afj /// LOC632401	H2A histone family, member J /// similar to H2A histone family, member J isoform 2
1424133_at	7.05	Tmem98	transmembrane protein 98
1423253_at	7.05	Mpz	myelin protein zero
1421223_a_at	7.05	Anxa4	annexin A4
1420448_at	7.05	Rhox2	reproductive homeobox 2
1418682_at	7.05	Tenr	testis nuclear RNA binding protein
1416520_x_at	7.05	LOC622534	similar to ribosomal protein L36
1415748_a_at	7.05	Dctn5	dynactin 5
1457658_x_at	7	Anxa4	annexin A4
1456245_x_at	7	Vamp3	vesicle-associated membrane protein 3
1453942_at	7	1700123I01Rik	RIKEN cDNA 1700123I01 gene
1453429_at	7	9530057J20Rik /// EG665756 /// EG665787	RIKEN cDNA 9530057J20 gene /// predicted gene, EG665756 /// predicted gene, EG665787
1453119_at	7	Otud1	OTU domain containing 1
1449962_at	7	AV320801 /// EG666040 /// Pramel3	preferentially expressed antigen in melanoma-like 3 /// expressed sequence AV320801 /// predicted gene, EG666040
1448427_at	7	Ndufa6	NADH dehydrogenase (ubiquinone) 1 alpha subcomplex, 6 (B14)
1441811_x_at	7	Tmem176a	transmembrane protein 176A
1439734_at	7	---	Transcribed locus
1434263_at	7	F630110N24Rik	RIKEN cDNA F630110N24 gene
1433360_at	7	1700023B13Rik	RIKEN cDNA 1700023B13 gene
1428751_at	7	Pacrg	Park2 co-regulated
1427197_at	7	Atr	ataxia telangiectasia and Rad3 related
1425040_at	7	Cybrd1	cytochrome b reductase 1
1424844_at	7	Angel1	angel homolog 1 (Drosophila)
1424608_a_at	7	Bzw2	basic leucine zipper and W2 domains 2
1421515_at	7	Nr6a1	nuclear receptor subfamily 6, group A, member 1
1420619_a_at	7	Aes	amino-terminal enhancer of split
1417698_at	7	Gtf2f1	general transcription factor IIF, polypeptide 1
1415943_at	7	Sdc1	syndecan 1
1415736_at	7	Pfdn5	prefoldin 5
1458626_at	6.95	Nos1	nitric oxide synthase 1, neuronal
1457310_x_at	6.95	Scrt2	scratch homolog 2, zinc finger protein (Drosophila)
1451838_a_at	6.95	Mtac2d1	membrane targeting (tandem) C2 domain containing 1
1448639_a_at	6.95	Spata5	spermatogenesis associated 5
1439562_at	6.95	F730047E07Rik	RIKEN cDNA F730047E07 gene
1438707_at	6.95	Atp13a4	ATPase type 13A4
1436845_at	6.95	Axin2	axin2
1435474_at	6.95	Taf5	TAF5 RNA polymerase II, TATA box binding protein (TBP)-associated factor
1435228_at	6.95	BC023829	cDNA sequence BC023829
1431922_at	6.95	Isx	intestine specific homeobox
1431905_s_at	6.95	4933427G17Rik	RIKEN cDNA 4933427G17 gene
1428617_at	6.95	Hcfc2	host cell factor C2
1427944_at	6.95	Caprin2	caprin family member 2
1427299_at	6.95	Rps6ka3	ribosomal protein S6 kinase polypeptide 3
1420642_a_at	6.95	2010100O12Rik	RIKEN cDNA 2010100O12 gene
1418240_at	6.95	Gbp2	guanylate nucleotide binding protein 2
1417932_at	6.95	Il18	interleukin 18
1416521_at	6.95	Sepw1	selenoprotein W, muscle 1
1416086_at	6.95	Tpst2	protein-tyrosine sulfotransferase 2
1453865_a_at	6.9	Otud5	OTU domain containing 5
1448565_at	6.9	Ppp1r11	protein phosphatase 1, regulatory (inhibitor) subunit 11
1445768_at	6.9	LOC625662	similar to Ankyrin repeat domain protein 11 (Ankyrin repeat-containing cofactor 1)
1442549_at	6.9	Mbnl3	muscleblind-like 3 (Drosophila)
1440879_at	6.9	Abca9	ATP-binding cassette transporter sub-family A member 9
1438822_at	6.9	Dmt2	dorso-medial telencephalon gene 2
1437985_a_at	6.9	2310061I04Rik	RIKEN cDNA 2310061I04 gene
1433562_s_at	6.9	Atp5f1	ATP synthase, H+ transporting, mitochondrial F0 complex, subunit b, isoform 1
1430775_at	6.9	Wdr44	WD repeat domain 44
1426216_at	6.9	Cog6	component of oligomeric golgi complex 6
1425464_at	6.9	Gata6	GATA binding protein 6
1421341_at	6.9	Axin2	axin2
1420847_a_at	6.9	Fgfr2	fibroblast growth factor receptor 2
1419332_at	6.9	Egfl6	EGF-like-domain, multiple 6
1417879_at	6.9	Nenf	neuron derived neurotrophic factor
1417399_at	6.9	Gas6	growth arrest specific 6
1416951_a_at	6.9	Atp6v1d	ATPase, H+ transporting, lysosomal V1 subunit D
1458113_at	6.85	9530019H20Rik	RIKEN cDNA 9530019H20 gene
1456168_at	6.85	Ccnjl	cyclin J-like
1453229_s_at	6.85	Uqcrh	ubiquinol-cytochrome c reductase hinge protein
1451609_at	6.85	Tspan33	tetraspanin 33
1441618_at	6.85	Arhgap29	Rho GTPase activating protein 29
1438224_at	6.85	Zswim5	zinc finger, SWIM domain containing 5
1435981_at	6.85	---	10 days neonate cerebellum cDNA, RIKEN full-length enriched library, clone:6530415D11 product:unclassifiable, full insert sequence
1435226_at	6.85	Ibrdc3	IBR domain containing 3
1434560_at	6.85	Wdtc1	WD and tetratricopeptide repeats 1
1430099_at	6.85	4930509E16Rik	RIKEN cDNA 4930509E16 gene
1428442_at	6.85	BC029722	cDNA sequence BC029722
1428126_a_at	6.85	4921506J03Rik	RIKEN cDNA 4921506J03 gene
1425281_a_at	6.85	Tsc22d3	TSC22 domain family 3
1424999_at	6.85	1700022C21Rik	RIKEN cDNA 1700022C21 gene
1423635_at	6.85	Bmp2	bone morphogenetic protein 2
1420355_at	6.85	Gprk2l	G protein-coupled receptor kinase 2, groucho gene related (Drosophila)
1417635_at	6.85	Spa17	sperm autoantigenic protein 17
1416795_at	6.85	Cryl1	crystallin, lambda 1
1416583_at	6.85	Bad	Bcl-associated death promoter
1416519_at	6.85	LOC622534	similar to ribosomal protein L36
1415850_at	6.85	Rasa3	RAS p21 protein activator 3
AFFX-TransRecMur/X57349_5_at	6.8	Tfrc	transferrin receptor
1459833_x_at	6.8	Cib2	calcium and integrin binding family member 2
1458712_at	6.8	---	---
1454800_at	6.8	Morn2	MORN repeat containing 2
1453312_at	6.8	Iqwd1	IQ motif and WD repeats 1
1453286_at	6.8	Plxna2	plexin A2
1452530_a_at	6.8	Runx1	runt related transcription factor 1
1452445_at	6.8	Slc41a2	solute carrier family 41, member 2
1438844_x_at	6.8	Spata5	spermatogenesis associated 5
1435244_at	6.8	Vav2	vav 2 oncogene
1434960_at	6.8	Taf9b	TAF9B RNA polymerase II, TATA box binding protein (TBP)-associated factor
1434155_a_at	6.8	2310061I04Rik	RIKEN cDNA 2310061I04 gene
1423911_at	6.8	Ppp2r5a	protein phosphatase 2, regulatory subunit B (B56), alpha isoform
1418216_at	6.8	Ggtla1	gamma-glutamyltransferase-like activity 1
1456011_x_at	6.75	Acaa1a	acetyl-Coenzyme A acyltransferase 1A
1451196_at	6.75	Ypel5	yippee-like 5 (Drosophila)
1450603_s_at	6.75	V1ra3 /// V1ra4	vomeronasal 1 receptor, A3 /// vomeronasal 1 receptor, A4
1447609_at	6.75	5730410E15Rik	RIKEN cDNA 5730410E15 gene
1437907_a_at	6.75	Tbca	tubulin cofactor a
1435758_at	6.75	LOC675709	similar to Beta-1,4-galactosyltransferase 6 (Beta-1,4-GalTase 6) (Beta4Gal-T6) (b4Gal-T6) (UDP-galactose:beta-N-acetylglucosamine beta-1,4-galactosyltransferase 6) (UDP-Gal:beta-GlcNAc beta-1,4-galactosyltransferase 6)
1435533_s_at	6.75	4933426K21Rik	RIKEN cDNA 4933426K21 gene
1433924_at	6.75	Peg3	paternally expressed 3
1433639_at	6.75	5730593F17Rik	RIKEN cDNA 5730593F17 gene
1429934_at	6.75	4930502E18Rik	RIKEN cDNA 4930502E18 gene
1429330_at	6.75	Gabra4	gamma-aminobutyric acid (GABA-A) receptor, subunit alpha 4
1425283_a_at	6.75	Mtl5	metallothionein-like 5, testis-specific (tesmin)
1423858_a_at	6.75	Hmgcs2	3-hydroxy-3-methylglutaryl-Coenzyme A synthase 2
1421479_at	6.75	Zfp318	zinc finger protein 318
1420513_at	6.75	Efcab2	EF-hand calcium binding domain 2
1419814_s_at	6.75	S100a1	S100 calcium binding protein A1
1417191_at	6.75	Dnajb9	DnaJ (Hsp40) homolog, subfamily B, member 9
1415961_at	6.75	Itm2c	integral membrane protein 2C
1415727_at	6.75	Apoa1bp	apolipoprotein A-I binding protein
1458295_at	6.7	BC038331	cDNA sequence BC038331
1457054_a_at	6.7	D130020L05Rik	RIKEN cDNA D130020L05 gene
1455548_at	6.7	Dlgap4	discs, large homolog-associated protein 4 (Drosophila)
1454708_at	6.7	Ablim1	actin-binding LIM protein 1
1454623_at	6.7	Cpa2	carboxypeptidase A2, pancreatic
1451357_at	6.7	Mpnd	MPN domain containing
1451049_at	6.7	Bcap31	B-cell receptor-associated protein 31
1450143_at	6.7	Rasgrp1	RAS guanyl releasing protein 1
1444409_at	6.7	Kbtbd8	Kelch repeat and BTB (POZ) domain containing 8
1439045_x_at	6.7	Mtac2d1	membrane targeting (tandem) C2 domain containing 1
1436319_at	6.7	Sulf1	sulfatase 1
1434837_at	6.7	Mdc1	mediator of DNA damage checkpoint 1
1433504_at	6.7	Pygb	brain glycogen phosphorylase
1429929_at	6.7	Mei1	meiosis defective 1
1429536_at	6.7	2310040C09Rik	RIKEN cDNA 2310040C09 gene
1426764_at	6.7	Oaz2	ornithine decarboxylase antizyme 2
1423952_a_at	6.7	Krt7	keratin 7
1417286_at	6.7	Ndufa5	NADH dehydrogenase (ubiquinone) 1 alpha subcomplex, 5
1417010_at	6.7	Zfp238	zinc finger protein 238
1455939_x_at	6.65	Srp14	signal recognition particle 14
1453367_a_at	6.65	Abhd12	abhydrolase domain containing 12
1452808_at	6.65	Snupn	snurportin 1
1448956_at	6.65	Stard10	START domain containing 10
1433618_at	6.65	C330006A16Rik	RIKEN cDNA C330006A16 gene
1432159_a_at	6.65	Tex13	testis expressed gene 13
1429618_at	6.65	Cyld	cylindromatosis (turban tumor syndrome)
1429506_at	6.65	LOC634379 /// LOC671838 /// Nkd1	naked cuticle 1 homolog (Drosophila) /// similar to naked cuticle 1 homolog
1428460_at	6.65	Syn2	synapsin II
1428331_at	6.65	2210016F16Rik	RIKEN cDNA 2210016F16 gene
1425190_a_at	6.65	Phospho2	phosphatase, orphan 2
1425015_at	6.65	Ephb2	Eph receptor B2
1424899_at	6.65	Nmnat3	nicotinamide nucleotide adenylyltransferase 3
1423676_at	6.65	Atp5h	ATP synthase, H+ transporting, mitochondrial F0 complex, subunit d
1422967_a_at	6.65	Tfrc	transferrin receptor
1416766_at	6.65	Mosc2	MOCO sulphurase C-terminal domain containing 2
1416609_at	6.65	BC004004	cDNA sequence BC004004
1457840_at	6.6	Plxna4	plexin A4
1453725_a_at	6.6	Mrps7	mitchondrial ribosomal protein S7
1452133_at	6.6	Uqcrh	ubiquinol-cytochrome c reductase hinge protein
1451731_at	6.6	Abca3	ATP-binding cassette, sub-family A (ABC1), member 3
1450511_at	6.6	Musk	muscle, skeletal, receptor tyrosine kinase
1448754_at	6.6	Rbp1	retinol binding protein 1, cellular
1447732_x_at	6.6	Peg3	paternally expressed 3
1438803_s_at	6.6	Snx16	sorting nexin 16
1438001_x_at	6.6	Reep5	receptor accessory protein 5
1436816_at	6.6	Nup133	Nucleoporin 133
1435762_at	6.6	Pacs1	phosphofurin acidic cluster sorting protein 1
1435209_at	6.6	BC057079	cDNA sequence BC057079
1434963_at	6.6	Supt3h	suppressor of Ty 3 homolog (S. cerevisiae)
1434056_a_at	6.6	Ndufb6	NADH dehydrogenase (ubiquinone) 1 beta subcomplex, 6
1432503_a_at	6.6	Pdcl2	phosducin-like 2
1429212_a_at	6.6	Lrrc51	leucine rich repeat containing 51
1423056_at	6.6	Nsg1	neuron specific gene family member 1
1419737_a_at	6.6	Ldha	lactate dehydrogenase A
1417780_at	6.6	Lass4	longevity assurance homolog 4 (S. cerevisiae)
1417105_at	6.6	Trappc2l	trafficking protein particle complex 2-like
1417094_at	6.6	Acot7	acyl-CoA thioesterase 7
1459066_at	6.55	Zfp612	zinc finger protein 612
1456708_at	6.55	2610028E06Rik	RIKEN cDNA 2610028E06 gene
1455911_x_at	6.55	Ndufb11	NADH dehydrogenase (ubiquinone) 1 beta subcomplex, 11
1452550_a_at	6.55	Fmr1	fragile X mental retardation syndrome 1 homolog
1452164_at	6.55	BC038286	cDNA sequence BC038286
1451130_at	6.55	2010315L10Rik	RIKEN cDNA 2010315L10 gene
1449273_at	6.55	Cyfip2	cytoplasmic FMR1 interacting protein 2
1449065_at	6.55	Acot1	acyl-CoA thioesterase 1
1447953_at	6.55	Egfl8	EGF-like domain 8
1442762_at	6.55	Ttll10	tubulin tyrosine ligase-like family, member 10
1435065_x_at	6.55	Vav2	Vav 2 oncogene
1433787_at	6.55	Nell1	NEL-like 1 (chicken)
1433544_at	6.55	Als2cr2	amyotrophic lateral sclerosis 2 (juvenile) chromosome region, candidate 2 (human)
1431220_at	6.55	Tbl1xr1	transducin (beta)-like 1X-linked receptor 1
1428179_at	6.55	Ndufv2	NADH dehydrogenase (ubiquinone) flavoprotein 2
1427104_at	6.55	Zfp612	zinc finger protein 612
1425011_x_at	6.55	Stx18	syntaxin 18
1424388_at	6.55	Cluap1	clusterin associated protein 1
1421682_a_at	6.55	Tcte3	t-complex-associated testis expressed 3
1421679_a_at	6.55	Cdkn1a	cyclin-dependent kinase inhibitor 1A (P21)
1420890_at	6.55	Hccs	holocytochrome c synthetase
1418838_at	6.55	Abcd1	ATP-binding cassette, sub-family D (ALD), member 1
1417797_a_at	6.55	1810019J16Rik	RIKEN cDNA 1810019J16 gene
1417110_at	6.55	Man1a	mannosidase 1, alpha
AFFX-TransRecMur/X57349_3_at	6.5	Tfrc	transferrin receptor
1457625_s_at	6.5	Cdkl2	cyclin-dependent kinase-like 2 (CDC2-related kinase)
1456186_at	6.5	4631405J19Rik	RIKEN cDNA 4631405J19 gene
1455160_at	6.5	2610203C20Rik	RIKEN cDNA 2610203C20 gene
1453710_at	6.5	Tmem116	transmembrane protein 116
1452892_at	6.5	Stk33	serine/threonine kinase 33
1452584_at	6.5	1500032L24Rik	RIKEN cDNA 1500032L24 gene
1452067_at	6.5	Asahl	N-acylsphingosine amidohydrolase (acid ceramidase)-like
1451207_at	6.5	Cbara1	calcium binding atopy-related autoantigen 1
1451182_s_at	6.5	Ankrd54	ankyrin repeat domain 54
1450705_at	6.5	Rdbp	RD RNA-binding protein
1446459_at	6.5	---	---
1440863_at	6.5	Cars2	Cysteinyl-tRNA synthetase 2 (mitochondrial)(putative)
1436388_a_at	6.5	3830406C13Rik	RIKEN cDNA 3830406C13 gene
1429639_at	6.5	Prei4	preimplantation protein 4
1428671_at	6.5	2200002D01Rik	RIKEN cDNA 2200002D01 gene
1425739_at	6.5	Pld1	phospholipase D1
1425101_a_at	6.5	Fkbp6	FK506 binding protein 6
1424184_at	6.5	Acadvl	acyl-Coenzyme A dehydrogenase, very long chain
1423864_at	6.5	Nrbp1	nuclear receptor binding protein 1
1423576_a_at	6.5	Fhl4	four and a half LIM domains 4
1421102_a_at	6.5	Vamp3	vesicle-associated membrane protein 3
1419997_at	6.5	---	---
1418781_at	6.5	Nat9	NAT9
1418545_at	6.5	Wasf1	WASP family 1
1417477_at	6.5	Gtlf3b	gene trap locus F3b
1416719_a_at	6.5	EG666274 /// EG668457 /// LOC621772 /// LOC636539 /// Rps10	ribosomal protein S10 /// similar to ribosomal protein S10 /// predicted gene, EG666274 /// predicted gene, EG668457
1416654_at	6.5	Slc31a2	solute carrier family 31, member 2
1416345_at	6.5	Timm8a1	translocase of inner mitochondrial membrane 8 homolog a1 (yeast)
1416217_a_at	6.5	Rpl37a	ribosomal protein L37a
1460010_a_at	6.45	Ptdss2	phosphatidylserine synthase 2
1452596_at	6.45	Polr2k	polymerase (RNA) II (DNA directed) polypeptide K
1451393_at	6.45	Pex26	peroxisome biogenesis factor 26
1451096_at	6.45	Ndufs2	NADH dehydrogenase (ubiquinone) Fe-S protein 2
1450976_at	6.45	Ndrg1	N-myc downstream regulated gene 1
1439959_at	6.45	Fgf11	fibroblast growth factor 11
1436810_x_at	6.45	2900010M23Rik	RIKEN cDNA 2900010M23 gene
1435051_at	6.45	Wdr44	WD repeat domain 44
1434295_at	6.45	Rasgrp1	RAS guanyl releasing protein 1
1432526_a_at	6.45	Snf8	SNF8, ESCRT-II complex subunit, homolog (S. cerevisiae)
1425514_at	6.45	Pik3r1	phosphatidylinositol 3-kinase, regulatory subunit, polypeptide 1 (p85 alpha)
1423913_at	6.45	Hectd3	HECT domain containing 3
1423817_s_at	6.45	2010315L10Rik	RIKEN cDNA 2010315L10 gene
1423744_x_at	6.45	Eif2s3x	eukaryotic translation initiation factor 2, subunit 3, structural gene X-linked
1421713_at	6.45	Pramel1	preferentially expressed antigen in melanoma-like 1
1420889_at	6.45	Hccs	holocytochrome c synthetase
1417141_at	6.45	Igtp	interferon gamma induced GTPase
1416910_at	6.45	Dnajc15	DnaJ (Hsp40) homolog, subfamily C, member 15
1416785_at	6.45	Kcnip1	Kv channel-interacting protein 1
1453207_at	6.4	2900053A13Rik	RIKEN cDNA 2900053A13 gene
1452274_at	6.4	Zfand3	zinc finger, AN1-type domain 3
1450782_at	6.4	Wnt4	wingless-related MMTV integration site 4
1449008_at	6.4	Tulp3	tubby-like protein 3
1448927_at	6.4	Kcnn2	potassium intermediate/small conductance calcium-activated channel, subfamily N, member 2
1448806_at	6.4	Mmp24	matrix metallopeptidase 24
1445326_at	6.4	Sdk1	sidekick homolog 1 (chicken)
1444790_at	6.4	1810005K13Rik	RIKEN cDNA 1810005K13 gene
1441104_at	6.4	Myo5b	myosin Vb
1439933_at	6.4	B430316J06Rik	RIKEN cDNA B430316J06 gene
1439350_s_at	6.4	Cdc91l1	CDC91 cell division cycle 91-like 1 (S. cerevisiae)
1438334_at	6.4	Dock2	Dedicator of cyto-kinesis 2
1438082_at	6.4	2310028N02Rik	RIKEN cDNA 2310028N02 gene
1437269_at	6.4	AW124722	expressed sequence AW124722
1434267_at	6.4	Nek1	NIMA (never in mitosis gene a)-related expressed kinase 1
1433693_x_at	6.4	Vamp3	vesicle-associated membrane protein 3
1433577_at	6.4	A730017C20Rik	RIKEN cDNA A730017C20 gene
1432261_at	6.4	2310039D24Rik	RIKEN cDNA 2310039D24 gene
1432158_a_at	6.4	Trappc2	trafficking protein particle complex 2
1428882_at	6.4	Wipi2	WD repeat domain, phosphoinositide interacting 2
1428640_at	6.4	Hsf2bp	heat shock transcription factor 2 binding protein
1428446_at	6.4	Dync2li1	dynein cytoplasmic 2 light intermediate chain 1
1425615_a_at	6.4	Pck2	phosphoenolpyruvate carboxykinase 2 (mitochondrial)
1422308_a_at	6.4	Lgals7	lectin, galactose binding, soluble 7
1420668_a_at	6.4	Yipf2	Yip1 domain family, member 2
1420664_s_at	6.4	Procr	protein C receptor, endothelial
1419606_a_at	6.4	Tnnt1	troponin T1, skeletal, slow
1454895_at	6.35	Cybasc3	cytochrome b, ascorbate dependent 3
1450913_at	6.35	B4galt6 /// LOC675709	UDP-Gal:betaGlcNAc beta 1,4-galactosyltransferase, polypeptide 6 /// similar to Beta-1,4-galactosyltransferase 6 (Beta-1,4-GalTase 6) (Beta4Gal-T6) (b4Gal-T6) (UDP-galactose:beta-N-acetylglucosamine beta-1,4-galactosyltransferase 6) (UDP-Gal:beta-GlcNAc beta-1,4-galactosyltransferase 6)
1450106_a_at	6.35	Evl	Ena-vasodilator stimulated phosphoprotein
1448652_at	6.35	Ift88	intraflagellar transport 88 homolog (Chlamydomonas)
1448153_at	6.35	Cox5a	cytochrome c oxidase, subunit Va
1446582_at	6.35	Poln	DNA polymerase N
1440534_at	6.35	ENSMUSG00000056615	predicted gene, ENSMUSG00000056615
1436601_at	6.35	Fbxo46	F-box protein 46
1435986_x_at	6.35	Sdhc	succinate dehydrogenase complex, subunit C, integral membrane protein
1433510_x_at	6.35	LOC622534	similar to ribosomal protein L36
1432835_at	6.35	Cpb2	carboxypeptidase B2 (plasma)
1428923_at	6.35	Ppp1r3g	protein phosphatase 1, regulatory (inhibitor) subunit 3G
1428667_at	6.35	Maoa	monoamine oxidase A
1428089_at	6.35	Slitrk1	SLIT and NTRK-like family, member 1
1427974_s_at	6.35	Cacna1d	calcium channel, voltage-dependent, L type, alpha 1D subunit
1418485_at	6.35	Slc4a3	solute carrier family 4 (anion exchanger), member 3
1418314_a_at	6.35	A2bp1	ataxin 2 binding protein 1
1417339_a_at	6.35	Dynll1 /// EG627788 /// LOC672375	dynein light chain LC8-type 1 /// predicted gene, EG627788 /// similar to dynein, cytoplasmic, light peptide
1416843_at	6.35	Pde6d	phosphodiesterase 6D, cGMP-specific, rod, delta
1457611_x_at	6.3	2010309E21Rik	RIKEN cDNA 2010309E21 gene
1456409_at	6.3	Klhdc7a	kelch domain containing 7A
1455545_at	6.3	1110065P20Rik	RIKEN cDNA 1110065P20 gene
1454757_s_at	6.3	D12Ertd647e	DNA segment, Chr 12, ERATO Doi 647, expressed
1451166_a_at	6.3	Ccdc101	coiled-coil domain containing 101
1448954_at	6.3	Nrip3	nuclear receptor interacting protein 3
1442687_at	6.3	1700064N11Rik	RIKEN cDNA 1700064N11 gene
1438782_at	6.3	Cntn4	contactin 4
1436002_at	6.3	---	Transcribed locus
1435897_at	6.3	Rpl32	ribosomal protein L32
1424976_at	6.3	Rhov	ras homolog gene family, member V
1422185_a_at	6.3	Cyb5r3	cytochrome b5 reductase 3
1419729_at	6.3	Tex11	testis expressed gene 11
1419064_a_at	6.3	Ugt8a	UDP galactosyltransferase 8A
1418143_at	6.3	Vps45	vacuolar protein sorting 45 (yeast)
1417172_at	6.3	Ube2l6	ubiquitin-conjugating enzyme E2L 6
1416464_at	6.3	Slc4a1	solute carrier family 4 (anion exchanger), member 1
1416056_a_at	6.3	Ndufb11	NADH dehydrogenase (ubiquinone) 1 beta subcomplex, 11
1415760_s_at	6.3	Atox1	ATX1 (antioxidant protein 1) homolog 1 (yeast)
1460703_at	6.25	Ascc1	activating signal cointegrator 1 complex subunit 1
1455096_at	6.25	Flrt2	fibronectin leucine rich transmembrane protein 2
1453313_at	6.25	Sesn3	sestrin 3
1453180_at	6.25	6530404N21Rik	RIKEN cDNA 6530404N21 gene
1449229_a_at	6.25	Cdkl2	cyclin-dependent kinase-like 2 (CDC2-related kinase)
1449014_at	6.25	Lactb	lactamase, beta
1442686_at	6.25	Dpf3	D4, zinc and double PHD fingers, family 3
1436789_at	6.25	Ccnjl	cyclin J-like
1435745_at	6.25	5031439G07Rik	RIKEN cDNA 5031439G07 gene
1434550_at	6.25	3830406C13Rik	RIKEN cDNA 3830406C13 gene
1429571_a_at	6.25	Spaca1	sperm acrosome associated 1
1428019_at	6.25	4932425I24Rik	RIKEN cDNA 4932425I24 gene
1426306_a_at	6.25	Maged2	melanoma antigen, family D, 2
1424364_a_at	6.25	1110020P15Rik	RIKEN cDNA 1110020P15 gene
1424077_at	6.25	Gdpd1	glycerophosphodiester phosphodiesterase domain containing 1
1422121_at	6.25	Oprd1	opioid receptor, delta 1
1419719_at	6.25	B230208N19Rik /// Gabrb1	gamma-aminobutyric acid (GABA-A) receptor, subunit beta 1 /// RIKEN cDNA B230208N19 gene
1417964_at	6.25	Ap3d1	adaptor-related protein complex 3, delta 1 subunit
1417281_a_at	6.25	Mmp23	matrix metallopeptidase 23
1460036_at	6.2	Ap1s2	adaptor-related protein complex 1, sigma 2 subunit
1459978_x_at	6.2	Ccnjl	cyclin J-like
1457434_s_at	6.2	Ptpla	protein tyrosine phosphatase-like (proline instead of catalytic arginine), member a
1452789_at	6.2	Snn	stannin
1449935_a_at	6.2	Dnaja3	DnaJ (Hsp40) homolog, subfamily A, member 3
1448685_at	6.2	2900010M23Rik	RIKEN cDNA 2900010M23 gene
1448116_at	6.2	Ube1x	ubiquitin-activating enzyme E1, Chr X
1444519_at	6.2	Lgr5	leucine rich repeat containing G protein coupled receptor 5
1440556_at	6.2	---	---
1440132_s_at	6.2	Prkar1b	protein kinase, cAMP dependent regulatory, type I beta
1438656_x_at	6.2	Timm17b	translocase of inner mitochondrial membrane 17b
1437741_at	6.2	Rab21	RAB21, member RAS oncogene family
1432156_a_at	6.2	Rnf32	ring finger protein 32
1429567_at	6.2	4632411J06Rik	RIKEN cDNA 4632411J06 gene
1418908_at	6.2	Pam	peptidylglycine alpha-amidating monooxygenase
1417810_a_at	6.2	Kcnb1 /// Pacsin2	potassium voltage gated channel, Shab-related subfamily, member 1 /// protein kinase C and casein kinase substrate in neurons 2
1417075_at	6.2	2010309E21Rik	RIKEN cDNA 2010309E21 gene
1417031_at	6.2	2310028N02Rik	RIKEN cDNA 2310028N02 gene
1416501_at	6.2	Pdpk1	3-phosphoinositide dependent protein kinase-1
1416495_s_at	6.2	Ndufs5	NADH dehydrogenase (ubiquinone) Fe-S protein 5
1460329_at	6.15	LOC675709	similar to Beta-1,4-galactosyltransferase 6 (Beta-1,4-GalTase 6) (Beta4Gal-T6) (b4Gal-T6) (UDP-galactose:beta-N-acetylglucosamine beta-1,4-galactosyltransferase 6) (UDP-Gal:beta-GlcNAc beta-1,4-galactosyltransferase 6)
1459495_at	6.15	---	---
1455741_a_at	6.15	Ece1	endothelin converting enzyme 1
1455185_s_at	6.15	Phf16	PHD finger protein 16
1454860_x_at	6.15	Dad1	defender against cell death 1
1454667_at	6.15	Snx8	sorting nexin 8
1452754_at	6.15	Creld2	cysteine-rich with EGF-like domains 2
1451737_at	6.15	Pik3r1	phosphatidylinositol 3-kinase, regulatory subunit, polypeptide 1 (p85 alpha)
1451240_a_at	6.15	Glo1	glyoxalase 1
1450962_at	6.15	Pdha2	pyruvate dehydrogenase E1 alpha 2
1450638_at	6.15	Pdcd5	programmed cell death 5
1450555_at	6.15	Tex13	testis expressed gene 13
1450095_a_at	6.15	Acyp1	acylphosphatase 1, erythrocyte (common) type
1450034_at	6.15	Stat1	signal transducer and activator of transcription 1
1449298_a_at	6.15	Pde1a	phosphodiesterase 1A, calmodulin-dependent
1449003_a_at	6.15	Vti1b	vesicle transport through interaction with t-SNAREs 1B homolog
1447909_s_at	6.15	Selk	selenoprotein K
1439420_x_at	6.15	Ggtla1	gamma-glutamyltransferase-like activity 1
1439036_a_at	6.15	Atp1b1	ATPase, Na+/K+ transporting, beta 1 polypeptide
1438483_at	6.15	Nos1	nitric oxide synthase 1, neuronal
1436559_a_at	6.15	Psmd10	proteosome (prosome, macropain) 26S subunit, non-ATPase, 10
1436307_at	6.15	Myo9a	myosin IXa
1436203_a_at	6.15	1110059G02Rik	RIKEN cDNA 1110059G02 gene
1435532_at	6.15	4933426K21Rik	RIKEN cDNA 4933426K21 gene
1435475_at	6.15	Lman2l	lectin, mannose-binding 2-like
1435116_at	6.15	4933403G14Rik	RIKEN cDNA 4933403G14 gene
1430303_at	6.15	4921537D05Rik	RIKEN cDNA 4921537D05 gene
1428347_at	6.15	Cyfip2	cytoplasmic FMR1 interacting protein 2
1427235_at	6.15	Utx	ubiquitously transcribed tetratricopeptide repeat gene, X chromosome
1426511_at	6.15	Susd2	sushi domain containing 2
1423566_a_at	6.15	Hsp110	heat shock protein 110
1423116_at	6.15	Dom3z	DOM-3 homolog Z (C. elegans)
1422808_s_at	6.15	Dock2	dedicator of cyto-kinesis 2
1422575_at	6.15	LOC635153 /// Mxd4	Max dimerization protein 4 /// similar to Max dimerization protein 4
1422297_at	6.15	Pfdn5	prefoldin 5
1421405_at	6.15	Zim1	zinc finger, imprinted 1
1419404_s_at	6.15	Siah1a /// Siah1b	seven in absentia 1A /// seven in absentia 1B
1417750_a_at	6.15	Slc25a37	solute carrier family 25, member 37
1417081_a_at	6.15	Syngr2	synaptogyrin 2
1415729_at	6.15	Pdpk1	3-phosphoinositide dependent protein kinase-1
1460604_at	6.1	Cybrd1	cytochrome b reductase 1
1460243_at	6.1	Sptlc2	serine palmitoyltransferase, long chain base subunit 2
1458337_at	6.1	---	Transcribed locus
1458247_s_at	6.1	Dctn5	dynactin 5
1457780_at	6.1	Stx11	syntaxin 11
1456580_s_at	6.1	Atp5d	ATP synthase, H+ transporting, mitochondrial F1 complex, delta subunit
1456554_at	6.1	7530414M10Rik	RIKEN cDNA 7530414M10 gene
1455435_s_at	6.1	Chdh	Choline dehydrogenase
1455037_at	6.1	Plxna2	plexin A2
1453377_at	6.1	Sh2d4a	SH2 domain containing 4A
1453366_at	6.1	Tdrkh	tudor and KH domain containing protein
1453067_at	6.1	Apitd1	apoptosis-inducing, TAF9-like domain 1
1451531_at	6.1	Cbwd1	COBW domain containing 1
1449662_at	6.1	Reep1	Receptor accessory protein 1
1441843_s_at	6.1	5230400M03Rik	RIKEN cDNA 5230400M03 gene
1439428_x_at	6.1	Gmds	GDP-mannose 4, 6-dehydratase
1438616_x_at	6.1	Svs5	seminal vesicle secretory protein 5
1437119_at	6.1	Ern1	Endoplasmic reticulum (ER) to nucleus signalling 1
1436433_at	6.1	BC049762	cDNA sequence BC049762
1435268_at	6.1	Gnaz	guanine nucleotide binding protein, alpha z subunit
1435155_at	6.1	Cgn	cingulin
1434540_a_at	6.1	Clta	clathrin, light polypeptide (Lca)
1433509_s_at	6.1	Reep1	receptor accessory protein 1
1430710_at	6.1	---	---
1428189_at	6.1	5730494M16Rik	RIKEN cDNA 5730494M16 gene
1424313_a_at	6.1	Ndufs7	NADH dehydrogenase (ubiquinone) Fe-S protein 7
1423833_a_at	6.1	Brp44	brain protein 44
1422911_at	6.1	Cbln3	cerebellin 3 precursor protein
1419809_s_at	6.1	Cog4	component of oligomeric golgi complex 4
1419608_a_at	6.1	Mia1	melanoma inhibitory activity 1
1416621_at	6.1	Llgl1	lethal giant larvae homolog 1 (Drosophila)
1415718_at	6.1	Sap30l	SAP30-like
1458627_at	6.05	---	9 days embryo whole body cDNA, RIKEN full-length enriched library, clone:D030053I05 product:unclassifiable, full insert sequence
1454825_at	6.05	1110014N23Rik	RIKEN cDNA 1110014N23 gene
1453168_at	6.05	1700029J07Rik	RIKEN cDNA 1700029J07 gene
1452579_at	6.05	Iscu	IscU iron-sulfur cluster scaffold homolog (E. coli)
1452069_a_at	6.05	Thap7	THAP domain containing 7
1449841_at	6.05	Kif3a	kinesin family member 3A
1448629_at	6.05	Hps4	Hermansky-Pudlak syndrome 4 homolog (human)
1448357_at	6.05	EG666609 /// LOC671824 /// Snrpg	small nuclear ribonucleoprotein polypeptide G /// predicted gene, EG666609 /// similar to small nuclear ribonucleoprotein polypeptide G
1445115_at	6.05	Thsd7b	thrombospondin, type I, domain containing 7B
1442011_at	6.05	A230065H16Rik	RIKEN cDNA A230065H16 gene
1441796_at	6.05	2010309E21Rik	RIKEN cDNA 2010309E21 gene
1441367_a_at	6.05	---	Transcribed locus
1441259_s_at	6.05	Ift122	intraflagellar transport 122 homolog (Chlamydomonas)
1436192_at	6.05	Arfgef2 /// LOC670796	ADP-ribosylation factor guanine nucleotide-exchange factor 2 (brefeldin A-inhibited) /// similar to ADP-ribosylation factor guanine nucleotide-exchange factor 2 (brefeldin A-inhibited)
1434158_at	6.05	Gmds	GDP-mannose 4, 6-dehydratase
1429796_at	6.05	Kalrn	kalirin, RhoGEF kinase
1429197_s_at	6.05	Rabgap1l	RAB GTPase activating protein 1-like
1428859_at	6.05	Paox	polyamine oxidase (exo-N4-amino)
1428767_at	6.05	Gsdmdc1	gasdermin domain containing 1
1428272_at	6.05	Eif1b	eukaryotic translation initiation factor 1B
1428258_at	6.05	2010107E04Rik	RIKEN cDNA 2010107E04 gene
1426869_at	6.05	Boc	biregional cell adhesion molecule-related/down-regulated by oncogenes (Cdon) binding protein
1426721_s_at	6.05	Tiparp	TCDD-inducible poly(ADP-ribose) polymerase
1426440_at	6.05	Dhrs7	dehydrogenase/reductase (SDR family) member 7
1426030_a_at	6.05	Apeh	acylpeptide hydrolase
1425400_a_at	6.05	Cited4	Cbp/p300-interacting transactivator, with Glu/Asp-rich carboxy-terminal domain, 4
1425309_at	6.05	Catsper2	cation channel, sperm associated 2
1425030_at	6.05	Zfp622	zinc finger protein 622
1424108_at	6.05	Glo1	glyoxalase 1
1423714_at	6.05	Asf1b	ASF1 anti-silencing function 1 homolog B (S. cerevisiae)
1423317_at	6.05	3110001D03Rik	RIKEN cDNA 3110001D03 gene
1422787_at	6.05	Fkbpl	FK506 binding protein-like
1421576_at	6.05	4930524B15Rik	RIKEN cDNA 4930524B15 gene
1419228_at	6.05	Elac1	elaC homolog 1 (E. coli)
1416672_s_at	6.05	Mcoln1	mucolipin 1
1416480_a_at	6.05	Higd1a	HIG1 domain family, member 1A
1457607_at	6	AW046457	expressed sequence AW046457
1455921_at	6	---	Transcribed locus
1455697_at	6	LOC629059	Hypothetical LOC629059
1453055_at	6	Sema6d	sema domain, transmembrane domain (TM), and cytoplasmic domain, (semaphorin) 6D
1452944_at	6	Afmid	arylformamidase
1452160_at	6	Tiparp	TCDD-inducible poly(ADP-ribose) polymerase
1452096_s_at	6	D230025D16Rik	RIKEN cDNA D230025D16 gene
1450871_a_at	6	Bcat1	branched chain aminotransferase 1, cytosolic
1449456_a_at	6	Cma1	chymase 1, mast cell
1441325_at	6	Nkrf	NF-kappaB repressing factor
1435941_at	6	Rhbdl3	rhomboid, veinlet-like 3 (Drosophila)
1435709_at	6	Ssr4	signal sequence receptor, delta
1433073_at	6	4933425E08Rik	RIKEN cDNA 4933425E08 gene
1432865_at	6	D730050C22Rik	RIKEN cDNA D730050C22 gene
1429887_at	6	2310005C01Rik	RIKEN cDNA 2310005C01 gene
1429668_at	6	Pou4f1	POU domain, class 4, transcription factor 1
1425993_a_at	6	Hsp110	heat shock protein 110
1424381_at	6	Sf4	splicing factor 4
1423275_at	6	Ints6	integrator complex subunit 6
1419645_at	6	Cstf2	cleavage stimulation factor, 3' pre-RNA subunit 2
1417421_at	6	S100a1	S100 calcium binding protein A1
1416277_a_at	6	Rplp1	ribosomal protein, large, P1
1460711_at	5.95	4930461P20Rik	RIKEN cDNA 4930461P20 gene
1457766_at	5.95	Wfdc6a	WAP four-disulfide core domain 6A
1456151_at	5.95	Zfp358	zinc finger protein 358
1455665_at	5.95	LOC631639 /// Lonrf1	LON peptidase N-terminal domain and ring finger 1 /// similar to CG32369-PB, isoform B
1453194_at	5.95	4930432K21Rik	RIKEN cDNA 4930432K21 gene
1453170_at	5.95	LOC100049078	unknown
1448934_at	5.95	Ndufa10	NADH dehydrogenase (ubiquinone) 1 alpha subcomplex 10
1448331_at	5.95	Ndufb7	NADH dehydrogenase (ubiquinone) 1 beta subcomplex, 7
1442129_at	5.95	1810058I24Rik	RIKEN cDNA 1810058I24 gene
1441720_at	5.95	4921530L18Rik	RIKEN cDNA 4921530L18 gene
1439013_x_at	5.95	Acyp1	acylphosphatase 1, erythrocyte (common) type
1437495_at	5.95	Mbtps2	membrane-bound transcription factor peptidase, site 2
1437279_x_at	5.95	Sdc1	syndecan 1
1436405_at	5.95	Dock4	dedicator of cytokinesis 4
1430188_at	5.95	1700037C18Rik	RIKEN cDNA 1700037C18 gene
1427560_at	5.95	Six5	sine oculis-related homeobox 5 homolog (Drosophila)
1426856_at	5.95	Hsdl2	hydroxysteroid dehydrogenase like 2
1424988_at	5.95	Mylip	myosin regulatory light chain interacting protein
1424644_at	5.95	Tbcc	tubulin-specific chaperone c
1421895_at	5.95	Eif2s3x /// LOC673373	eukaryotic translation initiation factor 2, subunit 3, structural gene X-linked /// similar to eukaryotic translation initiation factor 2, subunit 3, structural gene X-linked
1421193_a_at	5.95	Pbx3	pre B-cell leukemia transcription factor 3
1420660_at	5.95	Lrrc6	leucine rich repeat containing 6 (testis)
1420505_a_at	5.95	Stxbp1	syntaxin binding protein 1
1419687_at	5.95	D930010J01Rik	RIKEN cDNA D930010J01 gene
1419511_at	5.95	Msh4	mutS homolog 4 (E. coli)
1417154_at	5.95	Slc25a14	solute carrier family 25 (mitochondrial carrier, brain), member 14
1417113_at	5.95	Gmcl1	germ cell-less homolog 1 (Drosophila)
1456629_at	5.9	Ankrd47	ankyrin repeat domain 47
1456114_at	5.9	Cds1	CDP-diacylglycerol synthase 1
1455991_at	5.9	Ccbl2	cysteine conjugate-beta lyase 2
1452704_at	5.9	1200015F23Rik	RIKEN cDNA 1200015F23 gene
1452151_at	5.9	BC021523	cDNA sequence BC021523
1451017_at	5.9	Ergic3	ERGIC and golgi 3
1450866_a_at	5.9	Mrpl17	mitochondrial ribosomal protein L17
1448292_at	5.9	Uqcr	ubiquinol-cytochrome c reductase (6.4kD) subunit
1448160_at	5.9	Lcp1	lymphocyte cytosolic protein 1
1442763_s_at	5.9	Ttll10	tubulin tyrosine ligase-like family, member 10
1442222_at	5.9	Ifnar1	interferon (alpha and beta) receptor 1
1439478_at	5.9	Acot2	acyl-CoA thioesterase 2
1438273_at	5.9	---	---
1437997_x_at	5.9	Mrpl48	mitochondrial ribosomal protein L48
1437130_at	5.9	EG432879	predicted gene, EG432879
1435231_at	5.9	Coq4	coenzyme Q4 homolog (yeast)
1435085_at	5.9	Crebl2	cAMP responsive element binding protein-like 2
1434502_x_at	5.9	Slc4a1	solute carrier family 4 (anion exchanger), member 1
1434341_x_at	5.9	1110020P15Rik	RIKEN cDNA 1110020P15 gene
1432883_at	5.9	4932431P20Rik	RIKEN cDNA 4932431P20 gene
1430125_s_at	5.9	Pqlc1	PQ loop repeat containing 1
1426258_at	5.9	Sorl1	sortilin-related receptor, LDLR class A repeats-containing
1425706_a_at	5.9	Ddb2	damage specific DNA binding protein 2
1424254_at	5.9	Ifitm1	interferon induced transmembrane protein 1
1421175_at	5.9	Myt1l	myelin transcription factor 1-like
1420743_a_at	5.9	Ppp3cc	protein phosphatase 3, catalytic subunit, gamma isoform
1419545_a_at	5.9	Atp6v1c1	ATPase, H+ transporting, lysosomal V1 subunit C1
1418646_at	5.9	Gna-rs1	guanine nucleotide binding protein, related sequence 1
1417793_at	5.9	Iigp2	interferon inducible GTPase 2
1417140_a_at	5.9	Ptpn2	protein tyrosine phosphatase, non-receptor type 2
1416937_at	5.9	Gabarap	gamma-aminobutyric acid receptor associated protein
1456045_at	5.85	1700106N22Rik	RIKEN cDNA 1700106N22 gene
1451745_a_at	5.85	Znhit1	zinc finger, HIT domain containing 1
1451265_at	5.85	Ccdc115	coiled-coil domain containing 115
1448839_at	5.85	Ankrd47	ankyrin repeat domain 47
1448682_at	5.85	Dynll1	dynein light chain LC8-type 1
1448609_at	5.85	Tst	thiosulfate sulfurtransferase, mitochondrial
1447854_s_at	5.85	Hist2h2be	histone cluster 2, H2be
1447640_s_at	5.85	Pbx3	pre B-cell leukemia transcription factor 3
1444158_at	5.85	Jarid1c	jumonji, AT rich interactive domain 1C (Rbp2 like)
1440922_at	5.85	9130208D14Rik	RIKEN cDNA 9130208D14 gene
1440177_at	5.85	9630027E11	hypothetical protein 9630027E11
1439526_at	5.85	Me2	Malic enzyme 2, NAD(+)-dependent, mitochondrial
1438956_x_at	5.85	Pim3	proviral integration site 3
1436599_at	5.85	AW493225	Expressed sequence AW493225
1435243_at	5.85	Zfp746	zinc finger protein 746
1431754_at	5.85	4930578N16Rik	RIKEN cDNA 4930578N16 gene
1431019_at	5.85	Lrrc28	leucine rich repeat containing 28
1429795_at	5.85	1700001L05Rik	RIKEN cDNA 1700001L05 gene
1429100_at	5.85	2010109K11Rik	RIKEN cDNA 2010109K11 gene
1426481_at	5.85	Klhl22	kelch-like 22 (Drosophila)
1426069_s_at	5.85	Slc7a4	solute carrier family 7 (cationic amino acid transporter, y+ system), member 4
1423889_at	5.85	EG434402	predicted gene, EG434402
1419328_at	5.85	Sema4f	sema domain, immunoglobulin domain (Ig), TM domain, and short cytoplasmic domain
1419125_at	5.85	Ptpn18	protein tyrosine phosphatase, non-receptor type 18
1418300_a_at	5.85	Mknk2	MAP kinase-interacting serine/threonine kinase 2
1460229_at	5.8	Stag3	stromal antigen 3
1456205_x_at	5.8	Tbca	tubulin cofactor a
1456125_a_at	5.8	Dynll1 /// EG627788 /// LOC672375	dynein light chain LC8-type 1 /// predicted gene, EG627788 /// similar to dynein, cytoplasmic, light peptide
1453612_at	5.8	Nek1	NIMA (never in mitosis gene a)-related expressed kinase 1
1452692_a_at	5.8	Ndufv2	NADH dehydrogenase (ubiquinone) flavoprotein 2
1450848_at	5.8	Dap3	death associated protein 3
1441278_at	5.8	4930513N10Rik	RIKEN cDNA 4930513N10 gene
1438292_x_at	5.8	Adk	adenosine kinase
1437592_x_at	5.8	Ccdc101	coiled-coil domain containing 101
1436235_x_at	5.8	4732471D19Rik	RIKEN cDNA 4732471D19 gene
1435617_at	5.8	AI480743	expressed sequence AI480743
1433764_at	5.8	Clec2l /// LOC665180	C-type lectin domain family, member l /// similar to CD69 antigen (p60, early T-cell activation antigen)
1429335_at	5.8	Snapc1	small nuclear RNA activating complex, polypeptide 1
1428563_at	5.8	Ddx10	DEAD (Asp-Glu-Ala-Asp) box polypeptide 10
1427925_at	5.8	Stx17	syntaxin 17
1427874_at	5.8	Zfp313	zinc finger protein 313
1426994_at	5.8	Phlpp	PH domain and leucine rich repeat protein phosphatase
1424157_at	5.8	Ehd2 /// LOC673251	EH-domain containing 2 /// similar to EH-domain containing 2
1422711_a_at	5.8	Pnck	pregnancy upregulated non-ubiquitously expressed CaM kinase
1421156_a_at	5.8	Dsc2	desmocollin 2
1420979_at	5.8	Pak1	p21 (CDKN1A)-activated kinase 1
1419112_at	5.8	Nlk	nemo like kinase
1418145_at	5.8	Tfip11	tuftelin interacting protein 11
1418005_at	5.8	Sdhb	succinate dehydrogenase complex, subunit B, iron sulfur (Ip)
1417431_a_at	5.8	Sphk2	sphingosine kinase 2
1417174_at	5.8	1810021J13Rik	RIKEN cDNA 1810021J13 gene
1417044_at	5.8	Lcmt1	leucine carboxyl methyltransferase 1
1458428_at	5.75	Kcnt1	potassium channel, subfamily T, member 1
1456759_at	5.75	---	16 days neonate cerebellum cDNA, RIKEN full-length enriched library, clone:9630048A22 product:unclassifiable, full insert sequence
1455217_at	5.75	Lrig2	leucine-rich repeats and immunoglobulin-like domains 2
1454803_a_at	5.75	Hdac11	histone deacetylase 11
1451395_at	5.75	Ccdc92	coiled-coil domain containing 92
1449267_at	5.75	Chid1	chitinase domain containing 1
1449144_at	5.75	Gna11	guanine nucleotide binding protein, alpha 11
1448727_at	5.75	Tle6	transducin-like enhancer of split 6, homolog of Drosophila E(spl)
1447930_at	5.75	Baz1a	bromodomain adjacent to zinc finger domain 1A
1447811_s_at	5.75	Amigo1	adhesion molecule with Ig like domain 1
1442174_at	5.75	Tspan18	tetraspanin 18
1438199_at	5.75	AI316807	expressed sequence AI316807
1432264_x_at	5.75	Cox7a2l	cytochrome c oxidase subunit VIIa polypeptide 2-like
1429341_at	5.75	Oaz3	ornithine decarboxylase antizyme 3
1429315_at	5.75	Syt11	synaptotagmin XI
1427603_at	5.75	Atf7ip2	activating transcription factor 7 interacting protein 2
1427382_a_at	5.75	Suv39h1	suppressor of variegation 3-9 homolog 1 (Drosophila)
1425515_at	5.75	Pik3r1	phosphatidylinositol 3-kinase, regulatory subunit, polypeptide 1 (p85 alpha)
1424625_a_at	5.75	Dennd1a	DENN/MADD domain containing 1A
1424450_at	5.75	Gprc5c	G protein-coupled receptor, family C, group 5, member C
1421022_x_at	5.75	Acyp1	acylphosphatase 1, erythrocyte (common) type
1420221_at	5.75	4930461P20Rik	RIKEN cDNA 4930461P20 gene
1418895_at	5.75	Skap2	src family associated phosphoprotein 2
1416242_at	5.75	Klhl13	kelch-like 13 (Drosophila)
1457115_at	5.7	ENSMUSG00000074215	predicted gene, ENSMUSG00000074215
1453398_at	5.7	A930009A15Rik	RIKEN cDNA A930009A15 gene
1452727_at	5.7	R3hdm2	R3H domain containing 2
1450138_a_at	5.7	Serpinb6a	serine (or cysteine) peptidase inhibitor, clade B, member 6a
1448372_a_at	5.7	Tmem4	transmembrane protein 4
1447775_x_at	5.7	Zfp622	zinc finger protein 622
1446121_at	5.7	---	15 days embryo head cDNA, RIKEN full-length enriched library, clone:D930007D21 product:unclassifiable, full insert sequence
1443177_at	5.7	---	Transcribed locus
1437403_at	5.7	E130306M17Rik	RIKEN cDNA E130306M17 gene
1434276_x_at	5.7	BC004004	cDNA sequence BC004004
1433975_at	5.7	Cdk10	cyclin-dependent kinase (CDC2-like) 10
1433545_s_at	5.7	Acad11	acyl-Coenzyme A dehydrogenase family, member 11
1430157_at	5.7	1700095J03Rik	RIKEN cDNA 1700095J03 gene
1429965_at	5.7	Lonrf2	LON peptidase N-terminal domain and ring finger 2
1428631_a_at	5.7	Uqcrc2	ubiquinol cytochrome c reductase core protein 2
1425927_a_at	5.7	Atf5	activating transcription factor 5
1425365_a_at	5.7	Cyp2d13	cytochrome P450, family 2, subfamily d, polypeptide 13
1424696_at	5.7	Gpr89	G protein-coupled receptor 89
1424282_at	5.7	Pet112l	PET112-like (yeast)
1423716_s_at	5.7	Atp5d	ATP synthase, H+ transporting, mitochondrial F1 complex, delta subunit
1422789_at	5.7	Aldh1a2	aldehyde dehydrogenase family 1, subfamily A2
1421294_at	5.7	Hdgfl1	hepatoma derived growth factor-like 1
1419695_at	5.7	St8sia1	ST8 alpha-N-acetyl-neuraminide alpha-2,8-sialyltransferase 1
1418013_at	5.7	Cml1	camello-like 1
1417840_at	5.7	1500031L02Rik	RIKEN cDNA 1500031L02 gene
1417278_a_at	5.7	LOC634379 /// LOC671838 /// Nkd1	naked cuticle 1 homolog (Drosophila) /// similar to naked cuticle 1 homolog
1417181_a_at	5.7	Kifap3	kinesin-associated protein 3
1416479_a_at	5.7	Tmem14c	transmembrane protein 14C
1460061_at	5.65	---	Adult male olfactory brain cDNA, RIKEN full-length enriched library, clone:6430530M09 product:unclassifiable, full insert sequence
1457100_at	5.65	AW552889	expressed sequence AW552889
1450575_at	5.65	Chrm4	cholinergic receptor, muscarinic 4
1447879_x_at	5.65	Dalrd3 /// Wdr6	DALR anticodon binding domain containing 3 /// WD repeat domain 6
1445417_at	5.65	---	---
1443228_at	5.65	---	---
1442167_at	5.65	Cyfip2	cytoplasmic FMR1 interacting protein 2
1441845_at	5.65	Caps2	calcyphosphine 2
1439880_at	5.65	D630023F18Rik	RIKEN cDNA D630023F18 gene
1437692_x_at	5.65	Anxa2	annexin A2
1436676_at	5.65	Mapk8ip3	mitogen-activated protein kinase 8 interacting protein 3
1436483_at	5.65	Myt1l	myelin transcription factor 1-like
1435403_at	5.65	1700007L15Rik	RIKEN cDNA 1700007L15 gene
1434488_at	5.65	Arfrp1	ADP-ribosylation factor related protein 1
1433599_at	5.65	Baz1a	bromodomain adjacent to zinc finger domain 1A
1431764_at	5.65	2310067P03Rik	RIKEN cDNA 2310067P03 gene
1431611_a_at	5.65	Cadm1	cell adhesion molecule 1
1430771_a_at	5.65	Msh5	mutS homolog 5 (E. coli)
1430546_at	5.65	Cryzl1	crystallin, zeta (quinone reductase)-like 1
1429772_at	5.65	Plxna2	plexin A2
1428570_at	5.65	Ccnc	cyclin C
1426463_at	5.65	Gphn	gephyrin
1425463_at	5.65	Gata6	GATA binding protein 6
1422186_s_at	5.65	Cyb5r3	cytochrome b5 reductase 3
1421700_at	5.65	Tex16	testis expressed gene 16
1418104_at	5.65	Nrip3	nuclear receptor interacting protein 3
1416274_at	5.65	Ctns	cystinosis, nephropathic
1460398_at	5.6	Phf8	PHD finger protein 8
1456766_at	5.6	C330001K17Rik	RIKEN cDNA C330001K17 gene
1455381_at	5.6	4921513D23Rik	RIKEN cDNA 4921513D23 gene
1454000_s_at	5.6	4930578N16Rik	RIKEN cDNA 4930578N16 gene
1452446_a_at	5.6	2010008E23Rik	RIKEN cDNA 2010008E23 gene
1451624_a_at	5.6	Phospho2	phosphatase, orphan 2
1450932_s_at	5.6	Dock9 /// LOC670309	dedicator of cytokinesis 9 /// similar to Dedicator of cytokinesis protein 9 (Cdc42 guanine nucleotide exchange factor zizimin 1)
1450660_at	5.6	Pts	6-pyruvoyl-tetrahydropterin synthase
1449855_s_at	5.6	Uchl3 /// Uchl4	ubiquitin carboxyl-terminal esterase L3 (ubiquitin thiolesterase) /// ubiquitin carboxyl-terminal esterase L4
1449194_at	5.6	Mrps25	mitochondrial ribosomal protein S25
1445679_at	5.6	Atp2b3	ATPase, Ca++ transporting, plasma membrane 3
1442269_at	5.6	---	Adult male epididymis cDNA, RIKEN full-length enriched library, clone:9230001K01 product:unclassifiable, full insert sequence
1439764_s_at	5.6	Igf2bp2	insulin-like growth factor 2 mRNA binding protein 2
1439672_at	5.6	Synj1	Synaptojanin 1
1438913_x_at	5.6	Hdgfrp2	hepatoma-derived growth factor, related protein 2
1438578_a_at	5.6	Btbd10	BTB (POZ) domain containing 10
1438415_s_at	5.6	Yipf2	Yip1 domain family, member 2
1437726_x_at	5.6	C1qb	complement component 1, q subcomponent, beta polypeptide
1434445_at	5.6	D15Wsu169e	DNA segment, Chr 15, Wayne State University 169, expressed
1432571_at	5.6	---	---
1430565_at	5.6	1700030J22Rik	RIKEN cDNA 1700030J22 gene
1429759_at	5.6	Rps6ka6	ribosomal protein S6 kinase polypeptide 6
1429265_a_at	5.6	Rnf130	ring finger protein 130
1428309_s_at	5.6	Pdrg1	p53 and DNA damage regulated 1
1427196_at	5.6	Wnk4	WNK lysine deficient protein kinase 4
1425521_at	5.6	Paip1	polyadenylate binding protein-interacting protein 1
1424299_at	5.6	Oma1	OMA1 homolog, zinc metallopeptidase (S. cerevisiae)
1417960_at	5.6	Cpeb1	cytoplasmic polyadenylation element binding protein 1
1415949_at	5.6	Cpe	carboxypeptidase E
1415944_at	5.6	Sdc1	syndecan 1
1460333_at	5.55	Ddx59	DEAD (Asp-Glu-Ala-Asp) box polypeptide 59
1458895_at	5.55	C80008	expressed sequence C80008
1457281_at	5.55	4930461P20Rik	RIKEN cDNA 4930461P20 gene
1455152_at	5.55	AI462493	expressed sequence AI462493
1453159_at	5.55	Efhc1	EF-hand domain (C-terminal) containing 1
1452988_at	5.55	2610306M01Rik	RIKEN cDNA 2610306M01 gene
1451073_at	5.55	Sppl3	signal peptide peptidase 3
1448869_a_at	5.55	Mrps16	mitochondrial ribosomal protein S16
1447910_x_at	5.55	Selk	selenoprotein K
1444028_s_at	5.55	Dock9 /// LOC670309	dedicator of cytokinesis 9 /// similar to Dedicator of cytokinesis protein 9 (Cdc42 guanine nucleotide exchange factor zizimin 1)
1442465_s_at	5.55	Strbp	spermatid perinuclear RNA binding protein
1441963_at	5.55	Prosapip1	ProSAPiP1 protein
1440930_a_at	5.55	Scrt2	scratch homolog 2, zinc finger protein (Drosophila)
1438910_a_at	5.55	Stom	stomatin
1438503_x_at	5.55	Edf1 /// LOC665181 /// LOC671865 /// LOC674653	endothelial differentiation-related factor 1 /// similar to Endothelial differentiation-related factor 1 (EDF-1) (Multiprotein bridging factor 1) (MBF1) (Calmodulin-associated peptide 19) (CAP-19)
1436853_a_at	5.55	Snca	synuclein, alpha
1435870_at	5.55	Sycp3	Synaptonemal complex protein 3
1435757_a_at	5.55	Uqcrc2	ubiquinol cytochrome c reductase core protein 2
1435083_at	5.55	Ctxn1	cortexin 1
1434785_at	5.55	Cacng5	calcium channel, voltage-dependent, gamma subunit 5
1434601_at	5.55	Amigo2	adhesion molecule with Ig like domain 2
1434376_at	5.55	Cd44	CD44 antigen
1431593_a_at	5.55	Tsen34	tRNA splicing endonuclease 34 homolog (SEN34, S. cerevisiae)
1431295_a_at	5.55	Stx18	syntaxin 18
1431173_at	5.55	A930008G19Rik	RIKEN cDNA A930008G19 gene
1430802_at	5.55	H2-Q8	histocompatibility 2, Q region locus 8
1427109_at	5.55	ORF61	open reading frame 61
1426915_at	5.55	Dapk1	death associated protein kinase 1
1426376_at	5.55	Reep5	receptor accessory protein 5
1426307_at	5.55	Cyb5r4	cytochrome b5 reductase 4
1425904_at	5.55	Satb2	special AT-rich sequence binding protein 2
1425680_a_at	5.55	Btrc	beta-transducin repeat containing protein
1424785_at	5.55	Angptl6	angiopoietin-like 6
1423364_a_at	5.55	Aktip	thymoma viral proto-oncogene 1 interacting protein
1422966_a_at	5.55	Tfrc	transferrin receptor
1421810_at	5.55	Dgcr2	DiGeorge syndrome critical region gene 2
1421330_at	5.55	Ptpn4	protein tyrosine phosphatase, non-receptor type 4
1421090_at	5.55	Epb4.1l1	erythrocyte protein band 4.1-like 1
1419934_at	5.55	---	---
1419509_a_at	5.55	Nagk	N-acetylglucosamine kinase
1417697_at	5.55	Soat1	sterol O-acyltransferase 1
1417357_at	5.55	Emd	emerin
1416989_at	5.55	Vps53	vacuolar protein sorting 53 (yeast)
1415770_at	5.55	Wdr6	WD repeat domain 6
1460321_at	5.5	Cntn4	contactin 4
1458527_at	5.5	6820431F20Rik	RIKEN cDNA 6820431F20 gene
1455187_at	5.5	LOC638050 /// Zbtb40	zinc finger and BTB domain containing 40 /// similar to zinc finger and BTB domain containing 40
1454807_a_at	5.5	Snx12	sorting nexin 12
1453101_at	5.5	Klhl25	kelch-like 25 (Drosophila)
1452177_at	5.5	Abcf3	ATP-binding cassette, sub-family F (GCN20), member 3
1452161_at	5.5	Tiparp	TCDD-inducible poly(ADP-ribose) polymerase
1450931_at	5.5	Dock9 /// LOC670309	dedicator of cytokinesis 9 /// similar to Dedicator of cytokinesis protein 9 (Cdc42 guanine nucleotide exchange factor zizimin 1)
1450674_at	5.5	Cdk5	cyclin-dependent kinase 5
1449861_at	5.5	Nek4	NIMA (never in mitosis gene a)-related expressed kinase 4
1445567_at	5.5	Gap43	Growth associated protein 43
1442608_at	5.5	Layn	layilin
1441676_at	5.5	Zfat1	ZFAT zinc finger 1
1439768_x_at	5.5	Sema4f	sema domain, immunoglobulin domain (Ig), TM domain, and short cytoplasmic domain
1438653_x_at	5.5	Atxn10	ataxin 10
1437783_x_at	5.5	Tmem4	transmembrane protein 4
1436934_s_at	5.5	Aco2	aconitase 2, mitochondrial
1435044_at	5.5	Ebf4	early B-cell factor 4
1433953_at	5.5	Zfp277	zinc finger protein 277
1431619_a_at	5.5	Dtnbp1	dystrobrevin binding protein 1
1431163_at	5.5	2700046G09Rik	RIKEN cDNA 2700046G09 gene
1430502_at	5.5	9130206N08Rik	RIKEN cDNA 9130206N08 gene
1430451_at	5.5	4930481B07Rik	RIKEN cDNA 4930481B07 gene
1429288_x_at	5.5	Stx18	syntaxin 18
1427228_at	5.5	Palld	palladin, cytoskeletal associated protein
1427125_s_at	5.5	Lrrc41	leucine rich repeat containing 41
1421087_at	5.5	Per3	period homolog 3 (Drosophila)
1420054_s_at	5.5	Slc35c2	solute carrier family 35, member C2
1417510_at	5.5	Vps4a	vacuolar protein sorting 4a (yeast)
1416769_s_at	5.5	Atp6v0b	ATPase, H+ transporting, lysosomal V0 subunit B
1416702_at	5.5	Serpini1	serine (or cysteine) peptidase inhibitor, clade I, member 1
1416319_at	5.5	Adk	adenosine kinase
1415865_s_at	5.5	Bpgm	2,3-bisphosphoglycerate mutase
1459977_x_at	5.45	Cox10	COX10 homolog, cytochrome c oxidase assembly protein, heme A: farnesyltransferase (yeast)
1459883_at	5.45	---	Adult male epididymis cDNA, RIKEN full-length enriched library, clone:9230001K01 product:unclassifiable, full insert sequence
1457306_at	5.45	---	Transcribed locus
1454419_at	5.45	4930537H20Rik	RIKEN cDNA 4930537H20 gene
1453375_at	5.45	4930422N03Rik	RIKEN cDNA 4930422N03 gene
1451229_at	5.45	Hdac11	histone deacetylase 11
1449697_s_at	5.45	Mfn1	mitofusin 1
1449304_at	5.45	2310061J03Rik	RIKEN cDNA 2310061J03 gene
1448730_at	5.45	Cpa3	carboxypeptidase A3, mast cell
1448726_at	5.45	Snapc2	small nuclear RNA activating complex, polypeptide 2
1448510_at	5.45	Efna1	ephrin A1
1443383_at	5.45	Mbnl3	Muscleblind-like 3 (Drosophila)
1439429_x_at	5.45	Dtx2	deltex 2 homolog (Drosophila)
1439133_at	5.45	4930524O07Rik	RIKEN cDNA 4930524O07 gene
1437742_at	5.45	Rab21	RAB21, member RAS oncogene family
1437728_at	5.45	Alkbh5	alkB, alkylation repair homolog 5 (E. coli)
1437234_x_at	5.45	Prmt2	protein arginine N-methyltransferase 2
1437013_x_at	5.45	Atp6v0b	ATPase, H+ transporting, lysosomal V0 subunit B
1436669_at	5.45	1700019G17Rik	RIKEN cDNA 1700019G17 gene
1435902_at	5.45	Nudt18	nudix (nucleoside diphosphate linked moiety X)-type motif 18
1435003_at	5.45	Pik4ca	phosphatidylinositol 4-kinase, catalytic, alpha polypeptide
1434900_at	5.45	Mkl1	MKL (megakaryoblastic leukemia)/myocardin-like 1
1433370_at	5.45	4930474A20Rik	RIKEN cDNA 4930474A20 gene
1431785_at	5.45	Rnaset2b	ribonuclease T2B
1429863_at	5.45	Lonrf3	LON peptidase N-terminal domain and ring finger 3
1429156_at	5.45	2610036L11Rik	RIKEN cDNA 2610036L11 gene
1428488_at	5.45	Pigk	phosphatidylinositol glycan anchor biosynthesis, class K
1424834_s_at	5.45	Itpr2	inositol 1,4,5-triphosphate receptor 2
1424548_at	5.45	Zgpat	zinc finger, CCCH-type with G patch domain
1424315_at	5.45	1110004E09Rik	RIKEN cDNA 1110004E09 gene
1423495_at	5.45	Decr2	2-4-dienoyl-Coenzyme A reductase 2, peroxisomal
1422629_s_at	5.45	Shroom3	shroom family member 3
1420832_at	5.45	Qscn6	quiescin Q6
1420579_s_at	5.45	Cftr	cystic fibrosis transmembrane conductance regulator homolog
1420059_at	5.45	2410166I05Rik	RIKEN cDNA 2410166I05 gene
1419743_s_at	5.45	Carm1	coactivator-associated arginine methyltransferase 1
1418136_at	5.45	Tgfb1i1	transforming growth factor beta 1 induced transcript 1
1456601_x_at	5.4	Fxyd2	FXYD domain-containing ion transport regulator 2
1455807_at	5.4	Tspyl5	testis-specific protein, Y-encoded-like 5
1452282_at	5.4	Crsp7	cofactor required for Sp1 transcriptional activation, subunit 7
1451873_a_at	5.4	Smad5	MAD homolog 5 (Drosophila)
1450070_s_at	5.4	Pak1	p21 (CDKN1A)-activated kinase 1
1448867_at	5.4	Tmem9b	TMEM9 domain family, member B
1448068_at	5.4	Soat1	sterol O-acyltransferase 1
1447622_at	5.4	Fcgr2b	Fc receptor, IgG, low affinity IIb
1438159_x_at	5.4	Ndufv2	NADH dehydrogenase (ubiquinone) flavoprotein 2
1436489_x_at	5.4	C85492	expressed sequence C85492
1436410_at	5.4	Gm941	gene model 941, (NCBI)
1436234_at	5.4	4732471D19Rik	RIKEN cDNA 4732471D19 gene
1434800_at	5.4	Sv2b	synaptic vesicle glycoprotein 2 b
1433670_at	5.4	Emp2	epithelial membrane protein 2
1430756_at	5.4	5430427G11Rik	RIKEN cDNA 5430427G11 gene
1429091_at	5.4	1600002K03Rik	RIKEN cDNA 1600002K03 gene
1429013_at	5.4	Mtap7d2	MAP7 domain containing 2
1428979_at	5.4	Mtf1	metal response element binding transcription factor 1
1428828_at	5.4	Rpain	RPA interacting protein
1427929_a_at	5.4	Pdxk	pyridoxal (pyridoxine, vitamin B6) kinase
1427905_at	5.4	1810063B07Rik	RIKEN cDNA 1810063B07 gene
1427864_at	5.4	Hist1h3b /// Hist1h3d /// Hist1h3e /// Hist2h3b /// Hist2h3c1	histone cluster 2, H3c1 /// histone cluster 1, H3d /// histone cluster 1, H3b /// histone cluster 1, H3e /// histone cluster 2, H3b
1421050_at	5.4	Vps25	vacuolar protein sorting 25 (yeast)
1419099_x_at	5.4	Stom	stomatin
1418875_at	5.4	Syngr4	synaptogyrin 4
1418815_at	5.4	Cdh2	cadherin 2
1418607_at	5.4	Zkscan14	zinc finger with KRAB and SCAN domains 14
1417504_at	5.4	Calb1	calbindin-28K
1417030_at	5.4	2310028N02Rik	RIKEN cDNA 2310028N02 gene
1416662_at	5.4	Sardh	sarcosine dehydrogenase
1416408_at	5.4	Acox1	acyl-Coenzyme A oxidase 1, palmitoyl
1456109_a_at	5.35	Mrps15	mitochondrial ribosomal protein S15
1453475_at	5.35	4930445K14Rik	RIKEN cDNA 4930445K14 gene
1452990_at	5.35	Mtf1	metal response element binding transcription factor 1
1451995_at	5.35	Taf11	TAF11 RNA polymerase II, TATA box binding protein (TBP)-associated factor
1451744_a_at	5.35	Zadh1	zinc binding alcohol dehydrogenase, domain containing 1
1450269_a_at	5.35	Pfkl	phosphofructokinase, liver, B-type
1450105_at	5.35	---	---
1449800_x_at	5.35	Phf7	PHD finger protein 7
1449462_at	5.35	3110049J23Rik	RIKEN cDNA 3110049J23 gene
1448784_at	5.35	Taf10	TAF10 RNA polymerase II, TATA box binding protein (TBP)-associated factor
1445694_at	5.35	---	Transcribed locus
1443851_at	5.35	8430415E04Rik	RIKEN cDNA 8430415E04 gene
1439334_at	5.35	---	Transcribed locus
1438251_x_at	5.35	Htra1	HtrA serine peptidase 1
1436739_at	5.35	Agtr1a	angiotensin II receptor, type 1a
1436512_at	5.35	Arl4c /// LOC632433	ADP-ribosylation factor-like 4C /// similar to ADP-ribosylation factor-like protein 7
1436060_at	5.35	0710005M24Rik	RIKEN cDNA 0710005M24 gene
1434784_s_at	5.35	Tmem106c	transmembrane protein 106C
1434366_x_at	5.35	C1qb	complement component 1, q subcomponent, beta polypeptide
1433612_at	5.35	Ap2s1	adaptor-related protein complex 2, sigma 1 subunit
1430052_at	5.35	C030048H21Rik	RIKEN cDNA C030048H21 gene
1429528_at	5.35	Rae1	RAE1 RNA export 1 homolog (S. pombe)
1427684_at	5.35	Zfp264	zinc finger protein 264
1427239_at	5.35	Ift122	intraflagellar transport 122 homolog (Chlamydomonas)
1427205_x_at	5.35	Ccdc46	coiled-coil domain containing 46
1424575_at	5.35	Rabl5	RAB, member of RAS oncogene family-like 5
1419502_at	5.35	Ghdc	GH3 domain containing
1418843_at	5.35	Slc30a4	solute carrier family 30 (zinc transporter), member 4
1417434_at	5.35	Gpd2	glycerol phosphate dehydrogenase 2, mitochondrial
1417071_s_at	5.35	Cyp4v3	cytochrome P450, family 4, subfamily v, polypeptide 3
1416383_a_at	5.35	Pcx	pyruvate carboxylase
1460685_at	5.3	Timm17b	translocase of inner mitochondrial membrane 17b
1459874_s_at	5.3	Mtmr4	myotubularin related protein 4
1459351_at	5.3	Adra1a	adrenergic receptor, alpha 1a
1455372_at	5.3	Cpeb3	cytoplasmic polyadenylation element binding protein 3
1454969_at	5.3	Lypd6	LY6/PLAUR domain containing 6
1453819_x_at	5.3	Stx18	syntaxin 18
1452473_at	5.3	Prr15	proline rich 15
1451986_s_at	5.3	Lrrk1	leucine-rich repeat kinase 1
1451288_s_at	5.3	1810043G02Rik	RIKEN cDNA 1810043G02 gene
1451162_at	5.3	Hsbp1	heat shock factor binding protein 1
1446536_at	5.3	Sema6d	sema domain, transmembrane domain (TM), and cytoplasmic domain, (semaphorin) 6D
1439628_x_at	5.3	Rab38	Rab38, member of RAS oncogene family
1439621_at	5.3	---	17 days embryo kidney cDNA, RIKEN full-length enriched library, clone:I920178P20 product:unclassifiable, full insert sequence
1438820_at	5.3	Rnf17	ring finger protein 17
1435551_at	5.3	Fhod3	formin homology 2 domain containing 3
1435448_at	5.3	Bcl2l11	BCL2-like 11 (apoptosis facilitator)
1431228_s_at	5.3	4930526I15Rik	RIKEN cDNA 4930526I15 gene
1429764_at	5.3	1500005K14Rik	RIKEN cDNA 1500005K14 gene
1429564_at	5.3	Pcgf5	polycomb group ring finger 5
1428826_at	5.3	Nr6a1	nuclear receptor subfamily 6, group A, member 1
1428196_a_at	5.3	1200015F23Rik	RIKEN cDNA 1200015F23 gene
1426343_at	5.3	Stt3b	STT3, subunit of the oligosaccharyltransferase complex, homolog B (S. cerevisiae)
1426248_at	5.3	Stk24	serine/threonine kinase 24 (STE20 homolog, yeast)
1425213_at	5.3	6430514L14Rik	RIKEN cDNA 6430514L14 gene
1424366_at	5.3	Dolk	dolichol kinase
1421240_at	5.3	Ern1	endoplasmic reticulum (ER) to nucleus signalling 1
1420146_at	5.3	---	---
1420125_at	5.3	Tcta	T-cell leukemia translocation altered gene
1417220_at	5.3	Fah	fumarylacetoacetate hydrolase
1416885_at	5.3	1110038F14Rik	RIKEN cDNA 1110038F14 gene
1460662_at	5.25	Per3	period homolog 3 (Drosophila)
1456467_s_at	5.25	Nlk	nemo like kinase
1452680_at	5.25	Snrpd2	small nuclear ribonucleoprotein D2
1451421_a_at	5.25	Rogdi	rogdi homolog (Drosophila)
1451315_at	5.25	Tmem101	transmembrane protein 101
1449252_at	5.25	9030611O19Rik	RIKEN cDNA 9030611O19 gene
1439784_at	5.25	2310046O06Rik	RIKEN cDNA 2310046O06 gene
1437471_at	5.25	Lrrc45	leucine rich repeat containing 45
1436373_at	5.25	Map3k10	mitogen activated protein kinase kinase kinase 10
1434168_at	5.25	Peo1	progressive external ophthalmoplegia 1 (human)
1433637_at	5.25	Adck2	aarF domain containing kinase 2
1430637_at	5.25	2210016H18Rik	RIKEN cDNA 2210016H18 gene
1429708_at	5.25	Ndufa11	NADH dehydrogenase (ubiquinone) 1 alpha subcomplex 11
1425068_a_at	5.25	Tex264	testis expressed gene 264
1424902_at	5.25	Plxdc1	plexin domain containing 1
1424444_a_at	5.25	1600014C10Rik	RIKEN cDNA 1600014C10 gene
1424419_at	5.25	Lrrc14	leucine rich repeat containing 14
1420909_at	5.25	Vegfa	vascular endothelial growth factor A
1420058_s_at	5.25	2410166I05Rik	RIKEN cDNA 2410166I05 gene
1419306_at	5.25	Ccdc96	coiled-coil domain containing 96
1417336_a_at	5.25	Sytl4	synaptotagmin-like 4
1416168_at	5.25	Serpinf1	serine (or cysteine) peptidase inhibitor, clade F, member 1
AFFX-TransRecMur/X57349_M_at	5.2	Tfrc	transferrin receptor
1460643_at	5.2	Ell	elongation factor RNA polymerase II
1456737_x_at	5.2	Acaa1a	acetyl-Coenzyme A acyltransferase 1A
1453299_a_at	5.2	LOC545044 /// LOC667034 /// Pnp	purine-nucleoside phosphorylase /// similar to purine-nucleoside phosphorylase
1453120_at	5.2	Txndc13	thioredoxin domain containing 13
1451002_at	5.2	Aco2	aconitase 2, mitochondrial
1450542_s_at	5.2	LOC670799 /// Magea1 /// Magea2 /// Magea3 /// Magea5 /// Magea6 /// Magea8	melanoma antigen, family A, 1 /// melanoma antigen, family A, 2 /// melanoma antigen, family A, 3 /// melanoma antigen, family A, 5 /// melanoma antigen, family A, 6 /// melanoma antigen, family A, 8 /// similar to melanoma antigen family A, 8
1449303_at	5.2	Sesn3	sestrin 3
1448630_a_at	5.2	Sdhc	succinate dehydrogenase complex, subunit C, integral membrane protein
1441567_at	5.2	Myo9a	Myosin IXa
1439874_at	5.2	9330102E08Rik	RIKEN cDNA 9330102E08 gene
1438702_at	5.2	Flrt2	fibronectin leucine rich transmembrane protein 2
1438164_x_at	5.2	Flot2	flotillin 2
1437197_at	5.2	Sorbs2	sorbin and SH3 domain containing 2
1434532_at	5.2	BC035295	cDNA sequence BC035295
1431028_a_at	5.2	Pank1	pantothenate kinase 1
1430354_x_at	5.2	Scyl1	SCY1-like 1 (S. cerevisiae)
1429777_at	5.2	Dnajb6	DnaJ (Hsp40) homolog, subfamily B, member 6
1429274_at	5.2	2310010M24Rik	RIKEN cDNA 2310010M24 gene
1427639_a_at	5.2	Nek4	NIMA (never in mitosis gene a)-related expressed kinase 4
1426644_at	5.2	Tbc1d20	TBC1 domain family, member 20
1424961_at	5.2	Tapbpl	TAP binding protein-like
1424482_at	5.2	Arhgef7	Rho guanine nucleotide exchange factor (GEF7)
1422303_a_at	5.2	Tnfrsf18	tumor necrosis factor receptor superfamily, member 18
1420831_at	5.2	Qscn6	quiescin Q6
1418295_s_at	5.2	Dgat1	diacylglycerol O-acyltransferase 1
1460704_at	5.15	Rfng	radical fringe gene homolog (Drosophila)
1456274_at	5.15	C230071H18Rik	RIKEN cDNA C230071H18 gene
1453266_at	5.15	---	---
1451988_s_at	5.15	Chmp4b	chromatin modifying protein 4B
1451277_at	5.15	Zadh2	zinc binding alcohol dehydrogenase, domain containing 2
1450059_at	5.15	Fancg	Fanconi anemia, complementation group G
1448858_at	5.15	Ulk2	Unc-51 like kinase 2 (C. elegans)
1444653_at	5.15	---	10 days neonate skin cDNA, RIKEN full-length enriched library, clone:4732412F15 product:unclassifiable, full insert sequence
1443842_at	5.15	Arfgef2 /// LOC670796	ADP-ribosylation factor guanine nucleotide-exchange factor 2 (brefeldin A-inhibited) /// similar to ADP-ribosylation factor guanine nucleotide-exchange factor 2 (brefeldin A-inhibited)
1442152_at	5.15	4930513N10Rik	RIKEN cDNA 4930513N10 gene
1436895_at	5.15	Centd1	centaurin, delta 1
1436670_x_at	5.15	1700019G17Rik	RIKEN cDNA 1700019G17 gene
1436327_a_at	5.15	Vps53	vacuolar protein sorting 53 (yeast)
1434805_at	5.15	Mllt1	myeloid/lymphoid or mixed lineage-leukemia translocation to 1 homolog (Drosophila)
1434256_s_at	5.15	Cds2	CDP-diacylglycerol synthase (phosphatidate cytidylyltransferase) 2
1433858_at	5.15	Lrrc28	leucine rich repeat containing 28
1431346_at	5.15	6330405D24Rik	RIKEN cDNA 6330405D24 gene
1429555_at	5.15	Cldnd1	claudin domain containing 1
1429366_at	5.15	Lrrc34	leucine rich repeat containing 34
1428988_at	5.15	Abcc3	ATP-binding cassette, sub-family C (CFTR/MRP), member 3
1428712_at	5.15	Mon1b	MON1 homolog b (yeast)
1427551_at	5.15	Usp29	ubiquitin specific peptidase 29
1426465_at	5.15	Dlgap4	discs, large homolog-associated protein 4 (Drosophila)
1426353_at	5.15	Stat6	signal transducer and activator of transcription 6
1425628_a_at	5.15	Gtf2i /// LOC669007	general transcription factor II I /// similar to General transcription factor II-I (GTFII-I) (TFII-I) (Bruton tyrosine kinase-associated protein 135) (BTK-associated protein 135) (BAP-135)
1424059_at	5.15	Suv420h2	suppressor of variegation 4-20 homolog 2 (Drosophila)
1423311_s_at	5.15	Tpbg	trophoblast glycoprotein
1423109_s_at	5.15	Slc25a20	solute carrier family 25 (mitochondrial carnitine/acylcarnitine translocase), member 20
1422576_at	5.15	Atxn10	ataxin 10
1419363_a_at	5.15	Mrpl35	mitochondrial ribosomal protein L35
1418771_a_at	5.15	Cpb2	carboxypeptidase B2 (plasma)
1418206_at	5.15	Sdf2l1	stromal cell-derived factor 2-like 1
1417720_at	5.15	Polr2j	polymerase (RNA) II (DNA directed) polypeptide J
1416947_s_at	5.15	Acaa1a /// Acaa1b	acetyl-Coenzyme A acyltransferase 1A /// acetyl-Coenzyme A acyltransferase 1B
1416522_a_at	5.15	Grcc10	gene rich cluster, C10 gene
1455095_at	5.1	Hist2h2be	histone cluster 2, H2be
1454733_at	5.1	Nod1	nucleotide-binding oligomerization domain containing 1
1452828_at	5.1	Fbxo21	F-box protein 21
1452085_at	5.1	Gatad1	GATA zinc finger domain containing 1
1445960_at	5.1	---	---
1445894_at	5.1	---	---
1444338_at	5.1	---	---
1438391_x_at	5.1	Hsd17b10	hydroxysteroid (17-beta) dehydrogenase 10
1437095_at	5.1	Tspan18	tetraspanin 18
1436945_x_at	5.1	Stim1	stromal interaction molecule 1
1436703_x_at	5.1	Snapc2	small nuclear RNA activating complex, polypeptide 2
1436620_at	5.1	Ccdc45	coiled-coil domain containing 45
1436213_a_at	5.1	1110028C15Rik	RIKEN cDNA 1110028C15 gene
1435638_at	5.1	Gsk3a	glycogen synthase kinase 3 alpha
1435426_s_at	5.1	4933439C20Rik /// LOC236604 /// Pisd	RIKEN cDNA 4933439C20 gene /// phosphatidylserine decarboxylase pseudogene /// phosphatidylserine decarboxylase
1432712_at	5.1	4933425M03Rik	RIKEN cDNA 4933425M03 gene
1432282_a_at	5.1	2010305C02Rik	RIKEN cDNA 2010305C02 gene
1432004_a_at	5.1	Dnm2	dynamin 2
1431143_x_at	5.1	Aifm2	apoptosis-inducing factor, mitochondrion-associated 2
1426834_s_at	5.1	D930015E06Rik	RIKEN cDNA D930015E06 gene
1426139_a_at	5.1	Ccrl1	chemokine (C-C motif) receptor-like 1
1424209_at	5.1	Rars2	arginyl-tRNA synthetase 2, mitochondrial (putative)
1423372_at	5.1	Pole4	polymerase (DNA-directed), epsilon 4 (p12 subunit)
1418715_at	5.1	Pank1	pantothenate kinase 1
1417503_at	5.1	Rfc2	replication factor C (activator 1) 2
1417080_a_at	5.1	Ecsit	ECSIT homolog (Drosophila)
1416728_at	5.1	Csnk2b	casein kinase 2, beta polypeptide
1459784_x_at	5.05	Lonp2	lon peptidase 2, peroxisomal
1459664_at	5.05	Wdr31	WD repeat domain 31
1455871_s_at	5.05	Rpl13 /// Tax1bp3	Tax1 (human T-cell leukemia virus type I) binding protein 3 /// ribosomal protein L13
1455500_at	5.05	LOC672513 /// Rnf213	ring finger protein 213 /// similar to chromosome 17 open reading frame 27
1454067_a_at	5.05	4931406C07Rik	RIKEN cDNA 4931406C07 gene
1453789_at	5.05	4933440N22Rik	RIKEN cDNA 4933440N22 gene
1453787_at	5.05	Txndc13	thioredoxin domain containing 13
1453486_a_at	5.05	Scube2	signal peptide, CUB domain, EGF-like 2
1452890_at	5.05	Ttll5	tubulin tyrosine ligase-like family, member 5
1452024_a_at	5.05	Ldb1	LIM domain binding 1
1452000_s_at	5.05	Sars	seryl-aminoacyl-tRNA synthetase
1449884_at	5.05	Efcab2	EF-hand calcium binding domain 2
1449086_at	5.05	Rnf141	ring finger protein 141
1449062_at	5.05	Khk	ketohexokinase
1448601_s_at	5.05	Msx1	homeo box, msh-like 1
1446260_at	5.05	Six6os1	Six6 opposite strand transcript 1
1445734_at	5.05	Tdh	L-threonine dehydrogenase
1444117_at	5.05	Amigo1	adhesion molecule with Ig like domain 1
1440756_at	5.05	---	---
1440151_s_at	5.05	Edf1	endothelial differentiation-related factor 1
1437098_x_at	5.05	---	Transcribed locus
1436242_a_at	5.05	Cklf	chemokine-like factor
1435780_at	5.05	Psd	pleckstrin and Sec7 domain containing
1434782_at	5.05	Usp42	ubiquitin specific peptidase 42
1434733_at	5.05	Stk36	serine/threonine kinase 36 (fused homolog, Drosophila)
1434658_at	5.05	3110056O03Rik	RIKEN cDNA 3110056O03 gene
1433730_at	5.05	Elmod2	ELMO domain containing 2
1428659_at	5.05	Phf7	PHD finger protein 7
1425317_x_at	5.05	Stk31	serine threonine kinase 31
1424238_at	5.05	Sirt7	sirtuin 7 (silent mating type information regulation 2, homolog) 7 (S. cerevisiae)
1424224_at	5.05	Asb8	ankyrin repeat and SOCS box-containing protein 8
1423266_at	5.05	2810405K02Rik	RIKEN cDNA 2810405K02 gene
1422723_at	5.05	Stra6	stimulated by retinoic acid gene 6
1417893_at	5.05	Sfxn3	sideroflexin 3
1416057_at	5.05	Ndufb11	NADH dehydrogenase (ubiquinone) 1 beta subcomplex, 11
1457715_at	5	1010001B22Rik	RIKEN cDNA 1010001B22 gene
1452889_at	5	2310007H09Rik	RIKEN cDNA 2310007H09 gene
1451753_at	5	Plxna2	plexin A2
1451628_a_at	5	Ank3	ankyrin 3, epithelial
1451541_at	5	Bcs1l	BCS1-like (yeast)
1451379_at	5	Rab22a	RAB22A, member RAS oncogene family
1451252_at	5	Irf2bp1	interferon regulatory factor 2 binding protein 1
1449448_at	5	Med9	mediator of RNA polymerase II transcription, subunit 9 homolog (yeast)
1449291_a_at	5	Dcbld1	discoidin, CUB and LCCL domain containing 1
1448540_a_at	5	0610012G03Rik /// LOC638521	RIKEN cDNA 0610012G03 gene /// hypothetical protein LOC638521
1445480_at	5	Gpr19	G protein-coupled receptor 19
1436715_s_at	5	Cdipt	CDP-diacylglycerol--inositol 3-phosphatidyltransferase (phosphatidylinositol synthase)
1436377_at	5	Gpr137	G protein-coupled receptor 137
1436238_at	5	Lgi3	leucine-rich repeat LGI family, member 3
1435259_s_at	5	Tmem141	transmembrane protein 141
1434789_at	5	Depdc1b	DEP domain containing 1B
1434617_x_at	5	1810073N04Rik	RIKEN cDNA 1810073N04 gene
1434277_a_at	5	Ypel2	yippee-like 2 (Drosophila)
1431983_at	5	Myo3a	myosin IIIA
1430246_at	5	4933406C10Rik	RIKEN cDNA 4933406C10 gene
1425708_at	5	Rnf17	ring finger protein 17
1424894_at	5	Rab13	RAB13, member RAS oncogene family
1424639_a_at	5	Hmgcl	3-hydroxy-3-methylglutaryl-Coenzyme A lyase
1423673_at	5	Ldoc1l	leucine zipper, down-regulated in cancer 1-like
1422678_at	5	Dgat2	diacylglycerol O-acyltransferase 2
1421024_at	5	Agpat1	1-acylglycerol-3-phosphate O-acyltransferase 1 (lysophosphatidic acid acyltransferase, alpha)
1420535_a_at	5	Nub1	negative regulator of ubiquitin-like proteins 1
1418285_at	5	Efnb1	ephrin B1
1418081_at	5	Wbscr18	Williams-Beuren syndrome chromosome region 18 homolog (human)
1417381_at	5	C1qa	complement component 1, q subcomponent, alpha polypeptide
1416972_at	5	EG434401 /// LOC637555 /// Nhp2l1	NHP2 non-histone chromosome protein 2-like 1 (S. cerevisiae) /// predicted gene, EG434401 /// similar to NHP2-like protein 1 (High mobility group-like nuclear protein 2 homolog 1) ([U4/U6.U5] tri-snRNP 15.5 kDa protein) (Sperm specific antigen 1) (Fertilization antigen 1) (FA-1)
1416883_at	5	Clptm1	cleft lip and palate associated transmembrane protein 1
1416726_s_at	5	Ube2s	ubiquitin-conjugating enzyme E2S
1416673_at	5	Bace2	beta-site APP-cleaving enzyme 2
1416542_at	5	Phf1	PHD finger protein 1
1460718_s_at	4.95	Mtch1	mitochondrial carrier homolog 1 (C. elegans)
1460553_at	4.95	1700025K23Rik	RIKEN cDNA 1700025K23 gene
1456265_at	4.95	EG624866	predicted gene, EG624866
1455199_at	4.95	AI429214	expressed sequence AI429214
1452591_a_at	4.95	2410018G20Rik	RIKEN cDNA 2410018G20 gene
1447927_at	4.95	Mpa2l	macrophage activation 2 like
1447657_s_at	4.95	Synpo2l	synaptopodin 2-like
1446336_at	4.95	---	---
1443486_at	4.95	Cog7	Component of oligomeric golgi complex 7
1438006_at	4.95	4933439F18Rik	RIKEN cDNA 4933439F18 gene
1437765_at	4.95	Cpeb3	cytoplasmic polyadenylation element binding protein 3
1434398_at	4.95	Nkrf	NF-kappaB repressing factor
1429130_at	4.95	Ttc25	tetratricopeptide repeat domain 25
1429062_at	4.95	Kif16b	kinesin family member 16B
1427955_a_at	4.95	Deb1	differentially expressed in B16F10 1
1424308_at	4.95	Slc24a3	solute carrier family 24 (sodium/potassium/calcium exchanger), member 3
1422797_at	4.95	Mapbpip	mitogen activated protein binding protein interacting protein
1421865_at	4.95	Dbil5	diazepam binding inhibitor-like 5
1421756_a_at	4.95	Gpr19	G protein-coupled receptor 19
1420375_at	4.95	Kif3a	kinesin family member 3A
1419758_at	4.95	Abcb1a	ATP-binding cassette, sub-family B (MDR/TAP), member 1A
1419495_at	4.95	Immp2l	IMP2 inner mitochondrial membrane peptidase-like (S. cerevisiae)
1419098_at	4.95	Stom	stomatin
1418548_at	4.95	Svs6	seminal vesicle secretory protein 6
1417066_at	4.95	Cabc1	chaperone, ABC1 activity of bc1 complex like (S. pombe)
1416671_a_at	4.95	Mcoln1	mucolipin 1
1416556_at	4.95	Tspan31	tetraspanin 31
1416382_at	4.95	Ctsc	cathepsin C
1416013_at	4.95	Pld3	phospholipase D family, member 3
1455992_at	4.9	Vgll4	vestigial like 4 (Drosophila)
1455678_at	4.9	Sema4b	sema domain, immunoglobulin domain (Ig), transmembrane domain (TM) and short cytoplasmic domain, (semaphorin) 4B
1452913_at	4.9	Pcp4l1	Purkinje cell protein 4-like 1
1451386_at	4.9	Blvrb	biliverdin reductase B (flavin reductase (NADPH))
1449341_a_at	4.9	Stom	stomatin
1448856_a_at	4.9	Msra	methionine sulfoxide reductase A
1443994_at	4.9	6030407O03Rik	RIKEN cDNA 6030407O03 gene
1442611_at	4.9	4930592C13Rik	RIKEN cDNA 4930592C13 gene
1442472_at	4.9	Ttc21a	Tetratricopeptide repeat domain 21A
1441942_x_at	4.9	Snupn	snurportin 1
1438351_at	4.9	Msx2	homeo box, msh-like 2
1436385_at	4.9	Ganc	glucosidase, alpha; neutral C
1434923_at	4.9	Cox19	COX19 cytochrome c oxidase assembly homolog (S. cerevisiae)
1431231_at	4.9	Hist1h3b /// Hist1h3d /// Hist1h3e /// Hist1h3f /// Hist2h3b /// Hist2h3c1	histone cluster 2, H3c1 /// histone cluster 1, H3f /// histone cluster 1, H3d /// histone cluster 1, H3b /// histone cluster 1, H3e /// histone cluster 2, H3b
1430029_a_at	4.9	Tspan31	tetraspanin 31
1429569_a_at	4.9	Ccdc46	coiled-coil domain containing 46
1428501_at	4.9	1110051M20Rik	RIKEN cDNA 1110051M20 gene
1428326_s_at	4.9	Hrsp12	heat-responsive protein 12
1426710_at	4.9	Calm3	calmodulin 3
1425716_s_at	4.9	Bak1	BCL2-antagonist/killer 1
1423762_at	4.9	Adck1	aarF domain containing kinase 1
1423216_a_at	4.9	2510049I19Rik	RIKEN cDNA 2510049I19 gene
1423103_at	4.9	Rfx5	regulatory factor X, 5 (influences HLA class II expression)
1422743_at	4.9	Phka1	phosphorylase kinase alpha 1
1420260_at	4.9	Phf7	PHD finger protein 7
1420220_x_at	4.9	4930461P20Rik	RIKEN cDNA 4930461P20 gene
1419546_at	4.9	Atp6v1c1	ATPase, H+ transporting, lysosomal V1 subunit C1
1419276_at	4.9	Enpp1	ectonucleotide pyrophosphatase/phosphodiesterase 1
1417535_at	4.9	Fbxo25	F-box protein 25
1417241_at	4.9	X83328	EST X83328
1417021_a_at	4.9	LOC675982 /// Spo11	sporulation protein, meiosis-specific, SPO11 homolog (S. cerevisiae) /// similar to Meiotic recombination protein SPO11
1416710_at	4.9	Tmem35	transmembrane protein 35
1415783_at	4.9	Vps35	vacuolar protein sorting 35
1454786_at	4.85	5031439G07Rik	RIKEN cDNA 5031439G07 gene
1454138_a_at	4.85	Stk31	serine threonine kinase 31
1453156_s_at	4.85	Zadh1	zinc binding alcohol dehydrogenase, domain containing 1
1452855_at	4.85	Ly6k	lymphocyte antigen 6 complex, locus K
1451163_at	4.85	Tinf2	Terf1 (TRF1)-interacting nuclear factor 2
1449704_at	4.85	C80171	expressed sequence C80171
1449030_at	4.85	Syn2	synapsin II
1446327_at	4.85	---	---
1436425_at	4.85	Ankrd38	ankyrin repeat domain 38
1436216_s_at	4.85	2610204M08Rik	RIKEN cDNA 2610204M08 gene
1435970_at	4.85	Nlk	nemo like kinase
1434847_at	4.85	Cnnm4	cyclin M4
1433600_at	4.85	Adra2a	adrenergic receptor, alpha 2a
1431665_a_at	4.85	Timm8b	translocase of inner mitochondrial membrane 8 homolog b (yeast)
1427078_at	4.85	Snx19	sorting nexin 19
1424054_at	4.85	Btbd2	BTB (POZ) domain containing 2
1417758_at	4.85	Itga2b	integrin alpha 2b
1417008_at	4.85	Crat	carnitine acetyltransferase
1416772_at	4.85	Cpt2	carnitine palmitoyltransferase 2
1460639_a_at	4.8	Atox1	ATX1 (antioxidant protein 1) homolog 1 (yeast)
1460058_at	4.8	---	10 days neonate cortex cDNA, RIKEN full-length enriched library, clone:A830028J12 product:unclassifiable, full insert sequence
1455455_at	4.8	Glt28d2	glycosyltransferase 28 domain containing 2
1454855_at	4.8	Magi2	membrane associated guanylate kinase, WW and PDZ domain containing 2
1452741_s_at	4.8	Gpd2	glycerol phosphate dehydrogenase 2, mitochondrial
1450662_at	4.8	Tesk1	testis specific protein kinase 1
1449897_a_at	4.8	Mtcp1	mature T-cell proliferation 1
1449427_at	4.8	1700016G05Rik	RIKEN cDNA 1700016G05 gene
1449122_at	4.8	3110003A22Rik	RIKEN cDNA 3110003A22 gene
1442098_at	4.8	AU022434	expressed sequence AU022434
1436045_at	4.8	Tsga10	testis specific 10
1429066_at	4.8	4930565B19Rik	RIKEN cDNA 4930565B19 gene
1428732_at	4.8	1700008J07Rik	RIKEN cDNA 1700008J07 gene
1428376_at	4.8	4932415G12Rik	RIKEN cDNA 4932415G12 gene
1428333_at	4.8	2900062L11Rik	RIKEN cDNA 2900062L11 gene
1427191_at	4.8	Npr2	natriuretic peptide receptor 2
1427178_at	4.8	Tmc4	transmembrane channel-like gene family 4
1425344_at	4.8	Narf	nuclear prelamin A recognition factor
1424340_at	4.8	Lrrc48	leucine rich repeat containing 48
1420631_a_at	4.8	Blcap	bladder cancer associated protein homolog (human)
1419544_at	4.8	Atp6v1c1	ATPase, H+ transporting, lysosomal V1 subunit C1
1419216_at	4.8	Azi1	5-azacytidine induced gene 1
1419209_at	4.8	Cxcl1	chemokine (C-X-C motif) ligand 1
1418965_at	4.8	Nosip	nitric oxide synthase interacting protein
1418775_at	4.8	AI837181	expressed sequence AI837181
1417874_at	4.8	Tmem9b	TMEM9 domain family, member B
1417517_at	4.8	Plagl2	pleiomorphic adenoma gene-like 2
1416738_at	4.8	Brap	BRCA1 associated protein
1460207_s_at	4.75	E2f5	E2F transcription factor 5
1460088_at	4.75	6430531B16Rik	RIKEN cDNA 6430531B16 gene
1458810_at	4.75	---	---
1456315_a_at	4.75	Ptpla	protein tyrosine phosphatase-like (proline instead of catalytic arginine), member a
1455590_at	4.75	Nqo2	NAD(P)H dehydrogenase, quinone 2
1453622_s_at	4.75	Mllt3	myeloid/lymphoid or mixed lineage-leukemia translocation to 3 homolog (Drosophila)
1453567_s_at	4.75	2810441K11Rik	RIKEN cDNA 2810441K11 gene
1450502_at	4.75	Dpysl2	dihydropyrimidinase-like 2
1449922_at	4.75	4933425L06Rik	RIKEN cDNA 4933425L06 gene
1449657_at	4.75	EG627782	predicted gene, EG627782
1441530_at	4.75	Mbnl3	Muscleblind-like 3 (Drosophila)
1440133_x_at	4.75	Prkar1b	protein kinase, cAMP dependent regulatory, type I beta
1439361_at	4.75	---	Transcribed locus
1436942_at	4.75	A930035D04Rik	RIKEN cDNA A930035D04 gene
1435565_at	4.75	---	Transcribed locus
1435258_at	4.75	Tmem141	transmembrane protein 141
1435102_a_at	4.75	Stx18	syntaxin 18
1431538_at	4.75	4931415C17Rik	RIKEN cDNA 4931415C17 gene
1431345_a_at	4.75	Taf1b	TATA box binding protein (Tbp)-associated factor, RNA polymerase I, B
1431327_at	4.75	Vps13a	vacuolar protein sorting 13A (yeast)
1429703_at	4.75	2900072G11Rik	RIKEN cDNA 2900072G11 gene
1428874_at	4.75	1110019N10Rik	RIKEN cDNA 1110019N10 gene
1428710_at	4.75	Rit1	Ras-like without CAAX 1
1428443_a_at	4.75	Rap1gap	Rap1 GTPase-activating protein
1426411_a_at	4.75	C230082I21Rik /// Strbp	spermatid perinuclear RNA binding protein /// RIKEN cDNA C230082I21 gene
1423704_at	4.75	Lypla3	lysophospholipase 3
1421292_a_at	4.75	A730008L03Rik	RIKEN cDNA A730008L03 gene
1420395_a_at	4.75	Kif9	kinesin family member 9
1418947_at	4.75	Nek3	NIMA (never in mitosis gene a)-related expressed kinase 3
1417781_at	4.75	Lass4	longevity assurance homolog 4 (S. cerevisiae)
1417669_at	4.75	Abhd12	abhydrolase domain containing 12
1416903_at	4.75	Nucb1	nucleobindin 1
1460319_at	4.7	Fut8	fucosyltransferase 8
1460193_at	4.7	St13	suppression of tumorigenicity 13
1458620_at	4.7	EG332993	predicted gene, EG332993
1455560_at	4.7	Ecsit	ECSIT homolog (Drosophila)
1453553_at	4.7	ENSMUSG00000054119	predicted gene, ENSMUSG00000054119
1451678_at	4.7	Narf	nuclear prelamin A recognition factor
1451171_at	4.7	2310008H04Rik	RIKEN cDNA 2310008H04 gene
1451013_at	4.7	Slc29a3	solute carrier family 29 (nucleoside transporters), member 3
1450104_at	4.7	Adam10	a disintegrin and metallopeptidase domain 10
1448286_at	4.7	Hsd17b10	hydroxysteroid (17-beta) dehydrogenase 10
1448060_at	4.7	Sema6d	sema domain, transmembrane domain (TM), and cytoplasmic domain, (semaphorin) 6D
1444157_a_at	4.7	Jarid1c	jumonji, AT rich interactive domain 1C (Rbp2 like)
1443958_at	4.7	9030203C11Rik	RIKEN cDNA 9030203C11 gene
1441366_at	4.7	---	---
1437738_at	4.7	Atp2c1	ATPase, Ca++-sequestering
1436526_at	4.7	Gnptg	N-acetylglucosamine-1-phosphotransferase, gamma subunit
1435359_at	4.7	BC060632	cDNA sequence BC060632
1433703_s_at	4.7	Bahd1	bromo adjacent homology domain containing 1
1432388_at	4.7	5430440P10Rik	RIKEN cDNA 5430440P10 gene
1431233_at	4.7	Cnnm4	cyclin M4
1428621_a_at	4.7	Vps25	vacuolar protein sorting 25 (yeast)
1428373_at	4.7	Ihpk2	inositol hexaphosphate kinase 2
1426894_s_at	4.7	C230093N12Rik	RIKEN cDNA C230093N12 gene
1423228_at	4.7	B4galt6 /// LOC675709	UDP-Gal:betaGlcNAc beta 1,4-galactosyltransferase, polypeptide 6 /// similar to Beta-1,4-galactosyltransferase 6 (Beta-1,4-GalTase 6) (Beta4Gal-T6) (b4Gal-T6) (UDP-galactose:beta-N-acetylglucosamine beta-1,4-galactosyltransferase 6) (UDP-Gal:beta-GlcNAc beta-1,4-galactosyltransferase 6)
1422721_at	4.7	Tnk1	tyrosine kinase, non-receptor, 1
1422540_at	4.7	Fbln1	fibulin 1
1419045_at	4.7	Slc25a23	solute carrier family 25 (mitochondrial carrier; phosphate carrier), member 23
1417331_a_at	4.7	Arl6	ADP-ribosylation factor-like 6
1417088_at	4.7	Zfp346	zinc finger protein 346
1415948_at	4.7	Creg1	cellular repressor of E1A-stimulated genes 1
1460424_at	4.65	Tmem160	transmembrane protein 160
1460178_at	4.65	Lonp2	lon peptidase 2, peroxisomal
1459511_at	4.65	3110004L20Rik	RIKEN cDNA 3110004L20 gene
1458824_at	4.65	Unc45a	unc-45 homolog A (C. elegans)
1457960_at	4.65	---	Transcribed locus
1457670_s_at	4.65	Lmna	lamin A
1457644_s_at	4.65	Cxcl1	chemokine (C-X-C motif) ligand 1
1452711_at	4.65	Spg3a	spastic paraplegia 3A homolog (human)
1452597_at	4.65	2310061C15Rik	RIKEN cDNA 2310061C15 gene
1452383_at	4.65	---	---
1450741_at	4.65	Stau1	staufen (RNA binding protein) homolog 1 (Drosophila)
1449376_at	4.65	Nicn1	nicolin 1
1445606_a_at	4.65	2900009J06Rik	RIKEN cDNA 2900009J06 gene
1443493_at	4.65	Dhx37	DEAH (Asp-Glu-Ala-His) box polypeptide 37
1443437_at	4.65	EG633285	predicted gene, EG633285
1438645_x_at	4.65	Bace2	beta-site APP-cleaving enzyme 2
1438517_at	4.65	Wwox	WW domain-containing oxidoreductase
1436314_at	4.65	Scyl2	SCY1-like 2 (S. cerevisiae)
1436289_x_at	4.65	1600014C10Rik	RIKEN cDNA 1600014C10 gene
1435328_at	4.65	Cyhr1	cysteine and histidine rich 1
1434671_at	4.65	B230337E12Rik	RIKEN cDNA B230337E12 gene
1431694_a_at	4.65	Ctnnbip1	catenin beta interacting protein 1
1431144_at	4.65	2810002G02Rik /// LOC671202	RIKEN cDNA 2810002G02 gene /// region containing RIKEN cDNA 2810002G02 gene; tuftelin interacting protein 11
1428852_at	4.65	Dock3	dedicator of cyto-kinesis 3
1428406_s_at	4.65	Hcfc1r1	host cell factor C1 regulator 1 (XPO1-dependent)
1426970_a_at	4.65	D330022A01Rik /// Ube1l	ubiquitin-activating enzyme E1-like /// RIKEN cDNA D330022A01 gene
1426787_at	4.65	LOC673404 /// LOC673420 /// LOC673566 /// Sfi1	Sfi1 homolog, spindle assembly associated (yeast) /// similar to spindle assembly associated Sfi1 homolog isoform b /// similar to Sfi1 homolog, spindle assembly associated (yeast)
1426715_s_at	4.65	Slc46a1	solute carrier family 46, member 1
1426501_a_at	4.65	T2bp	Traf2 binding protein
1424753_at	4.65	Nudt14	nudix (nucleoside diphosphate linked moiety X)-type motif 14
1424291_at	4.65	Nup93	nucleoporin 93
1423738_at	4.65	Oxa1l	oxidase assembly 1-like
1422574_at	4.65	Mxd4	Max dimerization protein 4
1421322_a_at	4.65	Isgf3g	interferon dependent positive acting transcription factor 3 gamma
1421047_at	4.65	Smad5	MAD homolog 5 (Drosophila)
1420123_at	4.65	Tcta	T-cell leukemia translocation altered gene
1418474_at	4.65	1500005A01Rik	RIKEN cDNA 1500005A01 gene
1418253_a_at	4.65	Hspa4l	heat shock protein 4 like
1416780_at	4.65	Pfkm	phosphofructokinase, muscle
1416395_at	4.65	Guk1	guanylate kinase 1
1416279_at	4.65	Ap1b1	adaptor protein complex AP-1, beta 1 subunit
1415947_at	4.65	Creg1	cellular repressor of E1A-stimulated genes 1
1458644_at	4.6	AI661708 /// Ccdc62	expressed sequence AI661708 /// coiled-coil domain containing 62
1458580_at	4.6	---	Transcribed locus
1456091_at	4.6	Sec22c	SEC22 vesicle trafficking protein-like C (S. cerevisiae)
1452705_at	4.6	Pdxdc1	pyridoxal-dependent decarboxylase domain containing 1
1452467_at	4.6	Mmab	methylmalonic aciduria (cobalamin deficiency) type B homolog (human)
1452291_at	4.6	Centd1	centaurin, delta 1
1452061_s_at	4.6	Strbp	spermatid perinuclear RNA binding protein
1451368_at	4.6	Alg1	asparagine-linked glycosylation 1 homolog (yeast, beta-1,4-mannosyltransferase)
1450967_at	4.6	Ptplad2	protein tyrosine phosphatase-like A domain containing 2
1450675_at	4.6	Smap1l	stromal membrane-associated protein 1-like
1448882_at	4.6	Tmem93	transmembrane protein 93
1448559_at	4.6	Flot1	flotillin 1
1448272_at	4.6	Btg2	B-cell translocation gene 2, anti-proliferative
1439506_at	4.6	Gm98	gene model 98, (NCBI)
1435937_at	4.6	Sptlc2	serine palmitoyltransferase, long chain base subunit 2
1435171_at	4.6	Tbl1xr1	Transducin (beta)-like 1X-linked receptor 1
1434291_a_at	4.6	Serf1	small EDRK-rich factor 1
1431005_at	4.6	D10Wsu102e	DNA segment, Chr 10, Wayne State University 102, expressed
1429617_at	4.6	Cyld	cylindromatosis (turban tumor syndrome)
1428638_at	4.6	Efhc2	EF-hand domain (C-terminal) containing 2
1428544_at	4.6	0610007L01Rik	RIKEN cDNA 0610007L01 gene
1428468_at	4.6	3110043O21Rik	RIKEN cDNA 3110043O21 gene
1426427_at	4.6	Ttll1	tubulin tyrosine ligase-like 1
1424055_at	4.6	Ncoa5	nuclear receptor coactivator 5
1423471_at	4.6	Ptbp2	polypyrimidine tract binding protein 2
1423421_at	4.6	Ankrd49	ankyrin repeat domain 49
1423380_s_at	4.6	Nfatc4	nuclear factor of activated T-cells, cytoplasmic, calcineurin-dependent 4
1422577_at	4.6	Cs	citrate synthase
1420783_at	4.6	Trpd52l3	tumor protein D52-like 3
1417203_at	4.6	Ethe1	ethylmalonic encephalopathy 1
1416587_a_at	4.6	Xrcc1	X-ray repair complementing defective repair in Chinese hamster cells 1
1415699_a_at	4.6	Gps1	G protein pathway suppressor 1
1457942_at	4.55	---	Transcribed locus
1456967_at	4.55	Trim66	tripartite motif-containing 66
1455749_x_at	4.55	Ndufa7	NADH dehydrogenase (ubiquinone) 1 alpha subcomplex, 7 (B14.5a)
1455395_at	4.55	Oxsm	3-oxoacyl-ACP synthase, mitochondrial
1455003_at	4.55	Thap1	THAP domain containing, apoptosis associated protein 1
1452947_at	4.55	Gprc5c	G protein-coupled receptor, family C, group 5, member C
1451525_at	4.55	Arhgap12	Rho GTPase activating protein 12
1449401_at	4.55	C1qc	complement component 1, q subcomponent, C chain
1449250_at	4.55	Prcc	papillary renal cell carcinoma (translocation-associated)
1447781_s_at	4.55	Rg9mtd2	RNA (guanine-9-) methyltransferase domain containing 2
1447541_s_at	4.55	Itgae	integrin, alpha E, epithelial-associated
1443267_at	4.55	Tanc2	Tetratricopeptide repeat, ankyrin repeat and coiled-coil containing 2
1442024_at	4.55	Ppp1r3e	Protein phosphatase 1, regulatory (inhibitor) subunit 3E
1436839_at	4.55	---	---
1434696_at	4.55	Ift52	intraflagellar transport 52 homolog (Chlamydomonas)
1434254_at	4.55	Gna11	guanine nucleotide binding protein, alpha 11
1434199_at	4.55	Gm323	gene model 323, (NCBI)
1434177_at	4.55	Ece1	endothelin converting enzyme 1
1433756_at	4.55	S100pbp	S100P binding protein
1433093_at	4.55	2900092N22Rik	RIKEN cDNA 2900092N22 gene
1431833_a_at	4.55	Hmgcs2	3-hydroxy-3-methylglutaryl-Coenzyme A synthase 2
1430755_at	4.55	4930452G13Rik	RIKEN cDNA 4930452G13 gene
1430093_at	4.55	4933406P04Rik	RIKEN cDNA 4933406P04 gene
1429981_a_at	4.55	4933426K21Rik	RIKEN cDNA 4933426K21 gene
1428780_at	4.55	Tha1	threonine aldolase 1
1428503_a_at	4.55	Nkiras1	NFKB inhibitor interacting Ras-like protein 1
1427491_at	4.55	Nsun6	NOL1/NOP2/Sun domain family 6
1426816_at	4.55	Ccdc64	coiled-coil domain containing 64
1426573_at	4.55	Me2	malic enzyme 2, NAD(+)-dependent, mitochondrial
1426017_a_at	4.55	0610011L14Rik	RIKEN cDNA 0610011L14 gene
1425568_a_at	4.55	Tmem33	transmembrane protein 33
1425202_a_at	4.55	Ank3	ankyrin 3, epithelial
1424416_at	4.55	Nkiras2	NFKB inhibitor interacting Ras-like protein 2
1423787_at	4.55	Nup133	nucleoporin 133
1423707_at	4.55	Tmem50b	transmembrane protein 50B
1423450_a_at	4.55	Hs3st1	heparan sulfate (glucosamine) 3-O-sulfotransferase 1
1420903_at	4.55	St6galnac3	ST6 (alpha-N-acetyl-neuraminyl-2,3-beta-galactosyl-1,3)-N-acetylgalactosaminide alpha-2,6-sialyltransferase 3
1420071_at	4.55	Serpinb6e	serine (or cysteine) peptidase inhibitor, clade B, member 6e
1418583_at	4.55	Hint3	histidine triad nucleotide binding protein 3
1417333_at	4.55	Rasa4	RAS p21 protein activator 4
1417282_at	4.55	Mmp23	matrix metallopeptidase 23
1417070_at	4.55	Cyp4v3	cytochrome P450, family 4, subfamily v, polypeptide 3
1415995_at	4.55	Casp6	caspase 6
1415826_at	4.55	Atp6v1h	ATPase, H+ transporting, lysosomal V1 subunit H
1458483_at	4.5	A330102I10Rik	RIKEN cDNA A330102I10 gene
1454646_at	4.5	Tcp11l2	t-complex 11 (mouse) like 2
1453165_at	4.5	Mettl4	methyltransferase like 4
1452092_at	4.5	4631426J05Rik	RIKEN cDNA 4631426J05 gene
1451242_a_at	4.5	Ppp5c	protein phosphatase 5, catalytic subunit
1449244_at	4.5	Cdh2	cadherin 2
1449085_at	4.5	Phf10	PHD finger protein 10
1449020_at	4.5	Plscr3	phospholipid scramblase 3
1447691_x_at	4.5	---	Transcribed locus
1444551_at	4.5	Itpr2	Inositol 1,4,5-triphosphate receptor 2
1438676_at	4.5	LOC626578 /// LOC673101 /// Mpa2l	macrophage activation 2 like /// macrophage activation 2 like LOC626578 /// similar to macrophage activation 2 like
1438217_at	4.5	A2bp1	ataxin 2 binding protein 1
1437301_a_at	4.5	Dvl1	dishevelled, dsh homolog 1 (Drosophila)
1437010_a_at	4.5	Oaz3	ornithine decarboxylase antizyme 3
1436269_s_at	4.5	Htra2	HtrA serine peptidase 2
1434879_at	4.5	Cdc34	cell division cycle 34 homolog (S. cerevisiae)
1434713_at	4.5	Smcr7l	Smith-Magenis syndrome chromosome region, candidate 7-like (human)
1434011_a_at	4.5	Ints5	integrator complex subunit 5
1433843_at	4.5	Hs1bp3	HCLS1 binding protein 3
1433522_at	4.5	Pskh1	protein serine kinase H1
1429309_at	4.5	Prdm16	PR domain containing 16
1428381_a_at	4.5	2700038C09Rik	RIKEN cDNA 2700038C09 gene
1428308_at	4.5	Pdrg1	p53 and DNA damage regulated 1
1427933_at	4.5	Vps33b	vacuolar protein sorting 33B (yeast)
1423760_at	4.5	Cd44	CD44 antigen
1423548_s_at	4.5	Ergic3	ERGIC and golgi 3
1422325_at	4.5	Magea5	melanoma antigen, family A, 5
1422139_at	4.5	Plau	plasminogen activator, urokinase
1421818_at	4.5	Bcl6	B-cell leukemia/lymphoma 6
1418702_a_at	4.5	2810428I15Rik	RIKEN cDNA 2810428I15 gene
1417595_at	4.5	Meox1	mesenchyme homeobox 1
1417426_at	4.5	Srgn	serglycin
1415752_at	4.5	BC031181	cDNA sequence BC031181
1415677_at	4.5	Dhrs1	dehydrogenase/reductase (SDR family) member 1
1459288_at	4.45	Kcnd2	Potassium voltage-gated channel, Shal-related family, member 2
1458673_at	4.45	1700093J21Rik	RIKEN cDNA 1700093J21 gene
1457227_at	4.45	AI843755	expressed sequence AI843755
1456824_at	4.45	Zfp612	zinc finger protein 612
1455271_at	4.45	LOC620695	hypothetical protein LOC620695
1452140_at	4.45	Tbc1d20	TBC1 domain family, member 20
1451625_a_at	4.45	C8g	complement component 8, gamma subunit
1451573_a_at	4.45	Stx4a	syntaxin 4A (placental)
1449966_s_at	4.45	Cab39l	calcium binding protein 39-like
1448131_at	4.45	Mfn2	mitofusin 2
1439865_at	4.45	Kbtbd7	kelch repeat and BTB (POZ) domain containing 7
1439373_x_at	4.45	Wnt5b	wingless-related MMTV integration site 5B
1437113_s_at	4.45	Pld1	phospholipase D1
1437112_at	4.45	Pld1	phospholipase D1
1436019_a_at	4.45	Trappc1	trafficking protein particle complex 1
1435430_at	4.45	Tmem1	transmembrane protein 1
1435314_at	4.45	Tph2	tryptophan hydroxylase 2
1434362_at	4.45	AW550831	expressed sequence AW550831
1433182_at	4.45	4930431N21Rik	RIKEN cDNA 4930431N21 gene
1430347_at	4.45	4930524J08Rik	RIKEN cDNA 4930524J08 gene
1427146_at	4.45	AI790298	expressed sequence AI790298
1427070_at	4.45	Snx21	sorting nexin family member 21
1426530_a_at	4.45	Klhl5	kelch-like 5 (Drosophila)
1426277_at	4.45	C730025P13Rik	RIKEN cDNA C730025P13 gene
1425860_x_at	4.45	Cklf	chemokine-like factor
1425830_a_at	4.45	2810452K22Rik /// LOC640972	RIKEN cDNA 2810452K22 gene /// similar to cyclin-dependent kinase 2-interacting protein
1424445_at	4.45	Tm4sf5	transmembrane 4 superfamily member 5
1423371_at	4.45	Pole4	polymerase (DNA-directed), epsilon 4 (p12 subunit)
1421099_at	4.45	Bhlhb3	basic helix-loop-helix domain containing, class B3
1420006_at	4.45	Bmp15	Bone morphogenetic protein 15
1418222_at	4.45	2610024G14Rik	RIKEN cDNA 2610024G14 gene
1417982_at	4.45	Insig2	insulin induced gene 2
1417709_at	4.45	Cyp46a1	cytochrome P450, family 46, subfamily a, polypeptide 1
1417700_at	4.45	Rab38	Rab38, member of RAS oncogene family
1417425_at	4.45	Prkrip1	Prkr interacting protein 1 (IL11 inducible)
1417371_at	4.45	Peli1	pellino 1
1458780_at	4.4	D8Ertd620e	DNA segment, Chr 8, ERATO Doi 620, expressed
1457521_at	4.4	---	---
1456377_x_at	4.4	Limd2 /// LOC632329	LIM domain containing 2 /// similar to epithelial protein lost in neoplasm
1455469_at	4.4	Slc6a7	solute carrier family 6 (neurotransmitter transporter, L-proline), member 7
1452895_at	4.4	Fbxo45	F-box protein 45
1452307_at	4.4	Cables2	Cdk5 and Abl enzyme substrate 2
1451374_x_at	4.4	Cklf	chemokine-like factor
1451312_at	4.4	Ndufs7	NADH dehydrogenase (ubiquinone) Fe-S protein 7
1451167_at	4.4	Ccdc101	coiled-coil domain containing 101
1448524_s_at	4.4	Ssr4	signal sequence receptor, delta
1444077_at	4.4	---	Transcribed locus
1442434_at	4.4	D8Ertd82e	DNA segment, Chr 8, ERATO Doi 82, expressed
1440152_x_at	4.4	Edf1 /// LOC665181 /// LOC671865 /// LOC674653	endothelial differentiation-related factor 1 /// similar to Endothelial differentiation-related factor 1 (EDF-1) (Multiprotein bridging factor 1) (MBF1) (Calmodulin-associated peptide 19) (CAP-19)
1437651_a_at	4.4	Dtnb	dystrobrevin, beta
1437124_at	4.4	A630052C17Rik	RIKEN cDNA A630052C17 gene
1436351_at	4.4	Coq3	coenzyme Q3 homolog, methyltransferase (yeast)
1435936_at	4.4	Slc13a5	solute carrier family 13 (sodium-dependent citrate transporter), member 5
1435573_at	4.4	Otud5	OTU domain containing 5
1430190_at	4.4	1700041C02Rik	RIKEN cDNA 1700041C02 gene
1427665_a_at	4.4	Nfic	nuclear factor I/C
1427373_at	4.4	Amigo1	adhesion molecule with Ig like domain 1
1426497_at	4.4	Jarid1c	jumonji, AT rich interactive domain 1C (Rbp2 like)
1426298_at	4.4	Irx2	Iroquois related homeobox 2 (Drosophila)
1426112_a_at	4.4	Cd72	CD72 antigen
1425137_a_at	4.4	H2-Q10	histocompatibility 2, Q region locus 10
1424215_at	4.4	Fundc1	FUN14 domain containing 1
1424135_at	4.4	Rspry1	ring finger and SPRY domain containing 1
1423176_at	4.4	Tob1	transducer of ErbB-2.1
1422299_a_at	4.4	Styxl1	serine/threonine/tyrosine interacting-like 1
1420938_at	4.4	Hs6st2	heparan sulfate 6-O-sulfotransferase 2
1420891_at	4.4	Wnt7b	wingless-related MMTV integration site 7B
1418049_at	4.4	Ltbp3	latent transforming growth factor beta binding protein 3
1417448_at	4.4	1810008A18Rik	RIKEN cDNA 1810008A18 gene
1416749_at	4.4	Htra1	HtrA serine peptidase 1
1459991_at	4.35	Myo9a	myosin IXa
1453717_s_at	4.35	Ttll10	tubulin tyrosine ligase-like family, member 10
1449677_s_at	4.35	Tmem38b	transmembrane protein 38B
1448489_at	4.35	Pafah2	platelet-activating factor acetylhydrolase 2
1439606_at	4.35	---	Transcribed locus
1439547_at	4.35	A930007A09Rik	RIKEN cDNA A930007A09 gene
1439235_x_at	4.35	Tm2d2	TM2 domain containing 2
1438327_at	4.35	Zfp533	Zinc finger protein 533
1436922_at	4.35	Ppil5	peptidylprolyl isomerase (cyclophilin) like 5
1435622_at	4.35	Hs3st3a1	heparan sulfate (glucosamine) 3-O-sulfotransferase 3A1
1434289_at	4.35	Nsun5	NOL1/NOP2/Sun domain family, member 5
1433767_at	4.35	1110018G07Rik	RIKEN cDNA 1110018G07 gene
1433348_at	4.35	2810414N06Rik	RIKEN cDNA 2810414N06 gene
1429842_at	4.35	Mdh1b	malate dehydrogenase 1B, NAD (soluble)
1429631_at	4.35	Sirt6	sirtuin 6 (silent mating type information regulation 2, homolog) 6 (S. cerevisiae)
1428584_a_at	4.35	Haghl	hydroxyacylglutathione hydrolase-like
1428345_at	4.35	Ppapdc2	phosphatidic acid phosphatase type 2 domain containing 2
1427411_s_at	4.35	Dleu2	deleted in lymphocytic leukemia, 2
1427066_a_at	4.35	4933439F18Rik	RIKEN cDNA 4933439F18 gene
1427065_at	4.35	4933439F18Rik	RIKEN cDNA 4933439F18 gene
1426257_a_at	4.35	Sars	seryl-aminoacyl-tRNA synthetase
1425819_at	4.35	Zbtb7c	zinc finger and BTB domain containing 7C
1424337_at	4.35	Snx15	sorting nexin 15
1421910_at	4.35	Tcf20	transcription factor 20
1420717_at	4.35	A930018P22Rik	RIKEN cDNA A930018P22 gene
1418719_at	4.35	2410004L22Rik	RIKEN cDNA 2410004L22 gene
1418331_at	4.35	1110031I02Rik	RIKEN cDNA 1110031I02 gene
1417742_a_at	4.35	Dmap1	DNA methyltransferase 1-associated protein 1
1417211_a_at	4.35	1110032A03Rik	RIKEN cDNA 1110032A03 gene
1416259_at	4.35	Pex12	peroxisomal biogenesis factor 12
1457594_at	4.3	---	Transcribed locus
1455588_at	4.3	Lyrm4	LYR motif containing 4
1451380_at	4.3	Zfyve19	zinc finger, FYVE domain containing 19
1450961_a_at	4.3	Tceal3 /// Tceal5 /// Tceal6	transcription elongation factor A (SII)-like 6 /// transcription elongation factor A (SII)-like 5 /// transcription elongation factor A (SII)-like 3
1450151_at	4.3	Zfp316	zinc finger protein 316
1448772_at	4.3	Ube2a	ubiquitin-conjugating enzyme E2A, RAD6 homolog (S. cerevisiae)
1444278_at	4.3	---	---
1444011_at	4.3	---	---
1440798_x_at	4.3	Lrrc6	Leucine rich repeat containing 6 (testis)
1438401_at	4.3	Ubn1	ubinuclein 1
1436070_at	4.3	Glo1	glyoxalase 1
1434405_at	4.3	Fnip1	folliculin interacting protein 1
1431749_a_at	4.3	Rasgrp1	RAS guanyl releasing protein 1
1430800_at	4.3	4930518F22Rik	RIKEN cDNA 4930518F22 gene
1430011_at	4.3	2610317O13Rik	RIKEN cDNA 2610317O13 gene
1428330_at	4.3	Dopey2	dopey family member 2
1428195_at	4.3	4631427C17Rik	RIKEN cDNA 4631427C17 gene
1427885_at	4.3	Pold4	polymerase (DNA-directed), delta 4
1425399_at	4.3	9630055N22Rik	RIKEN cDNA 9630055N22 gene
1424276_at	4.3	Snx16	sorting nexin 16
1417098_s_at	4.3	Mecr	mitochondrial trans-2-enoyl-CoA reductase
1416530_a_at	4.3	Pnp	purine-nucleoside phosphorylase
1416424_at	4.3	M6prbp1	mannose-6-phosphate receptor binding protein 1
1460040_at	4.25	4933407H18Rik	RIKEN cDNA 4933407H18 gene
1457998_at	4.25	---	Transcribed locus
1454198_a_at	4.25	Efcab1	EF hand calcium binding domain 1
1453020_at	4.25	1810048J11Rik	RIKEN cDNA 1810048J11 gene
1452566_at	4.25	---	---
1450399_at	4.25	Psen1	presenilin 1
1450107_a_at	4.25	Renbp	renin binding protein
1449916_at	4.25	Pbx4	pre-B-cell leukemia transcription factor 4
1449087_at	4.25	Rnf141	ring finger protein 141
1444541_at	4.25	Myo9a	Myosin IXa
1442730_at	4.25	---	---
[truncated: 630 more rows]
