# Supplementary material for: Foxl2 functions in sex determination and histogenesis throughout mouse ovary development
Source: BMC Dev Biol. 2009 Jun 18;9:36. doi: 10.1186/1471-213X-9-36 (PMC2711087; doi:10.1186/1471-213X-9-36)
Supplement: Additional file 12 — Oocyte and somatic cell-enriched gene lists represented by the corresponding probes in the Affymetrix MOE430 v.2 (A) and Agilent mouse developmental (B) platforms. These lists were used for GSEA analysis presented in additional file 13. They correspond to the top-scoring hits from additional microarray analyses (see text) with an arbitrary cut-off at the 50th or 100th rank (labeled as "Top50" and "Top100"). Additional labels (see Methods for details): OvFetSoma, enriched in fetal ovary somatic cells relative to bipotential gonad and to testis (Sf1-positive cells); FetalOo, enriched in newborn oocytes relative to postnatal growing oocytes; OoGrow, enriched in postnatal growing oocytes relative to newborn oocytes; SomaGrow, enriched in postnatal growing somatic cells by an indirect analysis, i.e., enriched in postnatal versus newborn whole-organ ovary preparation and excluded from the "OoGrow" markers; "testis determination markers", genes known to be involved in gonadal XY sex reversal when inactivated. [file 1471-213X-9-36-S12.xls]

## Sheet: Sheet1
Marker gene lists used as input files for GSEA (Agilent).
OvFetSoma Top50	OvFetSoma Top100	OoGrow Top50	OoGrow Top100	SomaGrow Top50	SomaGrow Top100	Testis Determination Markers	FetalOo Top50	FetalOo Top100
Z00005340	Z00005340	Z00025999	Z00025999	Z00016119	Z00016119	Z00005317	Z00018790	Z00018790
Z00062597	Z00062597	Z00035110	Z00035110	Z00019799	Z00019799	Z00070320	Z00060077	Z00060077
Z00034561	Z00034561	Z00059549	Z00059549	Z00048427	Z00048427	Z00063652	Z00057659	Z00057659
Z00005340	Z00005340	Z00041655	Z00041655	Z00055684	Z00055684	Z00005418	Z00018463	Z00018463
Z00062597	Z00062597	Z00032478	Z00032478	Z00030600	Z00030600	Z00035482	Z00048946	Z00048946
Z00039681	Z00039681	Z00057242	Z00057242	Z00058916	Z00058916	Z00024854	Z00048170	Z00048170
Z00024867	Z00024867	Z00025999	Z00025999	Z00022842	Z00022842	Z00025191	Z00055620	Z00055620
Z00016441	Z00016441	Z00048618	Z00048618	Z00059870	Z00059870	Z00035316	Z00011224	Z00011224
Z00065437	Z00065437	Z00030722	Z00030722	Z00019799	Z00019799	Z00058385	Z00070685	Z00070685
Z00021173	Z00021173	Z00032478	Z00032478	Z00048427	Z00048427	Z00001183	Z00031267	Z00031267
Z00019496	Z00019496	Z00057242	Z00057242	Z00055684	Z00055684	Z00055146	Z00031266	Z00031266
Z00011074	Z00011074	Z00049069	Z00049069	Z00070229	Z00070229	Z00034802	Z00001136	Z00001136
Z00016441	Z00016441	Z00063794	Z00063794	Z00013986	Z00013986	Z00013134	Z00031248	Z00031248
Z00039681	Z00039681	Z00010774	Z00010774	Z00010332	Z00010332	Z00063661	Z00031264	Z00031264
Z00035373	Z00035373	Z00059996	Z00059996	Z00061445	Z00061445		Z00030936	Z00030936
Z00035398	Z00035398	Z00010972	Z00010972	Z00035057	Z00035057		Z00031270	Z00031270
Z00025997	Z00025997	Z00013802	Z00013802	Z00008237	Z00008237		Z00032800	Z00032800
Z00031659	Z00031659	Z00055095	Z00055095	Z00053820	Z00053820		Z00056709	Z00056709
Z00067844	Z00067844	Z00034446	Z00034446	Z00022374	Z00022374		Z00033264	Z00033264
Z00051954	Z00051954	Z00025023	Z00025023	Z00021978	Z00021978		Z00031247	Z00031247
Z00006018	Z00006018	Z00008225	Z00008225	Z00034238	Z00034238		Z00030997	Z00030997
Z00058645	Z00058645	Z00034798	Z00034798	Z00043682	Z00043682		Z00030985	Z00030985
Z00011707	Z00011707	Z00027693	Z00027693	Z00035366	Z00035366		Z00027826	Z00027826
Z00055329	Z00055329	Z00008185	Z00008185	Z00045993	Z00045993		Z00036740	Z00036740
Z00034786	Z00034786	Z00048358	Z00048358	Z00017343	Z00017343		Z00035991	Z00035991
Z00043350	Z00043350	Z00026782	Z00026782	Z00053820	Z00053820		Z00036108	Z00036108
Z00001193	Z00001193	Z00007659	Z00007659	Z00022374	Z00022374		Z00031027	Z00031027
Z00005357	Z00005357	Z00017894	Z00017894	Z00039323	Z00039323		Z00018992	Z00018992
Z00001193	Z00001193	Z00033657	Z00033657	Z00025134	Z00025134		Z00060733	Z00060733
Z00019496	Z00019496	Z00057433	Z00057433	Z00056858	Z00056858		Z00034772	Z00034772
Z00007727	Z00007727	Z00010223	Z00010223	Z00055961	Z00055961		Z00064501	Z00064501
Z00002140	Z00002140	Z00007317	Z00007317	Z00022586	Z00022586		Z00006012	Z00006012
Z00055897	Z00055897	Z00009643	Z00009643	Z00022700	Z00022700		Z00063373	Z00063373
Z00041863	Z00041863	Z00055522	Z00055522	Z00059797	Z00059797		Z00035283	Z00035283
Z00058073	Z00058073	Z00045565	Z00045565	Z00063863	Z00063863		Z00067797	Z00067797
Z00054312	Z00054312	Z00031053	Z00031053	Z00014565	Z00014565		Z00010756	Z00010756
Z00036434	Z00036434	Z00061898	Z00061898	Z00035057	Z00035057		Z00055589	Z00055589
Z00022693	Z00022693	Z00038724	Z00038724	Z00016177	Z00016177		Z00007458	Z00007458
Z00007727	Z00007727	Z00059329	Z00059329	Z00022162	Z00022162		Z00054725	Z00054725
Z00046562	Z00046562	Z00006588	Z00006588	Z00062382	Z00062382		Z00055620	Z00055620
Z00059230	Z00059230	Z00054946	Z00054946	Z00035703	Z00035703		Z00011224	Z00011224
Z00025906	Z00025906	Z00008772	Z00008772	Z00005232	Z00005232		Z00034525	Z00034525
Z00060237	Z00060237	Z00007930	Z00007930	Z00030976	Z00030976		Z00036430	Z00036430
Z00023501	Z00023501	Z00007727	Z00007727	Z00050901	Z00050901		Z00059994	Z00059994
Z00022559	Z00022559	Z00049069	Z00049069	Z00030941	Z00030941		Z00058603	Z00058603
Z00045623	Z00045623	Z00022408	Z00022408	Z00036189	Z00036189		Z00031272	Z00031272
Z00041855	Z00041855	Z00056651	Z00056651	Z00025746	Z00025746		Z00012429	Z00012429
Z00059915	Z00059915	Z00028865	Z00028865	Z00054942	Z00054942		Z00035406	Z00035406
Z00032857	Z00032857	Z00053018	Z00053018	Z00024300	Z00024300		Z00033442	Z00033442
Z00059370	Z00059370	Z00026524	Z00026524	Z00002490	Z00002490		Z00030576	Z00030576
Z00064955	Z00064955	Z00030630	Z00030630	Z00064970	Z00064970		Z00054502	Z00054502
Z00023979	Z00023979	Z00003757	Z00003757	Z00016119	Z00016119		Z00058997	Z00058997
Z00061970	Z00061970	Z00036910	Z00036910	Z00034746	Z00034746		Z00038728	Z00038728
Z00026764	Z00026764	Z00054672	Z00054672	Z00021244	Z00021244		Z00018173	Z00018173
Z00018826	Z00018826	Z00055999	Z00055999	Z00062158	Z00062158		Z00024018	Z00024018
Z00024556	Z00024556		Z00015685	Z00036066	Z00036066		Z00043778	Z00043778
Z00070433	Z00070433		Z00015708	Z00014361	Z00014361		Z00035498	Z00035498
Z00037738	Z00037738		Z00006474	Z00062784	Z00062784		Z00025349	Z00025349
Z00022529	Z00022529		Z00008015	Z00035482	Z00035482		Z00044139	Z00044139
Z00020494	Z00020494		Z00045345	Z00018358	Z00018358		Z00022424	Z00022424
Z00056721	Z00056721		Z00033328	Z00064434	Z00064434		Z00061723	Z00061723
Z00025473	Z00025473		Z00022647	Z00035455	Z00035455		Z00035169	Z00035169
Z00055583	Z00055583		Z00003482	Z00025253	Z00025253		Z00032352	Z00032352
Z00018121	Z00018121		Z00009936	Z00025258	Z00025258		Z00000388	Z00000388
Z00010601	Z00010601		Z00063688	Z00026289	Z00026289		Z00018721	Z00018721
	Z00064127		Z00067060	Z00047080	Z00047080		Z00040379	Z00040379
	Z00003942		Z00027133	Z00060299	Z00060299		Z00018889	Z00018889
	Z00059849		Z00057276	Z00004902	Z00004902		Z00024171	Z00024171
	Z00060056		Z00033861	Z00054638	Z00054638		Z00021603	Z00021603
	Z00033724		Z00058734	Z00051598	Z00051598		Z00013101	Z00013101
	Z00033658		Z00006474		Z00057168		Z00013104	Z00013104
	Z00070634		Z00008015		Z00001112		Z00003483	Z00003483
	Z00062420		Z00007991		Z00024317		Z00036620	Z00036620
	Z00023313		Z00063794		Z00058380		Z00032578	Z00032578
	Z00064341		Z00010774		Z00060226		Z00004831	Z00004831
	Z00036602		Z00030692		Z00031972		Z00058672	Z00058672
	Z00029150		Z00063649		Z00030988		Z00006893	Z00006893
	Z00031151		Z00039208		Z00031255		Z00042439	Z00042439
	Z00005644		Z00008642		Z00027616		Z00036620	Z00036620
	Z00047305		Z00006109		Z00030929		Z00032578	Z00032578
	Z00061884		Z00062003		Z00031001		Z00058506	Z00058506
	Z00065387		Z00009785		Z00060983		Z00050580	Z00050580
	Z00055501		Z00023474		Z00016177		Z00009671	Z00009671
	Z00058417		Z00022408		Z00021563		Z00009651	Z00009651
	Z00063122		Z00044795		Z00033888		Z00061058	Z00061058
	Z00057598		Z00007628		Z00033840		Z00033294	Z00033294
	Z00062913		Z00056505		Z00059501		Z00043954	Z00043954
	Z00057108		Z00032502		Z00005414		Z00030475	Z00030475
	Z00050303		Z00060286		Z00054638		Z00030491	Z00030491
	Z00032021		Z00013795		Z00051598		Z00024244	Z00024244
	Z00001163		Z00049127		Z00008100		Z00041027	Z00041027
	Z00059129		Z00000759		Z00055004		Z00030662	Z00030662
	Z00058313		Z00014117		Z00005059		Z00031963	Z00031963
	Z00023312		Z00055548		Z00023818		Z00060732	Z00060732
	Z00045623		Z00035690		Z00023818		Z00060471	Z00060471
	Z00053860		Z00057157		Z00018531			Z00001314
	Z00054691		Z00025188		Z00040311			Z00007282
	Z00058645		Z00048267		Z00025258			Z00063383
	Z00011707		Z00025023		Z00009889			Z00011556
	Z00055329		Z00020599		Z00057603			Z00009523
	Z00005497		Z00063786		Z00049365			Z00003439
	Z00012101		Z00015298		Z00057604			Z00006359
	Z00033085		Z00009056		Z00040296			Z00037472
	Z00026379		Z00034789		Z00022695			Z00054618
	Z00052329		Z00039894		Z00046251			Z00003399
	Z00035494		Z00058426		Z00012803			Z00019615
	Z00045450		Z00045306		Z00030719			Z00043923
	Z00058645		Z00005803		Z00034656			Z00041342
	Z00011707				Z00036184			Z00030300
	Z00055329				Z00035079			Z00060696
	Z00036662				Z00070022			Z00030299
	Z00020763				Z00034465			Z00007224
	Z00007727				Z00026070			Z00030326
	Z00001163				Z00054568			Z00014305
	Z00059129				Z00025391			Z00004937
	Z00058313				Z00047378			Z00060721
	Z00024580				Z00031115			Z00030323
	Z00055416				Z00063223			Z00036117
	Z00030329				Z00034919			Z00056853
	Z00069143				Z00032466			Z00022424
	Z00059874				Z00003695			Z00035847
	Z00018912				Z00057885			Z00039473
	Z00019706				Z00042556			Z00021837
	Z00053528				Z00045866			Z00019240
	Z00036032				Z00022017			Z00058506
	Z00048889				Z00048946			Z00050580
	Z00056876				Z00048170			Z00009671
	Z00025953				Z00016730			Z00005093
	Z00020634				Z00070171			Z00055844
	Z00062955				Z00036216			Z00011953
	Z00032219				Z00037880			Z00021305
	Z00024580				Z00057603			Z00061933
	Z00055416				Z00049365			Z00063953
	Z00015280				Z00057604			Z00051536
	Z00063855				Z00040296			Z00048946
	Z00037320				Z00004902			Z00048170
	Z00024580				Z00031709			Z00022484
	Z00055416				Z00035340			Z00019706
	Z00023771				Z00030678			Z00016375
	Z00031659				Z00051117			Z00005093
	Z00067844				Z00035949			Z00061453
	Z00051954				Z00022017			Z00055805
	Z00025672				Z00010959			Z00049208
	Z00063064				Z00044597			Z00035356
	Z00019407				Z00033725			Z00027199
	Z00034541							Z00025531
	Z00010007							Z00012988
	Z00006609							Z00056905
	Z00056134							Z00014781
	Z00034739							Z00050197
	Z00034708							Z00030477
								Z00056713
								Z00044099
								Z00060384
								Z00018290
								Z00067322
								Z00058495
								Z00016161
								Z00034273
								Z00056047
								Z00003483
								Z00004748
								Z00005785
								Z00004888
								Z00056780
								Z00062579
								Z00017996
								Z00052446
								Z00070200
								Z00059573
								Z00016375
								Z00015512
								Z00043569

## Sheet: A
Marker gene lists used as input files for GSEA (Affymetrix).
OvFetSoma Top50	OvFetSoma Top100	OoGrow Top50	OoGrow Top100	SomaGrow Top50	SomaGrow Top100	FetalOo Top50	FetalOo Top100	Testis Determination Markers
1434458_at	1434458_at	1456305_x_at	1456305_x_at	1439055_at	1439055_at	1460015_at	1460015_at	1424950_at
1418517_at	1418517_at	1456017_x_at	1456017_x_at	1419663_at	1419663_at	1443843_x_at	1443843_x_at	1433889_at
1421365_at	1421365_at	1436721_x_at	1436721_x_at	1429409_at	1429409_at	1455972_x_at	1455972_x_at	1451538_at
1434170_at	1434170_at	1460611_at	1460611_at	1440250_at	1440250_at	1418189_s_at	1418189_s_at	1423582_at
1416053_at	1416053_at	1439636_at	1439636_at	1419007_at	1419007_at	1429013_at	1429013_at	1422127_at
1427262_at	1427262_at	1430620_at	1430620_at	1448649_at	1448649_at	1424608_a_at	1424608_a_at	1434959_at
1442379_at	1442379_at	1436741_at	1436741_at	1445328_at	1445328_at	1416427_at	1416427_at	1418863_at
1454159_a_at	1454159_a_at	1436720_s_at	1436720_s_at	1455423_at	1455423_at	1454802_x_at	1454802_x_at	1418864_at
1422445_at	1422445_at	1457274_at	1457274_at	1448804_at	1448804_at	1437687_x_at	1437687_x_at	1441364_at
1448147_at	1448147_at	1456183_at	1456183_at	1456475_s_at	1456475_s_at	1460175_at	1460175_at	1419012_at
1436936_s_at	1436936_s_at	1453090_x_at	1453090_x_at	1439568_at	1439568_at	1438653_x_at	1438653_x_at	1444803_at
1454869_at	1454869_at	1430897_at	1430897_at	1423153_x_at	1423153_x_at	1459765_s_at	1459765_s_at	1447020_at
1454623_at	1454623_at	1447363_s_at	1447363_s_at	1436279_at	1436279_at	1415716_a_at	1415716_a_at	1449314_at
1433988_s_at	1433988_s_at	1437316_at	1437316_at	1418654_at	1418654_at	1435008_at	1435008_at	1418315_at
1419414_at	1419414_at	1436437_at	1436437_at	1428853_at	1428853_at	1433514_at	1433514_at	1421730_at
1437085_at	1437085_at	1457252_x_at	1457252_x_at	1423396_at	1423396_at	1431403_a_at	1431403_a_at	1435438_at
1427287_s_at	1427287_s_at	1456185_at	1456185_at	1421855_at	1421855_at	1433654_at	1433654_at	1422059_at
1417300_at	1417300_at	1448562_at	1448562_at	1450876_at	1450876_at	1454740_at	1454740_at	1434116_at
1416148_at	1416148_at	1437153_at	1437153_at	1435229_at	1435229_at	1420719_at	1420719_at	1420122_at
1456410_at	1456410_at	1457435_x_at	1457435_x_at	1460258_at	1460258_at	1449534_at	1449534_at	1420795_at
1436555_at	1436555_at	1439211_at	1439211_at	1447352_at	1447352_at	1415779_s_at	1415779_s_at	1438718_at
1452366_at	1452366_at	1419558_at	1419558_at	1419426_s_at	1419426_s_at	1433858_at	1433858_at	1445258_at
1434678_at	1434678_at	1455345_at	1455345_at	1460197_a_at	1460197_a_at	1455600_at	1455600_at	1425995_s_at
1423635_at	1423635_at	1439991_a_at	1439991_a_at	1427040_at	1427040_at	1451783_a_at	1451783_a_at	1443221_at
1457042_at	1457042_at	1455830_s_at	1455830_s_at	1429159_at	1429159_at	1428715_at	1428715_at
1422836_at	1422836_at	1439217_at	1439217_at	1438664_at	1438664_at	1418501_a_at	1418501_a_at
1422444_at	1422444_at	1438941_x_at	1438941_x_at	1416687_at	1416687_at	1426088_at	1426088_at
1419248_at	1419248_at	1424631_a_at	1424631_a_at	1434530_at	1434530_at	1422241_a_at	1422241_a_at
1435155_at	1435155_at	1459988_at	1459988_at	1459971_at	1459971_at	1448595_a_at	1448595_a_at
1429274_at	1429274_at	1455999_at	1455999_at	1426285_at	1426285_at	1454859_a_at	1454859_a_at
1449319_at	1449319_at	1445669_at	1445669_at	1423104_at	1423104_at	1438505_s_at	1438505_s_at
1447830_s_at	1447830_s_at	1437385_at	1437385_at	1442143_at	1442143_at	1448808_a_at	1448808_a_at
1446308_at	1446308_at	1433865_at	1433865_at	1418507_s_at	1418507_s_at	1453118_s_at	1453118_s_at
1456552_at	1456552_at	1433458_at	1433458_at	1434195_at	1434195_at	1415764_at	1415764_at
1434671_at	1434671_at	1443814_x_at	1443814_x_at	1418745_at	1418745_at	1450369_at	1450369_at
1433489_s_at	1433489_s_at	1437703_at	1437703_at	1426858_at	1426858_at	1417321_at	1417321_at
1426650_at	1426650_at	1460123_at	1460123_at	1419662_at	1419662_at	1435874_at	1435874_at
1421556_at	1421556_at	1457028_at	1457028_at	1422671_s_at	1422671_s_at	1454813_at	1454813_at
1448839_at	1448839_at	1456598_at	1456598_at	1452227_at	1452227_at	1437688_x_at	1437688_x_at
1428579_at	1428579_at	1447830_s_at	1447830_s_at	1449016_at	1449016_at	1423763_x_at	1423763_x_at
1422308_a_at	1422308_a_at	1430898_s_at	1430898_s_at	1419499_at	1419499_at	1439830_at	1439830_at
1437197_at	1437197_at	1457632_s_at	1457632_s_at	1434959_at	1434959_at	1437226_x_at	1437226_x_at
1434642_at	1434642_at	1437361_at	1437361_at	1449310_at	1449310_at	1436946_s_at	1436946_s_at
1418715_at	1418715_at	1427312_at	1427312_at	1416454_s_at	1416454_s_at	1454778_x_at	1454778_x_at
1434411_at	1434411_at	1435642_at	1435642_at	1419905_s_at	1419905_s_at	1456373_x_at	1456373_x_at
1428669_at	1428669_at	1429682_at	1429682_at	1449154_at	1449154_at	1433519_at	1433519_at
1426440_at	1426440_at	1453496_at	1453496_at	1422053_at	1422053_at	1455572_x_at	1455572_x_at
1419018_at	1419018_at	1442644_at	1442644_at	1456165_at	1456165_at	1438640_x_at	1438640_x_at
1460600_at	1460600_at	1438867_at	1438867_at	1435122_x_at	1435122_x_at	1437223_s_at	1437223_s_at
1459713_s_at	1459713_s_at	1435205_at	1435205_at	1458746_at	1458746_at	1460581_a_at	1460581_a_at
	1457038_at		1434527_at		1417017_at		1415880_a_at
	1456335_at		1456847_at		1435265_at		1420064_s_at
	1450988_at		1443965_at		1416552_at		1438986_x_at
	1450123_at		1441891_x_at		1438237_at		1437287_at
	1449540_at		1459432_at		1416686_at		1434976_x_at
	1434045_at		1455840_at		1448021_at		1448504_a_at
	1429076_a_at		1440767_at		1443056_at		1455988_a_at
	1452298_a_at		1439693_a_at		1418106_at		1433569_x_at
	1434013_at		1438658_a_at		1443363_at		1428314_at
	1430781_at		1438629_x_at		1440030_at		1451101_a_at
	1423890_x_at		1436742_a_at		1438654_x_at		1441682_s_at
	1422557_s_at		1436362_x_at		1460332_at		1454919_at
	1419332_at		1433484_at		1421917_at		1437993_x_at
	1456629_at		1430383_at		1434465_x_at		1435277_x_at
	1454969_at		1428223_at		1435893_at		1437196_x_at
	1453228_at		1455724_at		1420150_at		1449170_at
	1444302_at		1455137_at		1439109_at		1415701_x_at
	1436915_x_at		1451177_at		1418599_at		1428876_at
	1416895_at		1416961_at		1420410_at		1429887_at
	1454745_at		1457403_at		1455610_at		1456600_a_at
	1452734_at		1457225_at		1448421_s_at		1456436_x_at
	1438365_x_at		1456804_at		1456611_at		1437708_x_at
	1426810_at		1456561_s_at		1452141_a_at		1436288_at
	1421072_at		1456090_at		1418492_at		1456379_x_at
	1419247_at		1449231_at		1453419_at		1455806_x_at
	1451152_a_at		1448881_at		1436504_x_at		1418188_a_at
	1438645_x_at		1447861_x_at		1435078_at		1422506_a_at
	1454855_at		1442850_at		1454612_at		1449253_at
	1451260_at		1440865_at		1437247_at		1433735_a_at
	1449253_at		1437292_at		1455224_at		1456245_x_at
	1438782_at		1437178_at		1448696_at		1427670_a_at
	1436739_at		1457438_at		1428748_at		1437593_x_at
	1433707_at		1438077_at		1421979_at		1435355_at
	1440534_at		1429636_at		1420774_a_at		1434299_x_at
	1438667_at		1428062_at		1435605_at		1428512_at
	1421595_at		1423946_at		1450061_at		1459976_s_at
	1416673_at		1417904_at		1429060_at		1434717_at
	1448143_at		1452398_at		1443870_at		1425148_a_at
	1441317_x_at		1452324_at		1435494_s_at		1437723_s_at
	1437846_x_at		1447499_s_at		1439332_at		1460008_x_at
	1434295_at		1439492_at		1457275_at		1419700_a_at
	1424834_s_at		1438175_x_at		1447877_x_at		1439456_x_at
	1419693_at		1438007_at		1434657_at		1423846_x_at
	1460627_at		1436795_at		1419417_at		1417339_a_at
	1453135_at		1419474_a_at		1429377_at		1451310_a_at
	1453055_at		1417226_at		1448823_at		1423471_at
	1449145_a_at		1457342_at		1420965_a_at		1436200_at
	1448688_at		1456684_at		1417953_at		1454709_at
	1434513_at		1454799_at		1449533_at		1435879_at
	1428357_at		1451335_at		1417404_at		1429324_at
