# Supplementary material for: Foxl2 functions in sex determination and histogenesis throughout mouse ovary development
Source: BMC Dev Biol. 2009 Jun 18;9:36. doi: 10.1186/1471-213X-9-36 (PMC2711087; doi:10.1186/1471-213X-9-36)
Supplement: Additional file 15 — Comparison of our in vivo gene list from Foxl2-null ovaries with a published in vitro gene list. Our list is from additional files 3A–B. The in vitro gene list is from an ovarian cell line transiently transfected with Foxl2 (see text). [file 1471-213X-9-36-S15.xls]

## Sheet: KOs101010_dnko_ANDinvitro
Supplementary Table 8. Comparison of in vivo and in vitro data on Foxl2 action.
Up By Transfected Foxl2, Down In Foxl2 Knockout Ovaries			Down By Transfected Foxl2, Up In Foxl2 Knockout Ovaries
(Positive candidate Foxl2 targets that are consistent in vivo and in vitro)			(Negative candidate Foxl2 targets that are consistent in vivo and in vitro)
Sox4	3.10829		Mmp23	-3.16798
Chst9	3.05781		Ccnb2	-2.00315
Cpm	2.87575		Prg2	-2.00415
Jmjd3	2.76366		Pctk1	-2.01068
Syce1	2.6581		Cldn4	-2.02406
Phka1	2.61505		Kif20a	-2.03555
Kcna1	2.44483		Vgll2	-2.04589
Sesn2	2.39267		Bdh1	-2.05082
Il20	2.36985		Scarf1	-2.05659
Armc8	2.36902		Col20a1	-2.0778
Cxcl12	2.368		Eln	-2.10309
Chn2	2.34472		Etfb	-2.11544
Entpd7	2.34419		Rgs3	-2.11553
Dact1	2.32521		Tpcn1	-2.1501
Rgs2	2.29761		Tor2a	-2.16333
Sfi1	2.27113		Slc38a4	-2.16457
Nfatc2	2.2618		Inhbb	-2.1766
Kif17	2.2551		Fndc5	-2.1953
Aldh3b2	2.24416		Lmo2	-2.27388
Ccnd2	2.1662		Sh3tc2	-2.31473
Npy1r	2.1641		Fkhl18	-2.35529
Peli2	2.13921		Ptcra	-2.4024
Hormad1	2.13407		Gng13	-2.41262
Mgp	2.12187		Apob	-2.48587
Rapgef5	2.11631		B3galt4	-2.63597
Ccdc89	2.10549		Vwa1	-2.65927
Lpl	2.10344		Fzd9	-2.77018
Cd80	2.08857		Ap3b2	-2.84441
Nr5a2	2.07804		Darc	-2.88109
Paqr3	2.06853		Prss3	-4.40246
Gnb5	2.04933
Tnfaip3	2.04575
Ankrd12	2.04318
Slc4a4	2.04135
Peg10	2.03622
Peli1	2.02668
Astn2	2.02056
Nova1	2.01781
Kcnt2	2.01076
Ctla4	2.00663
Down By Transfected Foxl2, Down In Foxl2 Knockout Ovaries			Up By Transfected Foxl2, Up In Foxl2 Knockout Ovaries
(Conditional effect or artefact)			(Conditional effect or artefact)
Tpsab1	-2.02529		Cd37	4.26471
Jup	-2.02826		Ifnb1	3.83436
Kcnn1	-2.04461		Slc14a1	3.12573
Eda	-2.06112		Scel	2.82207
Pnpla1	-2.06519		Smpx	2.49054
Lnpep	-2.09974		Nr4a3	2.45372
Ranbp3	-2.09979		Kcna1	2.44483
Fgf22	-2.15107		Punc	2.42415
Slc5a2	-2.16546		Gprc5b	2.34681
Auts2	-2.20117		Maff	2.34305
Mrgpre	-2.22088		Pde6a	2.3388
Sspo	-2.26843		Gpc3	2.30538
Susd4	-2.35437		Ccr5	2.28289
Ttc12	-2.36586		Mmp12	2.27809
Lst1	-2.41168		Lemd1	2.24628
Slc32a1	-2.46476		Cxcl2	2.24395
Amh	-2.55521		Osr2	2.2433
Sod3	-2.78912		Npr1	2.20337
Ap3b2	-2.84441		Snf1lk	2.16947
Clec4g	-2.92118		Npy1r	2.1641
			Tspan2	2.13584
			Zbtb7c	2.12949
			Fgf18	2.12699
			Ndufa5	2.11947
			Tmem88	2.11241
			Ier3	2.08425
			Myb	2.08391
			Atf3	2.07186
			Ereg	2.05514
			Nr4a2	2.05117
			Trpc4	2.03139
			Astn2	2.02056
